# Supplementary material for: MetaMerge: scaling up genome-scale metabolic reconstructions with application to Mycobacterium tuberculosis
Source: Genome Biol. 2012 Jan 31;13(1):r6. doi: 10.1186/gb-2012-13-1-r6 (PMC3488975; doi:10.1186/gb-2012-13-1-r6)
Supplement: Additional file 2 — Enzymes predicted to have similar metabolic impact to that of known drug targets. There are 29 enzymes listed for ethambutol and 2 enzymes listed for isoniazid. Each enzyme is given with its gene ID and name, the set of reactions it is essential for in the initial models (uppercase metabolite names for [13], lowercase for [14]), its function, and its category. If a reaction for which an enzyme is essential is common to both models, only one model is chosen to represent it. [file gb-2012-13-1-r6-S2.XLS]

## Sheet: Sheet1
Gene ID	Gene name	Reaction(s) for which the enzyme is essential	Enzyme name	HCR	essential by trash	effect similar to	function	category
Rv0129c	fbpC	0.008 ARABINOGALACTAN_PEPTIDOGLYCAN + 0.238 TREHALOSEMONOMYCOLATE = MAPC + 0.238 TRE; 0.522 TREHALOSEMONOMYCOLATE(CY) = TREHALOSEDIMYCOLATE + 0.522 TRE	secreted antigen 85-C FbpC	Yes	No	ETH	TDM biosynthesis	cell wall biosynthesis
Rv0503c	cmaA2	CIS-DELTA-2-19,31-ENOYL-C50-ACYL-ACP + 2 SAM + 2 NADP = CYCLOPROPYL-MEROACYL-ACP + 2 SAH + 2 NADPH; CIS-DELTA-37-ENOYL-DIMETHY-HYDROXY-C56-ACYL-ACP + 2 SAM + 2 NADP = TRANS-METHOXY-MEROACYL-ACP + 2 SAH + 2 NADPH; CIS-DELTA-37-ENOYL-DIMETHY-HYDROXY-C56-ACYL-ACP + SAM + 2 NADP = TRANS-KETO-MEROACYL-ACP + SAH + 2 NADPH	cyclopropane-fatty-acyl-phospholipid synthase 2	No	No	INH	mycolic acid modification	cell wall biosynthesis
Rv0535	pnp	5MTA + PI = AD + MTR1P	5'-methylthioadenosine phosphorylase	No	N/A	ETH	methionine salvage	miscellaneous
Rv0542c	menE	OSB + COA + ATP = OSBCOA + AMP + PPI	O-succinylbenzoic acid--CoA ligase	No	Yes	ETH	menaquinone biosynthesis	cofactor biosynthesis
Rv0548c	menB	OSBCOA = DHN + COA	naphthoate synthase	No	No	ETH	menaquinone biosynthesis	cofactor biosynthesis
Rv0553	menC	OSB + COA + ATP = OSBCOA + AMP + PPI	O-succinylbenzoate synthase	No	Yes	ETH	menaquinone biosynthesis	cofactor biosynthesis
Rv0643c	mmaA3	CIS-DELTA-2-19,31-ENOYL-C50-ACYL-ACP + 2 SAM + 2 NADP = CYCLOPROPYL-MEROACYL-ACP + 2 SAH + 2 NADPH; CIS-DELTA-37-ENOYL-DIMETHY-HYDROXY-C56-ACYL-ACP + 2 SAM + 2 NADP = TRANS-METHOXY-MEROACYL-ACP + 2 SAH + 2 NADPH; CIS-DELTA-37-ENOYL-METHY-HYDROXY-C56-ACYL-ACP + 2 SAM + 2 NADP = CIS-METHOXY-MEROACYL-ACP + 2 SAH + 2 NADPH	methoxy mycolic acid synthase	No	No	INH	mycolic acid modification	cell wall biosynthesis
Rv1412	ribC	4r5au + db4p --> dmlz + 2 h2o + pi; 2 dmlz --> 4r5au + ribflv	riboflavin synthase subunit alpha	No	No	ETH	riboflavin biosynthesis	cofactor biosynthesis
Rv1416	ribH	4r5au + db4p --> dmlz + 2 h2o + pi; 2 dmlz --> 4r5au + ribflv	6,7-dimethyl-8-ribityllumazine synthase	No	Yes	ETH	riboflavin biosynthesis	cofactor biosynthesis
Rv1500	N/A	PPM + AC4PIM5 = DPP + AC4PIM6	glycosyltransferase	No	No	ETH	glycosyltransferase	miscellaneous
Rv1663	pks17	15 h + 4 malcoa + mmcoa-S + 10 nadph + octa --> 5 co2 + 5 coa + 5 h2o + mocdca + 10 nadp	polyketide synthase	No	Yes	ETH	polyketide synthase	lipid metabolism
Rv1886c	fbpB	0.008 ARABINOGALACTAN_PEPTIDOGLYCAN + 0.238 TREHALOSEMONOMYCOLATE = MAPC + 0.238 TRE; 0.522 TREHALOSEMONOMYCOLATE(CY) = TREHALOSEDIMYCOLATE + 0.522 TRE	secreted antigen 85-B FbpB	Yes	No	ETH	TDM biosynthesis	cell wall biosynthesis
Rv1940	ribA1	RL5P = DB4P + FOR	riboflavin biosynthesis protein ribA1	No	No	ETH	riboflavin biosynthesis	cofactor biosynthesis
Rv2051c	ppm1	GDPMAN + DPP = GDP + PPM	polyprenol mannose synthase	Yes	No	ETH	lipoarabinomannan biosynthesis	cell wall biosynthesis
Rv2217	lipB	OCTANOYL-ACP = APO-LIPO + ACP	lipoate-protein ligase B	No	Yes	ETH	lipoate biosynthesis	cofactor biosynthesis
Rv2218	lipA	APO-LIPO + 2 SAM + 2 H2S = LIPO + 2 DA + 2 MET	lipoyl synthase	No	Yes	ETH	lipoate biosynthesis	cofactor biosynthesis
Rv2220	glnA1	atp + glu-L + nh4 --> adp + gln-L + h + pi; atp + nh4 + uaaAgla --> adp + h + pi + uaaAgtla; atp + nh4 + uaaGgla --> adp + h + pi + uaaGgtla; atp + nh4 + uaagmda --> adp + h + pi + uaagtmda	glutamine synthetase GlnA1	No	Yes	ETH	glutamine synthetase	miscellaneous
Rv2378c	mbtG	[c] : atp + bhb + h + (2) lys-L + (2) o2 + odecoa + salc + thr-L --> adp + co2 + coa + (5) h2o + mcbts + pi;	lysine-N-oxygenase MbtG	Yes	Yes	ETH	mycobactin synthesis	siderophore biosynthesis
Rv2379c	mbtF	atp + bhb + h + 2 lys-L + 2 o2 + odecoa + salc + thr-L --> adp + co2 + coa + 5 h2o + mcbts + pi; atp + bhb + 2 lys-L + 2 nadp + 3.5 o2 + occoa + salc + ser-L --> adp + cmcbtt + co2 + coa + 2 h + 5 h2o + 2 nadph + pi; atp + bhb + h + 2 lys-L + 2 o2 + odecoa + salc + ser-L --> adp + co2 + coa + 5 h2o + mcbtt + pi	peptide synthetase MbtF	Yes	N/A	ETH	mycobactin synthesis	siderophore biosynthesis
Rv2380c	mbtE	MBT-HOLO + LYS + ATP = MBTE-LYS + AMP + PPI; MBT-HOLO + LYS + ATP = MBTF-LYS + AMP + PPI	peptide synthetase MbtE	Yes	N/A	ETH	mycobactin synthesis	siderophore biosynthesis
Rv2381c	mbtD	MBT-HOLO + ACCOA + MALCOA = MBTCD-HBA + 2 COA	polyketide synthetase MbtD	Yes	N/A	ETH	mycobactin synthesis	siderophore biosynthesis
Rv2382c	mbtC	MBT-HOLO + ACCOA + MALCOA = MBTCD-HBA + 2 COA	polyketide synthetase MbtC	Yes	N/A	ETH	mycobactin synthesis	siderophore biosynthesis
Rv2383c	mbtB	MBT-HOLO + SER + ATP = MBTB-SER + AMP + PPI	phenyloxazoline synthase MbtB	Yes	Slow	ETH	mycobactin synthesis	siderophore biosynthesis
Rv2384	mbtA	MBT-HOLO + SAL + ATP = MBTA-SAL + AMP + PPI	bifunctional salicyl-AMP ligase/salicyl-S-arcp synthetase	Yes	No	ETH	mycobactin synthesis	siderophore biosynthesis
Rv2523c	acpS	2 COA = MBT-HOLO; apoACP + coa --> ACP + h + pap	4'-phosphopantetheinyl transferase	No	No	ETH	fatty acid biosynthesis	lipid metabolism
Rv2524c	fas	2 MALACP + 4 NADPH + ACACP = 4 NADP + HEXANOYL-ACP + 2 ACP + 2 CO2; 4 MALACP + 8 NADPH + ACACP = 8 NADP + OCTANOYL-ACP + 4 ACP + 4 CO2; 6 MALACP + 12 NADPH + ACACP = 12 NADP + TETRADECANOYL-ACP + 6 ACP + 6 CO2; 7 MALACP + 14 NADPH + ACACP = HEXADECANOYL-ACP + 14 NADP + 7 ACP + 7 CO2; 7 MALACP + 13 NADPH + ACACP = 9-HEXADECENOYL-ACP + 13 NADP + 7 ACP + 7 CO2; 8 MALACP + 16 NADPH + ACACP = OCTADECA…	fatty acid synthase	No	Yes	ETH	fatty acid biosynthesis	lipid metabolism
Rv2611c	N/A	HEXADECANOYL-ACP + AC1PIM1 = ACP + AC2PIM1; HEXADECANOYL-ACP + AC2PIM1 = ACP + AC3PIM1; HEXADECANOYL-ACP + AC3PIM1 = ACP + AC4PIM1; HEXADECANOYL-ACP + AC1PIM2 = ACP + AC2PIM2; HEXADECANOYL-ACP + AC2PIM2 = ACP + AC3PIM2; HEXADECANOYL-ACP + AC3PIM2 = ACP + AC4PIM2; HEXADECANOYL-ACP + AC1PIM3 = ACP + AC2PIM3; HEXADECANOYL-ACP + AC2PIM3 = ACP + AC3PIM3; HEXADECANOYL-ACP + AC3PIM3 = ACP + AC4PIM3; HEX…	lipid A biosynthesis lauroyl acyltransferase	No	Yes	ETH	lipoarabinomannan biosynthesis (and LM and PIM)	cell wall biosynthesis
Rv2678c	hemE	UROPORPHYRINOGEN-III = COPROPORPHYRINOGEN-III + 4 CO2	uroporphyrinogen decarboxylase	No	N/A	ETH	porphyrin biosynthsis	miscellaneous
Rv2786c	ribF, ribC	RIBFLAV + ATP = ADP + FMN; ATP + FMN = FAD + PPI	bifunctional riboflavin kinase/FMN adenylyltransferase	No	Yes	ETH	FAD biosynthesis	miscellaneous
Rv2940c	mas	ACYL-MAS + 4 SMMALONYLCOA + 8 NADPH = MYCOCEROSOYL-MAS + 8 NADP + 4 CO2 + 4 COA; HEXADECANOYL-COA + MAS = HEXADECANOYL-MAS + COA; SMMALONYLCOA + HEXADECANOYL-ACP + 2 NADPH = 2 NADP + COA + CO2 + TUBERCULOSTEROYL-ACP	multifunctional mycocerosic acid synthase	No	No	ETH	synthesis of various acids	cell wall biosynthesis
Rv3804c	fbpA	0.008 ARABINOGALACTAN_PEPTIDOGLYCAN + 0.238 TREHALOSEMONOMYCOLATE = MAPC + 0.238 TRE; 0.522 TREHALOSEMONOMYCOLATE(CY) = TREHALOSEDIMYCOLATE + 0.522 TRE	secreted antigen 85-A FbpA	Yes	No	ETH	TDM biosynthesis	cell wall biosynthesis
