# Supplementary material for: MetaMerge: scaling up genome-scale metabolic reconstructions with application to Mycobacterium tuberculosis
Source: Genome Biol. 2012 Jan 31;13(1):r6. doi: 10.1186/gb-2012-13-1-r6 (PMC3488975; doi:10.1186/gb-2012-13-1-r6)
Supplement: Additional file 3 — A sample Python session yielding a combined M. tuberculosis model. This file contains the step-by-step transcript of a Python session culminating in the creation of a combined M. tuberculosis model from the two original models and the production of an SBML file containing the combined model. [file gb-2012-13-1-r6-S3.TXT]

Pipeline (exact commands + preprocessing as needed)

0) Clean up the Excel files (change the sheet names to "Reactions", "Metabolites", and "Biomass" if needed [Model 2]; remove unneeded rows; clean up metabolite names if needed [Model 1]: Additional File 9; add IUPAC names, CAS numbers)
 
1) Run the MetaMerge script (to set everything up) and then parse the two Excel files (note: lines where a choice is made by the user are preceded and followed by an empty line; any relevant error messages are in Additional File 9):

MT1=parseExcel('Mycobacterium Tuberculosis 1.xls')

Warning: multiple candidates for reaction, equation found in the list
0) reaction 1) reaction name 2) Reference (reactions without specific references were from Borodina et al. 2005 or from KEGG/BioCYC databases or from standard texts)
Please select the correct string from the list above and enter its number, or -1 if none 

0

Warning: no candidate for opening coefficients found in the list
Warning: no candidate for closing coefficients found in the list
Warning: no candidate for irreversible reactions found in the list
Warning: no candidate for opening compartments found in the list
Warning: no candidate for closing compartments found in the list
Warning: no candidate for separating compartments found in the list
Warning: multiple candidates for OR symbol found in the list
0)  OR  1)  
Please select the correct string from the list above and enter its number, or -1 if none 

0

Warning: multiple candidates for EC, E.C. found in the list
0) E.C. number 1) Reference (reactions without specific references were from Borodina et al. 2005 or from KEGG/BioCYC databases or from standard texts)
Please select the correct string from the list above and enter its number, or -1 if none 

0

Warning: no candidate for biomass reaction found in the list
Warning: multiple candidates for biomass reaction found in the list
0) 47 ATP[c] + 7/1000 CL[c] + 1/1000 DIACYLTREHALOSE[c] + 1/500 DIM[c] + 11/500 DNA[c] + 1/10 GLUCAN[c] + 93/500 LAM[c] + 27/500 LM[c] + 26/125 MAPC[c] + 1/10000 MPD[c] + 7/200 P-L-GLX[c] + 3/500 PE[c] + 29/1000 PGL-TB[c] + 1/25 PIMS[c] 
+ 1/1000 POLYACYLTREHALOSE[c] + 107/500 PROTEIN[c] + 9/250 RNA[c] + 1/200 SL-1[c] + 1/20 SMALLMOLECULES[c] + 2/125 TAGbio[c] + 1/1000 TREHALOSEDIMYCOLATE[c] + 1/1000 TREHALOSEMONOMYCOLATE[c] <-> 47 ADP[c] + 1 BIOMASS[c] + 47 PI[c] 
1) 47 ATP[c] + 11/500 DNA[c] + 93/500 LAM[c] + 26/125 MAPC[c] + 7/200 P-L-GLX[c] + 3/500 PE[c] + 1/25 PIMS[c] + 107/500 PROTEIN[c] + 9/250 RNA[c] + 1/20 SMALLMOLECULES[c] + 2/125 TAGbio[c] <-> 47 ADP[c] + 1 BIOMASS[c] + 47 PI[c]
Please select the correct string from the list above and enter its number, or -1 if none 

0

Warning: multiple candidates for name found in the list
0) Name 1) IUPAC name
Please select the correct string from the list above and enter its number, or -1 if none 

0

MT2=parseExcel('Mycobacterium Tuberculosis 2.xls')

Warning: multiple candidates for reversible reactions found in the list
0) <==> 1) h[c] 2) --> 3) (2) 4) [c] 5) : 6) (3)
Please select the correct string from the list above and enter its number, or -1 if none 

0

Warning: multiple candidates for irreversible reactions found in the list
0) h[c] 1) --> 2) (2) 3) [c] 4) : 5) (3)
Please select the correct string from the list above and enter its number, or -1 if none 

1

Warning: multiple candidates for separating compartments found in the list
0)  1) :
Please select the correct string from the list above and enter its number, or -1 if none 

1

Warning: multiple candidates for OR symbol found in the list
0) , 1)  
Please select the correct string from the list above and enter its number, or -1 if none 

0

Warning: no candidate for open group symbol found in the list
Warning: no candidate for close group symbol found in the list
Warning: no candidate for EC, E.C. found in the list
Warning: no candidate for biomass reaction found in the list
Warning: no candidate for biomass found in the list
Warning: biomass reaction not found; you may need to edit biomassCoefficients manually!
Warning: multiple candidates for name found in the list
0) OfficialName 1) IUPAC name
Please select the correct string from the list above and enter its number, or -1 if none 

0

1.5) Adjust the reversibility in Model 1 and the reaction names in both models

MT1.adjustReversibility()
MT1.adjustReactionNames()
MT2.adjustReactionNames()

2) Extract additional metabolite features from an existing table (note: these have been prepared by Jeremy Zucker for the M. tuberculosis models and would need to be extracted separately for other metabolic network reconstructions)

t = shelve.open('Mappings')
Table1 = t['McFadden-BioCyc']
Dict1 = convertTableToDictionary(Table1, keyColumn = 0, valueColumn = 2)
Table2 = t['Palsson-BioCyc']
Dict2 = convertTableToDictionary(Table2, keyColumn = 1, valueColumn = 3)
Table3 = t['MetaCyc-Kegg']
Dict3 = convertTableToDictionary(Table3, keyColumn = 0, valueColumn = 1)
t.close()
Dict1=augmentDictionaryByValue(Dict1, Dict3)
Dict2=augmentDictionaryByValue(Dict2, Dict3)
mergeSpecies(MT1.species, Dict1)
mergeSpecies(MT2.species, Dict2)

3) Using an Internet server, extract additional features as needed and convert non-standardized features to a uniform format (this is helpful for the matching process) [note: findAllEnzymeNames may get interrupted by the ExPaSy server!]

findAllEnzymeNames(MT1.reactions)
getAllSpeciesInfo(MT1.species)
getAllSpeciesInfo(MT2.species)
convertAllFormulas(MT1.species)
convertAllFormulas(MT2.species)
findAllProteinNames(MT1.reactions)
splitAllProteinNames(MT2.reactions)
fixGeneCombinations(MT1.reactions)
fixGeneCombinations(MT2.reactions)
collectAllGeneNames(MT1.reactions)
collectAllGeneNames(MT2.reactions)

collectReactionNames(MT1.reactions)
collectReactionNames(MT2.reactions)
collectSpeciesNames(MT1.species)
collectSpeciesNames(MT2.species)
flattenFeature(MT1.reactions, 'Enzyme names')

4) Prepare reaction features and species features for the matching process and create the initial matching matrices

featuresR1 = [x.description for x in MT1.reactions]
featuresR2 = [x.description for x in MT2.reactions]
featureNamesR = getTitles(option = "react")
featureNamesR1 = [x.split('/')[0]  for x in featureNamesR]
featuresR1 = supplementFeatures(featuresR1, featureNamesR1, default = [[], [], '', '', ''])
featureNamesR2 = [x.split('/')[-1] for x in featureNamesR]
featuresR2 = supplementFeatures(featuresR2, featureNamesR2, default = [[], [], '', '', ''])
MatchesR = compareFeatures(featuresR1, featuresR2, featureNamesR1, featureNamesR2, [1, 1, 2, 1, 2])
featuresS1 = [x.description for x in MT1.species]
featuresS2 = [x.description for x in MT2.species]
featureNamesS = getTitles(option = "metab")
featureNamesS1 = [x for x in featureNamesS]
featuresS1 = supplementFeatures(featuresS1, featureNamesS1, default = ['', '', '', '', {}, '', ''])
featureNamesS2 = [x for x in featureNamesS]
featuresS2 = supplementFeatures(featuresS2, featureNamesS2, default = ['', '', '', '', {}, '', ''])
MatchesS = compareFeatures(featuresS1, featuresS2, featureNamesS1[1:], featureNamesS2[1:])
allNames1 = [x.description['name'] for x in MT1.species]
allNames2 = [x.description['name'] for x in MT2.species]
MatchesS0 = matchStrings(allNames1, allNames2)
MatchesS = addMatrices(MatchesS, MatchesS0)

5) Decide on which elements of the network to combine in a user-supervised manner [we are omitting the user choices since these can be individual]

external1 = [x for x, metab in enumerate(MT1.metabolites) if metab.external]
external2 = [x for x, metab in enumerate(MT2.metabolites) if metab.external]
fullNumbering1 = [MT1.species.index(x.species) for x in MT1.metabolites]
fullNumbering2 = [MT2.species.index(x.species) for x in MT2.metabolites]
externalNumbering1 = [fullNumbering1.index(fullNumbering1[x]) for x in external1]
externalNumbering2 = [fullNumbering2.index(fullNumbering2[x]) for x in external2]
ordering1, permutation1 = createOrdering(external1, len(MT1.metabolites))
ordering2, permutation2 = createOrdering(external2, len(MT2.metabolites))
fullNumbering1 = recodeList(fullNumbering1, ordering1)
fullNumbering2 = recodeList(fullNumbering2, ordering2)
external1 = recodeList(permutation1, external1)
external2 = recodeList(permutation2, external2)
externalNumbering1 = recodeList(permutation1, externalNumbering1)
externalNumbering2 = recodeList(permutation2, externalNumbering2)
featuresM1 = recodeList(featuresS1, fullNumbering1)
featuresM2 = recodeList(featuresS2, fullNumbering2)
allNamesM1 = recodeList(allNames1,  fullNumbering1)
allNamesM2 = recodeList(allNames2,  fullNumbering2)
FeaturesM1 = convertFeaturesToMatrix(featuresM1, featureNamesS1)
FeaturesM2 = convertFeaturesToMatrix(featuresM2, featureNamesS2)
FeaturesR1 = convertFeaturesToMatrix(featuresR1, featureNamesR1)
FeaturesR2 = convertFeaturesToMatrix(featuresR2, featureNamesR2)
MatchesM = recodeMatrix(MatchesS, fullNumbering1, fullNumbering2)
Reacts1 = [recodeAndSortPairs(x.pairs, permutation1) for x in MT1.reactions]
Reacts2 = [recodeAndSortPairs(x.pairs, permutation2) for x in MT2.reactions]
Q = MatchingMaster(Reacts1, Reacts2, allNamesM1, allNamesM2, FeaturesR1, FeaturesR2, FeaturesM1, FeaturesM2, MatchesR, MatchesM, externalNumbering1, externalNumbering2, cutoff = 3)

6) Check for transitivity and non-transformability and create the combined network [note: if one of the assertions fails, the matching must be corrected manually until it succeeds]

MetabMatch = Q[1]
(transformable, Heights, Widths) = checkTransformable(MetabMatch, Reacts1, Reacts2)
assert(transformable == [])
assert(findRepeats(Heights) == [])
assert(findRepeats(Widths)  == [])
irrev1 = [x for x, react in enumerate(MT1.reactions) if not react.reversible]
irrev2 = [x for x, react in enumerate(MT2.reactions) if not react.reversible]
MetabExcept1 = [permutation1[x] for x, metab in enumerate(MT1.metabolites) if metab.species.name == 'H']
MetabExcept2 = [permutation2[x] for x, metab in enumerate(MT2.metabolites) if metab.species.name in ['h', 'h2o']]
mergedNetwork = MetabMergeExcept(MetabMatch, external1, external2, MetabExcept1, MetabExcept2, Reacts1, Reacts2, irrev1, irrev2)

7) Convert the combined network into SBML format for future records

Growth = [MT1.findBiomassReaction(), MT2.findBiomassReaction()]
Genes  = [[x.geneCombination.clauses for x in MT1.reactions if x.geneCombination else [[]]], [x.geneCombination.clauses for x in MT2.reactions]]
MetabNames = [allNamesM1, allNamesM2]
Externals  = [externalNumbering1, externalNumbering2]
ReactFeatures1 = [filterOut(x, [0,1]) for x in [featureNamesR1] + FeaturesR1]
ReactFeatures2 = [filterOut(x, [0,1]) for x in [featureNamesR2] + FeaturesR2]
ReactFeatures  = [ReactFeatures1, ReactFeatures2]
MetabFeatures1 = [filterOut(x, [4]) for x in [featureNamesS1] + FeaturesM1]
MetabFeatures2 = [filterOut(x, [4]) for x in [featureNamesS2] + FeaturesM2]
MetabFeatures  = [MetabFeatures1, MetabFeatures2]
(mReacts, mGrowth, mIrrev, mGenes, mMetabNames, mExternal, mReactFeatures, mMetabFeatures, mGeneFeatures) = prepareMergedModel(mergedNetwork, Growth, Genes, MetabNames, Externals, ReactFeatures, MetabFeatures, GeneFeatures = [])
allGenes = ConvertToSBML(mReacts, mGrowth, mIrrev, mGenes, mMetabNames, mExternal, mReactFeatures, mMetabFeatures, mGeneFeatures, sep = "\t", br = '\n', ModelName = 'CombinedTBModel', FileName = 'CombinedTBModel.xml')
