# Supplementary material for: MetaMerge: scaling up genome-scale metabolic reconstructions with application to Mycobacterium tuberculosis
Source: Genome Biol. 2012 Jan 31;13(1):r6. doi: 10.1186/gb-2012-13-1-r6 (PMC3488975; doi:10.1186/gb-2012-13-1-r6)
Supplement: Additional file 4 — The full code of the MetaMerge algorithm implemented in Python. The code is divided into 14 modules, each of which contains multiple functions, as follows: ClassDefinitions.py, the code for defining all the formats used by MetaMerge internally; FeatureMatching.py, the code for matching species, reactions based on the available features; FeaturePreparation.py, the code for extracting metabolite and reaction features from text; GeneProcessing.py, the code for processing gene information; MatchProcessing.py, the code for processing the metabolite and reaction matching matrices; MetaboliteMatching.py, the code for generating and processing closely matching metabolites; MetaMerge.py, an initializer for the other modules required by the MetaMerge algorithm; MetaMergeCore.py, the user interface of MetaMerge for preparing the matching matrices; ModelParsing.py, the user interface for parsing a metabolic model in Excel or SBML format; NetworkMerging.py, the code for merging two networks based on their matching matrices; OutputProcessing.py, the code for processing the output of the MetaMerge algorithm; ReactionMatching.py, the code for generating and processing closely matching reactions; Unrelated.py, the code for analyzing a metabolic network, not directly related to MetaMerge; Utilities.py, the code of miscellaneous auxiliary functions used by the MetaMerge algorithm. Additionally, the zipped directory contains a shelve file called Mappings with KEGG and Biocyc identifiers for the metabolites in both M. tuberculosis models extracted by Jeremy Zucker, and the cleaned-up and extended Excel files Mycobacterium tuberculosis 1.xls and Mycobacterium tuberculosis 2.xls for models 1 [13] and 2 [14], respectively, containing additional annotation contributed by Marina Druz. [file gb-2012-13-1-r6-S4.ZIP]

Archive with 19 entries (18 files):
- AdditionalFile4/
- AdditionalFile4/ClassDefinitions.py
- AdditionalFile4/FeatureMatching.py
- AdditionalFile4/FeaturePreparation.py
- AdditionalFile4/GeneProcessing.py
- AdditionalFile4/InputProcessing.py
- AdditionalFile4/Mappings
- AdditionalFile4/MatchProcessing.py
- AdditionalFile4/MetaboliteMatching.py
- AdditionalFile4/MetaMerge.py
- AdditionalFile4/MetaMergeCore.py
- AdditionalFile4/ModelParsing.py
- AdditionalFile4/Mycobacterium Tuberculosis 1.xls
- AdditionalFile4/Mycobacterium Tuberculosis 2.xls
- AdditionalFile4/NetworkMerging.py
- AdditionalFile4/OutputProcessing.py
- AdditionalFile4/ReactionMatching.py
- AdditionalFile4/Unrelated.py
- AdditionalFile4/Utilities.py
