# Supplementary material for: MetaMerge: scaling up genome-scale metabolic reconstructions with application to Mycobacterium tuberculosis
Source: Genome Biol. 2012 Jan 31;13(1):r6. doi: 10.1186/gb-2012-13-1-r6 (PMC3488975; doi:10.1186/gb-2012-13-1-r6)
Supplement: Additional file 4 — The full code of the MetaMerge algorithm implemented in Python. The code is divided into 14 modules, each of which contains multiple functions, as follows: ClassDefinitions.py, the code for defining all the formats used by MetaMerge internally; FeatureMatching.py, the code for matching species, reactions based on the available features; FeaturePreparation.py, the code for extracting metabolite and reaction features from text; GeneProcessing.py, the code for processing gene information; MatchProcessing.py, the code for processing the metabolite and reaction matching matrices; MetaboliteMatching.py, the code for generating and processing closely matching metabolites; MetaMerge.py, an initializer for the other modules required by the MetaMerge algorithm; MetaMergeCore.py, the user interface of MetaMerge for preparing the matching matrices; ModelParsing.py, the user interface for parsing a metabolic model in Excel or SBML format; NetworkMerging.py, the code for merging two networks based on their matching matrices; OutputProcessing.py, the code for processing the output of the MetaMerge algorithm; ReactionMatching.py, the code for generating and processing closely matching reactions; Unrelated.py, the code for analyzing a metabolic network, not directly related to MetaMerge; Utilities.py, the code of miscellaneous auxiliary functions used by the MetaMerge algorithm. Additionally, the zipped directory contains a shelve file called Mappings with KEGG and Biocyc identifiers for the metabolites in both M. tuberculosis models extracted by Jeremy Zucker, and the cleaned-up and extended Excel files Mycobacterium tuberculosis 1.xls and Mycobacterium tuberculosis 2.xls for models 1 [13] and 2 [14], respectively, containing additional annotation contributed by Marina Druz. [file gb-2012-13-1-r6-S4.ZIP › AdditionalFile4/ClassDefinitions.py]

# This file contains functions for defining the network formats
# Created by: Leonid Chindelevitch
# Last modified: January 13, 2012

from OutputProcessing import CreateSMatrix
from ModelProcessing import *
from Utilities import *
from fractions import Fraction
zero, one = Fraction(0), Fraction(1)

class Network:
    def __init__(self, species, metabolites, reactions, description = None):
        self.species = species
        self.metabolites = metabolites
        self.reactions = reactions
        self.compartments = sorted([x.compartment for x in self.metabolites])
        self.Matrix = None
        self.fullMatrix = None
        self.reducedMatrix = None
        self.reactionSubsets = None
        self.biomassCoefficients = [zero] * len(self.reactions)
        self.description = description
    def createMatrices(self):
        selfReacts = [reaction.pairs for reaction in self.reactions]
        numReacts = len(self.reactions)
        numMetabs = len(self.metabolites)
        self.fullMatrix = CreateSMatrix(selfReacts, numMetabs)
        intMetabs = [x for x in range(numMetabs) if not self.metabolites[x].external]
        self.Matrix = [self.fullMatrix[x] for x in intMetabs]
    def reduceNetwork(self, filename = 'Reduction.txt'):
        # Wrapper for reduceMatrix class
        N = self.Matrix
        Irr = [i for i,r in enumerate(self.reactions) if not r.reversible]
        special = []
        reducedMatrix = reduceMatrix(N, Irr, filename)
        # processing the results - this might need to be refined later
        self.reducedMatrix = reducedMatrix[0]
        reversibles = reducedMatrix[1]
        metabStatuses = reducedMatrix[2]
        internalMetabs = [m for m in self.metabolites if not m.external]
        for i,metab in enumerate(internalMetabs):
            metab.reductionStatus = metabStatuses[i]
        reactStatuses = reducedMatrix[3]
        subsets = reducedMatrix[6]
        numSubsets = len(subsets) + reactStatuses.count(0)
        self.reactionSubsets = []
        anchor_to_subset = {}
        for i,subset in enumerate(subsets):
            anchor = subset[0][0]
            anchor_to_subset[anchor] = subset
        anchors = anchor_to_subset.keys()
        index = 0
        for i,reaction in enumerate(self.reactions):
            reaction.reductionStatus = reactStatuses[i]
            if reactStatuses[i] == 0: # a reaction that survived
                geneCombo = self.reactions[reaction.index].geneCombination
                new_subset = Reaction_Subset([[reaction.index,Fraction(1)]], index, (reaction.index in reversibles), geneCombo)
                index += 1
                self.reactionSubsets.append(new_subset)
            elif reactStatuses[i] == 5: # a true reaction subset 
                # map: reaction combinations to subreactions ('reaction subsets')
                if i in anchors:
                    subset = anchor_to_subset[i]
                    geneCombo = reduce(lambda x, y: x.logicalAnd(y), filter(None, [self.reactions[x].geneCombination for x in [y[0] for y in subset]]), CNF([]))
                    self.reactionSubsets.append(Reaction_Subset(subset, index, (i in reversibles), geneCombo))
                    index += 1
        # ALSO: convert the coefficient vector to match the reduced matrix!
    def findBiomassReaction(self):
        # This function tries to return the index of the biomass reaction
        if sum(self.biomassCoefficients) == one and one in self.biomassCoefficients:
            return self.biomassCoefficients.index(one)
        else:
            return -1
    def changeObjectiveFunction(self, coefficients):
        assert len(coefficients) == len(self.reactions)
        assert min(coefficients) >= 0
        self.biomassCoefficients = coefficients
        if self.reducedMatrix:
            # convert the coefficient vector to match the reduced matrix
            pass
    def deleteReactions(self, reactionIndices):
        self.reactions = [r for i, r in enumerate(self.reactions) if i not in reactionIndices]
        self.createMatrices()
        if self.reducedMatrix:
            # self.reduceNetwork()
            pass
    def addReaction(self, reactionName, reactionPairs, reversible = False, description = {}, biomass = False):
        nextIndex = len(self.reactions)
        self.reactions.append(Reaction(reactionName, reactionPairs, nextIndex, reversible, description = description))
        if biomass:
            self.biomassCoefficients.append(one)
        self.createMatrices()
        if self.reducedMatrix:
            # self.reduceNetwork()
            pass
    def deleteMetabolites(self, metaboliteIndices):
        self.metabolites = [m for i, m in enumerate(self.metabolites) if i not in metaboliteIndices]
        self.createMatrices()
        if self.reducedMatrix:
            # self.reduceNetwork()
            pass
    def addMetabolites(self, metaboliteName, metaboliteRepresentation):
        # need to worry about the species as well!
        pass
    def printReactionFormula(self, reactionNumber):
        curReact = self.reactions[reactionNumber]
        curPairs = curReact.pairs
        curMetabs = self.metabolites
        curSpecies = [x.species.name for x in curMetabs]
        curComparts = [x.compartment for x in curMetabs]
        curRev = curReact.reversible
        reagents = [x for x in curPairs if x[1] < 0]
        products = [x for x in curPairs if x[1] > 0]
        LHS = ' + '.join([str(-x[1]) + ' ' + curSpecies[x[0]] + '[' + curComparts[x[0]] + ']' for x in reagents])
        RHS = ' + '.join([str( x[1]) + ' ' + curSpecies[x[0]] + '[' + curComparts[x[0]] + ']' for x in products])
        if curRev:
            sep = ' <-> '
        else:
            sep = ' -> '
        return (LHS + sep + RHS)
    def adjustReversibility(self):
        if all([reaction.reversible for reaction in self.reactions]):
            print('All the reactions are currently reversible; trying to adjust using upper and lower bounds')
            descriptors = self.reactions[0].description.keys()
            UB = findExactlyOne(descriptors, 'upper')
            LB = findExactlyOne(descriptors, 'lower')
            if UB is not None and LB is not None:
                UB, LB = descriptors[UB], descriptors[LB]
                for ind, reaction in enumerate(self.reactions):
                    if ind % 100 == 0:
                        print('Processed ' + str(ind) + ' reactions so far')
                    curDescription = reaction.description
                    reaction.reversible = bool(float(curDescription[UB]) > 0 and float(curDescription[LB]) < 0)
            else:
                print('Error: cannot find either upper bounds or lower bounds in the reaction descriptions')
    def adjustReactionNames(self, oldName = 'EC numbers'):
        print('Trying to adjust reaction names')
        descriptors = self.reactions[0].description.keys()
        chosen = findExactlyOne(descriptors, 'name')
        if chosen is not None:
            goodDescriptor = descriptors[chosen]
            for ind, reaction in enumerate(self.reactions):
                if ind % 100 == 0:
                    print('Processed ' + str(ind) + ' reactions so far')
                if reaction.description is not None:
                    if reaction.name is not None:
                        reaction.description[oldName] = reaction.name
                    reaction.name = reaction.description[goodDescriptor]
                    del reaction.description[goodDescriptor]
    def adjustExternal(self, compart):
        print('Trying to adjust external metabolites')
        for metabolite in self.metabolites:
            if metabolite.compartment == compart:
                metabolite.external = True
        numMetabs = len(self.metabolites)
        intMetabs = [x for x in range(numMetabs) if not self.metabolites[x].external]
        self.Matrix = [self.fullMatrix[x] for x in intMetabs]
    def adjustCompartments(self, compart = 'E'):
        if len(self.metabolites) == len(self.species):
            print('Trying to adjust compartments')
            speciesNames = [x.name for x in self.species]
            Map = {}
            for name in speciesNames:
                if name[1] == compart:
                    reducedName = name[:1] + name[2:]
                    Map[speciesNames.index(name)] = speciesNames.index(reducedName)
            for (key, value) in Map.iteritems():
                self.metabolites[key].species = self.species[value]
                self.metabolites[key].compartment = compart
                self.metabolites[key].external = True
            self.species = [self.species[x] for x in range(len(self.species)) if x not in Map]
        
class NetworkDescription():
    def __init__(self, genus, species, iden = None, authors = None, pmid = None, date = None):
        self.genus = genus
        self.species = species
        self.iden = iden
        self.authors = authors
        self.pmid = pmid
        self.date = date
    def search(self, s):
        #return a score corresponding to how close the match is
        matchVal = 0
        for t in s.split():
            t = t.lower()
            if t is self.genus.lower():
                matchVal += 15
            if t is self.species.lower():
                matchVal += 15
            if t == str(self.iden).lower():
                matchVal += 100
            if t is self.authors[0].lower():
                matchVal += 20
            if t is self.authors[-1].lower():
                matchVal += 10
            if t in [a.lower() for a in self.authors[1:-1]]:
                matchVal += 5
            if t[-2:] == self.date[-2:]:
                matchVal += 5
            if t == self.pmid:
                matchVal += 100
        return matchVal
    def write(self):
        print self.genus,self.species
        print self.iden
        print self.authors
        print self.pmid
        print self.date

class ExchangeStatus:
    IMPORT = 0
    EXPORT = 1
    BOTH = 2
    NONE = 3

class Reaction:
    def __init__(self, name, pairs, index = None, reversible = True, geneCombination = None, reductionStatus = None, exchangeStatus = None, description = None):
        self.name = name
        # pairs = [(metabolite_index,coefficient)]
        # omitted metabolites have coefficient 0
        self.pairs = pairs
        self.index = index
        self.reversible = reversible
        self.geneCombination = geneCombination
        self.reductionStatus = reductionStatus
        self.exchangeStatus = exchangeStatus
        self.description = description
    def show(self):
        print self.name, self.pairs, self.index, self.reversible, self.geneCombination, self.reductionStatus, self.exchangeStatus, self.description

class Metabolite:
    def __init__(self, species, compartment = None, index = None, external = False, reductionStatus = None, description = None):
        self.species = species
        self.compartment = compartment
        self.index = index
        self.external = external
        self.reductionStatus = reductionStatus
        self.description = description

class Species:
    def __init__(self, name = None, index = None, description = None):
        self.name = name
        self.index = index
        self.description = description

class Reaction_Subset:
    def __init__(self, pairs, index = None, reversible = True, geneCombination = None):
        self.pairs = pairs
        self.index = index
        self.reversible = reversible
        self.geneCombination = geneCombination

class CNF:
    def __init__(self, clauses):
        self.clauses = clauses
    def logicalAnd(self, other):
        new = CNF(clauses = self.clauses)
        new.clauses = new.clauses + other.clauses
        return new
    def logicalOr(self,other):
        new = CNF(clauses = self.clauses)
        full = DtoC(new.clauses) + DtoC(new.clauses)
        new.clauses = DtoC(full)
        new.logicalSimplify()
        return new
    def logicalSimplify(self):
        curClauses = self.clauses
        curClauses = [list(set(x)) for x in curClauses]
        curClauses = extractUnique(curClauses)
        self.clauses = curClauses
