# Supplementary material for: MetaMerge: scaling up genome-scale metabolic reconstructions with application to Mycobacterium tuberculosis
Source: Genome Biol. 2012 Jan 31;13(1):r6. doi: 10.1186/gb-2012-13-1-r6 (PMC3488975; doi:10.1186/gb-2012-13-1-r6)
Supplement: Additional file 4 — The full code of the MetaMerge algorithm implemented in Python. The code is divided into 14 modules, each of which contains multiple functions, as follows: ClassDefinitions.py, the code for defining all the formats used by MetaMerge internally; FeatureMatching.py, the code for matching species, reactions based on the available features; FeaturePreparation.py, the code for extracting metabolite and reaction features from text; GeneProcessing.py, the code for processing gene information; MatchProcessing.py, the code for processing the metabolite and reaction matching matrices; MetaboliteMatching.py, the code for generating and processing closely matching metabolites; MetaMerge.py, an initializer for the other modules required by the MetaMerge algorithm; MetaMergeCore.py, the user interface of MetaMerge for preparing the matching matrices; ModelParsing.py, the user interface for parsing a metabolic model in Excel or SBML format; NetworkMerging.py, the code for merging two networks based on their matching matrices; OutputProcessing.py, the code for processing the output of the MetaMerge algorithm; ReactionMatching.py, the code for generating and processing closely matching reactions; Unrelated.py, the code for analyzing a metabolic network, not directly related to MetaMerge; Utilities.py, the code of miscellaneous auxiliary functions used by the MetaMerge algorithm. Additionally, the zipped directory contains a shelve file called Mappings with KEGG and Biocyc identifiers for the metabolites in both M. tuberculosis models extracted by Jeremy Zucker, and the cleaned-up and extended Excel files Mycobacterium tuberculosis 1.xls and Mycobacterium tuberculosis 2.xls for models 1 [13] and 2 [14], respectively, containing additional annotation contributed by Marina Druz. [file gb-2012-13-1-r6-S4.ZIP › AdditionalFile4/GeneProcessing.py]

# This file contains the functions necessary for processing genes in MetaMerge
# Created by: Leonid Chindelevitch
# Last modified: January 13, 2012

def findEssentialGenes(EssReacts, BoolGenes):
    # Finds the genes essential for at least one of the essential reactions
    Essential = []
    for i in EssReacts:
        if BoolGenes[i]:
            Essential += [x for x in BoolGenes[i][0] if all([x in BoolGenes[i][j] for j in range(1,len(BoolGenes[i]))])]
    return sorted(list(set(Essential)))

def OneOrTwo(Genes1, Genes2):
    # Creates the OR of two lists of genes in conjunctive normal form
    return getUnique(Genes1 + Genes2)

def OneAndTwo(Genes1, Genes2):
    # Creates the AND of two lists of genes in conjunctive normal form          
    return getUnique([OneOrTwo(x,y) for x in Genes1 for y in Genes2])

def findOverlap(Genes1, Genes2):
    # Finds the common genes among two lists of genes
    return sorted(list(set(Genes1).intersection(Genes2)))

def getUnique(List):
    # Returns the unique elements in a list
    if not List:
        return []
    else:
        F = sorted(List)
        return [F[0]] + [F[x] for x in range(1,len(F)) if F[x] != F[x-1]]
