# Supplementary material for: MetaMerge: scaling up genome-scale metabolic reconstructions with application to Mycobacterium tuberculosis
Source: Genome Biol. 2012 Jan 31;13(1):r6. doi: 10.1186/gb-2012-13-1-r6 (PMC3488975; doi:10.1186/gb-2012-13-1-r6)
Supplement: Additional file 4 — The full code of the MetaMerge algorithm implemented in Python. The code is divided into 14 modules, each of which contains multiple functions, as follows: ClassDefinitions.py, the code for defining all the formats used by MetaMerge internally; FeatureMatching.py, the code for matching species, reactions based on the available features; FeaturePreparation.py, the code for extracting metabolite and reaction features from text; GeneProcessing.py, the code for processing gene information; MatchProcessing.py, the code for processing the metabolite and reaction matching matrices; MetaboliteMatching.py, the code for generating and processing closely matching metabolites; MetaMerge.py, an initializer for the other modules required by the MetaMerge algorithm; MetaMergeCore.py, the user interface of MetaMerge for preparing the matching matrices; ModelParsing.py, the user interface for parsing a metabolic model in Excel or SBML format; NetworkMerging.py, the code for merging two networks based on their matching matrices; OutputProcessing.py, the code for processing the output of the MetaMerge algorithm; ReactionMatching.py, the code for generating and processing closely matching reactions; Unrelated.py, the code for analyzing a metabolic network, not directly related to MetaMerge; Utilities.py, the code of miscellaneous auxiliary functions used by the MetaMerge algorithm. Additionally, the zipped directory contains a shelve file called Mappings with KEGG and Biocyc identifiers for the metabolites in both M. tuberculosis models extracted by Jeremy Zucker, and the cleaned-up and extended Excel files Mycobacterium tuberculosis 1.xls and Mycobacterium tuberculosis 2.xls for models 1 [13] and 2 [14], respectively, containing additional annotation contributed by Marina Druz. [file gb-2012-13-1-r6-S4.ZIP › AdditionalFile4/InputProcessing.py]

# This file contains functions for parsing the JP and the GB networks
# Created by: Leonid Chindelevitch
# Last modified: August 3, 2011

# general comment: option = 0 for JP, 1 for GB

def GetNetwork(ReactFile, MetabFile, option = 0):
    # wrapper for parsing a metabolic network
    Reacts = GetReactions(ReactFile, option);
    Metabs = GetMetabolites(MetabFile, option);
    return ParseReactions(Reacts, Metabs, option)

def GetMetabolites(Filename, option = 0):
    # processes a metabolite file;
    # returns a dictionary containing
    # metabolites and their numbers.
    if not option:
        f = open(Filename, 'r')
    else:
        f = codecs.open(Filename, encoding='utf-8', mode='r')
    g = f.readlines()
    f.close()
    Metabs = {}
    m = len(g)
    for index in range(m):
        if option and index == 0:  # remove first symbol
            g[index] = g[index][1:]
        Metabs[g[index].split('\t')[0]] = index
    return Metabs

def GetReactions(Filename, option = 0):
    # processes a reaction file;
    # returns a list containing
    # one reaction per entry.
    f = open(Filename, 'r')
    g = f.readlines()
    f.close()
    Reactions = []
    n = len(g)
    for index in range(n):
        if not option:
            Reactions.append(g[index].split('\t')[0])
        else:
            Reactions.append(g[index].split('\t')[:4])
    return Reactions

def ParseReactions(Reactions, Metabs, option = 0):
    # parses a given list of reactions
    # using a dictionary of metabolites;
    # each reaction is a list of pairs:
    # pair = [metabolite #, coefficient].
    # Also produces a list of metabolites,
    # a list of cytosolic/irreversible
    # reactions in case option is false,
    # or a list of lower/upper bounds and
    # blocked reactions if it is true.
    ReactList = []
    m = len(Metabs)
    n = len(Reactions)
    if not option:
        Extern = []
        Cyto = []
        Irrev = []
        for index in range(n):
            CurReact = Reactions[index]
            if ':' in CurReact:
                ind0 = CurReact.find(':')
                part1 = CurReact[:ind0]
                CurReact = CurReact[ind0 + 2:]
                if '[c]' in part1:
                    Cyto.append(index)
                else:
                    print('Non-cytosolic reaction with a colon!')
            # added for compatibility with later models!
            if CurReact.startswith('[c]'):
                Cyto.append(index)
                CurReact = CurReact[3:]
            # added for compatibility with later models!
            if CurReact.startswith('[e]'):
                Cyto.append(index)
                CurReact = CurReact[3:]
            if '>' in CurReact:
                ind2 = CurReact.find('>')
                if '<' in CurReact:
                    ind1 = CurReact.find('<')
                else:
                    ind1 = CurReact.find('--')
                    Irrev.append(index)
                # first process the reactants
                Reactants = CurReact[:ind1 - 1]
                RList = Reactants.split(' + ')
                RFull = []
                for Re in RList:
                    if '(' in Re:
                        ind3 = Re.find('(')
                        if ')' in Re:
                            ind4 = Re.find(')')
                            Coeff = -float(Re[ind3+1:ind4])
                            Re = Re[ind4 + 2:]
                        else:
                            print('An unbalanced reagent bracket!')
                    else:
                        Coeff = -1.0
                    if Re in Metabs:
                        ReNum = Metabs[Re]
                    else:
                        ReCode = Re[-3:]
                        if ReCode == '[c]':
                            if Re[:-3] in Metabs:
                                ReNum = Metabs[Re[:-3]]
                            else:
                                print('An unknown cytosolic metabolite!')
                        elif ReCode == '[e]':
                            if Re[:-3] in Metabs:
                                # add the external metabolite to the dict
                                Metabs[Re] = m
                                # write down the correct metabolite number
                                ReNum = m
                                # add to the list of external metabolites
                                Extern.append(m)
                                # increment the number of metabolites
                                m = m + 1
                            else:
                                print('An unknown external metabolite!')
                        else:
                            print('An invalid code!')
                    RFull.append([ReNum, Coeff])
                # now process the products
                Products  = CurReact[ind2 + 2:]
                PList = Products.split(' + ')
                PFull = []
                for Pr in PList:
                    if '(' in Pr:
                        ind3 = Pr.find('(')
                        if ')' in Pr:
                            ind4 = Pr.find(')')
                            Coeff = float(Pr[ind3+1:ind4])
                            Pr = Pr[ind4 + 2:]
                        else:
                            print('An unbalanced reagent bracket!')
                    else:
                        Coeff = 1.0
                    if Pr in Metabs:
                        PrNum = Metabs[Pr]
                    else:
                        PrCode = Pr[-3:]
                        if PrCode == '[c]':
                            if Pr[:-3] in Metabs:
                                PrNum = Metabs[Pr[:-3]]
                            else:
                                print('An unknown cytosolic metabolite!')
                        elif PrCode == '[e]':
                            if Pr[:-3] in Metabs:
                                # add the external metabolite to the dict
                                Metabs[Pr] = m
                                # write down the correct metabolite number
                                PrNum = m
                                # add to the list of external metabolites
                                Extern.append(m)
                                # increment the number of metabolites
                                m = m + 1
                            else:
                                print('An unknown external metabolite!')
                        else:
                            print('An invalid code!')
                    PFull.append([PrNum, Coeff])
                # join them together to form the reaction
                ReactList.append(RFull + PFull)
            else:
                print('Reaction without a right-hand side!')
        # create a list of metabolites from the dictionary
        MetabList = ['']*(m);
        for u in Metabs:
            MetabList[Metabs[u]] = u
        return (ReactList, MetabList, Extern, Cyto, Irrev)
    else:
        Extern = []
        Lower = []
        Upper = []
        Blocked = []
        num = 0
        for index in range(n):
            CurReact = Reactions[index]
            Number = CurReact[0]
            if '%' in Number:
                if Number == '%':
                    continue # skip lines starting with '%'
                else:
                    Blocked.append(num)
            num = num + 1
            Reaction = CurReact[1]
            ind = Reaction.find('=')
            # first process the reactants
            Reactants = Reaction[:ind - 1]
            RList = Reactants.split(' + ')
            RFull = []
            for Re in RList:
                Re = Re.strip()
                if ' ' in Re:
                    ind1 = Re.find(' ')
                    Coeff = -float(Re[:ind1])
                    Name = Re[ind1+1:]
                else:
                    Coeff = -1.0
                    Name = Re
                Name = Name.strip()
                if Name.endswith('xt') and Name not in Metabs:
                    if Name[:-2] in Metabs:
                        # add the external metabolite to the dict
                        Metabs[Name] = m
                        # write down the correct metabolite number
                        ReNum = m
                        # increment the number of metabolites
                        m = m + 1
                    else:
                        print('Adding a new metabolite:')
                        print(Name[:-2])
                        # add the metabolite to the dict
                        Metabs[Name[:-2]] = m
                        # increment the number of metabolites
                        m = m + 1
                        # add the external metabolite to the dict
                        Metabs[Name] = m
                        # write down the correct metabolite number
                        ReNum = m
                        # increment the number of metabolites
                        m = m + 1
                else:
                    if Name in Metabs:
                        ReNum = Metabs[Name]
                    else:
                        print('Adding a new metabolite:')
                        print(Name)
                        # add the metabolite to the dict
                        Metabs[Name] = m
                        # write down the correct metabolite number
                        ReNum = m
                        # increment the number of metabolites
                        m = m + 1
                RFull.append([ReNum, Coeff])
            # now process the products
            Products  = Reaction[ind+2:]
            Products = Products.strip()
            PList = Products.split(' + ')
            PFull = []
            for Pr in PList:
                Pr = Pr.strip()
                if ' ' in Pr:
                    ind1 = Pr.find(' ')
                    Coeff = float(Pr[:ind1])
                    Name = Pr[ind1+1:]
                else:
                    Coeff = 1.0
                    Name = Pr
                Name = Name.strip()
                if Name.endswith('xt') and Name not in Metabs:
                    if Name[:-2] in Metabs:
                        # add the external metabolite to the dict
                        Metabs[Name] = m
                        # write down the correct metabolite number
                        PrNum = m
                        # increment the number of metabolites
                        m = m + 1
                    else:
                        print('Adding a new metabolite:')
                        print(Name[:-2])
                        # add the metabolite to the dict
                        Metabs[Name[:-2]] = m
                        # increment the number of metabolites
                        m = m + 1
                        # add the external metabolite to the dict
                        Metabs[Name] = m
                        # write down the correct metabolite number
                        PrNum = m
                        # increment the number of metabolites
                        m = m + 1
                else:
                    if Name in Metabs:
                        PrNum = Metabs[Name]
                    else:
                        print('Adding a new metabolite:')
                        print(Name)
                        # add the metabolite to the dict
                        Metabs[Name] = m
                        # write down the correct metabolite number
                        PrNum = m
                        # increment the number of metabolites
                        m = m + 1
                PFull.append([PrNum, Coeff])       
            ReactList.append(RFull + PFull)
            Lower.append(float(CurReact[2]))
            Upper.append(float(CurReact[3]))
        # create a list of metabolites from the dictionary
        MetabList = ['']*(m);
        for u in Metabs:
            MetabList[Metabs[u]] = u
            # add the external metabolites already listed to Extern
            if u.endswith('xt'):
                Extern.append(Metabs[u])
        return (ReactList, MetabList, Extern, Lower, Upper, Blocked)

def ParseCompartments(Reactions, Metabs, opt = 0):
    # parses a given list of reactions
    # using a dictionary of metabolites;
    # each reaction is a list of pairs:
    # pair = [metabolite #, coefficient].
    # Also produces a list of metabolites,
    # a list of cytosolic/irreversible
    # reactions
    ReactList = []
    m = len(Metabs)
    n = len(Reactions)
    Extern = []
    Cyto = []
    Irrev = []
    for index in range(n):
        CurReact = Reactions[index]
        compart = ''
        if ':' in CurReact:
            ind0 = CurReact.find(':')
            compart = CurReact[:(ind0 - 1)]
            CurReact = CurReact[ind0 + 2:]
            if compart == '[c]':
                Cyto.append(index)
        if '>' in CurReact:
            ind2 = CurReact.find('>')
            if '<' in CurReact:
                ind1 = CurReact.find('<')
            else:
                ind1 = CurReact.find('--')
                Irrev.append(index)
            # first process the reactants
            Reactants = CurReact[:ind1 - 1]
            RList = Reactants.split(' + ')
            RFull = []
            for Re in RList:
                if '(' in Re:
                    ind3 = Re.find('(')
                    if ')' in Re:
                        ind4 = Re.find(')')
                        Coeff = -float(Re[ind3+1:ind4])
                        Re = Re[ind4 + 2:]
                    else:
                        print('An unbalanced reagent bracket!')
                else:
                    Coeff = -1.0
                Re = Re + compart
                if Re in Metabs:
                    ReNum = Metabs[Re]
                else:
                    print('An unknown metabolite!')
                    print(Re)
                    if opt:
                        candidates = [x for x in Metabs if x[:-3] == Re[:-3]]
                        if len(candidates) != 1:
                            print('Cannot extract meaningful compartment')
                        else:
                            print('Uniquely recovered compartment information')
                            Re = candidates[0]
                            ReNum = Metabs[Re]
                    else:
                        candidate = Re[:-3]
                        if candidate in Metabs:
                            ReNum = Metabs[candidate]
                            print('Uniquely recovered compartment information')
                        else:
                            print('Cannot extract meaningful compartment')
                RFull.append([ReNum, Coeff])
            # now process the products
            Products  = CurReact[ind2 + 2:]
            PList = Products.split(' + ')
            PFull = []
            for Pr in PList:
                if '(' in Pr:
                    ind3 = Pr.find('(')
                    if ')' in Pr:
                        ind4 = Pr.find(')')
                        Coeff = float(Pr[ind3+1:ind4])
                        Pr = Pr[ind4 + 2:]
                    else:
                        print('An unbalanced reagent bracket!')
                else:
                    Coeff = 1.0
                Pr = Pr + compart
                if Pr in Metabs:
                    PrNum = Metabs[Pr]
                else:
                    print('An unknown metabolite!')
                    print(Re)
                    if opt:
                        candidates = [x for x in Metabs if x[:-3] == Pr[:-3]]
                        if len(candidates) != 1:
                            print('Cannot extract meaningful compartment')
                        else:
                            print('Uniquely recovered compartment information')
                            Pr = candidates[0]
                            PrNum = Metabs[Pr]
                    else:
                        candidate = Pr[:-3]
                        if candidate in Metabs:
                            PrNum = Metabs[candidate]
                            print('Uniquely recovered compartment information')
                        else:
                            print('Cannot extract meaningful compartment')
                PFull.append([PrNum, Coeff])
            # join them together to form the reaction
            ReactList.append(RFull + PFull)
        else:
            print('Reaction without a right-hand side!')
    # create a list of metabolites from the dictionary
    MetabList = ['']*(m);
    for u in Metabs:
        MetabList[Metabs[u]] = u
    return (ReactList, MetabList, Cyto, Irrev)

def parseFile(Filename, sep = '\t'):
    # This function parses a separator-delimited file
    f = open(Filename, 'r')
    g = f.readlines()
    f.close()
    return [x.strip().split(sep) for x in g]
