# Supplementary material for: MetaMerge: scaling up genome-scale metabolic reconstructions with application to Mycobacterium tuberculosis
Source: Genome Biol. 2012 Jan 31;13(1):r6. doi: 10.1186/gb-2012-13-1-r6 (PMC3488975; doi:10.1186/gb-2012-13-1-r6)
Supplement: Additional file 4 — The full code of the MetaMerge algorithm implemented in Python. The code is divided into 14 modules, each of which contains multiple functions, as follows: ClassDefinitions.py, the code for defining all the formats used by MetaMerge internally; FeatureMatching.py, the code for matching species, reactions based on the available features; FeaturePreparation.py, the code for extracting metabolite and reaction features from text; GeneProcessing.py, the code for processing gene information; MatchProcessing.py, the code for processing the metabolite and reaction matching matrices; MetaboliteMatching.py, the code for generating and processing closely matching metabolites; MetaMerge.py, an initializer for the other modules required by the MetaMerge algorithm; MetaMergeCore.py, the user interface of MetaMerge for preparing the matching matrices; ModelParsing.py, the user interface for parsing a metabolic model in Excel or SBML format; NetworkMerging.py, the code for merging two networks based on their matching matrices; OutputProcessing.py, the code for processing the output of the MetaMerge algorithm; ReactionMatching.py, the code for generating and processing closely matching reactions; Unrelated.py, the code for analyzing a metabolic network, not directly related to MetaMerge; Utilities.py, the code of miscellaneous auxiliary functions used by the MetaMerge algorithm. Additionally, the zipped directory contains a shelve file called Mappings with KEGG and Biocyc identifiers for the metabolites in both M. tuberculosis models extracted by Jeremy Zucker, and the cleaned-up and extended Excel files Mycobacterium tuberculosis 1.xls and Mycobacterium tuberculosis 2.xls for models 1 [13] and 2 [14], respectively, containing additional annotation contributed by Marina Druz. [file gb-2012-13-1-r6-S4.ZIP › AdditionalFile4/MetaboliteMatching.py]

# This file contains functions for identifying matching species or reactions in MetaMerge
# Created by: Leonid Chindelevitch
# Last modified: January 13, 2012

from Utilities import *

def compareFeature(List0, List1):
    # Compares two lists of features, assumed to be strings, numbers or lists of the same type.
    # Returns a matrix containing the common features of the lists in the appropriate entries.
    L0 = len(List0)
    L1 = len(List1)
    M = [0]*L0
    for i in range(L0):
        M[i] = [0]*L1
        for j in range(L1):
            M[i][j] = []
    active0, active1 = [x for x in range(L0) if List0[x]], [x for x in range(L1) if List1[x]]
    redList0, redList1 = filter(None, List0), filter(None, List1)
    first0, first1 = redList0[0], redList1[0]
    Numbers, Strings, Lists, Dicts = False, False, False, False
    if type(first0) != type(first1):
        print('Error: non-matching feature types!' + str(first0) + str(first1))
        return
    elif type(first0) == type(0):
        Numbers = True
    elif type(first0) == type(''):
        Strings = True
    elif type(first0) == type([]):
        Lists = True
    elif type(first0) == type({}):
        Dicts = True
    else:
        print('Error: unrecognized feature type!')
        return
    if Strings: # strings need to be split into words for easier matching
        redList0, redList1 = map(lambda x:x.lower().split(), redList0), map(lambda x:x.lower().split(), redList1)
        Lists = True
    if Lists: # list features need a special sorting procedure to facilitate finding common elements
        sortList0 = sorted(sum([[(y, i) for y in redList0[i]] for i in range(len(redList0))],[]))
        sortList1 = sorted(sum([[(y, i) for y in redList1[i]] for i in range(len(redList1))],[]))       
    else:
        sortList0 = sorted([(redList0[x], x) for x in range(len(redList0))])
        sortList1 = sorted([(redList1[x], x) for x in range(len(redList1))])
    perm0, perm1 = map(lambda x:x[1], sortList0), map(lambda x:x[1], sortList1)
    active0, active1 = [active0[x] for x in perm0], [active1[x] for x in perm1]
    sortList0, sortList1 = map(lambda x:x[0], sortList0), map(lambda x:x[0], sortList1)
    pairs = pointerWalk(sortList0, sortList1)
    for pair in pairs:
        x, y = pair[0], pair[1]
        M[active0[x]][active1[y]].append((sortList0[x], sortList1[y]))
    return M

def supplementFeatures(items, features, default = ''):
    # Adds the default value to a list of feature dictionaries
    # The default may be specified for each feature separately
    if type(default) != type([]):
        default = [default] * len(features)
    newItems = [[]]*len(items)
    for ind0, item in enumerate(items):
        newItems[ind0] = {}
        for ind1, feature in enumerate(features):
            if feature not in item:
                newItems[ind0][feature] = default[ind1]
            else:
                newItems[ind0][feature] = item[feature]
    return newItems

def compareFeatures(items1, items2, features1, features2, minMatching = 1):
    # Compares the specified lists of features from two models
    # items1 and items2 are the lists of feature dictionaries
    # features1 and features2 are the strings of feature names
    # minMatching is a vector specifying the smallest number of
    # matches needed to count a pair of features as matching;
    # it is typically best to use 1 or 2 for string features.
    L1, L2 = len(features1), len(features2)
    if L1 != L2:
        print('Error: the numbers of features do not match!')
        return
    if type(minMatching) == type(0):
        minMatching = [minMatching] * L1 
    if len(minMatching) != L1:
        print('Error: the number of cutoffs does not match!')
        return
    M1, M2 = len(items1), len(items2)
    allComparisons = []
    for ind in range(L1):
        print('Processing feature number ' + ind)
        curMin = minMatchind[ind]
        curFeature1 = [items1[x][features1[ind]] for x in range(M1)]
        curFeature2 = [items2[x][features2[ind]] for x in range(M1)]
        curComparedFeatures = compareFeature(curFeature1, curFeature2)
        curComparison = [0] * M1
        for x in range(M1):
            curComparison[x] = [0] * M2
            for y in range(M2):
                if curComparedFeatures[x][y] and len(curComparedFeatures[x][y]) >= curMin:
                    curComparison[x][y] = 1
        allComparisons.append(curComparison)
    # Finally, collect the global information
    M = reconcileMatches(allComparisons)
    return M

def reconcileMatches(Matches, scoreVector = 1):
    # Creates an overall match matrix from a collection of match matrices.
    # Adds a score from a specified score vector for each existing match.
    # By default, the scoreVector has value 1 for each matching feature.
    L = len(Matches)
    m = len(Matches[0])
    n = len(Matches[0][0])
    if len(scoreVector) == 1:
        scoreVector = [1]*L
    Overall = [[]]*m
    for i in range(m):
        Overall[i] = [0]*n
        for j in range(n):
            for k in range(L):
                if Matches[k] and Matches[k][i][j]:
                    Overall[i][j] += scoreVector[k]
    return Overall
