# Supplementary material for: MetaMerge: scaling up genome-scale metabolic reconstructions with application to Mycobacterium tuberculosis
Source: Genome Biol. 2012 Jan 31;13(1):r6. doi: 10.1186/gb-2012-13-1-r6 (PMC3488975; doi:10.1186/gb-2012-13-1-r6)
Supplement: Additional file 4 — The full code of the MetaMerge algorithm implemented in Python. The code is divided into 14 modules, each of which contains multiple functions, as follows: ClassDefinitions.py, the code for defining all the formats used by MetaMerge internally; FeatureMatching.py, the code for matching species, reactions based on the available features; FeaturePreparation.py, the code for extracting metabolite and reaction features from text; GeneProcessing.py, the code for processing gene information; MatchProcessing.py, the code for processing the metabolite and reaction matching matrices; MetaboliteMatching.py, the code for generating and processing closely matching metabolites; MetaMerge.py, an initializer for the other modules required by the MetaMerge algorithm; MetaMergeCore.py, the user interface of MetaMerge for preparing the matching matrices; ModelParsing.py, the user interface for parsing a metabolic model in Excel or SBML format; NetworkMerging.py, the code for merging two networks based on their matching matrices; OutputProcessing.py, the code for processing the output of the MetaMerge algorithm; ReactionMatching.py, the code for generating and processing closely matching reactions; Unrelated.py, the code for analyzing a metabolic network, not directly related to MetaMerge; Utilities.py, the code of miscellaneous auxiliary functions used by the MetaMerge algorithm. Additionally, the zipped directory contains a shelve file called Mappings with KEGG and Biocyc identifiers for the metabolites in both M. tuberculosis models extracted by Jeremy Zucker, and the cleaned-up and extended Excel files Mycobacterium tuberculosis 1.xls and Mycobacterium tuberculosis 2.xls for models 1 [13] and 2 [14], respectively, containing additional annotation contributed by Marina Druz. [file gb-2012-13-1-r6-S4.ZIP › AdditionalFile4/Mycobacterium Tuberculosis 1.xls]

## Sheet: Reactions
Supplementary Table 2a M. tuberculosis Genome-scale metabolic network
The line starting with % is treated as a comment
										%
%	reaction	lower bound	upper bound	E.C. number	TB gene	reaction name	Pathway	Reference (reactions without specific references were from Borodina et al. 2005 or from KEGG/BioCYC databases or from standard texts)	BIOMASS	In vivo FP	OLD NUMBERING
R1	1 GL + 1 ATP = 1 ADP + 1 GL3P	0	100000	2.7.1.30	Rv3696c	Glycerol kinase glpK	C3 compounds, Glycerol metabolism				R1
R2	1 GL + 1 NADP = 1 T3 + 1 NADPH	-100000	100000	1.1.1.2	Rv3045	NADP-dependent alcohol dehydrogenase	C3 compounds, Glycerol metabolism	Wilkin et al., 1999			R1b
R3	1 GL + 1 NAD = 1 T3 + 1 NADH	-100000	100000	1.1.1.1	Rv0162c OR Rv0761c OR Rv1530 OR Rv1862 OR Rv3086 OR Rv2259	alcohol dehydrogenase, adhE1 (NAD-dependent)	C3 compounds, Glycerol metabolism				R1c
R4	1 GL3P + 1 MK = 1 DHAP + 1 MKH2	0	100000	1.1.99.5	Rv3302c OR Rv2249c	glycerol-3-phosphate dehydrogenase glpD1, glpD2	C3 compounds, Glycerol metabolism	(Bott & Niebisch, 2003)			R2
R5	1 T3 + 1 NAD = 1 DGLYCERATE + 1 NADH	0	100000	1.2.1.3	Rv2858c OR Rv0458	glyceraldehyde dehydrogenase aldC	C3 compounds, glyceraldehyde				R4
R6	1 DGLYCERATE + 1 ATP = 1 3PG + 1 ADP	0	100000	2.7.1.31	Rv2205c	conserved hypothetical protein belonging to the glycerate kinase family	C3 compounds, glycerate				R6
R7	1 RIB + 1 ATP = 1 ADP + 1 R5P	0	100000	2.7.1.15	Rv2436	ribokinase rbsK	C5 compounds, D-ribose				R7
R8	1 F1P = 1 DHAP + 1 T3	0	100000	4.1.2.13	Rv0363c	fructose-bisphosphate aldolase fba	C6 Compounds, Fructose	(Bai et al., 1982)			R8
R9	1 FRU = 1 GLC	-100000	100000	5.3.1.5		Xylose isomerase	C6 Compounds, Fructose				R9
R10	1 FRU = 1 MAN	-100000	100000	5.3.1.7		Mannose isomerase	C6 Compounds, mannose				R11
R11	1 MAN6P = 1 F6P	-100000	100000	5.3.1.8	Rv3255c	mannose-6-phosphate isomerase manA (pmi)	C6 Compounds, mannose	(Patterson et al., 2003)		Rv3255c	R12
R12	1 MAN1P = 1 MAN6P	-100000	100000	5.4.2.8	Rv3257c OR Rv3308	phosphomannomutase pmmA, pmmB	C6 Compounds, mannose				R13
R13	1 MAN1P + 1 GTP = 1 GDPMAN + 1 PI	0	100000	2.7.7.-	Rv3264c	mannose-1-phosphate guanylyltransferase manB	C6 Compounds, mannose			Rv3264c	R15
R14	1 GDPMAN + 1 DPP = 1 GDP + 1 PPM	0	100000	no EC	Rv2051c	polyprenol mannose synthase, Ppm1	C6 Compounds, mannose			Rv2051c	R16
R15	1 GDPMAN = 1 GDPDHDOMAN	0	100000	4.2.1.47	Rv0112 OR Rv1511	Possible GDP-Mannose 4,6-dehydratase gca, gmdA	GDP-D-rhamnose biosynthesis/ Fructose and mannose metabolism				R17
R16	1 GDPDHDOMAN = 1 GDPDHDOGAL	0	100000	5.-.-.-	Rv1512	GDP-4-dehydro-6-deoxy-D-mannose epimerase / GDP-4-dehydro-6-L-deoxygalactose reductase	GDP-D-rhamnose biosynthesis/ Fructose and mannose metabolism				R19
R17	1 GDPDHDOGAL + 1 NADPH = 1 GDPFUC + 1 NADP	0	100000	1.-.-.-	Rv1512	GDP-4-dehydro-6-deoxy-D-mannose epimerase / GDP-4-dehydro-6-L-deoxygalactose reductase	GDP-D-rhamnose biosynthesis/ Fructose and mannose metabolism				R20
R18	1 GLAC + 1 ATP = 1 GAL1P + 1 ADP	0	100000	2.7.1.6	Rv0620	galactokinase, galK	C6 Compounds, Galactose	(Adams et al., 1988)			R21
R19	1 GAL1P + 1 UTP = 1 UDPGAL + 1 PPI	0	100000	2.7.7.10	Rv0619 OR Rv0618	UTP-hexose-1-phosphate uridylyltransferase, galTa, galTb	C6 Compounds, Galactose	(Adams et al., 1988)			R22
R20	1 UDPG = 1 UDPGAL	-100000	100000	5.1.3.2	Rv3634c OR Rv0501 OR Rv0536	UDP-glucose 4-epimerase galE1, galE2, galE3	C6 Compounds, Galactose	(Adams et al., 1988)			R23
R21	1 G1P + 1 UTP = 1 UDPG + 1 PPI	0	100000	2.7.7.9	Rv0993	UTP-glucose-1-phosphate uridylyltransferase, galU	C6 Compounds, Galactose				R26
R22	1 bDG6P = 1 IP	-100000	100000	5.5.1.4	Rv0046c OR (Rv2612c AND Rv1822)	inositol-1-phosphate synthase, Ino1	Inositols, MYO-INOSITOL SYNTHESIS	(Cole et al., 1998; Movahedzadeh et al., 2004)			R28
R23	1 IP = 1 PI + 1 MI	0	100000	3.1.3.25	Rv2701c	myoinositol phosphatase	Inositols, MYO-INOSITOL SYNTHESIS	(Cole et al., 1998)		Rv2701c	R29
R24	1 MLT = 2 GLC	0	100000	3.2.1.20	Rv2471	alpha-glucosidase	Disaccharides, maltose			Rv2471	R30
R25	1 SUC = 1 GLC + 1 FRU	0	100000	3.2.1.20	Rv2471	alpha-glucosidase	Disaccharides, Sucrose				R31
R26	1 CELB = 2 bDGLC	0	100000	3.2.1.21	Rv0186	beta-glucosidase bglS	Disaccharides, cellobiose				R32
R27	1 G6P + 1 UDPG = 1 TRE6P + 1 UDP	0	100000	2.4.1.15	Rv3490	alpha,alpha-trehalose- phosphate synthase otsA	Trehalose synthesis				R721
R28	1 MLT + 1 PI = 1 bDG1P + 1 bDGLC	0	100000	2.4.1.8	Rv3401	Maltose phosphorylase	Disaccharides, Trehalose		Biomass2=Zero when deleted		R722b
R29	1 bDG1P = 1 bDG6P	-100000	100000	5.4.2.6	Rv3400	possible beta-phosphoglucomutase			Biomass2=Zero when deleted		R722c
R30	1 MLT = 1 TRE	-100000	100000	5.4.99.16	Rv0126	trehalose synthase treS (TreS Pathway)	Disaccharides, Trehalose				R722
R31	1 TRE6P = 1 PI + 1 TRE	0	100000	3.1.3.12	Rv3372	trehalose-phosphatase otsB2	Disaccharides, Trehalose	(Murphy et al., 2005)			R34
R32	1 FOR + 1 NAD = 1 NADH + 1 CO2	0	100000	1.2.1.2	Rv2900c	formate dehydrogenase fdhF	Organic Acids	(Lamichhane et al., 2003)		Rv2900c	R35
R33	1 GLC + 1 ATP = 1 G6P + 1 ADP	0	100000	2.7.1.2	Rv0650	glucokinase	Phosphorylation of glucose	(Hsieh et al., 1996)			R139
R34	1 bDGLC + 1 ATP = 1 bDG6P + 1 ADP	0	100000	2.7.1.2	Rv0650	glucokinase	Phosphorylation of glucose				R140
R35	1 GLC + 1 (n)POLYP = 1 G6P + 1 (n-1)POLYP	0	100000	2.7.1.63	Rv2702	polyphosphate glucokinase ppgK	Phosphorylation of glucose	(Hsieh et al., 1996)			R141
R36	1 bDGLC + 1 (n)POLYP = 1 bDG6P + 1 (n-1)POLYP	0	100000	2.7.1.63	Rv2702	polyphosphate glucokinase	Phosphorylation of glucose				R142
R37	1 G6P = 1 bDG6P	-100000	100000	5.3.1.9	Rv0946c	glucose-6-phosphate isomerase	Interconversion between alpha and beta forms of glucose-6-phosphate				R144
R38	1 G6P = 1 G1P	-100000	100000	5.4.2.2	Rv3068c	phosphoglucomutase pgmA	Interconversion between glucose-6-phosphate and glucose-1-phosphate			Rv3068c	R147
R39	1 bDG6P = 1 F6P	-100000	100000	5.3.1.9	Rv0946c	glucose-6-phosphate isomerase	Interconversion between glucose-6-phosphate and fructose-6-phosphate				R146
R40	1 G6P = 1 F6P	-100000	100000	5.3.1.9	Rv0946c	glucose-6-phosphate isomerase, pgi	Interconversion between glucose-6-phosphate and fructose-6-phosphate				R145
R41	1 F6P + 1 ATP = 1 FDP + 1 ADP	0	100000	2.7.1.11	Rv3010c OR Rv2029c	6-phosphofructokinase, pfkA or pfkB	Glycolysis	(Jayanthi et al., 1975)			R148
% R42	1 F6P + 1 ATP = 1 FDP + 1 ADP	0	100000	2.7.1.1	Rv2029c	Phosphofructokinase (phosphohexokinase) pfkB	Glycolysis				R10
R43	1 FDP = 1 F6P + 1 PI	0	100000	3.1.3.11	Rv1099c	fructose-bisphosphatase	Gluconeogenesis	(Movahedzadeh et al., 2004)			R149
R44	1 FDP = 1 DHAP + 1 G3P	-100000	100000	4.1.2.13	Rv0363c	fructose-bisphosphate aldolase	Glycolysis	(Bai et al., 1982)			R150
R45	1 DHAP = 1 G3P	-100000	100000	5.3.1.1	Rv1438	triose-phosphate isomerase	Glycolysis				R151
R46	1 G3P + 1 NAD + 1 PI = 1 13PDG + 1 NADH	-100000	100000	1.2.1.12	Rv1436	glyceraldehyde-3-phosphate dehydrogenase	Glycolysis				R152
R48	1 13PDG + 1 ADP = 1 3PG + 1 ATP	-100000	100000	2.7.2.3	Rv1437	phosphoglycerate kinase	Glycolysis				R154
R49	1 3PG = 1 2PG	-100000	100000	5.4.2.1	Rv3214 OR Rv0489	phosphoglycerate mutase gpm2, gpm1	Glycolysis				R155
R50	1 2PG = 1 PEP	-100000	100000	4.2.1.11	Rv1023	phosphopyruvate hydratase	Glycolysis				R157
R51	1 PEP + 1 ADP = 1 ATP + 1 PYR	0	100000	2.7.1.40	Rv1617	pyruvate kinase	Glycolysis	(Jayanthi et al., 1975)			R158
R52	1 LIPO + 1 PYR + 0.001 THI = 1 ADLIPO + 1 CO2	0	100000	1.2.4.1	Rv2241	pyruvate dehydrogenase (acetyl-transferring), E1 component, aceE	Glycolysis	(Tian et al.,2005)			R159
R53	1 ADLIPO + 1 COA = 1 ACCOA + 1 DLIPO	-100000	100000	2.3.1.12	Rv2215	dihydrolipoyllysine-residue acetyltransferase pdhC, E2 component of PDH	Glycolysis	(Buglino et al., 2004; Tian et al., 2005)			R160
R54	1 NAD + 1 DLIPO = 1 LIPO + 1 NADH	-100000	100000	1.8.1.4	Rv0462	dihydrolipoyl dehydrogenase lpdC, E3 component of PDH	Glycolysis	(Argyrou et al., 2001; Tian et al.,2005)			R161
R55	1 OA + 1 ACCOA = 1 CIT + 1 COA	0	100000	2.3.3.1	Rv0896 OR Rv0889c OR Rv1131	citrate synthasev citA, gltA1, gltA2	Citrate cycle (TCA cycle)				R162
R56	1 CIT = 1 CISACONITATE	-100000	100000	4.2.1.3	Rv1475c	Aconitase	Citrate cycle (TCA cycle)				R165a
R57	1 CISACONITATE = 1 ICIT	-100000	100000	4.2.1.3	Rv1475c	Aconitase	Citrate cycle (TCA cycle)				R165b
R58	1 ICIT + 1 NADP = 1 AKG + 1 NADPH + 1 CO2	0	100000	1.1.1.42	Rv3339c OR Rv0066c	isocitrate dehydrogenase (NADP), icd1, icd2	Citrate cycle (TCA cycle)				R166
% R59	1 AKG + 1 LIPO = 1 SDLIPO + 1 CO2	0	100000	1.2.4.2		oxoglutarate dehydrogenase		(Tian et al., 2005)			% R168
% R60	1 SDLIPO + 1 COA = 1 DLIPO + 1 SUCCOA	0	100000	2.3.1.61		dihydrolipoyllysine-residue succinyltransferase		(Tian et al., 2005)			% R169
R61	1 AKG = 1 SUCCSAL + 1 CO2	0	100000	4.1.1.71	Rv1248c OR Rv0555	Alpha-Ketoglutarate decarboxylase kgd (menD, sucA)	Citrate cycle (TCA cycle)				R170
% R62	2 FERI + 1 AKG + 1 COA = 1 SUCCOA + 2 FERO + 1 CO2	0	100000	1.2.7.3	Rv2454c AND Rv2455c	2-oxoglutarate synthase	Citrate cycle (TCA cycle)	(Tian et al., 2005)			% R172
R63	1 SUCCOA + 1 ADP + 1 PI = 1 SUCC + 1 COA + 1 ATP	-100000	100000	6.2.1.5	Rv0952 AND Rv0951	succinate-CoA ligase	Citrate cycle (TCA cycle)				R173
R64	1 FUM = 1 MAL	-100000	100000	4.2.1.2	Rv1098c	fumarate hydratase	Citrate cycle (TCA cycle)			Rv1098c	R175
R65	1 MAL + 1 NAD = 1 OA + 1 NADH	-100000	100000	1.1.1.37	Rv1240	malate dehydrogenase	Citrate cycle (TCA cycle)	(Tullius et al., 2001)			R176
R66	1 CIT = 1 OA + 1 AC	0	100000	4.1.3.6	Rv3075c	citrate lyase	Citrate cycle (TCA cycle)				R177
R67	1 AC + 1 COA + 1 ATP = 1 ACCOA + 1 AMP + 1 PPI	0	100000	6.2.1.1	Rv3667	acetyl-CoA synthetase	Pyruvate metabolism				R178
R68	1 ACAL + 1 NAD = 1 AC + 1 NADH	0	100000	1.2.1.3	Rv0458	aldehyde dehydrogenase (NAD)	Pyruvate metabolism				R179
R69	1 PYR + 1 ATP + 1 PI = 1 PEP + 1 AMP + 1 PPI	0	100000	2.7.9.1	Rv1127c	pyruvate phosphate dikinase ppdK	Pyruvate metabolism				R180
R70	1 LAC + 1 NAD = 1 PYR + 1 NADH	-100000	100000	1.1.1.28	Rv0728c	D-lactate dehydrogenase	Pyruvate metabolism				R181
R71	1 LLAC + 1 NAD = 1 PYR + 1 NADH	-100000	100000	1.1.1.27	Rv1872c OR Rv0694	L-lactate dehydrogenase, lldD1 or lldD2	Pyruvate metabolism				R182
R72	1 MAL + 1 NAD = 1 PYR + 1 NADH + 1 CO2	0	100000	1.1.1.38	Rv2332	malate enzyme (malate dehydrogenase (oxaloacetate-decarboxylating))	Pyruvate metabolism				R183
R73	1 ACAL + 1 NADH = 1 ETH + 1 NAD	-100000	100000	1.1.1.1	Rv1862 OR Rv1530 OR Rv0162c OR Rv0761c	alcohol dehydrogenase adhA, adh, adhE1, adhB	Pyruvate metabolism	(Galamba et al., 2001)			R185
R74	1 ACAL + 1 NADPH = 1 ETH + 1 NADP	-100000	100000	1.1.1.1	Rv3045	alcohol dehydrogenase (nadp dependent) adhC	Pyruvate metabolism				R189
R75	1 AC + 1 ATP = 1 ACETYLP + 1 ADP	0	100000	2.7.2.1	Rv0409	acetate kinase ackA	Pyruvate metabolism				R190
R76	1 COA + 1 ACETYLP = 1 ACCOA + 1 PI	-100000	100000	2.3.1.8	Rv0408	phosphate acetyltransferase pta	Pyruvate metabolism				R191
R77	1 ACETYLP = 1 AC + 1 PI	0	100000	3.6.1.7	Rv2922A	acylphosphatase	Pyruvate metabolism				R192
R78	1 PROPIONYLP + 1 COA = 1 PROPIONYLCOA + 1 PI	-100000	100000	2.3.1.8	Rv0408	phosphate acetyltransferase	Propanoate metabolism				R193
R79	1 PROPANOATE + 1 ATP = 1 PROPIONYLP + 1 ADP	0	100000	2.7.2.1	Rv0409	acetate kinase	Propanoate metabolism				R194
R80	1 SMMALONYLCOA = 1 PROPIONYLCOA + 1 CO2	0	100000	4.1.1.41	Rv0974c OR Rv3280	methylmalonyl-CoA decarboxylase	Propanoate metabolism				R195
R81	1 PROPANOATE + 1 COA + 1 ATP = 1 PROPIONYLCOA + 1 AMP + 1 PPI	0	100000	6.2.1.1	Rv3667	acetyl-CoA synthetase	Propanoate metabolism				R197
R82	1 PROPIONYLCOA + 1 OA = 1 2METHYLCITRATE + 1 COA	0	100000	4.1.3.31	Rv1131	methycitrate synthase, prpC	Propanoate metabolism - methycitrate cycle	(Munoz-Elias & McKinney, 2006)			R197a
R83	1 2METHYLCITRATE = 1 2METHYLCISACONITATE	0	100000	4.2.1.79	Rv1130	2-methylcitrate dehydrase, prpD	Propanoate metabolism - methycitrate cycle	(Munoz-Elias & McKinney, 2006)			R197b
R84	1 2METHYLCISACONITATE = 1 METHYLISOCITRATE	0	100000	4.2.1.99	Rv1475c	aconitate hydratase, can	Propanoate metabolism - methycitrate cycle	(Munoz-Elias & McKinney, 2006)			R197c
R85	1 METHYLISOCITRATE = 1 SUCC + 1 PYR	0	100000	4.1.3.30	Rv0467 OR (Rv1915 AND Rv1916)	2-methylisocitrate lyase/isocitrarte lyase ICL1 (aceA or icl gene) or ILC2 (aceAa and aceAb genes)	Propanoate metabolism - methycitrate cycle	(Munoz-Elias & McKinney, 2006)			R197d
R86	1 PROPIONYLCOA + 1 MK = 1 ACRCOA + 1 MKH2	0	100000	1.3.99.3	Rv3140	acyl-CoA dehydrogenase	Propanoate metabolism				R198
R87	1 G6P + 1 NADP + 0.001 F420 = 1 D6PGL + 1 NADPH	0	100000	1.1.1.49	Rv1447c OR Rv1121	glucose-6-phosphate 1-dehydrogenase zwf, zwf2	Pentose phosphate pathway				R212
R88	1 D6PGL = 1 D6PGC	0	100000	3.1.1.31	Rv1445c	6-phosphogluconolactonase	Pentose phosphate pathway				R214
R89	1 D6PGC + 1 NADP = 1 RL5P + 1 NADPH + 1 CO2	0	100000	1.1.1.44	Rv1122 OR Rv1844c	phosphogluconate dehydrogenase, gnd1 or gnd2	Pentose phosphate pathway				R215
R90	1 RL5P = 1 X5P	-100000	100000	5.1.3.1	Rv1408	ribulose-phosphate 3-epimerase rpe	Pentose phosphate pathway				R217
R91	1 RL5P = 1 R5P	-100000	100000	5.3.1.6	Rv2465c	ribose-5-phosphate isomerase, rpiB	Pentose phosphate pathway	(Roos et al., 2004)		Rv2465c	R218
R92	1 R1P = 1 R5P	-100000	100000	5.4.2.2	Rv3068c	phosphoglucomutase	Pentose phosphate pathway	(Bhargava et al., 1965)			R219
R93	1 X5P + 1 R5P + 0.001 THI = 1 G3P + 1 S7P	0	100000	2.2.1.1	Rv1449c	transketolase tkt	Pentose phosphate pathway	(Ikeda et al., 1999)			R220a
R94	1 G3P + 1 S7P + 0.001 THI = 1 X5P + 1 R5P	0	100000	2.2.1.1	Rv1449c	transketolase tkt	Pentose phosphate pathway	(Ikeda et al., 1999)			R220b
R95	1 X5P + 1 E4P + 0.001 THI = 1 G3P + 1 F6P	0	100000	2.2.1.1	Rv1449c	transketolase tkt	Pentose phosphate pathway				R221a
R96	1 G3P + 1 F6P + 0.001 THI = 1 X5P + 1 E4P	0	100000	2.2.1.1	Rv1449c	transketolase tkt	Pentose phosphate pathway				R221b
R97	1 G3P + 1 S7P = 1 E4P + 1 F6P	-100000	100000	2.2.1.2	Rv1448c	transaldolase tal	Pentose phosphate pathway				R222
R98	1 RIB + 1 ATP = 1 DR5P + 1 ADP	0	100000	2.7.1.15	Rv2436	ribokinase rbsK	Pentose phosphate pathway				R223
R99	1 DR5P = 1 ACAL + 1 G3P	0	100000	4.1.2.4	Rv0478	deoxyribose-phosphate aldolase	Pentose phosphate pathway				R224
R100	1 PYR + 1 BIOTIN-CO2 = 1 OA + 0.999 BIOTIN	0	100000	6.4.1.1	Rv2967c	pyruvate carboxylase	Anapleurotic reactions	(Koffas et al., 1999)			R226
R101	1 GDP + 1 PEP + 1 CO2 = 1 OA + 1 GTP	-100000	100000	4.1.1.32	Rv0211	phosphoenolpyruvate carboxykinase (GTP) pckA	Anapleurotic reactions				R227
R102	1 ICIT = 1 GLX + 1 SUCC	0	100000	4.1.3.1	Rv0467 OR (Rv1915 AND Rv1916)	isocitrate lyase ICL1 (aceA or icl gene) or ILC2 (aceAa and aceAb genes). Note that In Mycobacterium tuberculosis strain CDC1551, aceA exists as a single gene	Glyoxylate shunt	(Li et al., 2004)			R228
R103	1 GLX + 1 ACCOA = 1 MAL + 1 COA	0	100000	2.3.3.9	Rv1837c	malate synthase	Glyoxylate shunt				R229
R104	1 GLAL + 1 NAD = 1 GLYCOLATE + 1 NADH	0	100000	1.2.1.21		glycolaldehyde dehydrogenase	Glyoxylate shunt		Can be deleted without affecting BIOMASS2 and 1		R231
R105	1 GLYCOLATE + 1 O2 = 1 GLX + 1 H2O2	0	100000	1.1.3.15	Rv1257c	(S)-2-hydroxy-acid oxidase	Glyoxylate shunt				R232
R106	1 NADP + 1 METTHF = 1 METHF + 1 NADPH	-100000	100000	1.5.1.5	Rv3356c	methylenetetrahydrofolate dehydrogenase (NADP)	One carbon pool by folate				R235
R107	1 METHF = 1 FTHF	-100000	100000	3.5.4.9	Rv3356c	methenyltetrahydrofolate cyclohydrolase	One carbon pool by folate				R236
R108	1 FADH2 + 1 METTHF = 1 MTHF + 1 FAD	0	100000	1.7.99.5		5,10-methylenetetrahydrofolate reductase (FADH2)	One carbon pool by folate				R237
R109	1 SLF + 1 ATP = 1 APS + 1 PPI	0	100000	2.7.7.4	Rv1285	sulfate adenylyltransferase cysD, GTPase cysN	Sulfate metabolism	(Pinto et al., 2004)			R129
R110	1 APS + 1 ATP = 1 PAPS + 1 ADP	0	100000	2.7.1.25	Rv1286	adenylyl-sulfate kinase, cysNC	Sulfate metabolism	(Pinto et al., 2004, Mogouse et al., 2006)			R130
R111	1 APS + 1 RTHIO = 1 AMP + 1 H2SO3 + 1 OTHIO	0	100000	1.8.4.8	Rv2392	3'-phosphoadenylylsulfate (PAPS) reductase cysH (thioredoxin-dependent)	Sulfate metabolism	(Williams et al., 2002, Senaratne et al, 2006)			R131
R112	1 H2SO3 + 6 FERO = 6 FERI + 1 H2S	-100000	100000	1.7.7.1	Rv2391	sulfite reductase nirA	Sulfate metabolism	(Schnell et al., 2005; Sahaskey, 2003)			R132
R113	1 PAP = 1 AMP + 1 PI	0	100000	3.1.3.7		3',5'-bisphosphate nucleotidase	Sulfate metabolism		Can be deleted without affecting biomass1		R133
R114	1 MKH2 + 1 NO3 + 0.001 MOLYBDENUM-CO = 1 MK + 1 NO2 + 2 H	0	100000	1.7.99.4	(Rv1161 AND Rv1162 AND Rv1164 AND Rv1163) OR Rv1736c	nitrate reductase narGHIJ, or fused narX	Nitrogen metabolism				R134
% R115	1 MKH2 + 1 NO3 = 1 MK + 1 NO2 + 2 H	0	100000	1.7.99.4	Rv1736c	nitrate reductase, narX	Nitrogen metabolism	(Sahaskey & Wayne, 2003)			% R135
% R116	1 NO2 + 3 NADH = 1 NH3 + 3 NAD	0	100000	1.7.1.4	Rv0252 AND Rv0253	nitrite reductase nirB and nirD	Nitrogen metabolism	(Sahaskey, 2003)			% R136
% R117	1 NO2 + 3 NADH = 1 NH3 + 3 NAD	0	100000	1.7.1.4	Rv0253	nitrite reductase nirD	Nitrogen metabolism	(Sahaskey, 2003)			% R137
% R118	1 NO2 + 6 FERO = 6 FERI + 1 NH3	0	100000	1.7.7.1	Rv2391	nitrite or sulfite reductase nirA	Nitrogen metabolism	(Sahaskey, 2003; Schnell et al., 2005)			% R138
R119	1 MK + 1 NADH = 1 MKH2 + 1 NAD + 4 H	0	100000	1.6.5.3	Rv3145 AND Rv3146 AND Rv3147 AND Rv3148 AND Rv3149 AND Rv3150 AND Rv3151 AND Rv3152 AND Rv3153 AND Rv3154 AND Rv3155 AND Rv3156 AND Rv3157 AND Rv3158	type I NADH dehydrogenase, nuoA-N	Energy metabolism				R238
R120	1 MK + 1 NADH = 1 MKH2 + 1 NAD	0	100000	1.6.5.3	Rv1854c OR Rv0392c	type II NADH dehydrogenase, ndh or ndhA	Energy metabolism				R239
R121	1 MK + 1 NADPH = 1 MKH2 + 1 NADP	0	100000	1.6.5.2	Rv3303c	NADPH-dependent quinone oxidoreductase activity of LpdA - slow compared to NAD pathway	Energy metabolism	(Argyrou et al., 2004)			R241
R122	1 MK + 1 SUCC = 1 MKH2 + 1 FUM	-100000	100000	1.3.99.1	Rv3318 AND Rv3319 AND Rv3316 AND Rv3317	succinate dehydrogenase, sdhABCD	Energy metabolism				R242
R123	1 FAD + 1 SUCC = 1 FADH2 + 1 FUM	-100000	100000	1.3.99.1	(Rv3318 AND Rv3319 AND Rv3316 AND Rv3317) OR (Rv1552 AND Rv1553 AND Rv1554 AND Rv1555)	probable succinate dehydrogenase, sdhABCD OR probable fumarate reductase, frdABCD	Energy metabolism				R243
R124	1 FE3 + 1 NADPH = 1 FE2 + 1 NADP	-100000	100000	1.16.1.7	Rv3106	ferredoxin-NADP reductase fprA, fprB, fdR	Energy metabolism	(Fischer et al., 2002; Shi et al., 2005)		Rv3106	R247b
R125	1 MKH2 + 2 HEME-FE3 = 1 MK + 2 HEME-FE2	-100000	100000	1.10.3.-	(Rv2194 AND Rv2195 AND Rv2196 AND Rv2196 AND Rv1451 AND Rv1456c AND Rv3029c AND Rv3028c AND Rv2200c AND Rv3043c AND Rv2193 AND Rv3043c AND Rv1623c AND Rv1622c) OR (Rv1623c AND Rv1622c)	aa3-type cytochrome c oxidase, ctaCDE AND cytochrome bc1 Or bd-type menaquinol oxidase	Energy metabolism			Rv1623c	R247c
R126	2 HEME-FE2 + 0.5 O2 = 2 HEME-FE3 + 6 H	0	100000	1.10.3.-	(Rv2194 AND Rv2195 AND Rv2196 AND Rv2196 AND Rv1451 AND Rv1456c AND Rv3029c AND Rv3028c AND Rv2200c AND Rv3043c AND Rv2193 AND Rv3043c) AND (Rv1623c AND Rv1622c)	aa3-type cytochrome c oxidase, ctaCDE AND cytochrome bc1	Energy metabolism				R247e
R127	2 HEME-FE2 + 0.5 O2 = 2 HEME-FE3 + 2 H	0	100000	1.10.3.-	Rv1623c AND Rv1622c	bd-type menaquinol oxidase	Energy metabolism	(Shi et al, 2005)			R247f
R128	1 ADP + 1 PI + 4 H = 1 ATP	-10000000	10000000	3.6.3.14	Rv1308 AND Rv1304 AND Rv1311 AND Rv1310 AND Rv1305 AND Rv1306 AND Rv1309 AND Rv1307	Complex V: ATP synthase (atpABCDEFGH)	Energy metabolism			Rv1307	R248
R129	1 ATP = 1 ADP + 1 PI	1	1.0001	3.6.3.1	Rv1811	Possible Mg2+ Transport P-Type ATPase C MGTC	Energy metabolism				R249
R130	1 PPI = 2 PI	0	100000	3.6.1.1	Rv3628	Inorganic pyrophosphatase	Energy metabolism	(Tammenkoski et al., 2005)		Rv3628	R251
R131	1 PPI = 2 PI + 1 H	0	100000	3.6.1.1	Rv3628	proton-pumping inorganic diphosphatase	Energy metabolism	(Tammenkoski et al., 2005)			R252
R132	1 (n-1)POLYP + 1 ATP = 1 (n)POLYP + 1 ADP	-100000	100000	2.7.4.1	Rv2984	polyphosphate kinase	Energy metabolism				R253
R133	1 NADP + 2 FERO = 2 FERI + 1 NADPH	-100000	100000	1.18.1.2	Rv3106 OR Rv0886	ferredoxin-NADP reductase fprA, fprB	Energy metabolism	(Fischer et al., 2002)			R254
R134	2 H2O2 = 1 O2	0	100000	1.11.1.6	Rv1908c	catalase-peroxidase, katG					R233
R135	1 GLU = 1 GABA + 1 CO2	0	100000	4.1.1.15	Rv3432c	glutamate decarboxylase gadB	Amino acid degradation, Glutamate family, Glutamate	(Chopra et al., 2002)			R36
R136	1 GABA + 1 AKG = 1 SUCCSAL + 1 GLU	-100000	100000	2.6.1.19	Rv2589	4-aminobutyrate transaminase gabT	Amino acid degradation, Glutamate family, Glutamate	(Green & Karp., 2004)			R38
R137	1 SUCCSAL + 1 NADP = 1 SUCC + 1 NADPH	0	100000	1.2.1.16	Rv0234c OR Rv1731	succinate-semialdehyde dehydrogenase gabD1, gabD2	Amino acid degradation, Glutamate family, Glutamate				R39
R138	1 PRO + 1 FAD = 1 P5C + 1 FADH2	0	100000	1.5.99.8	Rv1188	Proline dehydrogenase	Amino acid degradation, Glutamate family, Proline	(Green & Karp., 2004)			R41
R139	1 P5C + 1 NAD = 1 HYDROXYGLU + 1 NADH	0	100000	1.5.1.12	Rv1187	Probable pyrroline-5-carboxylate dehydrogenase	Amino acid degradation, Glutamate family, 4-hydroxyproline	(Green & Karp., 2004)			R42a
R140	1 HYDROXYGLU + 1 AKG = 1 HYDROXYAKG + 1 GLU	0	100000	1.5.1.12		Transaminase (aminotransferases)	Amino acid degradation, Glutamate family, 4-hydroxyproline degradation				R42b
R141	1 HYDROXYAKG = 1 GLX + 1 PYR	-100000	100000	4.1.3.16	Rv1223	4-hydroxy-2-oxoglutarate aldolase	Glyoxylate shunt	(Green & Karp., 2004)			R230
R142	1 P5C + 1 NAD = 1 GLU + 1 NADH	0	100000	1.5.1.12	Rv1187	1-pyrroline-5-carboxylate dehydrogenase rocA	Amino acid degradation, Glutamate family, Proline	(Green & Karp., 2004)			R42
R143	1 ARG = 1 NH3 + 1 CITR	0	100000	3.5.3.6	Rv1001	arginine deiminase arcA	Amino acid degradation, Glutamate family, Arginine				R43
R144	1 ORN + 1 AKG = 1 GLUGSAL + 1 GLU	0	100000	2.6.1.13	Rv2321c OR Rv2322c	ornithine aminotransferase rocD1, rocD2	Amino acid degradation, Glutamate family, Arginine	(Green & Karp., 2004)			R44
R145	1 CAP + 1 ORN = 1 PI + 1 CITR	0	100000	2.1.3.3	Rv1656	ornithine carbamoyltransferase	Amino acid degradation, Glutamate family, Arginine	(Green & Karp., 2004)			R46
R146	1 ORN = 1 PTRSC + 1 CO2	0	100000	4.1.1.17	Rv2531c	ornithine decarboxylase adi	Amino acid degradation, Glutamate family, Arginine	(Green & Karp., 2004)		Rv2531c	R47
R147	1 SAM + 1 PTRSC = 1 5MTA + 1 SPRMD	0	100000	2.5.1.16	Rv2601	spermidine synthase	Amino acid degradation, Glutamate family, Arginine	(Paulin et al., 1985)		Rv2601	R48
R148	1 UREA = 1 NH3 + 1 CO2	0	100000	3.5.1.5	Rv1850 AND Rv1849 AND Rv1848 AND Rv1853 AND Rv1851 AND Rv1852	Urease (3 subunits: alpha ureA, Beta ureB AND gamma ureC), and urease accessory proteins: ureD, ureF, ureG	Amino acid degradation, Glutamate family, Arginine	(Clemens et al., 1995; Green & Karp., 2004)			R49
R149	1 ILE + 1 AKG = 1 GLU + 1 OMVAL	-100000	100000	2.6.1.42	Rv2210c	Branched-chain-amino-acid transaminase	Amino acid degradation, Branched chain amino acids, Isoleucine	(Green & Karp., 2004)			R53
R150	1 LIPO + 1 OXOMETHYLPENTANOATE = 1 2MBUTLIPO + 1 CO2	0	100000	1.2.4.4	Rv2497c AND Rv2496c	3-methyl-2-oxobutanoate dehydrogenase (alpha subunit AND beta subunit)	Amino acid degradation, Branched chain amino acids, Isoleucine				R54
R151	1 2MBUTLIPO + 1 COA = 1 2MBUTCOA + 1 DLIPO	-100000	100000	2.3.1.12	Rv2495c	dihydrolipoyllysine-residue acetyltransferase	Amino acid degradation, Branched chain amino acids, Isoleucine				R55
R152	1 MK + 1 2MBUTCOA = 1 MKH2 + 1 2MBECOA	0	100000	1.3.99.12	Rv3140	acyl-CoA dehydrogenase	Amino acid degradation, Branched chain amino acids, Isoleucine	(Mahadevan & Padmanaban, 1998)			R56
R153	1 2MBECOA = 1 HMBUTCOA	0	100000	4.2.1.17	Rv1070c OR Rv0905 OR Rv2486 OR Rv1472	enoyl-CoA hydratase echA8, echA6, echA14, echA12	Amino acid degradation, Branched chain amino acids, Isoleucine				R57
R154	1 HMBUTCOA + 1 NAD = 1 MAACCOA + 1 NADH	0	100000	1.1.1.35	Rv3774 OR Rv1144	3-hydroxyacyl-CoA dehydrogenase	Amino acid degradation, Branched chain amino acids, Isoleucine				R61
R155	1 COA + 1 MAACCOA = 1 PROPIONYLCOA + 1 ACCOA	-100000	100000	2.3.1.16	Rv1074c	acetyl-CoA acetyltransferase fadA3	Amino acid degradation, Branched chain amino acids, Isoleucine				R63
R156	1 PROPIONYLCOA + 1 BIOTIN-CO2 = 1 SMMALONYLCOA + 0.999 BIOTIN	0	100000	6.4.1.3	Rv0904c OR Rv2502c OR Rv0974c OR Rv0904c OR Rv3799c OR Rv3280 OR Rv2247	acetyl-CoA/propionyl-CoA carboxylase carboxytransferase subunit: 6 paralogues in Mtb: accD1, accD2, accD3, accD4, accD5, accD6	Amino acid degradation, Branched chain amino acids, Isoleucine				R64
R157	1 SMMALONYLCOA = 1 RMMALONYLCOA	-100000	100000	5.1.99.1		methylmalonyl-CoA epimerase	Amino acid degradation, Branched chain amino acids, Isoleucine				R70
R158	1 RMMALONYLCOA + 0.001 COB-III = 1 SUCCOA	0	100000	5.4.99.2	Rv1492 AND Rv1493	methylmalonyl-CoA mutase (small subunit mutA AND large subunit mutB)	Amino acid degradation, Branched chain amino acids, Isoleucine				R71a
R159	1 SUCCOA + 0.001 COB-III = 1 RMMALONYLCOA	0	100000	5.4.99.2	Rv1492 AND Rv1493	methylmalonyl-CoA mutase (small subunit mutA AND large subunit mutB)	Amino acid degradation, Branched chain amino acids, Isoleucine				R71b
R160	1 MOP + 1 LIPO = 1 3MBUTLIPO + 1 CO2	0	100000	1.2.4.4	Rv2496c AND Rv2497c	3-methyl-2-oxobutanoate dehydrogenase pdhA, pdhB	Amino acid degradation, Branched chain amino acids, Leucine				R72
R161	1 3MBUTLIPO + 1 COA = 1 3MBUTCOA + 1 DLIPO	-100000	100000	2.3.1.12	Rv2495c	dihydrolipoyllysine-residue acetyltransferase, pdhC	Amino acid degradation, Branched chain amino acids, Leucine				R74
R162	1 MK + 1 3MBUTCOA = 1 MKH2 + 1 3MBECOA	0	100000	1.3.99.3	Rv3140	acyl-CoA dehydrogenase	Amino acid degradation, Branched chain amino acids, Leucine				R75
R163	1 3MBECOA + 1 BIOTIN-CO2 = 1 MGLUTCOA + 0.999 BIOTIN	0	100000	6.4.1.4 OR 6.4.1.3 OR 6.4.1.2	Rv0904c OR Rv2502c OR Rv0974c OR Rv0904c OR Rv3799c OR Rv3280 OR Rv2247	acetyl-CoA/propionyl-CoA carboxylase carboxytransferase subunit: 6 paralogues in Mtb: accD1, accD2, accD3, accD4, accD5, accD6	Amino acid degradation, Branched chain amino acids, Leucine				R79
R164	1 MGLUTCOA = 1 HMGLUTCOA	0	100000	4.2.1.18		methylglutaconyl-CoA hydratase	Amino acid degradation, Branched chain amino acids, Leucine		Can be deleted without affecting BIOMASS2 & 1		R85b
R165	1 HMGLUTCOA = 1 ACCOA + 1 ACTAC	0	100000	4.1.3.4		hydroxymethylglutaryl-CoA lyase	Amino acid degradation, Branched chain amino acids, Leucine		Can be deleted without affecting BIOMASS2 & 1		R86
R166	1 ACTAC + 1 COA + 1 ATP = 1 AMP + 1 AACCOA + 1 PPI	0	100000	6.2.1.16		acetoacetate-CoA ligase	Amino acid degradation, Branched chain amino acids, Leucine		Can be deleted without affecting BIOMASS2 & 1		R87
R167	1 SUCCOA + 1 ACTAC = 1 SUCC + 1 AACCOA	-100000	100000	2.8.3.5	Rv2504c AND Rv2503c	3-oxoacid CoA-transferase scoA, scoB	Amino acid degradation, Branched chain amino acids, Leucine				R88
R168	1 LIPO + 1 OMVAL = 1 IBUTLIPO + 1 CO2	0	100000	1.2.4.4	Rv2497c AND Rv2496c	3-methyl-2-oxobutanoate dehydrogenase (alpha subunit pdhA AND beta subunit pdhB)	Amino acid degradation, Branched chain amino acids, Valine				R89
R169	1 IBUTLIPO + 1 COA = 1 DLIPO + 1 IBUTCOA	-100000	100000	2.3.1.12	Rv2495c	dihydrolipoyllysine-residue acetyltransferase	Amino acid degradation, Branched chain amino acids, Valine				R90
R170	1 MK + 1 IBUTCOA = 1 MKH2 + 1 MACRCOA	0	100000	1.3.99.3	Rv3140	acyl-CoA dehydrogenase	Amino acid degradation, Branched chain amino acids, Valine				R91
R171	1 MACRCOA = 1 HIBUTCOA	0	100000	4.2.1.17	Rv1070c OR Rv0905 OR Rv2486 OR Rv1472	enoyl-CoA hydratase	Amino acid degradation, Branched chain amino acids, Valine				R93
R172	1 HIBUTCOA = 1 HIBUT + 1 COA	0	100000	3.1.2.4		3-hydroxyisobutyryl-CoA hydrolase	Amino acid degradation, Branched chain amino acids, Valine		Can be deleted without affecting BIOMASS2 & 1		R98
R173	1 HIBUT + 1 NAD = 1 METHYMALONATE + 1 NADH	0	100000	1.1.1.35	Rv1144 OR Rv0751c	3-hydroxyacyl-CoA dehydrogenase	Amino acid degradation, Branched chain amino acids, Valine				R99
R174	1 METHYMALONATE + 1 NAD + 1 COA = 1 PROPIONYLCOA + 1 NADH + 1 CO2	0	100000	1.2.1.27	Rv0753c	methylmalonate-semialdehyde dehydrogenase (acylating)	Amino acid degradation, Branched chain amino acids, Valine				R102
R175	1 ISUCC = 1 OA + 1 NH3	0	100000	No EC		spontaneous iminosuccinate deamination	Amino acid degradation, The aspartate family, Aspartate				R103
R176	1 ASP = 1 bALA + 1 CO2	0	100000	4.1.1.11	Rv3601c	aspartate decarboxylase, panD	Amino acid degradation, The aspartate family, Aspartate	(Sambandamurthy et al., 2002)			R104
R177	1 ASN = 1 ASP + 1 NH3	0	100000	3.5.1.1	Rv1538c	asparaginase ansA	Amino acid degradation, The aspartate family, Asparagine	(Sharma et al., 1973)			R105
R178	1 THR + 1 NAD = 1 2A3KB + 1 NADH	0	100000	1.1.1.103	Rv2259	L-threonine 3-dehydrogenase	Amino acid degradation, The aspartate family, Threonine	(Green & Karp, 2004)			R107
R179	1 2A3KB = 1 AMINOACETONE + 1 CO2	0	100000	No EC		spontaneous decarboxylation	Amino acid degradation, The aspartate family, Threonine				R108
R180	1 AMINOACETONE + 1 NADH = 1 1-AMINO-PROPAN-2-OL + NAD	0	100000	1.1.1.75		spontaneous	Amino acid degradation, The aspartate family, Threonine				R108b
R181	1 OBUT + 1 NH3 + 1 CYS = 1 LLCT	0	100000	4.4.1.1	Rv1079	cystathionine gamma-lyase	Amino acid degradation, The aspartate family, Threonine	(Nagasawa et al., 1987; Kern & Inamine, 1981)			R109
R182	1 LYS = 1 CADA + 1 CO2	0	100000	4.1.1.18	Rv2531c	lysine decarboxylase	Amino acid degradation, The aspartate family, Lysine				R110
R183	1 PI + 1 OBUT + 1 O2 = 1 PROPIONYLP + 1 CO2	0	100000	No EC		spontaneous	Amino acid degradation, The aspartate family, methionine		Can be deleted without affecting biomass1		R113
R184	1 SAP + 1 THF = 1 NH3 + 1 METTHF + 1 DHLIPOYLPROTEIN	0	100000	2.1.2.10	Rv2211c	aminomethyltransferase gcvT	Amino acid degradation, The serine family, Glycine				R114
R185	1 SER + 1 THF = 1 METTHF + 1 GLY	-100000	100000	2.1.2.1	Rv1093 OR Rv0070c	glycine hydroxymethyltransferase glyA, glyA2	Amino acid degradation, The serine family, Glycine	(Cole et al., 1998)			R115
R186	1 GLY + 1 LIPOYLPROTEIN = 1 SAP + 1 CO2	0	100000	1.4.4.2	Rv1832	glycine dehydrogenase gcvB	Amino acid degradation, The serine family, Glycine				R116
R187	1 NAD + 1 DHLIPOYLPROTEIN = 1 NADH + 1 LIPOYLPROTEIN	-100000	100000	1.8.1.4	Rv0462 OR Rv3303c	dihydrolipoyl dehydrogenase lpd	Amino acid degradation, The serine family, Glycine				R118
R188	1 SER = 1 NH3 + 1 PYR	0	100000	4.2.1.13	Rv0069c	L-serine ammonia-lyase (dehydratase) sdaA	Amino acid degradation, The serine family, Serine				R119
R189	1 CYS = 1 NH3 + 1 PYR + 1 H2S	0	100000	4.4.1.-	Rv1464	cysteine desulfhydrase	Amino acid degradation, The serine family, cysteine	(Wheeler et al., 2004)			R120
R190	1 TYR + 1 AKG = 1 4HPP + 1 GLU	-100000	100000	2.6.1.5	Rv3565 OR Rv0337c	L-Tyrosine:2-oxoglutarate aminotransferase	Amino acid degradation, The aromatic family, Tyrosine				R121
R191	1 4HPP + 1 O2 = 1 HOMOGEN + 1 CO2	0	100000	1.13.11.27	MT1364	4-hydroxyphenylpyruvate dioxygenase	Amino acid degradation, The aromatic family, Tyrosine				R123
R192	1 HOMOGEN + 1 O2 = 1 MACAC	0	100000	1.13.11.5		homogentisate 1,2-dioxygenase	Amino acid degradation, The aromatic family, Tyrosine		Can be deleted without affecting BIOMASS2 & 1		R124
R193	1 MACAC = 1 FUACAC	-100000	100000	5.2.1.2		maleylacetoacetate isomerase	Amino acid degradation, The aromatic family, Tyrosine		Can be deleted without affecting BIOMASS2 & 1		R125
R194	1 FUACAC = 1 FUM + 1 ACTAC	0	100000	3.7.1.2		fumarylacetoacetase	Amino acid degradation, The aromatic family, Tyrosine		Can be deleted without affecting BIOMASS2 & 1		R126
R195	1 AKG + 1 PHE = 1 PHPYR + 1 GLU	-100000	100000	2.6.1.5	Rv3565 OR Rv0337c	L-Phenylalanine:2-oxoglutarate aminotransferase	Amino acid degradation, The aromatic family, Phenylalanine				R127
R196	1 GLU + 1 NH3 + 1 ATP = 1 GLN + 1 ADP + 1 PI	0	100000	6.3.1.2	Rv2220 OR Rv1878 OR Rv2860c	glutamine synthetase glnA1, glnA3, glnA4	Amino acid biosynthesis, Glutamate family, Glutamate/glutamine	(Wray, Jr. & Fisher, 1988; Fisher & Wray, Jr., 1989; Harth et al., 2005)			R257
R197	1 GLN + 1 AKG + 1 NADH = 2 GLU + 1 NAD	-100000	100000	1.4.1.13	Rv3859c AND Rv3858c	glutamate synthase gltB, gltD	Amino acid biosynthesis, Glutamate family, Glutamate/glutamine	(Fisher, 1989; Lamichhane et al., 2003)			R261
R198	1 NH3 + 1 AKG + 1 NADPH = 1 GLU + 1 NADP	-100000	100000	1.4.1.4	Rv2476c	glutamate dehydrogenase (NADP)	Amino acid biosynthesis, Glutamate family, Glutamate/glutamine	(Fisher, 1989)			R262
R199	1 GLU + 1 ATP = 1 GLUP + 1 ADP	0	100000	2.7.2.11	Rv2439c	glutamate 5-kinase proB	Amino acid biosynthesis, Glutamate family, Proline	(Hood et al., 1992)			R263
R200	1 NADPH + 1 GLUP = 1 GLUGSAL + 1 NADP + 1 PI	0	100000	1.2.1.41	Rv2427c	glutamate-5-semialdehyde dehydrogenase proA	Amino acid biosynthesis, Glutamate family, Proline	(Hood et al., 1992)			R264
R201	1 GLUGSAL = 1 P5C	-100000	100000	No EC		spontaneous	Amino acid biosynthesis, Glutamate family, Proline				R265
R202	2 P5C + 1 NADPH + 1 NADH = 2 PRO + 1 NADP + 1 NAD	-100000	100000	1.5.1.2	Rv0500	pyrroline-5-carboxylate reductase proC	Amino acid biosynthesis, Glutamate family, Proline	(Smith et al., 2001)			R266
R203	1 GLU + 1 ACCOA = 1 NAGLU + 1 COA	-100000	100000	2.3.1.1 AND 2.3.1.35	Rv2747	N-acetylglutamate synthase, argA	Amino acid biosynthesis, Glutamate family, Arginine	(Errey & Blanchard, 2005)			R267
R204	1 NAGLU + 1 ATP = 1 NAGLUP + 1 ADP	0	100000	2.7.2.8	Rv1654	acetylglutamate kinase	Amino acid biosynthesis, Glutamate family, Arginine	(Hindle et al., 1994; Green & Karp, 2004)			R268
R205	1 NADPH + 1 NAGLUP = 1 NAGLUS + 1 NADP + 1 PI	0	100000	1.2.1.38	Rv1652	N-acetyl-gamma-glutamyl-phosphate reductase	Amino acid biosynthesis, Glutamate family, Arginine	(Hindle et al., 1994)			R269
R206	1 NAGLUS + 1 GLU = 1 NAORN + 1 AKG	0	100000	2.6.1.11	Rv1655	acetonitrile aminotransferase	Amino acid biosynthesis, Glutamate family, Arginine				R270
R207	1 NAORN + 1 GLU = 1 NAGLU + 1 ORN	-100000	100000	2.3.1.1 AND 2.3.1.35	Rv1653	glutamate N-acetyltransferase	Amino acid biosynthesis, Glutamate family, Arginine	(Hindle et al., 1994)			R271
R208	1 GLN + 2 ATP + 1 CO2 = 1 CAP + 1 GLU + 2 ADP + 1 PI	0	100000	6.3.5.5	Rv1383 AND Rv1384	carbamoyl-phosphate synthase (small chain carA and large chain carB)	Amino acid biosynthesis, Glutamate family, Arginine	(Vaishnav et al., 2000)			R272
R209	1 ASP + 1 CITR + 1 ATP = 1 AMP + 1 ARGSUCC + 1 PPI	0	100000	6.3.4.5	Rv1658	argininosuccinate synthase	Amino acid biosynthesis, Glutamate family, Arginine	(Flett et al., 1987)			R273
R210	1 ARGSUCC = 1 ARG + 1 FUM	0	100000	4.3.2.1	Rv1659	argininosuccinate lyase	Amino acid biosynthesis, Glutamate family, Arginine	(Flett et al., 1987)			R274
R211	2 PYR + 0.001 THI = 1 ACLAC + 1 CO2	0	100000	2.2.1.6	Rv3002c AND Rv3003c	acetolactate synthase, ilvB and ilvN	Amino acid biosynthesis, Branched chain amino acids, Valine	(Choi et al., 2005)			R275
R212	1 ACLAC + 1 NADPH = 1 DHMVA + 1 NADP	0	100000	1.1.1.86	Rv3001c	ketol-acid reductoisomerase ilvC	Amino acid biosynthesis, Branched chain amino acids, Valine	(De Rossi et al.,1995)		Rv3001c	R280
R213	1 DHMVA = 1 OMVAL	0	100000	4.2.1.9	Rv0189c	dihydroxy-acid dehydratase ilvD	Amino acid biosynthesis, Branched chain amino acids, Valine				R281
R214	1 GLU + 1 OMVAL = 1 VAL + 1 AKG	-100000	100000	2.6.1.42	Rv2210c	branched-chain-amino-acid transaminase ilvE	Amino acid biosynthesis, Branched chain amino acids, Valine				R282
R215	1 THR = 1 OBUT + 1 NH3	0	100000	4.2.1.16	Rv1559	threonine ammonia-lyase	Amino acid biosynthesis, Branched chain amino acids, Isoleucine				R283
R216	1 PYR + 1 OBUT = 1 ABUT + 1 CO2	0	100000	4.1.3.18	Rv3509c OR Rv1820 OR Rv3003c OR (Rv3470c AND Rv3002c)	acetolactate synthase ilvX, ilvG, ilvB1, ilvB2	Amino acid biosynthesis, Branched chain amino acids, Isoleucine				R284
R217	1 ABUT + 1 NADPH = 1 DIHYDROXYMETHYLPENTANOATE + 1 NADP	0	100000	1.1.1.86	Rv3001c	ketol-acid reductoisomerase	Amino acid biosynthesis, Branched chain amino acids, Isoleucine	(De Rossi et al.,1995)			R287
R218	1 DIHYDROXYMETHYLPENTANOATE = 1 OXOMETHYLPENTANOATE	0	100000	4.2.1.9	Rv0189c	dihydroxy-acid dehydratase	Amino acid biosynthesis, Branched chain amino acids, Isoleucine				R288
R219	1 GLU + 1 OXOMETHYLPENTANOATE = 1 ILE + 1 AKG	-100000	100000	2.6.1.42	Rv2210c	branched-chain-amino-acid transaminase	Amino acid biosynthesis, Branched chain amino acids, Isoleucine				R289
R220	1 OMVAL + 1 ACCOA = 1 IPPMAL + 1 COA	0	100000	2.3.3.13	Rv3710	2-isopropylmalate synthase leuA	Amino acid biosynthesis, Branched chain amino acids, Leucine				R290
R221	1 IPPMAL = 1 CBHCAP	-100000	100000	4.2.1.33	Rv2988c AND Rv2987c	3-isopropylmalate dehydratase (large subunit leuC AND small subunit leuD)	Amino acid biosynthesis, Branched chain amino acids, Leucine				R291
R222	1 CBHCAP + 1 NAD = 1 OICAP + 1 NADH	0	100000	1.1.1.85	Rv2995c	3-isopropylmalate dehydrogenase	Amino acid biosynthesis, Branched chain amino acids, Leucine	(Patek et al., 1998)			R292
R223	1 OICAP = 1 MOP + 1 CO2	0	100000	No EC		spontaneous	Amino acid biosynthesis, Branched chain amino acids, Leucine				R293
R224	1 MOP + 1 GLU = 1 LEU + 1 AKG	-100000	100000	2.6.1.42	Rv2210c	branched-chain-amino-acid transaminase	Amino acid biosynthesis, Branched chain amino acids, Leucine				R294
R225	1 OA + 1 GLU = 1 ASP + 1 AKG	-100000	100000	2.6.1.1	Rv3565 OR Rv0337c	aspartate transaminase aspB, aspC	Amino acid biosynthesis, The aspartate family, Aspartate	(Lee & Lee, 1993)			R295
R226	1 ASP + 1 GLN + 1 ATP = 1 GLU + 1 ASN + 1 AMP + 1 PPI	0	100000	6.3.5.4	Rv2201	asparagine synthase asnB	Amino acid biosynthesis, The aspartate family, Asparagine				R297
R227	1 ASP + 1 ATP = 1 ASP4P + 1 ADP	0	100000	2.7.2.4	Rv3709c	aspartate kinase, ask	Amino acid biosynthesis, The aspartate family, Threonine	(Vargha, 1997; Cuadrado et al., 2004; Zhang et al., 1999a)			R298
R228	1 ASP4P + 1 NADPH = 1 ASPSA + 1 NADP + 1 PI	0	100000	1.2.1.11	Rv3708c	aspartate-semialdehyde dehydrogenase asd	Amino acid biosynthesis, The aspartate family, Threonine	(Le et al., 1996)			R299
R229	1 ASPSA + 1 NADPH = 1 HSER + 1 NADP	0	100000	1.1.1.3	Rv1294	homoserine dehydrogenase thrA	Amino acid biosynthesis, The aspartate family, Threonine	(Fernandez et al., 2002)			R300
R230	1 HSER + 1 ATP = 1 PHSER + 1 ADP	0	100000	2.7.1.39	Rv1296	homoserine kinase thrB	Amino acid biosynthesis, The aspartate family, Threonine	(Fernandez et al., 2002)			R301
R231	1 PHSER = 1 THR + 1 PI	0	100000	4.2.99.2	Rv1295	threonine synthase thrC	Amino acid biosynthesis, The aspartate family, Threonine	(Fernandez et al., 2002)			R302
R232	1 PYR + 1 ASPSA = 1 DIHYDRODIPICOLINATE	0	100000	4.2.1.52	Rv2753c	dihydrodipicolinate synthase dapA	Amino acid biosynthesis, The aspartate family, Lysine	(Mendelovitz & Aharonowitz, 1982)			R303
R233	2 DIHYDRODIPICOLINATE + 1 NADPH + 1 NADH = 2 TETRAHYDRODIPICOLINATE + 1 NADP + 1 NAD	0	100000	1.3.1.26	Rv2773c	dihydrodipicolinate reductase dapB	Amino acid biosynthesis, The aspartate family, Lysine			Rv2773c	R304
R234	1 TETRAHYDRODIPICOLINATE + 1 SUCCOA = 1 SAOPIM + 1 COA	0	100000	2.3.1.117	Rv1201c	2,3,4,5-tetrahydropyridine-2,6-dicarboxylate N-succinyltransferase	Amino acid biosynthesis, The aspartate family, Lysine			Rv1201c	R305
R235	1 SAOPIM + 1 GLU = 1 SDAPIM + 1 AKG	-100000	100000	2.6.1.17	Rv1655 OR Rv0858c	succinyldiaminopimelate transaminase argD	Amino acid biosynthesis, The aspartate family, Lysine	(Ledwidge & Blanchard, 1999)			R306
R236	1 SDAPIM = 1 SUCC + 1 DAPIM	0	100000	3.5.1.18	Rv1202	succinyl-diaminopimelate desuccinylase dapE	Amino acid biosynthesis, The aspartate family, Lysine				R308
R237	1 DAPIM = 1 MDAPIM	-100000	100000	5.1.1.7	Rv2726c	diaminopimelate epimerase dapF	Amino acid biosynthesis, The aspartate family, Lysine			Rv2726c	R309
R238	1 MDAPIM = 1 LYS + 1 CO2	0	100000	4.1.1.20	Rv1293	diaminopimelate decarboxylase lysA	Amino acid biosynthesis, The aspartate family, Lysine				R310
R239	1 SUCCOA + 1 HSER = 1 OSLHSER + 1 COA	-100000	100000	2.3.1.46		homoserine O-succinyltransferase	Amino acid biosynthesis, The aspartate family, Methionine		Can be deleted without affecting BIOMASS2 & 1		R311
R240	1 CYS + 1 OSLHSER = 1 SUCC + 1 LLCT	0	100000	2.5.1.48	Rv1079	cystathionine gamma-synthase metB	Amino acid biosynthesis, The aspartate family, Methionine	(Chang & Vining, 2002)		Rv1079	R313
R241	1 LLCT = 1 HCYS + 1 PYR + 1 NH3	0	100000	4.4.1.8	MT3443	cystathionine beta-lyase	Amino acid biosynthesis, The aspartate family, Methionine		absent from H37Rv		R314b
R242	1 SAM + 1 HCYS = 1 SAH + 1 MET	0	100000	2.1.1.10	Rv2458	Probable Homocysteine S-Methyltransferase mmuM	Amino acid biosynthesis, The aspartate family, Methionine				R315
R243	1 MTHF + 1 HCYS + 0.002 COB-I = 1 MET + 1 THF + 0.001 COB-II	0	100000	2.1.1.13	Rv2124c	methionine synthase (cobalamin-dependent) metH	Amino acid biosynthesis, The aspartate family, Methionine	(Gehring et al., 2004)			R316a
R244	1 MET + 1 THF + 0.002 COB-I = 1 MTHF + 1 HCYS + 0.001 COB-II	0	100000	2.1.1.13	Rv2124c	methionine synthase (cobalamin-dependent) metH	Amino acid biosynthesis, The aspartate family, Methionine	(Gehring et al., 2004)			R316b
R245	1 MTHF + 1 HCYS = 1 MET + 1 THF	-100000	100000	2.1.1.14	Rv1133c	methionine synthase (cobalamin-independent) metE	Amino acid biosynthesis, The aspartate family, Methionine	(Gehring et al., 2004)			R316
R246	1 PYR + 1 NADH + 1 NH3 = 1 ALA + 1 NAD	-100000	100000	1.4.1.1	Rv2780	alanine dehydrogenase	Amino acid biosynthesis, The pyruvate family, alanine	(Fisher, 1989)		Rv2780	R317
R247	1 3PG + 1 NAD = 1 PHP + 1 NADH	0	100000	1.1.1.95	Rv2996c	phosphoglycerate dehydrogenase	Amino acid biosynthesis, The serine family, Serine	(Michal, 1999)		Rv2996c	R318
R248	1 GLU + 1 PHP = 1 3PSER + 1 AKG	-100000	100000	2.6.1.52	Rv0884c	phosphoserine transaminase	Amino acid biosynthesis, The serine family, Serine	(Michal, 1999)			R319
R249	1 3PSER = 1 SER + 1 PI	0	100000	3.1.3.3	Rv3042c	phosphoserine phosphatase	Amino acid biosynthesis, The serine family, Serine	(Michal, 1999)			R320
R250	1 SER + 1 ACCOA = 1 ASER + 1 COA	-100000	100000	2.3.1.30	Rv2335	serine O-acetyltransferase	Amino acid biosynthesis, The serine family, Cysteine	(Hodgson, 2000), p.192			R321
R251	1 H2S + 1 ASER = 1 CYS + 1 AC	0	100000	2.5.1.47	Rv2334 OR Rv1336	cysteine synthase cysK, cysM	Amino acid biosynthesis, The serine family, Cysteine				R322
R252	1 ACCOA + 1 HSER = 1 OAHSER + 1 COA	-100000	100000	2.3.1.31	Rv3341	homoserine O-acetyltransferase metA	Amino acid biosynthesis, The serine family, Cysteine				R324
R253	1 OAHSER + 1 CYS = 1 AC + 1 LLCT	0	100000	2.5.1.48	Rv1079	cystathionine gamma-synthase metB	Amino acid biosynthesis, The serine family, Cysteine	(Chang & Vining, 2002)			R325
R254	1 OAHSER + 1 H2S = 1 AC + 1 HCYS	0	100000	2.5.1.48	Rv1079	cystathionine gamma-synthase metB	Amino acid biosynthesis, The serine family, Cysteine				R326
R255	1 OSLHSER + 1 H2S = 1 SUCC + 1 HCYS	0	100000	2.5.1.48	Rv1079	cystathionine gamma-synthase metB	Amino acid biosynthesis, The serine family, Cysteine				R327
R256	1 OSLHSER = 1 SUCC + 1 OBUT + 1 NH3	0	100000	2.5.1.48	Rv1079	cystathionine gamma-synthase metB	Amino acid biosynthesis, The serine family, Cysteine				R328
R257	1 SER + 1 HCYS = 1 LLCT	0	100000	4.2.1.22	Rv1077	cystathionine beta-synthase cysM2	Amino acid biosynthesis, The serine family, Cysteine	(Nagasawa et al., 1984)			R329
R258	1 LLCT = 1 OBUT + 1 NH3 + 1 CYS	0	100000	4.4.1.1	Rv1079	cystathionine gamma-lyase	Amino acid biosynthesis, The serine family, Cysteine	(Nagasawa et al., 1987; Kern & Inamine, 1981)			R330
R259	1 MET + 1 ATP = 1 SAM + 1 PPI + 1 PI	0	100000	2.5.1.6	Rv1392	methionine adenosyltransferase metK	Amino acid biosynthesis, The serine family, Cysteine	(Whitney et al., 1972; Okamoto et al., 2003; Kim et al., 2003)			R331
R260	1 SAH = 1 ADN + 1 HCYS	0	100000	3.3.1.1	Rv3248c	adenosylhomocysteinase sahN	Amino acid biosynthesis, The serine family, Cysteine	(Shimizu et al., 1984)			R332
R261	1 PRPP + 1 ATP = 1 PRBATP + 1 PPI	0	100000	2.4.2.17	Rv2121c	ATP phosphoribosyltransferase	Amino acid biosynthesis, The histidine family, Histidine	(Derkos-Sojak et al., 1985)			R333
R262	1 PRBATP = 1 PRBAMP + 1 PPI	0	100000	3.6.1.31	Rv2122c	phosphoribosyl-ATP diphosphatase	Amino acid biosynthesis, The histidine family, Histidine				R334
R263	1 PRBAMP = 1 PRFP	0	100000	3.5.4.19	Rv1606	phosphoribosyl-AMP cyclohydrolase	Amino acid biosynthesis, The histidine family, Histidine				R335
R264	1 PRFP = 1 PRLP	0	100000	5.3.1.16	Rv1603	1-(5-phosphoribosyl)-5-[(5-phosphoribosylamino)methylideneamino]imidazole-4-carboxamide isomerase	Amino acid biosynthesis, The histidine family, Histidine	(Barona-Gomez & Hodgson, 2003)			R336
R265	1 GLN + 1 PRLP = 1 GLU + 1 DIMGP + 1 AICAR	0	100000	2.4.2.-	Rv1602	amidotransferase	Amino acid biosynthesis, The histidine family, Histidine				R337
R266	1 DIMGP = 1 IMACP	0	100000	4.2.1.19	Rv1601	imidazole glycerol-phosphate dehydratase	Amino acid biosynthesis, The histidine family, Histidine	(Derkos-Sojak et al., 1985)			R338
R267	1 IMACP + 1 GLU = 1 HISOLP + 1 AKG	-100000	100000	2.6.1.9	Rv3772 OR Rv1600	histidinol-phosphate transaminase hisC, hisC2	Amino acid biosynthesis, The histidine family, Histidine				R339
R268	1 HISOLP = 1 HISOL + 1 PI	0	100000	3.1.3.15	Rv1601	histidinol-phosphatase	Amino acid biosynthesis, The histidine family, Histidine				R341
R269	1 HISOL + 2 NAD = 1 HIS + 2 NADH	0	100000	1.1.1.23	Rv1599	histidinol dehydrogenase hisD	Amino acid biosynthesis, The histidine family, Histidine	(Derkos-Sojak et al., 1985; Green & Karp, 2004)			R342
R270	1 PEP + 1 E4P = 1 3DDAH7P + 1 PI	0	100000	2.5.1.54	Rv2178c	3-deoxy-7-phosphoheptulonate synthase, aroG	Amino acid biosynthesis, The aromatic family, The shikimate pathway	(Rizzi et al., 2005)			R343
R271	1 3DDAH7P = 1 DQT + 1 PI	0	100000	4.2.3.4	Rv2538c	3-dehydroquinate synthase	Amino acid biosynthesis, The aromatic family, The shikimate pathway				R344
R272	1 DQT = 1 DHSK	0	100000	4.2.1.10	Rv2537c	3-dehydroquinate dehydratase	Amino acid biosynthesis, The aromatic family, The shikimate pathway	(White et al., 1990)			R345
R273	1 NADPH + 1 DHSK = 1 SME + 1 NADP	0	100000	1.1.1.25	Rv2552c	shikimate dehydrogenase	Amino acid biosynthesis, The aromatic family, The shikimate pathway				R346
R274	1 SME + 1 ATP = 1 SME3P + 1 ADP	0	100000	2.7.1.71	Rv2539c	shikimate kinase, aroK	Amino acid biosynthesis, The aromatic family, The shikimate pathway				R347
R275	1 PEP + 1 SME3P = 1 3PSME + 1 PI	0	100000	2.5.1.19	Rv3227	3-phosphoshikimate 1-carboxyvinyltransferase	Amino acid biosynthesis, The aromatic family, The shikimate pathway				R348
R276	1 3PSME = 1 CHOR + 1 PI	0	100000	4.2.3.5	Rv2540c	chorismate synthase	Amino acid biosynthesis, The aromatic family, The shikimate pathway				R349
R277	1 CHOR + 1 GLN = 1 AN + 1 GLU + 1 PYR	0	100000	4.1.3.27	Rv1609	anthranilate synthase trpE, trpG	Amino acid biosynthesis, The aromatic family, Tryptophan biosynthesis				R350
R278	1 AN + 1 PRPP = 1 NPRAN + 1 PPI	0	100000	2.4.2.18	Rv2192c	anthranilate phosphoribosyltransferase trpD	Amino acid biosynthesis, The aromatic family, Tryptophan biosynthesis	(Smith et al., 2001)			R351
R279	1 NPRAN = 1 CPAD5P	0	100000	5.3.1.24	Rv1603	phosphoribosylanthranilate isomerase	Amino acid biosynthesis, The aromatic family, Tryptophan biosynthesis	(Barona-Gomez & Hodgson, 2003)			R352
R280	1 CPAD5P = 1 IGP + 1 CO2	0	100000	4.1.1.48	Rv1611	indole-3-glycerol-phosphate synthase trpC	Amino acid biosynthesis, The aromatic family, Tryptophan biosynthesis				R353
R281	1 SER + 1 IGP = 1 TRP + 1 G3P	0	100000	4.2.1.20	Rv1613 AND Rv1612	tryptophan synthase trpA, trpB	Amino acid biosynthesis, The aromatic family, Tryptophan biosynthesis				R354
R282	1 CHOR = 1 PHEN	-100000	100000	5.4.99.5	Rv1885c OR Rv0948c	chorismate mutase	Amino acid biosynthesis, The aromatic family, Tyrosine and phenylalanine	(Prakash et al., 2005; Sasso et al., 2005)			R355
R283	1 PHEN = 1 PHPYR + 1 CO2	0	100000	4.2.1.51	Rv3838c	prephenate dehydratase	Amino acid biosynthesis, The aromatic family, Tyrosine and phenylalanine				R357
R284	1 PHPYR + 1 GLU = 1 AKG + 1 PHE	-100000	100000	2.6.1.1	Rv3565 OR Rv0337c	aspartate transaminase	Amino acid biosynthesis, The aromatic family, Tyrosine and phenylalanine				R358
R285	1 PHEN + 1 NAD = 1 4HPP + 1 NADH + 1 CO2	0	100000	1.3.1.12	Rv3754	prephenate dehydrogenase tyrA	Amino acid biosynthesis, The aromatic family, Tyrosine and phenylalanine			Rv3754	R360
R286	1 4HPP + 1 GLU = 1 TYR + 1 AKG	-100000	100000	2.6.1.1	Rv3565 OR Rv0337c	aspartate transaminase aspB	Amino acid biosynthesis, The aromatic family, Tyrosine and phenylalanine				R361
R287	1 R5P + 1 ATP = 1 PRPP + 1 AMP	-100000	100000	2.7.6.1	Rv1017c	ribose-phosphate diphosphokinase	Nucleotide biosynthesis				R364
R288	1 ASP + 1 CAP = 1 CAASP + 1 PI	0	100000	2.1.3.2	Rv1380	aspartate carbamoyltransferase	Nucleotide biosynthesis, de novo biosynthesis of pyrimidine ribonucleotides				R365
R289	1 CAASP = 1 DOROA	-100000	100000	3.5.2.3	Rv1381	dihydroorotase	Nucleotide biosynthesis, de novo biosynthesis of pyrimidine ribonucleotides				R366
R290	1 O2 + 1 DOROA = 1 OROA + 1 H2O2	0	100000	1.3.3.1	Rv2139	dihydroorotate oxidase	Nucleotide biosynthesis, de novo biosynthesis of pyrimidine ribonucleotides			Rv2139	R367
R291	1 OROA + 1 PRPP = 1 OMP + 1 PPI	0	100000	2.4.2.10	Rv0382c	orotate phosphoribosyltransferase	Nucleotide biosynthesis, de novo biosynthesis of pyrimidine ribonucleotides				R368
R292	1 OMP = 1 UMP + 1 CO2	0	100000	4.1.1.23	Rv1385	orotidine-5'-phosphate decarboxylase	Nucleotide biosynthesis, de novo biosynthesis of pyrimidine ribonucleotides			Rv1385	R369
R293	1 UMP + 1 ATP = 1 UDP + 1 ADP	-100000	100000	2.7.4.14	Rv1712	cytidylate kinase	Nucleotide biosynthesis, de novo biosynthesis of pyrimidine ribonucleotides				R370
R294	1 UDP + 1 ATP = 1 ADP + 1 UTP	-100000	100000	2.7.4.6	Rv2445c	nucleoside-diphosphate kinase	Nucleotide biosynthesis, de novo biosynthesis of pyrimidine ribonucleotides	(Chakrabarty, 1998)			R371
R295	1 GLN + 1 UTP + 1 ATP = 1 GLU + 1 ADP + 1 CTP + 1 PI	0	100000	6.3.4.2	Rv1699	CTP synthase	Nucleotide biosynthesis, de novo biosynthesis of pyrimidine ribonucleotides			Rv1699	R372
R296	1 NH3 + 1 UTP + 1 ATP = 1 CTP + 1 ADP + 1 PI	0	100000	6.3.4.2	Rv1699	CTP synthase	Nucleotide biosynthesis, de novo biosynthesis of pyrimidine ribonucleotides				R373
R297	1 RTHIO + 1 CDP + O2 = 1 OTHIO + 1 DCDP	0	100000	1.17.4.1	Rv3051c AND Rv3048c	ribonucleoside-diphosphate reductase, nrdE and nrdF2	Nucleotide biosynthesis, de novo biosynthesis of pyrimidine ribonucleotides	(Dawes et al., 2003; Uppsten et al., 2004)		Rv3048c	R374
% R298	1 CDP + 1 RTHIO* + 1 COB-II = 1 OTHIO + 1 DCDP + 1 COB-III	0	100000	1.17.4.1	Rv0570	ribonucleoside-diphosphate reductase, nrdZ	Nucleotide biosynthesis, de novo biosynthesis of pyrimidine ribonucleotides	(Dawes et al., 2003; Uppsten et al., 2004)			% R374c
R299	1 DCDP + 1 ATP = 1 DCTP + 1 ADP	0	100000	2.7.4.6	Rv2445c	nucleoside-diphosphate kinase	Nucleotide biosynthesis, de novo biosynthesis of pyrimidine ribonucleotides	(Chakrabarty, 1998)			R375
R300	1 DCTP = 1 DUTP + 1 NH3	0	100000	3.5.4.13	Rv0321	dCTP deaminase	Nucleotide biosynthesis, de novo biosynthesis of pyrimidine deoxyribonucleotides				R376
R301	1 DUTP = 1 DUMP + 1 PPI	0	100000	3.6.1.23	Rv2697c	dUTP diphosphatase	Nucleotide biosynthesis, de novo biosynthesis of pyrimidine deoxyribonucleotides	(Chan et al., 2004)		Rv2697c	R377
R302	1 DUMP + 1 FADH2 + 1 METTHF = 1 DTMP + 1 THF + 1 FAD	-100000	100000	2.1.1.148	Rv2754c	thymidylate synthase, thyX	Nucleotide biosynthesis, de novo biosynthesis of pyrimidine deoxyribonucleotides	Sampathkumar et al., 2005			R378
R303	1 DUMP + 1 METTHF = 1 DTMP + 1 DHF	-100000	100000	2.1.1.45	Rv2764c	thymidylate synthase, thyA	Nucleotide biosynthesis, de novo biosynthesis of pyrimidine deoxyribonucleotides	(Rengarajan et al., 2004)			R379
R304	1 DTMP + 1 ATP = 1 DTDP + 1 ADP	-100000	100000	2.7.4.9	Rv3247c	dTMP kinase	Nucleotide biosynthesis, de novo biosynthesis of pyrimidine deoxyribonucleotides				R380
R305	1 DTDP + 1 ATP = 1 DTTP + 1 ADP	-100000	100000	2.7.4.6	Rv2445c	nucleoside-diphosphate kinase	Nucleotide biosynthesis, de novo biosynthesis of pyrimidine deoxyribonucleotides	(Chakrabarty, 1998)			R381
R306	1 CDP + 1 ATP = 1 CTP + 1 ADP	-100000	100000	2.7.4.6	Rv2445c	nucleoside-diphosphate kinase	Nucleotide biosynthesis, Pyrimidines	(Chakrabarty, 1998)			R382
R307	1 CMP + 1 ATP = 1 ADP + 1 CDP	-100000	100000	2.7.4.14	Rv1712	cytidylate kinase	Nucleotide biosynthesis, Pyrimidines				R384
R308	1 DCTP = 1 DCMP + 1 PPI	0	100000	3.6.1.12		dCTP pyrophosphatase	Nucleotide biosynthesis, Pyrimidines		Can be deleted without affecting BIOMASS2 & 1		R385
R309	1 DCMP + 1 ATP = 1 DCDP + 1 ADP	-100000	100000	2.7.4.14	Rv1712	cytidylate kinase	Nucleotide biosynthesis, Pyrimidines				R386
R310	1 OTHIO + 1 NADPH = 1 RTHIO + 1 NAD	0	100000	1.8.1.9	Rv3913	thioredoxin-disulfide reductase	Nucleotide biosynthesis, Pyrimidines				R387
R311	1 UMP + 1 PPI = 1 URA + 1 PRPP	0	100000	2.4.2.9	Rv3309c	uracil phosphoribosyltransferase	Nucleotide biosynthesis, Pyrimidines				R388
R312	1 URA + 1 PRPP = 1 UMP + 1 PPI	0	100000	2.4.2.9	Rv3309c	uracil phosphoribosyltransferase	Nucleotide biosynthesis, Pyrimidines				R389
R313	1 GLN + 1 PRPP = 1 GLU + 1 PRAM + 1 PPI	0	100000	2.4.2.14	Rv0808	amidophosphoribosyltransferase	Nucleotide biosynthesis, Purines				R391
R314	1 ATP + 1 GLY + 1 PRAM = 1 GAR + 1 ADP + 1 PI	0	100000	6.3.4.13	Rv0772	phosphoribosylamine-glycine ligase	Nucleotide biosynthesis, Purines				R392
R315	1 FTHF + 1 GAR = 1 FGAR + 1 THF	0	100000	2.1.2.2	Rv0956	phosphoribosylglycinamide formyltransferase	Nucleotide biosynthesis, Purines			Rv0956	R393
R316	1 FGAR + 1 GLN + 1 ATP = 1 GLU + 1 FGAM + 1 ADP + 1 PI	0	100000	6.3.5.3	Rv0803	phosphoribosylformylglycinamidine synthase, purL	Nucleotide biosynthesis, Purines				R394
R317	1 FGAM + 1 ATP = 1 AIR + 1 ADP + 1 PI	0	100000	6.3.3.1	Rv0809	phosphoribosylformylglycinamidine cyclo-ligase	Nucleotide biosynthesis, Purines			Rv0809	R395
R318	1 AIR + 1 HCO3 + ATP = 1 CAIR + ADP + PI	0	100000	4.1.1.21	Rv3276c	phosphoribosylaminoimidazole carboxylase	Nucleotide biosynthesis, Purines				R396
R319	1 CAIR + 1 ASP + 1 ATP = 1 SAICAR + 1 ADP + 1 PI	0	100000	6.3.2.6	Rv0780	phosphoribosylaminoimidazolesuccinocarboxamide synthase, purC	Nucleotide biosynthesis, Purines	(Jackson et al., 1999)	purC mutant attenuated in vivo	Rv0780	R397
R320	1 SAICAR = 1 FUM + 1 AICAR	-100000	100000	4.3.2.2	Rv0777	adenylosuccinate lyase	Nucleotide biosynthesis, Purines	(Green & karp., 2004)			R398
R321	1 FTHF + 1 AICAR = 1 PRFICA + 1 THF	-100000	100000	2.1.2.3	Rv0957	phosphoribosylaminoimidazolecarboxamide formyltransferase	Nucleotide biosynthesis, Purines				R399
R322	1 PRFICA = 1 IMP	-100000	100000	2.1.2.3	Rv0957	phosphoribosylaminoimidazolecarboxamide formyltransferase	Nucleotide biosynthesis, Purines				R400
R323	1 ATP = 1 cAMP + 1 PPI	0	100000	4.6.1.1	Rv1625c	adenylate cyclase	Nucleotide biosynthesis, Purines	(Reddy et al., 2001)			R401
R324	1 GTP = 1 cGMP + 1 PPI	0	100000	4.6.1.-	Rv2435c	Probable Adenylate-or Guanylate cyclase	Nucleotide biosynthesis, Purines				R402
R325	1 cAMP = 1 AMP	0	100000	3.1.4.17		3',5'-cyclic-nucleotide phosphodiesterase	Nucleotide biosynthesis, Purines		Can be deleted without affecting BIOMASS2 & 1		R403
R326	1 cGMP = 1 GMP	0	100000	3.1.4.17		3',5'-cyclic-nucleotide phosphodiesterase	Nucleotide biosynthesis, Purines		Can be deleted without affecting BIOMASS2 & 1		R404
R327	1 DGMP + 1 ATP = 1 ADP + 1 DGDP	-100000	100000	2.7.4.8	Rv1389	guanylate kinase	Nucleotide biosynthesis, Purines				R405
R328	1 GMP + 1 DATP = 1 GDP + 1 DADP	-100000	100000	2.7.4.8	Rv1389	guanylate kinase	Nucleotide biosynthesis, Purines				R406
R329	1 DUDP + 1 ATP = 1 ADP + 1 DUTP	-100000	100000	2.7.4.6	Rv2445c	nucleoside-diphosphate kinase	Nucleotide biosynthesis, Purines	(Chakrabarty, 1998)			R407
R330	1 RTHIO + 1 UDP + O2 = 1 DUDP + 1 OTHIO	0	100000	1.17.4.1	Rv3051c AND Rv3048c	ribonucleoside-diphosphate reductase, nrdE and nrdF2	Nucleotide biosynthesis, de novo biosynthesis of pyrimidine ribonucleotides				R410
% R331	1 UDP + 1 RTHIO* + 1 COB-II = 1 OTHIO + 1 DUDP + 1 COB-III	0	100000	1.17.4.1	Rv0570	ribonucleoside-diphosphate reductase, nrdZ	Nucleotide biosynthesis, de novo biosynthesis of pyrimidine ribonucleotides	(Dawes et al., 2003; Uppsten et al., 2004)			% R410b
R332	1 5MTA + 1 PI = 1 AD + MTR1P	0	100000	2.4.2.28	Rv0535	Probable 5'-Methylthioadenosine Phosphorylase PNP	Other nucleotide metabolism	(Dawes et al., 2003; Uppsten et al., 2004)			R417
R333	1 AD + 1 PRPP = 1 AMP + 1 PPI	0	100000	2.4.2.7	Rv2584c	adenine phosphoribosyltransferase	Nucleotide biosynthesis, Purines				R411
R334	1 GN + 1 PRPP = 1 GMP + 1 PPI	0	100000	2.4.2.8	Rv3624c	Hypoxanthine-guanine phosphoribosyltransferase	Nucleotide biosynthesis, Purines				R412
R335	1 HYXN + 1 PRPP = 1 IMP + 1 PPI	0	100000	2.4.2.8	Rv3624c	Hypoxanthine-guanine phosphoribosyltransferase	Nucleotide biosynthesis, Purines				R413
R336	1 XAN + 1 PRPP = 1 XMP + 1 PPI	0	100000	2.4.2.22		Xanthine phosphoribosyltransferase	Nucleotide biosynthesis, Purines		Can be deleted without affecting BIOMASS2 & 1		R414
R337	1 DIN + 1 PI = 1 HYXN + 1 DR1P	-100000	100000	2.4.2.1	Rv3307	purine-nucleoside phosphorylase	Nucleotide biosynthesis, Purines	(Basso et al., 2001)		Rv3307	R415
R338	1 DA + 1 PI = 1 AD + 1 DR1P	-100000	100000	2.4.2.1	Rv3307	purine-nucleoside phosphorylase	Nucleotide biosynthesis, Purines				R416
R338b	1 DR1P = R5P	-100000	100000	5.4.2.2	Rv3068c	phosphoglucomutase	Nucleotide biosynthesis, Purines				R416
R339	1 HYXN + 1 R1P = 1 INS + 1 PI	-100000	100000	2.4.2.1	Rv3307	purine-nucleoside phosphorylase	Nucleotide biosynthesis, Purines				R419
R340	1 AD + 1 R1P = 1 ADN + 1 PI	-100000	100000	2.4.2.1	Rv3307	purine-nucleoside phosphorylase	Nucleotide biosynthesis, Purines				R420
R341	1 GN + 1 R1P = 1 GSN + 1 PI	-100000	100000	2.4.2.1	Rv3307	purine-nucleoside phosphorylase	Nucleotide biosynthesis, Purines				R421
R342	1 XAN + 1 R1P = 1 XTSINE + 1 PI	-100000	100000	2.4.2.1	Rv3307	purine-nucleoside phosphorylase	Nucleotide biosynthesis, Purines				R422
R343	1 XTSINE = XAN + RIB	0	100000	No EC		ribonucleoside hydrolase	Nucleotide biosynthesis, Purines		Can be deleted without affecting BIOMASS2 & 1		R423
R344	1 ADN = 1 INS + 1 NH3	0	100000	3.5.4.4	Rv3313c	adenosine deaminase	Nucleotide biosynthesis, Purines				R424
R345	1 DA = 1 DIN + 1 NH3	0	100000	3.5.4.4	Rv3313c	adenosine deaminase	Nucleotide biosynthesis, Purines				R425
R346	1 DGTP = 1 DGMP + 1 PPI	0	100000	3.6.1.-		dGTP pyrophosphohydrolase mutT	Nucleotide biosynthesis, Purines		Can be deleted without affecting BIOMASS2 & 1		R427
R347	1 ATP + 1 GTP = 1 ppGpp + 1 AMP	0	100000	2.7.6.5	Rv2583c	GTP diphosphokinase	Nucleotide biosynthesis, Purines				R428
R348	1 ppGpp = 1 GDP + 1 PPI	0	100000	3.1.7.2	Rv2583c	guanosine-3',5'-bis(diphosphate) 3'-diphosphatase	Nucleotide biosynthesis, Purines				R429
R349	1 ASP + 1 IMP + 1 GTP = 1 GDP + 1 ASUC + 1 PI	0	100000	6.3.4.4	Rv0357c	adenylosuccinate synthase	Nucleotide biosynthesis, Purines, ATP, ADP				R430
R350	1 ASUC = 1 FUM + 1 AMP	-100000	100000	4.3.2.2	RV0777	adenylosuccinate lyase	Nucleotide biosynthesis, Purines, ATP, ADP				R431
R351	1 AMP + 1 ATP = 2 ADP	-100000	100000	2.7.4.3	Rv0733	adenylate kinase	Nucleotide biosynthesis, Purines, ATP, ADP				R432
R351b	1 ADN + 1 ATP = 1 AMP + 1 ADP	-100000	100000	2.7.1.20	Rv2202c	Long et al., 2003
R352	1 RTHIO + 1 ADP + O2 = 1 DADP + 1 OTHIO	0	100000	1.17.4.1	Rv3051c AND Rv3048c	ribonucleoside-diphosphate reductase, nrdE and nrdF2	Nucleotide biosynthesis, de novo biosynthesis of pyrimidine ribonucleotides	(Dawes et al., 2003; Uppsten et al., 2004)			R433
% R353	1 ADP + 1 RTHIO* + 1 COB-II = 1 OTHIO + 1 DADP + 1 COB-III	0	100000	1.17.4.1	Rv0570	ribonucleoside-diphosphate reductase, nrdZ	Nucleotide biosynthesis, de novo biosynthesis of pyrimidine ribonucleotides	(Dawes et al., 2003; Uppsten et al., 2004)			% R433b
R354	1 DADP + 1 ATP = 1 ADP + 1 DATP	-100000	100000	2.7.4.6	Rv2445c	nucleoside-diphosphate kinase	Nucleotide biosynthesis, Purines, ATP, ADP				R435
R355	1 IMP + 1 NAD = 1 XMP + 1 NADH	0	100000	1.1.1.205	Rv3411c AND Rv3410c AND Rv1843c	IMP dehydrogenase guaB1, guaB2, guaB3	Nucleotide biosynthesis, Purines, GTP, dGTP			Rv1843c	R436
R356	1 XMP + 1 GLN + 1 ATP = 1 GLU + 1 GMP + 1 AMP + 1 PPI	0	100000	6.3.5.2	Rv3396c	GMP synthase	Nucleotide biosynthesis, Purines, GTP, dGTP				R438
R357	1 GMP + 1 ATP = 1 GDP + 1 ADP	-100000	100000	2.7.4.8	Rv1389	guanylate kinase	Nucleotide biosynthesis, Purines, GTP, dGTP				R439
R358	1 GDP + 1 ATP = 1 ADP + 1 GTP	-100000	100000	2.7.4.6	Rv2445c	nucleoside-diphosphate kinase	Nucleotide biosynthesis, Purines, GTP, dGTP				R440
R359	1 GDP + 1 RTHIO + O2 = 1 OTHIO + 1 DGDP	0	100000	1.17.4.1	Rv3051c AND Rv3048c	ribonucleoside-diphosphate reductase, nrdE and nrdF2	Nucleotide biosynthesis, de novo biosynthesis of pyrimidine ribonucleotides	(Dawes et al., 2003; Uppsten et al., 2004)			R441
% R360	1 GDP + 1 RTHIO* + 1 COB-II = 1 OTHIO + 1 DGDP + 1 COB-III	0	100000	1.17.4.1	Rv0570	ribonucleoside-diphosphate reductase, nrdZ	Nucleotide biosynthesis, de novo biosynthesis of pyrimidine ribonucleotides	(Dawes et al., 2003; Uppsten et al., 2004)			% R441b
R361	1 ATP + 1 DGDP = 1 DGTP + 1 ADP	-100000	100000	2.7.4.6	Rv2445c	nucleoside-diphosphate kinase	Nucleotide biosynthesis, Purines, GTP, dGTP				R442
R362	1 ASP + 1 FUM = 1 SUCC + 1 ISUCC	0	100000	1.4.3.16	Rv1595	L-aspartate oxidase	Cofactor biosynthesis, Nicotinamide nucleotides (NAD+, NADP) biosynthesis				R460
R363	1 ASP + 1 O2 = 1 ISUCC + 1 H2O2	0	100000	1.4.3.16	Rv1595	L-aspartate oxidase	Cofactor biosynthesis, Nicotinamide nucleotides (NAD+, NADP) biosynthesis				R461
R364	1 DHAP + 1 ISUCC = 1 QA + 1 PI	0	100000	No EC	Rv1594	quinolinate synthase	Cofactor biosynthesis, Nicotinamide nucleotides (NAD+, NADP) biosynthesis				R462
R365	1 QA + 1 PRPP = 1 NACN + 1 PPI + 1 CO2	0	100000	2.4.2.19	Rv1596	nicotinate-nucleotide diphosphorylase	Cofactor biosynthesis, Nicotinamide nucleotides (NAD+, NADP) biosynthesis	(Sharma et al., 1998)		Rv1596	R463
R366	1 NAM = 1 NAC + 1 NH3	-100000	100000	3.5.1.19	Rv2043c	nicotinamidase	Cofactor biosynthesis, Nicotinamide nucleotides (NAD+, NADP) biosynthesis	(Tarnok et al., 1979)			R464
R367	1 NAC + 1 PRPP = 1 NACN + 1 PPI	0	100000	2.4.2.11	Rv0573c	nicotinate phosphoribosyltransferase	Cofactor biosynthesis, Nicotinamide nucleotides (NAD+, NADP) biosynthesis				R465
R368	1 NACN + 1 ATP = 1 NAAD + 1 PPI	0	100000	2.7.7.18	Rv2421c	nicotinate-nucleotide adenylyltransferase	Cofactor biosynthesis, Nicotinamide nucleotides (NAD+, NADP) biosynthesis			Rv2421c	R466
R369	1 NH3 + 1 NAAD + 1 ATP = 1 AMP + 1 NAD + 1 PPI	0	100000	6.3.1.5	Rv2438c	NAD synthetase (NH3-dependent), nadE	Cofactor biosynthesis, Nicotinamide nucleotides (NAD+, NADP) biosynthesis	(Bellinzoni et al., 2002)			R467
R370	1 GLN + 1 NAAD + 1 ATP = 1 AMP + 1 GLU + 1 NAD + 1 PPI	0	100000	6.3.5.1	Rv2438c	NAD synthase (glutamine-hydrolysing), nadE	Cofactor biosynthesis, Nicotinamide nucleotides (NAD+, NADP) biosynthesis	(Cantoni et al., 1998)			R468
R371	1 R1P + 1 NAC = 1 NACD + 1 PI	0	100000	2.4.2.1	Rv3307	purine-nucleoside phosphorylase	Cofactor biosynthesis, Nicotinamide nucleotides (NAD+, NADP) biosynthesis	(Basso et al., 2001)			R469
R372	1 R1P + 1 NAM = 1 NAMD + 1 PI	0	100000	2.4.2.1	Rv3307	purine-nucleoside phosphorylase	Cofactor biosynthesis, Nicotinamide nucleotides (NAD+, NADP) biosynthesis	(Basso et al., 2001)			R469b
R373	1 NACD + 1 ATP = 1 NACN + 1 ADP	0	100000	2.7.1.-	Rv0410c	serine/threonine-protein kinase PknG	Cofactor biosynthesis, Nicotinamide nucleotides (NAD+, NADP) biosynthesis				R469c
R374	1 NAMD + 1 ATP = 1 NAMN + 1 ADP	0	100000	2.7.1.22		ribosylnicotinamide kinase	Cofactor biosynthesis, Nicotinamide nucleotides (NAD+, NADP) biosynthesis				R469d
R375	1 NAMN + 1 ATP = 1 NAD + 1 PPI	0	100000	2.7.7.18	Rv2421c	nicotinate-nucleotide adenylyltransferase	Cofactor biosynthesis, Nicotinamide nucleotides (NAD+, NADP) biosynthesis				R470
R376	1 NAD + 1 NADPH = 1 NADP + 1 NADH	-100000	100000	1.6.1.2	Rv0155 AND Rv0157 AND Rv0156	NAD(P) transhydrogenase (pntAa AND pntAb AND pntB)	Cofactor biosynthesis, Nicotinamide nucleotides (NAD+, NADP) biosynthesis				R471
R377	1 NAD + 1 ATP = 1 NADP + 1 ADP	0	100000	2.7.1.23	Rv1695	NAD kinase	Cofactor biosynthesis, Nicotinamide nucleotides (NAD+, NADP) biosynthesis	(Kawai et al., 2000)			R472
R378	1 NADP = 1 NAD + 1 PI	0	100000	3.1.3.-		NADP phosphatase	Cofactor biosynthesis, Nicotinamide nucleotides (NAD+, NADP) biosynthesis		Can be deleted without affecting BIOMASS2		R473
R379	1 NADPH + 1 NAD = 1 NADP + 1 NADH	0	100000	1.6.1.1	Rv2713 OR Rv3303c	Probable Soluble Pyrimidine Nucleotide Transhydrogenase sthA	Cofactor biosynthesis, Nicotinate and nicotinamide metabolism				R475
R380	1 NAD = 1 AMP + 1 NAMN	0	100000	3.6.1.22	Rv3199c	Probable NADH Pyrophosphatase nudC	Cofactor biosynthesis, NAD salvage pathway II				R477
R381	1 GTP = 1 D6RP5P + 1 FOR + 1 PPI	0	100000	3.5.4.25	Rv1415 OR Rv1940	GTP cyclohydrolase II ribA2, ribA2	Cofactor biosynthesis, Riboflavin (vitamin B2), FMN and FAD biosynthesis				R478
R382	1 D6RP5P = 1 A6RP5P + 1 NH3	0	100000	3.5.4.26	Rv2671 OR Rv1409	diaminohydroxyphosphoribosylaminopyrimidine deaminase ribD, ribG	Cofactor biosynthesis, Riboflavin (vitamin B2), FMN and FAD biosynthesis				R480
R383	1 A6RP5P + 1 NADPH = 1 A6RP5P2 + 1 NADP	0	100000	1.1.1.193	Rv2671 OR Rv1409	5-amino-6-(5-phosphoribosylamino)uracil reductase	Cofactor biosynthesis, Riboflavin (vitamin B2), FMN and FAD biosynthesis				R482
R384	1 A6RP5P2 = 1 A6RP + 1 PI	0	100000	No EC		pyrimidine phosphatase	Cofactor biosynthesis, Riboflavin (vitamin B2), FMN and FAD biosynthesis				R484
R385	1 RL5P = 1 DB4P + 1 FOR	0	100000	3.5.4.25	Rv1940	3,4-dihydroxy-2-butanone 4-phosphate synthase	Cofactor biosynthesis, Riboflavin (vitamin B2), FMN and FAD biosynthesis			Rv1940	R485
R386	1 DB4P + 1 A6RP = 1 D8RL + 1 PI	0	100000	2.5.1.9	Rv1416	6,7-dimethyl-8-ribityllumazine synthase	Cofactor biosynthesis, Riboflavin (vitamin B2), FMN and FAD biosynthesis	(Cushman et al., 2004)		Rv1416	R486
R387	2 D8RL = 1 RIBFLAV + 1 A6RP	0	100000	2.5.1.9	Rv1412	riboflavin synthase	Cofactor biosynthesis, Riboflavin (vitamin B2), FMN and FAD biosynthesis			Rv1412	R487
R388	1 RIBFLAV + 1 ATP = 1 ADP + 1 FMN	0	100000	2.7.1.26	Rv2786c	riboflavin kinase/FMN adenylyltransferase	Cofactor biosynthesis, Riboflavin (vitamin B2), FMN and FAD biosynthesis			Rv2786c	R488
R389	1 ATP + 1 FMN = 1 FAD + 1 PPI	0	100000	2.7.7.2	Rv2786c	FMN adenylyltransferase	Cofactor biosynthesis, Riboflavin (vitamin B2), FMN and FAD biosynthesis				R489
R390	1 OMVAL + 1 METTHF = 1 AKP + 1 THF	0	100000	2.1.2.11	Rv2225	3-methyl-2-oxobutanoate hydroxymethyltransferase	Cofactor biosynthesis, Coenzyme-A biosynthesis	(Sugantino et al., 2003)			R490
R391	1 AKP + 1 NADPH = 1 PANT + 1 NADP	0	100000	1.1.1.169	Rv2573	2-dehydropantoate 2-reductase	Cofactor biosynthesis, Coenzyme-A biosynthesis			Rv2573	R491
R392	1 PANT + 1 bALA + 1 ATP = 1 PNTO + 1 AMP + 1 PPI	0	100000	6.3.2.1	Rv3602c	pantoate-beta-alanine ligase, panC	Cofactor biosynthesis, Coenzyme-A biosynthesis		panC, panD mutant attenuated in vivo		R492
R393	1 PNTO + 1 ATP = 1 4PPNTO + 1 ADP	0	100000	2.7.1.33	Rv1092c	pantothenate kinase	Cofactor biosynthesis, Coenzyme-A biosynthesis				R493
R394	1 4PPNTO + 1 CYS + 1 CTP = 1 4PPNCYS + 1 CMP + 1 PPI	0	100000	6.3.2.5	Rv1391	phosphopantothenate—cysteine ligase, coaB (bifunctional protein)	Cofactor biosynthesis, Coenzyme-A biosynthesis				R494
R395	1 4PPNCYS = 1 4PPNTE + 1 CO2	0	100000	4.1.1.36	Rv1391	phosphopantothenoylcysteine decarboxylase, coaB (bifunctional protein)	Cofactor biosynthesis, Coenzyme-A biosynthesis				R495
R396	1 4PPNTE + 1 ATP = 1 DPCOA + 1 PPI	0	100000	2.7.7.3	Rv2965c	pantetheine-phosphate adenylyltransferase	Cofactor biosynthesis, Coenzyme-A biosynthesis	(Brown et al., 2004)		Rv2965c	R496
R397	1 DPCOA + 1 ATP = 1 ADP + 1 COA	0	100000	2.7.1.24	Rv1631	dephospho-CoA kinase	Cofactor biosynthesis, Coenzyme-A biosynthesis				R497
R398	1 COA = 1 ACP	0	100000	2.7.8.7	Rv2523c OR Rv2794c	holo-[acyl-carrier-protein] synthase acpS OR 'hypothetical' withy 4'-phosphopantetheinyl transferase region, pptA - artificial reaction	Cofactor biosynthesis, ACP biosynthesis	(Chopra et al., 2002)			R498
R399	1 GTP = 1 FOR + 1 AHTD	0	100000	3.5.4.16	Rv3609c	GTP cyclohydrolase I	Cofactor biosynthesis, Folate biosynthesis				R505
R400	1 AHTD = 1 DHP + 3 PI	0	100000	3.1.3.1	Rv0757 AND Rv0758	alkaline phosphatase (phoP & phoR)	Cofactor biosynthesis, Folate biosynthesis				R506
R401	1 DHP = 1 AHHMP + 1 GLAL	0	100000	4.1.2.25	Rv3607c	dihydroneopterin aldolase	Cofactor biosynthesis, Folate biosynthesis				R510
R402	1 AHHMP + 1 ATP = 1 AHHMD + 1 AMP	0	100000	2.7.6.3	Rv3606c	2-amino-4-hydroxy-6-hydroxymethyldihydropteridine diphosphokinase	Cofactor biosynthesis, Folate biosynthesis				R511
R403	1 CHOR + 1 GLN = 1 GLU + 1 ADCHOR	0	100000	6.3.5.8	Rv0013	aminodeoxychorismate synthase	Cofactor biosynthesis, Folate biosynthesis				R512
R404	1 ADCHOR = 1 PABA + 1 PYR	0	100000	4.1.3.38	Rv0812	aminodeoxychorismate lyase	Cofactor biosynthesis, Folate biosynthesis				R513
R405	1 PABA + 1 AHHMD = 1 DHPT + 1 PPI	0	100000	2.5.1.15	Rv3608c OR Rv1207	dihydropteroate synthase, DHPS or probable dihydropteroate synthase	Cofactor biosynthesis, Folate biosynthesis	(Baca et al., 2000)			R514
R406	1 AHHMP + 1 PABA = 1 DHPT	0	100000	2.5.1.15	Rv3608c OR Rv1207	dihydropteroate synthase, DHPS or probable dihydropteroate synthase	Cofactor biosynthesis, Folate biosynthesis				R515
R407	1 DHPT + 1 GLU + 1 ATP = 1 DHF + 1 ADP + 1 PI	0	100000	6.3.2.12	Rv2447c	dihydrofolate synthase	Cofactor biosynthesis, Folate biosynthesis				R516
R408	1 DHF + 1 NADPH = 1 THF + 1 NADP	0	100000	1.5.1.3	Rv2763c	dihydrofolate reductase, folA (dfrA or dhfr)	Cofactor biosynthesis, Folate biosynthesis	(Rengarajan et al., 2004)		Rv2763c	R517
R409	1 GLU + 1 THF + 1 ATP = 1 THFG + 1 ADP + 1 PI	0	100000	6.3.2.17	Rv2447c	tetrahydrofolylpolyglutamate synthase	Cofactor biosynthesis, Folate biosynthesis				R518
R410	1 THFG = 1 THF + 1 GLU	0	100000	3.4.19.9		g-glutamyl hydrolase	Cofactor biosynthesis, Folate biosynthesis		Can be deleted without affecting biomass1		R519
R411	1 CYS + 1 FE2 = 1 FERO + 1 ALA	0	100000	2.8.1.7	Rv3025c OR Rv1464	cysteine desulfurase nifS OR csdB	Cofactor biosynthesis, ferredoxin biosynthesis				R518b
R412	1 CHOR = 1 ICHOR	-100000	100000	5.4.4.2	Rv3215 OR Rv2386c	isochorismate synthase entC, mbt1	Cofactor biosynthesis, Menaquinone biosynthesis				R520
R413	1 AKG + 1 ICHOR = 1 PYR + 1 SHCHC + 1 CO2	0	100000	4.1.3.- AND 4.1.1.71	Rv0555	2-succinyl-6-hydroxy-2,4-cyclohexadiene-1-carboxylate synthase	Cofactor biosynthesis, Menaquinone biosynthesis				R521
R414	1 SHCHC = 1 OSB	0	100000	4.2.1.-		o-succinylbenzoate synthase	Cofactor biosynthesis, Menaquinone biosynthesis				R522
R415	1 OSB + 1 COA + 1 ATP = 1 OSBCOA + 1 AMP + 1 PPI	0	100000	6.2.1.26	Rv0542c AND Rv0553	o-succinylbenzoate-CoA ligase	Cofactor biosynthesis, Menaquinone biosynthesis				R523
R416	1 OSBCOA = 1 DHN + 1 COA	0	100000	4.1.3.36	Rv0548c	naphthoate synthase, menB	Cofactor biosynthesis, Menaquinone biosynthesis	(Truglio et al., 2003)			R524
R417	1 NPP + 1 DHN = 1 DMK + 1 PPI + 1 CO2	0	100000	2.5.1.-	Rv0534c	1,4-dihydroxy-2-naphthoate prenyltransferase, menA	Cofactor biosynthesis, Menaquinone biosynthesis				R525
R418	1 SAM + 1 DMK = 1 MKH2 + 1 SAH	0	100000	2.1.1.-		demethylmenaquinone methyltransferase	Cofactor biosynthesis, Menaquinone biosynthesis	(Johnston et al., 2003)			R526
R419	4 ACCOA = 1 PIMELOYL-COA + 3 COA	0	100000			hypothetical reaction	Cofactor biosynthesis, biotin biosynthesis				R527
R420	1 PIMELOYL-COA + 1 ALA = 1 8-AMINO7-OXONONANOATE + 1 COA + 1 CO2	0	100000	2.3.1.47	Rv1569 AND Rv0032	probable-8-amino-7-oxononanoate synthase bioF1, bioF2	Cofactor biosynthesis, biotin biosynthesis				R528
R421	1 8-AMINO7-OXONONANOATE + 1 SAM = 1 7-8-DIAMINONONANOATE + 1 SAM-2-OXOBUTANOATE	0	100000	2.6.1.62	Rv1568	probable adenosylmethionine-8-amino-7-oxononanoate amino transferase bioA	Cofactor biosynthesis, biotin biosynthesis				R529
R422	1 SAM-2-OXOBUTANOATE = 1 SAM	0	100000			artificial reaction to regenerate SAM	Cofactor biosynthesis, biotin biosynthesis				R530
R423	1 7-8-DIAMINONONANOATE + 1 ATP + 1 CO2 = 1 DETHIOBIOTIN + 1 ADP	0	100000	6.3.3.3	Rv1570	probable dethiobiotin synthase bioD	Cofactor biosynthesis, biotin biosynthesis				R531
R424	1 DETHIOBIOTIN + 1 H2S + 1 SAM = 1 BIOTIN + 1 DA	0	100000	2.8.1.6	Rv1589	biotin synthase bioB	Cofactor biosynthesis, biotin biosynthesis				R532
R425	1 CO2 = 1 HCO3	0	100000	4.2.1.1	Rv3588c OR Rv1284	carbonic anhydrase	Cofactor biosynthesis, biotin biosynthesis	(Covarrubias et al.,2005)			R533
R426	1 BIOTIN + 1 ATP = 1 BIOTIN-BCCP + 1 AMP + 1 PPI	0	100000	6.3.4.15	Rv3279c	biotin—[acetyl-CoA-carboxylase] ligase, birA	Cofactor biosynthesis, biotin biosynthesis				R535
R427	1 BIOTIN-BCCP + 1 HCO3 + 1 ATP = 1 BIOTIN-CO2 + 1 ADP + 1 PI	0	100000	6.3.4.14	Rv2501c OR Rv0973c OR Rv3285	acetyl/propionyl-CoA carboxylase alpha subunit encoding both biotin carboxylase and BCCP. Three paralogues in Mtb: accA1, accA2, accA3.	Cofactor biosynthesis, biotin biosynthesis				R536
R427b	1 OCTANOYL-ACP = 1 APO-LIPO + 1 ACP	0	100000	no ec	Rv2217	lipoyl-protein ligase lipB	Cofactor biosynthesis, lipoic acid biosynthesis	Ma et al., 2006
R427c	1 APO-LIPO + 2 SAM + 2 H2S = 1 LIPO + 2 DA + 2 MET	0	100000	no ec	Rv2218	lipoate synthase, lipA	Cofactor biosynthesis, lipoic acid biosynthesis	Ma et al., 2006
R428	1 ATP + 1 GLU = 1 TRNA-GLU + 1 AMP + 1 PPI	0	100000	6.1.1.17	Rv2992c	glutamyl-tRNA synthase, gltS	Cofactor biosynthesis, heme biosynthesis			Rv2992c	Rr1
R429	1 TRNA-GLU + 1 NADPH = 1 GLU1SEMIALD + 1 NADP	0	100000	1.2.1.70	Rv0509	glutamyl-trna reductase, hemA	Cofactor biosynthesis, heme biosynthesis				Rr2
R430	1 GLU1SEMIALD = 1 5-AMINO-LEVULINATE	0	100000	5.4.3.8	Rv0524	glutamate-1-semialdehyde 2,1-aminomutase, hemL	Cofactor biosynthesis, heme biosynthesis				Rr3
R431	2 5-AMINO-LEVULINATE = 1 PORPHOBILILOGIN	0	100000	4.2.1.24	Rv0512	delta-aminolevulinic acid dehydratase, hemB	Cofactor biosynthesis, heme biosynthesis				Rr4
R432	4 PORPHOBILILOGIN = 1 HYDROXYMETHYLBILANE + 4 NH3	0	100000	2.5.1.61	Rv0510	porphobilinogen deaminase, hemC	Cofactor biosynthesis, heme biosynthesis				Rr5
R433	1 HYDROXYMETHYLBILANE = 1 UROPORPHYRINOGEN-III	0	100000	4.2.1.75	Rv0511	uroporphyrin-iii c-methyltransferase / Uroporphyrinogen-III synthase, cysG	Cofactor biosynthesis, heme biosynthesis				Rr6
R434	1 UROPORPHYRINOGEN-III = 1 COPROPORPHYRINOGEN-III + 4 CO2	0	100000	4.1.1.37	Rv2678c	Probable uroporphyrinogen decarboxylase, hemE	Cofactor biosynthesis, heme biosynthesis			Rv2678c	Rr7
R435	1 COPROPORPHYRINOGEN-III + 2 O2 = 1 PROTOPORPHYRINOGEN + 2 H2O2 + 2 CO2	0	100000	1.3.3.3		coproporphyrinogen:oxygen oxidoreductase (decarboxylating)	Cofactor biosynthesis, heme biosynthesis				Rr8
R436	1 COPROPORPHYRINOGEN-III + 2 SAM = 1 PROTOPORPHYRINOGEN + 2 MET + 2 CO2	0	100000	1.3.99.2	Rv2388C	Probable oxygen-independent coproporphyrinogen III oxidase	Cofactor biosynthesis, heme biosynthesis				Rr9
R437	1 PROTOPORPHYRINOGEN + 1.5 O2 = 1 PROTOPORPHYRIN-IX	0	100000	1.3.3.4	Rv2677 OR Rv1300	Probable protoporphyrinogen oxidase, hemY' or hemK	Cofactor biosynthesis, heme biosynthesis				Rr10
R438	1 PROTOPORPHYRIN-IX + 1 FE2 = 1 PROTOHEME-FE2	0	100000	4.99.1.1	Rv1485	ferrochelatase, hemZ	Cofactor biosynthesis, heme biosynthesis				Rr11
R439	1 PROTOHEME-FE2 + 1 FPP = 1 HEME-FE2 + 1 PPI	0	100000	2.5.1.-		alkyl or aryl transferase	Cofactor biosynthesis, heme biosynthesis	(Parish et al., 2005)			Rr12
R440	1 UROPORPHYRINOGEN-III + 2 SAM = 1 PRECORIN-2 + 2 SAH	0	100000	2.1.1.107	Rv2847c OR Rv0511	Probable siroheme synthase, cysG2, OR possible uroporphyrin-III c-methyltransferase / Uroporphyrinogen-III synthase cysG	Cofactor biosynthesis, cobalamin biosynthesis				Rr13
R441	1 PRECORIN-2 + 1 SAM = 1 PRECORIN-3A + 1 SAH	0	100000	2.1.1.130	Rv2066	Probable Precorrin-3B C17-methyltransferase / Precorrin-2 C20-methyltransferase, cobI/cobJ	Cofactor biosynthesis, cobalamin biosynthesis			Rv2066	Rr14
R442	1 PRECORIN-3A + O2 = 1 PRECORIN-3B	0	100000	1.14.13.83	Rv2064	possible precorrin-3X synthase; CobG	Cofactor biosynthesis, cobalamin biosynthesis			Rv2064	Rr15
R443	1 PRECORIN-3B + SAM = 1 PRECORIN-4B + 1 SAH	0	100000	2.1.1.131	Rv2066	Precorrin-3B C17-methyltransferase / Precorrin-2 C20-methyltransferase, cobI	Cofactor biosynthesis, cobalamin biosynthesis				Rr16
R444	1 PRECORIN-4B + SAM = 1 PRECORIN-5 + 1 SAH	0	100000	2.1.1.133	Rv2071c	Probable precorrin-3 methylase, cobM	Cofactor biosynthesis, cobalamin biosynthesis			Rv2071c	Rr17
R445	1 PRECORIN-5 + SAM = 1 PRECORIN-6X + 1 SAH + 1 AC	0	100000	2.1.1.152		Precorrin-6A synthase (deacetylating).	Cofactor biosynthesis, cobalamin biosynthesis				Rr18
R446	1 PRECORIN-6X + 1 NADPH = 1 PRECORIN-6Y + 1 NADP	0	100000	1.3.1.54	Rv2070c	probable precorrin-6x reductase	Cofactor biosynthesis, cobalamin biosynthesis			Rv2070c	Rr19
R447	1 PRECORIN-6Y + 2 SAM = 1 PRECORIN-8X + 2 SAH + CO2	0	100000	1.3.1.132	Rv2072c	probable precorrin-6Y C5,15-methyltransferase (decarboxylating), cobl	Cofactor biosynthesis, cobalamin biosynthesis				Rr20
R448	1 PRECORIN-8X = 1 HYDROGENOBYRINATE	0	100000	5.4.1.2	Rv2065	probable precorrin isomerase, cobH	Cofactor biosynthesis, cobalamin biosynthesis			Rv2065	Rr21
R449	1 HYDROGENOBYRINATE + 2 ATP + 2 GLN = 1 HYDROGENOBYRINATE-A-C-DIAMIDE + 2 PI + 2 ADP + 2 GLU	0	100000	6.3.5.9	Rv2848c	probable cobyrinicacid a,c-diamide synthase , cobB	Cofactor biosynthesis, cobalamin biosynthesis			Rv2848c	Rr22
R450	1 HYDROGENOBYRINATE-A-C-DIAMIDE + 1 ATP + 1 CO-II = 1 COB-II-RINICACID-A-C-DIAMIDE + 1 ADP + 1 PI	0	100000	6.6.1.2		cobaltochelatase	Cofactor biosynthesis, cobalamin biosynthesis				Rr23
R451	1 COB-II-RINICACID-A-C-DIAMIDE + 1 NADH = 1 COB-I-RINICACID-A-C-DIAMIDE + 1 NAD	0	100000	1.16.8.1		cob(II)yrinic acid a,c-diamide reductase/oxidoreductase	Cofactor biosynthesis, cobalamin biosynthesis				Rr24
R452	1 COB-I-RINICACID-A-C-DIAMIDE + 1 ATP = 1 ADENOSYL-COBRINICACID-A-C-DIAMIDE + 1 PPI	0	100000	2.5.1.-	Rv2849c	probable cob(i)alamin adenosyltransferase, cobA	Cofactor biosynthesis, cobalamin biosynthesis			Rv2849c	Rr25
R453	1 ADENOSYL-COBRINICACID-A-C-DIAMIDE + 4 ATP + 4 GLN = 1 ADENOSYL-COBRATE + 4 ADP + 4 PI + 4 GLU	0	100000	6.3.5.10	Rv0255c	Probable cobyric acid synthase, cobQ	Cofactor biosynthesis, cobalamin biosynthesis			Rv0255c	Rr26
R454	1 ADENOSYL-COBRATE + 1 1-AMINO-PROPAN-2-OL = 1 ADENOSYLCOBINAMIDE	0	100000	No EC	Rv2231c	Possible cobC, aminotransferase.	Cofactor biosynthesis, cobalamin biosynthesis				Rr27
R455	1 ADENOSYLCOBINAMIDE + 1 ATP = 1 ADENOSYLCOBINIMIDE-P + 1 ADP	0	100000	2.7.-.-	Rv0254c	Probable cobinamide kinase, cobU	Cofactor biosynthesis, cobalamin biosynthesis			Rv0254c	Rr28
R456	1 ADENOSYLCOBINIMIDE-P + GTP = 1 ADENOSYLCOBINAMIDE-GDP + 1 PPI	0	100000	2.7.7.62		adenosylcobinamide-phosphate guanylyltransferase	Cofactor biosynthesis, cobalamin biosynthesis				Rr29
R457	1 ADENOSYLCOBINAMIDE-GDP = 1 COB-I + 1 GMP	0	100000	2.-.-.-	Rv2208	Probable cobalamin (5'-phosphate) synthase, cobS	Cofactor biosynthesis, cobalamin biosynthesis			Rv2208	Rr30
R458	1 COB-II + NADH = COB-I + NAD	-100000	100000	No EC		oxidoreductase	Cofactor biosynthesis, cobalamin biosynthesis				Rr31
R459	1 COB-III + NADH = COB-II + NAD	-100000	100000	No EC		oxidoreductase	Cofactor biosynthesis, cobalamin biosynthesis				Rr32
R460	1 MOAD-COOH + 1 CYS + 1 ATP = 1 MOAD-COSH + 1 AMP + 1 SER + 1 PPI	0	100000	No EC	Rv3206c AND Rv3025c	probably molybdopterin biosynthesis protein MoeB + cysteine desulfurase csdB	Cofactor biosynthesis, molybdopterin biosynthesis	(Teusink et al., 2005)			Rr34
R461	1 GTP = 1 PRECURSOR-Z + 1 PPI	0	100000	No EC	Rv3109 AND Rv3116 AND Rv3111	probably precursor Z biosynthesis protein complex MoaABC	Cofactor biosynthesis, molybdopterin biosynthesis	(Teusink et al., 2005)			Rr35
R462	1 MOAD-COSH + 1 PRECURSOR-Z = 1 MOLYBDOPTERIN + 1 MOAD-COOH	0	100000	No EC	(Rv3119 OR Rv0866) AND Rv3322c	probably molybdopterin biosynthesis protein, (moaE1 OR moaE2) large subunit 2 AND moaE3 small subunit	Cofactor biosynthesis, molybdopterin biosynthesis	(Teusink et al., 2005)			Rr36
R463	1 MOLYBDOPTERIN + 1 MO2 = 1 MOLYBDENUM-CO	0	100000	No EC	Rv0994 OR Rv0438	probably molybdopterin biosynthesis protein moeA1 OR moaA2, N-terminal region	Cofactor biosynthesis, molybdopterin biosynthesis	(Teusink et al., 2005)			Rr37
R464	1 MOLYBDENUM-CO + GTP = 1 MOLYBDOPTERIN-GDP + PPI	0	100000	No EC	Rv2453c	probable molybdopterin-guanine dinucleotide biosynthesis protein MobA	Cofactor biosynthesis, molybdopterin biosynthesis	(Teusink et al., 2005)			Rr38
R465	1 TYR = 1 TS-COSH-TYR	0	100000	No EC		Hypothetical reaction	Cofactor biosynthesis, Thiamine biosynthesis				Rr41
R466	1 TS-PROTEIN = 1 TS-COSH-TYR	0	100000	No EC		Hypothetical reaction	Cofactor biosynthesis, Thiamine biosynthesis				Rr42
R467	1 AIR = AHMMP	0	100000	No EC	Rv0423c	thiamine biosynthesis protein ThiC	Cofactor biosynthesis, Thiamine biosynthesis				Rr43
R468	1 AHMMP + 1 ATP = 1 AMPMP + 1 ADP	0	100000	2.7.1.49	Rv0422c	PROBABLE PHOSPHOMETHYLPYRIMIDINE KINASE THID	Cofactor biosynthesis, Thiamine biosynthesis				Rr44
R469	1 AMPMP + 1 ATP = 1 MAHMPPP + 1 ADP	0	100000	2.7.4.7	Rv0422c	PROBABLE PHOSPHOMETHYLPYRIMIDINE KINASE THID	Cofactor biosynthesis, Thiamine biosynthesis				Rr45
R470	1 DX5P + 1 TS-COSH-TYR = HEMT + 1 TS-PROTEIN	0	100000	No EC	Rv0417	PROBABLE THIAMIN BIOSYNTHESIS PROTEIN THIG	Cofactor biosynthesis, Thiamine biosynthesis				Rr46
R471	1 HEMT + 1 ATP = 1 MPET + 1 ADP	0	100000	2.7.1.50		ATP:4-methyl-5-(2-hydroxyethyl)-thiazole 2-phosphotransferase	Cofactor biosynthesis, Thiamine biosynthesis				Rr47
R472	1 MAHMPPP + 1 MPET = 1 THIP + 1 PPI	0	100000	2.5.1.3	Rv0414c	2-methyl-4-aminopyridine-5-methenyltransferase, thiE	Cofactor biosynthesis, Thiamine biosynthesis				Rr48
R473	1 THIP = 1 THI + 1 PI	0	100000	3.1.3.-			Cofactor biosynthesis, Thiamine biosynthesis				Rr49
R474	1 THI = 1 AHMMP + 1 HEMT	0	100000	3.5.99.2		Thiamin hydrolase	Cofactor biosynthesis, Thiamine biosynthesis				Rr50
R475	1 LLAC + 1 GTP = 1 2-PHOSPHO-L-LACTATE + 1 GDP	0	100000				Cofactor biosynthesis, F420 biosynthesis	(Graupner et al., 2002)			Rr51
R476	1 2-PHOSPHO-L-LACTATE + 1 GTP = 1 LPPG + PPI	0	100000				Cofactor biosynthesis, F420 biosynthesis	(Graupner et al., 2002)			Rr52
R477	1 A6RP + 1 4HPP = 1 FO + 1 NH3	0	100000		Rv1173	F420 biosynthesis protein, FbiC: Lactyl (2) diphospho-(5')guanosine:7,8-didemethyl-8-hydroxy-5-deazariboflavin 2-phospho-L-lactate transferase	Cofactor biosynthesis, F420 biosynthesis	(Choi et al., 2002)			Rr53
R478	1 FO + LPPG = 1 F420-0 + 1 GMP	0	100000		Rv3261 AND Rv3262	F420 biosynthesis proteins, Fbia AND FbiB: Coenzyme F420-0:L-glutamate ligase	Cofactor biosynthesis, F420 biosynthesis	(Choi et al., 2002)			Rr54
R479	1 F420-0 + 5 ATP + 5 GLU = 1 F420	0	100000		Rv3261 AND Rv3263	F420 biosynthesis proteins, Fbia AND FbiB: Coenzyme F420-0:L-glutamate ligase	Cofactor biosynthesis, F420 biosynthesis	(Choi et al., 2002)			Rr55
R480	1 UDPNAG + 1 IP = 1 NAG-INS + 1 UDP + 1 PI	0	100000	No EC	Rv0486	glycosyltransferase, mshA	Cofactor biosynthesis, mycothiol biosynthesis - hyothetical reaction	(Newton et al., 2003; Sareen et al., 2003)			R784
R481	1 NAG-INS = 1 NG-INS + 1 AC	0	100000	No EC	Rv1170	N-acetyl-1-D-myo-inositol-2-amino-2-deoxy-?-D-glucopyranoside deacetylase, mshB	Cofactor biosynthesis, mycothiol biosynthesis	(Newton et al., 2003; Sareen et al., 2003)			R785
R482	1 NG-INS + 1 CYS + 1 ATP = 1 CYS-NG-INS + 1 AMP + 1 PPI	0	100000	No EC	Rv2130	L-cysteine:1 D-myo-inositol 2-amino-2-deoxy-?-D-glucopyranoside ligase, mshC	Cofactor biosynthesis, mycothiol biosynthesis	(Newton et al., 2003; Sareen et al., 2003)			R786
R483	1 CYS-NG-INS + 1 ACCOA = 1 MYCOTHIOL + 1 COA	0	100000	No EC	Rv0819	mycothiol synthase, mshD	Cofactor biosynthesis, mycothiol biosynthesis	(Newton et al., 2003; Sareen et al., 2003)			R787
R484	1 MYCOTHIOL + 1 ELECTROPHILE-X = 1 MYCOTHIOL-S-CONJUGATE + 1 H2X	0	100000	No EC		mycothiol oxidation	Cofactor biosynthesis, mycothiol biosynthesis	(Newton et al., 2003; Sareen et al., 2003)
R484b	1 MYCOTHIOL-S-CONJUGATE = 1 N-ACETYL-S-CONJUGATE + 0.999 NG-INS	0	100000	No EC	Rv1082	mycothiol conjugate amidase, mca	Cofactor biosynthesis, mycothiol biosynthesis	Steffek et al., 2003
R485	1 ICHOR = 1 SAL + 1 PYR	0	100000	No EC		isochorismate pyruvate-lyase	mycobactin synthesis	(Newton et al., 2003; Sareen et al., 2003)			R740
R486	2 COA = 1 MBT-HOLO	0	100000	2.7.8.7	Rv2523c	phosphopantetheinyl transferase	mycobactin synthesis	(de Voss, 1999)			R741
R487	1 MBT-HOLO + 1 SAL + 1 ATP = 1 MBTA-SAL + 1 AMP + 1 PPI	0	100000	6.-.-.-	Rv2384	peptide arylase	mycobactin synthesis	(de Voss, 1999)			R746
R488	1 MBT-HOLO + 1 SER + 1 ATP = 1 MBTB-SER + 1 AMP + 1 PPI	0	100000	No EC	Rv2383c	peptide synthetase	mycobactin synthesis	(de Voss, 1999)			R747
R489	1 MBT-HOLO + 1 LYS + 1 ATP = 1 MBTE-LYS + 1 AMP + 1 PPI	0	100000	No EC	Rv2380c	peptide synthetase	mycobactin synthesis	(de Voss, 1999)			R748
R490	1 MBT-HOLO + 1 LYS + 1 ATP = 1 MBTF-LYS + 1 AMP + 1 PPI	0	100000	No EC	Rv2380c	peptide synthetase	mycobactin synthesis	(de Voss, 1999)			R749
R491	1 MBT-HOLO + 1 ACCOA + 1 MALCOA = 1 MBTCD-HBA + 2 COA	0	100000	No EC	Rv2382c AND Rv2381c	polyketide synthase mbtC, mbtD	mycobactin synthesis	(de Voss, 1999)			R750
R492	1 MBTA-SAL + 1 MBTB-SER + 1 MBTE-LYS + 1 MBTF-LYS + 1 MBTCD-HBA = 1 MBT + 5 MBT-HOLO	0	100000				mycobactin synthesis	(de Voss, 1999)			R751
R493	1 MBT + 2 ACCOA + 2 NADPH = 1 MBTSEC + 2 COA + 2 NADP	0	100000			acyl transferase - hypothetical reaction	mycobactin synthesis	(de Voss, 1999)			R752
R494	1 MBT + 9 ACCOA + 18 NADPH = 1 MBTWALL + 9 COA + 18 NADP	0	100000			acyl transferase - hypothetical reaction	mycobactin synthesis	(de Voss, 1999)			R753
R495	1 ACCOA + 1 BIOTIN-CO2 = 1 MALCOA + 0.999 BIOTIN	0	100000	6.4.1.2	Rv0904c OR Rv2502c OR Rv0974c OR Rv0904c OR Rv3799c OR Rv3280 OR Rv2247	acetyl-CoA/propionyl-CoA carboxylase carboxytransferase subunit: 6 paralogues in Mtb: accD1, accD2, accD3, accD4, accD5, accD6	lipid biosynthesis, pathway 1				R539
R496	1 ACCOA + 1 ACP = 1 COA + 1 ACACP	-100000	100000	2.3.1.38	(Rv2243 OR Rv0649) AND Rv2244	transacylase fabD or fabD2 and acyl carrier protein AcpM	lipid biosynthesis, pathway 1			Rv2244	R546
R497	2 MALACP + 4 NADPH + 1 ACACP = 4 NADP + 1 HEXANOYL-ACP + 2 ACP + 2 CO2	0	100000	2.3.1.41/1.1.1.100/1.3.1.10	Rv2524c	fatty acid synthase, FAS-1	lipid biosynthesis, pathway 1	(Fernandes & Kolattukudy, 1996; Zimhony et al., 2000)			R546b
R497b	4 MALACP + 8 NADPH + 1 ACACP = 8 NADP + 1 OCTANOYL-ACP + 4 ACP + 4 CO2	0	100000	2.3.1.41/1.1.1.100/1.3.1.11	Rv2524c
R498	6 MALACP + 12 NADPH + 1 ACACP = 12 NADP + 1 TETRADECANOYL-ACP + 6 ACP + 6 CO2	0	100000	2.3.1.41/1.1.1.100/1.3.1.10	Rv2524c	fatty acid synthase, FAS-1	lipid biosynthesis, pathway 1	(Fernandes & Kolattukudy, 1996; Zimhony et al., 2000)			R547
R499	7 MALACP + 14 NADPH + 1 ACACP = 1 HEXADECANOYL-ACP + 14 NADP + 7 ACP + 7 CO2	0	100000	2.3.1.41/1.1.1.100/1.3.1.10	Rv2524c	fatty acid synthase, FAS-1	lipid biosynthesis, pathway 1	(Fernandes & Kolattukudy, 1996; Zimhony et al., 2000)			R548
R500	7 MALACP + 13 NADPH + 1 ACACP = 1 9-HEXADECENOYL-ACP + 13 NADP + 7 ACP + 7 CO2	0	100000	2.3.1.41/1.1.1.100/1.3.1.10	Rv2524c	fatty acid synthase, FAS-1	lipid biosynthesis, pathway 1	(Fernandes & Kolattukudy, 1996; Zimhony et al., 2000)			R549
R501	8 MALACP + 16 NADPH + 1 ACACP = 1 OCTADECANOYL-ACP + 16 NADP + 8 ACP + 8 CO2	0	100000	2.3.1.41/1.1.1.100/1.3.1.10	Rv2524c	fatty acid synthase, FAS-1	lipid biosynthesis, pathway 1	(Fernandes & Kolattukudy, 1996; Zimhony et al., 2000)			R550
R502	8 MALACP + 15 NADPH + 1 ACACP = 1 9-OCTADECENOYL-ACP + 15 NADP + 8 ACP + 8 CO2	0	100000	2.3.1.41/1.1.1.100/1.3.1.10	Rv2524c	fatty acid synthase, FAS-1	lipid biosynthesis, pathway 1	(Fernandes & Kolattukudy, 1996; Zimhony et al., 2000)			R551
R503	1 ACACP + 9 MALACP + 18 NADPH = 1 EICOSANOYL-ACP + 18 NADP + 9 ACP + 9 CO2	0	100000	2.3.1.41/1.1.1.100/1.3.1.10	Rv2524c	fatty acid synthase, FAS-1	lipid biosynthesis, pathway 1	(Fernandes & Kolattukudy, 1996; Zimhony et al., 2000)			R552
R504	1 ACACP + 10 MALACP + 20 NADPH = 1 DOCOSANOYL-ACP + 20 NADP + 10 ACP + 10 CO2	0	100000	2.3.1.41/1.1.1.100/1.3.1.10	Rv2524c	fatty acid synthase, FAS-1	lipid biosynthesis, pathway 1	(Fernandes & Kolattukudy, 1996; Zimhony et al., 2000)			R553
R505	1 ACACP + 11 MALACP + 22 NADPH = 1 TETRACOSANOYL-ACP + 22 NADP + 11 ACP + 11 CO2	0	100000	2.3.1.41/1.1.1.100/1.3.1.10	Rv2524c	fatty acid synthase, FAS-1	lipid biosynthesis, pathway 1	(Fernandes & Kolattukudy, 1996; Zimhony et al., 2000)			R554
R506	1 ACACP + 12 MALACP + 24 NADPH = 1 HEXACOSANOYL-ACP + 24 NADP + 12 ACP + 12 CO2	0	100000	2.3.1.41/1.1.1.100/1.3.1.10	Rv2524c	fatty acid synthase, FAS-1	lipid biosynthesis, pathway 1				R555
R507	1 ACACP + 13 MALACP + 26 NADPH = 1 OCTACOSANOYL-ACP + 26 NADP + 13 ACP + 13 CO2	0	100000	2.3.1.41/1.1.1.100/1.3.1.11	Rv2524c	fatty acid synthase, FAS-1	lipid biosynthesis, pathway 1				R556
R508	1 HEXACOSANOYL-COA + 1 BIOTIN-CO2 = 1 HEXACOSANOYL-COA-CO2 + 1 BIOTIN	0	100000	6.4.1.2	Rv3280 AND Rv3799c AND Rv3285	hexacosanoyl-CoA carboxylase, accA3, accD4 and accD5	lipid biosynthesis, pathway 1	(Portevin et al., 2005; Takayama et al., 2005)			R557
R509	1 HEXANOYL-ACP + 1 COA = 1 HEXANOYL-COA + 1 ACP	-100000	100000		(Rv2243 OR Rv0649) AND Rv2244	transacylase fabD or fabD2 and acyl carrier protein AcpM	lipid biosynthesis, pathway 1		Can be deleted without affecting BIOMASS2		R557b
R510	1 TETRADECANOYL-ACP + 1 COA = 1 TETRADECANOYL-COA + 1 ACP	-100000	100000	2.3.1.39	(Rv2243 OR Rv0649) AND Rv2244	transacylase fabD or fabD2 and acyl carrier protein AcpM	lipid biosynthesis, pathway 1				R558
R511	1 HEXADECANOYL-ACP + 1 COA = 1 HEXADECANOYL-COA + 1 ACP	-100000	100000	2.3.1.39	(Rv2243 OR Rv0649) AND Rv2244	transacylase fabD or fabD2 and acyl carrier protein AcpM	lipid biosynthesis, pathway 1				R559
R512	1 9-HEXADECENOYL-ACP + 1 COA = 1 9-HEXADECENOYL-COA + 1 ACP	-100000	100000	2.3.1.39	(Rv2243 OR Rv0649) AND Rv2244	transacylase fabD or fabD2 and acyl carrier protein AcpM	lipid biosynthesis, pathway 1				R560
R513	1 OCTADECANOYL-ACP + 1 COA = 1 OCTADECANOYL-COA + 1 ACP	-100000	100000	2.3.1.39	(Rv2243 OR Rv0649) AND Rv2244	transacylase fabD or fabD2 and acyl carrier protein AcpM	lipid biosynthesis, pathway 1				R561
R514	1 9-OCTADECENOYL-ACP + 1 COA = 1 9-OCTADECENOYL-COA + 1 ACP	-100000	100000	2.3.1.39	(Rv2243 OR Rv0649) AND Rv2244	transacylase fabD or fabD2 and acyl carrier protein AcpM	lipid biosynthesis, pathway 1				R562
R515	1 EICOSANOYL-ACP + 1 COA = 1 EICOSANOYL-COA + 1 ACP	-100000	100000	2.3.1.39	(Rv2243 OR Rv0649) AND Rv2244	transacylase fabD or fabD2 and acyl carrier protein AcpM	lipid biosynthesis, pathway 1				R563
R516	1 DOCOSANOYL-ACP + 1 COA = 1 DOCOSANOYL-COA + 1 ACP	-100000	100000	2.3.1.39	(Rv2243 OR Rv0649) AND Rv2244	transacylase fabD or fabD2 and acyl carrier protein AcpM	lipid biosynthesis, pathway 1				R564
R517	1 TETRACOSANOYL-ACP + 1 COA = 1 TETRACOSANOYL-COA + 1 ACP	-100000	100000	2.3.1.39	(Rv2243 OR Rv0649) AND Rv2244	transacylase fabD or fabD2 and acyl carrier protein AcpM	lipid biosynthesis, pathway 1				R565
R518	1 HEXACOSANOYL-ACP + 1 COA = 1 HEXACOSANOYL-COA + 1 ACP	-100000	100000	2.3.1.39	(Rv2243 OR Rv0649) AND Rv2244	transacylase fabD or fabD2 and acyl carrier protein AcpM	lipid biosynthesis, pathway 1				R566
R519	1 OCTACOSANOYL-ACP + 1 COA = 1 OCTACOSANOYL-COA + 1 ACP	-100000	100000	2.3.1.39	(Rv2243 OR Rv0649) AND Rv2244	transacylase fabD or fabD2 and acyl carrier protein AcpM	lipid biosynthesis, pathway 1				R567
R520	1 NONADECANOYL-ACP + 1 COA = 1 NONADECANOYL-COA + 1 ACP	-100000	100000	2.3.1.39	(Rv2243 OR Rv0649) AND Rv2244	transacylase fabD or fabD2 and acyl carrier protein AcpM	lipid biosynthesis, pathway 1				R568
R521	1 HEPTADECANOYL-ACP + 1 COA = 1 HEPTADECANOYL-COA + 1 ACP	-100000	100000	2.3.1.39	(Rv2243 OR Rv0649) AND Rv2244	transacylase fabD or fabD2 and acyl carrier protein AcpM	lipid biosynthesis, pathway 1				R568b
R522	1 PENTADECANOYL-ACP + 1 COA = 1 PENTADECANOYL-COA + 1 ACP	-100000	100000	2.3.1.39	(Rv2243 OR Rv0649) AND Rv2244	transacylase fabD or fabD2 and acyl carrier protein AcpM	lipid biosynthesis, pathway 1				R568c
R533	1 PROPIONYLCOA + 1 ACP = 1 PROPIONYLACP + 1 COA	0	100000	6.4.1.2	(Rv2243 OR Rv0649) AND Rv2244	transacylase fabD or fabD2 and acyl carrier protein AcpM	lipid biosynthesis, odd numbered fatty acids				R579
R534	6 MALACP + 12 NADPH + 1 PROPIONYLACP = 12 NADP + 6 ACP + 1 PENTADECANOYL-ACP + 6 CO2	0	100000	2.3.1.-	Rv2524c	fatty acid synthase, FAS-1	lipid biosynthesis, odd numbered fatty acids				R580
R535	1 MALACP + 2 NADPH + 1 PENTADECANOYL-ACP = 2 NADP + 1 ACP + 1 HEPTADECANOYL-ACP + 1 CO2	0	100000	2.3.1.-	Rv2524c	fatty acid synthase, FAS-1	lipid biosynthesis, odd numbered fatty acids				R581
R536	1 MALACP + 2 NADPH + 1 HEPTADECANOYL-ACP = 2 NADP + 1 ACP + 1 NONADECANOYL-ACP + 1 CO2	0	100000	2.3.1.-	Rv2524c	fatty acid synthase, FAS-1	lipid biosynthesis, odd numbered fatty acids				R582
R537	1 HEXANOATE + 1 COA + 1 ATP = 1 HEXANOYL-COA + 1 AMP + 1 PPI	0	100000	6.2.1.3	Rv0035 OR Rv0099 OR Rv0119 OR Rv0166 OR Rv0214 OR Rv0270 OR Rv0275c OR Rv0404 OR Rv0551c OR Rv0852 OR Rv1058 OR Rv1185c OR Rv1193 OR Rv1206 OR Rv1345 OR Rv1427c OR Rv1521 OR Rv1529 OR Rv1750c OR Rv1925 OR Rv2187 OR Rv2505c OR Rv2590 OR Rv2930 OR Rv2941 OR Rv2948c OR Rv2950c OR Rv3089 OR Rv3506 OR Rv3513c OR Rv3515c OR Rv3561 OR Rv3801c OR Rv3826	fadD1 - fadD34	acylCoA synthases				R770
R538	1 DECANOATE + 1 COA + 1 ATP = 1 DECANOYL-COA + 1 AMP + 1 PPI	0	100000	6.2.1.3	Rv0035 OR Rv0099 OR Rv0119 OR Rv0166 OR Rv0214 OR Rv0270 OR Rv0275c OR Rv0404 OR Rv0551c OR Rv0852 OR Rv1058 OR Rv1185c OR Rv1193 OR Rv1206 OR Rv1345 OR Rv1427c OR Rv1521 OR Rv1529 OR Rv1750c OR Rv1925 OR Rv2187 OR Rv2505c OR Rv2590 OR Rv2930 OR Rv2941 OR Rv2948c OR Rv2950c OR Rv3089 OR Rv3506 OR Rv3513c OR Rv3515c OR Rv3561 OR Rv3801c OR Rv3826	fadD1 - fadD34	acylCoA synthases				R771
R539	1 DODECANOATE + 1 COA + 1 ATP = 1 DODECANOYL-COA + 1 AMP + 1 PPI	0	100000	6.2.1.3	Rv0035 OR Rv0099 OR Rv0119 OR Rv0166 OR Rv0214 OR Rv0270 OR Rv0275c OR Rv0404 OR Rv0551c OR Rv0852 OR Rv1058 OR Rv1185c OR Rv1193 OR Rv1206 OR Rv1345 OR Rv1427c OR Rv1521 OR Rv1529 OR Rv1750c OR Rv1925 OR Rv2187 OR Rv2505c OR Rv2590 OR Rv2930 OR Rv2941 OR Rv2948c OR Rv2950c OR Rv3089 OR Rv3506 OR Rv3513c OR Rv3515c OR Rv3561 OR Rv3801c OR Rv3826	fadD1 - fadD34	acylCoA synthases				R772
R540	1 TETRADECANOATE + 1 COA + 1 ATP = 1 TETRADECANOYL-COA + 1 AMP + 1 PPI	0	100000	6.2.1.3	Rv0035 OR Rv0099 OR Rv0119 OR Rv0166 OR Rv0214 OR Rv0270 OR Rv0275c OR Rv0404 OR Rv0551c OR Rv0852 OR Rv1058 OR Rv1185c OR Rv1193 OR Rv1206 OR Rv1345 OR Rv1427c OR Rv1521 OR Rv1529 OR Rv1750c OR Rv1925 OR Rv2187 OR Rv2505c OR Rv2590 OR Rv2930 OR Rv2941 OR Rv2948c OR Rv2950c OR Rv3089 OR Rv3506 OR Rv3513c OR Rv3515c OR Rv3561 OR Rv3801c OR Rv3826	fadD1 - fadD34	acylCoA synthases				R773
R541	1 HEXADECANOATE + 1 COA + 1 ATP = 1 HEXADECANOYL-COA + 1 AMP + 1 PPI	0	100000	6.2.1.3	Rv0035 OR Rv0099 OR Rv0119 OR Rv0166 OR Rv0214 OR Rv0270 OR Rv0275c OR Rv0404 OR Rv0551c OR Rv0852 OR Rv1058 OR Rv1185c OR Rv1193 OR Rv1206 OR Rv1345 OR Rv1427c OR Rv1521 OR Rv1529 OR Rv1750c OR Rv1925 OR Rv2187 OR Rv2505c OR Rv2590 OR Rv2930 OR Rv2941 OR Rv2948c OR Rv2950c OR Rv3089 OR Rv3506 OR Rv3513c OR Rv3515c OR Rv3561 OR Rv3801c OR Rv3826	fadD1 - fadD34	acylCoA synthases				R774
R542	1 9-HEXADECENOATE + 1 COA + 1 ATP = 1 9-HEXADECENOYL-COA + 1 AMP + 1 PPI	0	100000	6.2.1.3	Rv0035 OR Rv0099 OR Rv0119 OR Rv0166 OR Rv0214 OR Rv0270 OR Rv0275c OR Rv0404 OR Rv0551c OR Rv0852 OR Rv1058 OR Rv1185c OR Rv1193 OR Rv1206 OR Rv1345 OR Rv1427c OR Rv1521 OR Rv1529 OR Rv1750c OR Rv1925 OR Rv2187 OR Rv2505c OR Rv2590 OR Rv2930 OR Rv2941 OR Rv2948c OR Rv2950c OR Rv3089 OR Rv3506 OR Rv3513c OR Rv3515c OR Rv3561 OR Rv3801c OR Rv3826	fadD1 - fadD34	acylCoA synthases				R775
R543	1 OCTADECANOATE + 1 COA + 1 ATP = 1 OCTADECANOYL-COA + 1 AMP + 1 PPI	0	100000	6.2.1.3	Rv0035 OR Rv0099 OR Rv0119 OR Rv0166 OR Rv0214 OR Rv0270 OR Rv0275c OR Rv0404 OR Rv0551c OR Rv0852 OR Rv1058 OR Rv1185c OR Rv1193 OR Rv1206 OR Rv1345 OR Rv1427c OR Rv1521 OR Rv1529 OR Rv1750c OR Rv1925 OR Rv2187 OR Rv2505c OR Rv2590 OR Rv2930 OR Rv2941 OR Rv2948c OR Rv2950c OR Rv3089 OR Rv3506 OR Rv3513c OR Rv3515c OR Rv3561 OR Rv3801c OR Rv3826	fadD1 - fadD34	acylCoA synthases				R776
R544	1 9-OCTADECENOATE + 1 COA + 1 ATP = 1 9-OCTADECENOYL-COA + 1 AMP + 1 PPI	0	100000	6.2.1.3	Rv0035 OR Rv0099 OR Rv0119 OR Rv0166 OR Rv0214 OR Rv0270 OR Rv0275c OR Rv0404 OR Rv0551c OR Rv0852 OR Rv1058 OR Rv1185c OR Rv1193 OR Rv1206 OR Rv1345 OR Rv1427c OR Rv1521 OR Rv1529 OR Rv1750c OR Rv1925 OR Rv2187 OR Rv2505c OR Rv2590 OR Rv2930 OR Rv2941 OR Rv2948c OR Rv2950c OR Rv3089 OR Rv3506 OR Rv3513c OR Rv3515c OR Rv3561 OR Rv3801c OR Rv3826	fadD1 - fadD34	acylCoA synthases				R777
R545	1 EICOSANOATE + 1 COA + 1 ATP = 1 EICOSANOYL-COA + 1 AMP + 1 PPI	0	100000	6.2.1.3	Rv0035 OR Rv0099 OR Rv0119 OR Rv0166 OR Rv0214 OR Rv0270 OR Rv0275c OR Rv0404 OR Rv0551c OR Rv0852 OR Rv1058 OR Rv1185c OR Rv1193 OR Rv1206 OR Rv1345 OR Rv1427c OR Rv1521 OR Rv1529 OR Rv1750c OR Rv1925 OR Rv2187 OR Rv2505c OR Rv2590 OR Rv2930 OR Rv2941 OR Rv2948c OR Rv2950c OR Rv3089 OR Rv3506 OR Rv3513c OR Rv3515c OR Rv3561 OR Rv3801c OR Rv3826	fadD1 - fadD34	acylCoA synthases				R779
R546	1 DOCOSANOATE + 1 COA + 1 ATP = 1 DOCOSANOYL-COA + 1 AMP + 1 PPI	0	100000	6.2.1.3	Rv0035 OR Rv0099 OR Rv0119 OR Rv0166 OR Rv0214 OR Rv0270 OR Rv0275c OR Rv0404 OR Rv0551c OR Rv0852 OR Rv1058 OR Rv1185c OR Rv1193 OR Rv1206 OR Rv1345 OR Rv1427c OR Rv1521 OR Rv1529 OR Rv1750c OR Rv1925 OR Rv2187 OR Rv2505c OR Rv2590 OR Rv2930 OR Rv2941 OR Rv2948c OR Rv2950c OR Rv3089 OR Rv3506 OR Rv3513c OR Rv3515c OR Rv3561 OR Rv3801c OR Rv3826	fadD1 - fadD34	acylCoA synthases				R780
R547	1 TETRACOSANOATE + 1 COA + 1 ATP = 1 TETRACOSANOYL-COA + 1 AMP + 1 PPI	0	100000	6.2.1.3	Rv0035 OR Rv0099 OR Rv0119 OR Rv0166 OR Rv0214 OR Rv0270 OR Rv0275c OR Rv0404 OR Rv0551c OR Rv0852 OR Rv1058 OR Rv1185c OR Rv1193 OR Rv1206 OR Rv1345 OR Rv1427c OR Rv1521 OR Rv1529 OR Rv1750c OR Rv1925 OR Rv2187 OR Rv2505c OR Rv2590 OR Rv2930 OR Rv2941 OR Rv2948c OR Rv2950c OR Rv3089 OR Rv3506 OR Rv3513c OR Rv3515c OR Rv3561 OR Rv3801c OR Rv3826	fadD1 - fadD34	acylCoA synthases				R781
R548	1 HEXACOSANOATE + 1 COA + 1 ATP = 1 HEXACOSANOYL-COA + 1 AMP + 1 PPI	0	100000	6.2.1.3	Rv0035 OR Rv0099 OR Rv0119 OR Rv0166 OR Rv0214 OR Rv0270 OR Rv0275c OR Rv0404 OR Rv0551c OR Rv0852 OR Rv1058 OR Rv1185c OR Rv1193 OR Rv1206 OR Rv1345 OR Rv1427c OR Rv1521 OR Rv1529 OR Rv1750c OR Rv1925 OR Rv2187 OR Rv2505c OR Rv2590 OR Rv2930 OR Rv2941 OR Rv2948c OR Rv2950c OR Rv3089 OR Rv3506 OR Rv3513c OR Rv3515c OR Rv3561 OR Rv3801c OR Rv3826	fadD1 - fadD34	acylCoA synthases				R782
R549	1 PENTADECANOATE + 1 COA + 1 ATP = 1 PENTADECANOYL-COA + 1 AMP + 1 PPI	0	100000	6.2.1.3	Rv0035 OR Rv0099 OR Rv0119 OR Rv0166 OR Rv0214 OR Rv0270 OR Rv0275c OR Rv0404 OR Rv0551c OR Rv0852 OR Rv1058 OR Rv1185c OR Rv1193 OR Rv1206 OR Rv1345 OR Rv1427c OR Rv1521 OR Rv1529 OR Rv1750c OR Rv1925 OR Rv2187 OR Rv2505c OR Rv2590 OR Rv2930 OR Rv2941 OR Rv2948c OR Rv2950c OR Rv3089 OR Rv3506 OR Rv3513c OR Rv3515c OR Rv3561 OR Rv3801c OR Rv3826	fadD1 - fadD34	acylCoA synthases				R783
R550	1 HEPTADECANOATE + 1 COA + 1 ATP = 1 HEPTADECANOYL-COA + 1 AMP + 1 PPI	0	100000	6.2.1.3	Rv0035 OR Rv0099 OR Rv0119 OR Rv0166 OR Rv0214 OR Rv0270 OR Rv0275c OR Rv0404 OR Rv0551c OR Rv0852 OR Rv1058 OR Rv1185c OR Rv1193 OR Rv1206 OR Rv1345 OR Rv1427c OR Rv1521 OR Rv1529 OR Rv1750c OR Rv1925 OR Rv2187 OR Rv2505c OR Rv2590 OR Rv2930 OR Rv2941 OR Rv2948c OR Rv2950c OR Rv3089 OR Rv3506 OR Rv3513c OR Rv3515c OR Rv3561 OR Rv3801c OR Rv3826	fadD1 - fadD34	acylCoA synthases				R783b
R551	1 NONADECANOATE + 1 COA + 1 ATP = 1 NONADECANOYL-COA + 1 AMP + 1 PPI	0	100000	6.2.1.3	Rv0035 OR Rv0099 OR Rv0119 OR Rv0166 OR Rv0214 OR Rv0270 OR Rv0275c OR Rv0404 OR Rv0551c OR Rv0852 OR Rv1058 OR Rv1185c OR Rv1193 OR Rv1206 OR Rv1345 OR Rv1427c OR Rv1521 OR Rv1529 OR Rv1750c OR Rv1925 OR Rv2187 OR Rv2505c OR Rv2590 OR Rv2930 OR Rv2941 OR Rv2948c OR Rv2950c OR Rv3089 OR Rv3506 OR Rv3513c OR Rv3515c OR Rv3561 OR Rv3801c OR Rv3826	fadD1 - fadD34	acylCoA synthases				R783d
R552	1 OCTACOSANOYL-COA + 1 FAD + 1 NAD + COA = 1 HEXACOSANOYL-COA + 1 FADH2 + 1 NADH + 1 ACCOA	0	100000	1.3.99.3 AND 4.2.1.17 AND 1.1.1.35 AND 2.3.1.16	(Rv0131c OR Rv0154c OR Rv0215c OR Rv0231 OR Rv0244c OR Rv0271c OR Rv0400c OR Rv0752c OR Rv0873 OR Rv0972c OR Rv0975c OR Rv1346 OR Rv1467c OR Rv1679 OR Rv1933c OR Rv1934c OR Rv2724c OR Rv2789c OR Rv3061c OR Rv3139 OR Rv3140 OR Rv3274c OR Rv3504 OR Rv3505 OR Rv3543c OR Rv3544c OR Rv3560c OR Rv3562 OR Rv3563 OR Rv3564 OR Rv3573c OR Rv3761c OR Rv3797 OR Rv0672 OR Rv2500c) AND (Rv0222 OR Rv0456c OR Rv…	acyl-CoA dehydrogenase fadE1-36 AND enoyl-CoA hydratase/isomerase echA1-21 AND 3-hydroxyacyl-CoA dehydrogenase fadB2-5 AND acetyl-CoA C-acetyltransferase fadA2-6	beta oxidation of fatty acids				R659
R553	1 HEXACOSANOYL-COA + 1 FAD + 1 NAD + COA = 1 TETRACOSANOYL-COA + 1 FADH2 + 1 NADH + 1 ACCOA	0	100000	1.3.99.3 AND 4.2.1.17 AND 1.1.1.35 AND 2.3.1.16	(Rv0131c OR Rv0154c OR Rv0215c OR Rv0231 OR Rv0244c OR Rv0271c OR Rv0400c OR Rv0752c OR Rv0873 OR Rv0972c OR Rv0975c OR Rv1346 OR Rv1467c OR Rv1679 OR Rv1933c OR Rv1934c OR Rv2724c OR Rv2789c OR Rv3061c OR Rv3139 OR Rv3140 OR Rv3274c OR Rv3504 OR Rv3505 OR Rv3543c OR Rv3544c OR Rv3560c OR Rv3562 OR Rv3563 OR Rv3564 OR Rv3573c OR Rv3761c OR Rv3797 OR Rv0672 OR Rv2500c) AND (Rv0222 OR Rv0456c OR Rv…	acyl-CoA dehydrogenase fadE1-36 AND enoyl-CoA hydratase/isomerase echA1-21 AND 3-hydroxyacyl-CoA dehydrogenase fadB2-5 AND acetyl-CoA C-acetyltransferase fadA2-7	beta oxidation of fatty acids				R660
R554	1 TETRACOSANOYL-COA + 1 FAD + 1 NAD + COA = 1 DOCOSANOYL-COA + 1 FADH2 + 1 NADH + 1 ACCOA	0	100000	1.3.99.3 AND 4.2.1.17 AND 1.1.1.35 AND 2.3.1.16	(Rv0131c OR Rv0154c OR Rv0215c OR Rv0231 OR Rv0244c OR Rv0271c OR Rv0400c OR Rv0752c OR Rv0873 OR Rv0972c OR Rv0975c OR Rv1346 OR Rv1467c OR Rv1679 OR Rv1933c OR Rv1934c OR Rv2724c OR Rv2789c OR Rv3061c OR Rv3139 OR Rv3140 OR Rv3274c OR Rv3504 OR Rv3505 OR Rv3543c OR Rv3544c OR Rv3560c OR Rv3562 OR Rv3563 OR Rv3564 OR Rv3573c OR Rv3761c OR Rv3797 OR Rv0672 OR Rv2500c) AND (Rv0222 OR Rv0456c OR Rv…	acyl-CoA dehydrogenase fadE1-36 AND enoyl-CoA hydratase/isomerase echA1-21 AND 3-hydroxyacyl-CoA dehydrogenase fadB2-5 AND acetyl-CoA C-acetyltransferase fadA2-8	beta oxidation of fatty acids				R661
R555	1 DOCOSANOYL-COA + 1 FAD + 1 NAD + COA = 1 EICOSANOYL-COA + 1 FADH2 + 1 NADH + 1 ACCOA	0	100000	1.3.99.3 AND 4.2.1.17 AND 1.1.1.35 AND 2.3.1.16	(Rv0131c OR Rv0154c OR Rv0215c OR Rv0231 OR Rv0244c OR Rv0271c OR Rv0400c OR Rv0752c OR Rv0873 OR Rv0972c OR Rv0975c OR Rv1346 OR Rv1467c OR Rv1679 OR Rv1933c OR Rv1934c OR Rv2724c OR Rv2789c OR Rv3061c OR Rv3139 OR Rv3140 OR Rv3274c OR Rv3504 OR Rv3505 OR Rv3543c OR Rv3544c OR Rv3560c OR Rv3562 OR Rv3563 OR Rv3564 OR Rv3573c OR Rv3761c OR Rv3797 OR Rv0672 OR Rv2500c) AND (Rv0222 OR Rv0456c OR Rv…	acyl-CoA dehydrogenase fadE1-36 AND enoyl-CoA hydratase/isomerase echA1-21 AND 3-hydroxyacyl-CoA dehydrogenase fadB2-5 AND acetyl-CoA C-acetyltransferase fadA2-9	beta oxidation of fatty acids				R662
R556	1 EICOSANOYL-COA + 1 FAD + 1 NAD + COA = 1 OCTADECANOYL-COA + 1 FADH2 + 1 NADH + 1 ACCOA	0	100000	1.3.99.3 AND 4.2.1.17 AND 1.1.1.35 AND 2.3.1.16	(Rv0131c OR Rv0154c OR Rv0215c OR Rv0231 OR Rv0244c OR Rv0271c OR Rv0400c OR Rv0752c OR Rv0873 OR Rv0972c OR Rv0975c OR Rv1346 OR Rv1467c OR Rv1679 OR Rv1933c OR Rv1934c OR Rv2724c OR Rv2789c OR Rv3061c OR Rv3139 OR Rv3140 OR Rv3274c OR Rv3504 OR Rv3505 OR Rv3543c OR Rv3544c OR Rv3560c OR Rv3562 OR Rv3563 OR Rv3564 OR Rv3573c OR Rv3761c OR Rv3797 OR Rv0672 OR Rv2500c) AND (Rv0222 OR Rv0456c OR Rv…	acyl-CoA dehydrogenase fadE1-36 AND enoyl-CoA hydratase/isomerase echA1-21 AND 3-hydroxyacyl-CoA dehydrogenase fadB2-5 AND acetyl-CoA C-acetyltransferase fadA2-10	beta oxidation of fatty acids				R663
R557	1 OCTADECANOYL-COA + 1 FAD + 1 NAD + COA = 1 HEXADECANOYL-COA + 1 FADH2 + 1 NADH + 1 ACCOA	0	100000	1.3.99.3 AND 4.2.1.17 AND 1.1.1.35 AND 2.3.1.16	(Rv0131c OR Rv0154c OR Rv0215c OR Rv0231 OR Rv0244c OR Rv0271c OR Rv0400c OR Rv0752c OR Rv0873 OR Rv0972c OR Rv0975c OR Rv1346 OR Rv1467c OR Rv1679 OR Rv1933c OR Rv1934c OR Rv2724c OR Rv2789c OR Rv3061c OR Rv3139 OR Rv3140 OR Rv3274c OR Rv3504 OR Rv3505 OR Rv3543c OR Rv3544c OR Rv3560c OR Rv3562 OR Rv3563 OR Rv3564 OR Rv3573c OR Rv3761c OR Rv3797 OR Rv0672 OR Rv2500c) AND (Rv0222 OR Rv0456c OR Rv…	acyl-CoA dehydrogenase fadE1-36 AND enoyl-CoA hydratase/isomerase echA1-21 AND 3-hydroxyacyl-CoA dehydrogenase fadB2-5 AND acetyl-CoA C-acetyltransferase fadA2-11	beta oxidation of fatty acids				R664
R558	1 HEXADECANOYL-COA + 1 FAD + 1 NAD + COA = 1 TETRADECANOYL-COA + 1 FADH2 + 1 NADH + 1 ACCOA	0	100000	1.3.99.3 AND 4.2.1.17 AND 1.1.1.35 AND 2.3.1.16	(Rv0131c OR Rv0154c OR Rv0215c OR Rv0231 OR Rv0244c OR Rv0271c OR Rv0400c OR Rv0752c OR Rv0873 OR Rv0972c OR Rv0975c OR Rv1346 OR Rv1467c OR Rv1679 OR Rv1933c OR Rv1934c OR Rv2724c OR Rv2789c OR Rv3061c OR Rv3139 OR Rv3140 OR Rv3274c OR Rv3504 OR Rv3505 OR Rv3543c OR Rv3544c OR Rv3560c OR Rv3562 OR Rv3563 OR Rv3564 OR Rv3573c OR Rv3761c OR Rv3797 OR Rv0672 OR Rv2500c) AND (Rv0222 OR Rv0456c OR Rv…	acyl-CoA dehydrogenase fadE1-36 AND enoyl-CoA hydratase/isomerase echA1-21 AND 3-hydroxyacyl-CoA dehydrogenase fadB2-5 AND acetyl-CoA C-acetyltransferase fadA2-12	beta oxidation of fatty acids				R665
R559	1 TETRADECANOYL-COA + 1 FAD + 1 NAD + COA = 1 DODECANOYL-COA + 1 FADH2 + 1 NADH + 1 ACCOA	0	100000	1.3.99.3 AND 4.2.1.17 AND 1.1.1.35 AND 2.3.1.16	(Rv0131c OR Rv0154c OR Rv0215c OR Rv0231 OR Rv0244c OR Rv0271c OR Rv0400c OR Rv0752c OR Rv0873 OR Rv0972c OR Rv0975c OR Rv1346 OR Rv1467c OR Rv1679 OR Rv1933c OR Rv1934c OR Rv2724c OR Rv2789c OR Rv3061c OR Rv3139 OR Rv3140 OR Rv3274c OR Rv3504 OR Rv3505 OR Rv3543c OR Rv3544c OR Rv3560c OR Rv3562 OR Rv3563 OR Rv3564 OR Rv3573c OR Rv3761c OR Rv3797 OR Rv0672 OR Rv2500c) AND (Rv0222 OR Rv0456c OR Rv…	acyl-CoA dehydrogenase fadE1-36 AND enoyl-CoA hydratase/isomerase echA1-21 AND 3-hydroxyacyl-CoA dehydrogenase fadB2-5 AND acetyl-CoA C-acetyltransferase fadA2-13	beta oxidation of fatty acids				R666
R560	1 DODECANOYL-COA + 1 FAD + 1 NAD + COA = 1 DECANOYL-COA + 1 FADH2 + 1 NADH + 1 ACCOA	0	100000	1.3.99.3 AND 4.2.1.17 AND 1.1.1.35 AND 2.3.1.16	(Rv0131c OR Rv0154c OR Rv0215c OR Rv0231 OR Rv0244c OR Rv0271c OR Rv0400c OR Rv0752c OR Rv0873 OR Rv0972c OR Rv0975c OR Rv1346 OR Rv1467c OR Rv1679 OR Rv1933c OR Rv1934c OR Rv2724c OR Rv2789c OR Rv3061c OR Rv3139 OR Rv3140 OR Rv3274c OR Rv3504 OR Rv3505 OR Rv3543c OR Rv3544c OR Rv3560c OR Rv3562 OR Rv3563 OR Rv3564 OR Rv3573c OR Rv3761c OR Rv3797 OR Rv0672 OR Rv2500c) AND (Rv0222 OR Rv0456c OR Rv…	acyl-CoA dehydrogenase fadE1-36 AND enoyl-CoA hydratase/isomerase echA1-21 AND 3-hydroxyacyl-CoA dehydrogenase fadB2-5 AND acetyl-CoA C-acetyltransferase fadA2-14	beta oxidation of fatty acids				R667
R561	1 DECANOYL-COA + 1 FAD + 1 NAD + COA = 1 OCTANOYL-COA + 1 FADH2 + 1 NADH + 1 ACCOA	0	100000	1.3.99.3 AND 4.2.1.17 AND 1.1.1.35 AND 2.3.1.16	(Rv0131c OR Rv0154c OR Rv0215c OR Rv0231 OR Rv0244c OR Rv0271c OR Rv0400c OR Rv0752c OR Rv0873 OR Rv0972c OR Rv0975c OR Rv1346 OR Rv1467c OR Rv1679 OR Rv1933c OR Rv1934c OR Rv2724c OR Rv2789c OR Rv3061c OR Rv3139 OR Rv3140 OR Rv3274c OR Rv3504 OR Rv3505 OR Rv3543c OR Rv3544c OR Rv3560c OR Rv3562 OR Rv3563 OR Rv3564 OR Rv3573c OR Rv3761c OR Rv3797 OR Rv0672 OR Rv2500c) AND (Rv0222 OR Rv0456c OR Rv…	acyl-CoA dehydrogenase fadE1-36 AND enoyl-CoA hydratase/isomerase echA1-21 AND 3-hydroxyacyl-CoA dehydrogenase fadB2-5 AND acetyl-CoA C-acetyltransferase fadA2-15	beta oxidation of fatty acids				R668
R562	1 OCTANOYL-COA + 1 FAD + 1 NAD + COA = 1 HEXANOYL-COA + 1 FADH2 + 1 NADH + 1 ACCOA	0	100000	1.3.99.3 AND 4.2.1.17 AND 1.1.1.35 AND 2.3.1.16	(Rv0131c OR Rv0154c OR Rv0215c OR Rv0231 OR Rv0244c OR Rv0271c OR Rv0400c OR Rv0752c OR Rv0873 OR Rv0972c OR Rv0975c OR Rv1346 OR Rv1467c OR Rv1679 OR Rv1933c OR Rv1934c OR Rv2724c OR Rv2789c OR Rv3061c OR Rv3139 OR Rv3140 OR Rv3274c OR Rv3504 OR Rv3505 OR Rv3543c OR Rv3544c OR Rv3560c OR Rv3562 OR Rv3563 OR Rv3564 OR Rv3573c OR Rv3761c OR Rv3797 OR Rv0672 OR Rv2500c) AND (Rv0222 OR Rv0456c OR Rv…	acyl-CoA dehydrogenase fadE1-36 AND enoyl-CoA hydratase/isomerase echA1-21 AND 3-hydroxyacyl-CoA dehydrogenase fadB2-5 AND acetyl-CoA C-acetyltransferase fadA2-16	beta oxidation of fatty acids				R669
R563	1 HEXANOYL-COA + 1 FAD + 1 NAD + COA = 1 BUTANOYL-COA + 1 FADH2 + 1 NADH + 1 ACCOA	0	100000	1.3.99.3 AND 4.2.1.17 AND 1.1.1.35 AND 2.3.1.16	(Rv0131c OR Rv0154c OR Rv0215c OR Rv0231 OR Rv0244c OR Rv0271c OR Rv0400c OR Rv0752c OR Rv0873 OR Rv0972c OR Rv0975c OR Rv1346 OR Rv1467c OR Rv1679 OR Rv1933c OR Rv1934c OR Rv2724c OR Rv2789c OR Rv3061c OR Rv3139 OR Rv3140 OR Rv3274c OR Rv3504 OR Rv3505 OR Rv3543c OR Rv3544c OR Rv3560c OR Rv3562 OR Rv3563 OR Rv3564 OR Rv3573c OR Rv3761c OR Rv3797 OR Rv0672 OR Rv2500c) AND (Rv0222 OR Rv0456c OR Rv…	acyl-CoA dehydrogenase fadE1-36 AND enoyl-CoA hydratase/isomerase echA1-21 AND 3-hydroxyacyl-CoA dehydrogenase fadB2-5 AND acetyl-CoA C-acetyltransferase fadA2-17	beta oxidation of fatty acids				R670
R564	1 BUTANOYL-COA + 1 FAD + 1 NAD + COA = 1 FADH2 + 1 NADH + 2 ACCOA	0	100000	1.3.99.3 AND 4.2.1.17 AND 1.1.1.35 AND 2.3.1.16	(Rv0131c OR Rv0154c OR Rv0215c OR Rv0231 OR Rv0244c OR Rv0271c OR Rv0400c OR Rv0752c OR Rv0873 OR Rv0972c OR Rv0975c OR Rv1346 OR Rv1467c OR Rv1679 OR Rv1933c OR Rv1934c OR Rv2724c OR Rv2789c OR Rv3061c OR Rv3139 OR Rv3140 OR Rv3274c OR Rv3504 OR Rv3505 OR Rv3543c OR Rv3544c OR Rv3560c OR Rv3562 OR Rv3563 OR Rv3564 OR Rv3573c OR Rv3761c OR Rv3797 OR Rv0672 OR Rv2500c) AND (Rv0222 OR Rv0456c OR Rv…	acyl-CoA dehydrogenase fadE1-36 AND enoyl-CoA hydratase/isomerase echA1-21 AND 3-hydroxyacyl-CoA dehydrogenase fadB2-5 AND acetyl-CoA C-acetyltransferase fadA2-18	beta oxidation of fatty acids				R671
R565	1 9-OCTADECENOYL-COA + 1 FAD + 1 NAD + COA = 1 9-HEXADECENOYL-COA + 1 FADH2 + 1 NADH + 1 ACCOA	0	100000	1.3.99.3 AND 4.2.1.17 AND 1.1.1.35 AND 2.3.1.17	(Rv0131c OR Rv0154c OR Rv0215c OR Rv0231 OR Rv0244c OR Rv0271c OR Rv0400c OR Rv0752c OR Rv0873 OR Rv0972c OR Rv0975c OR Rv1346 OR Rv1467c OR Rv1679 OR Rv1933c OR Rv1934c OR Rv2724c OR Rv2789c OR Rv3061c OR Rv3139 OR Rv3140 OR Rv3274c OR Rv3504 OR Rv3505 OR Rv3543c OR Rv3544c OR Rv3560c OR Rv3562 OR Rv3563 OR Rv3564 OR Rv3573c OR Rv3761c OR Rv3797 OR Rv0672 OR Rv2500c) AND (Rv0222 OR Rv0456c OR Rv…	acyl-CoA dehydrogenase fadE1-36 AND enoyl-CoA hydratase/isomerase echA1-21 AND 3-hydroxyacyl-CoA dehydrogenase fadB2-5 AND acetyl-CoA C-acetyltransferase fadA2-19	beta oxidation of unsaturated fatty acids				R672
R566	1 9-HEXADECENOYL-COA + 1 FAD + 1 NAD + COA = 1 CIS-DELTA-5-TETRADECANOYL-COA + 1 FADH2 + 1 NADH + 1 ACCOA	0	100000	1.3.99.3 AND 4.2.1.17 AND 1.1.1.35 AND 2.3.1.18	(Rv0131c OR Rv0154c OR Rv0215c OR Rv0231 OR Rv0244c OR Rv0271c OR Rv0400c OR Rv0752c OR Rv0873 OR Rv0972c OR Rv0975c OR Rv1346 OR Rv1467c OR Rv1679 OR Rv1933c OR Rv1934c OR Rv2724c OR Rv2789c OR Rv3061c OR Rv3139 OR Rv3140 OR Rv3274c OR Rv3504 OR Rv3505 OR Rv3543c OR Rv3544c OR Rv3560c OR Rv3562 OR Rv3563 OR Rv3564 OR Rv3573c OR Rv3761c OR Rv3797 OR Rv0672 OR Rv2500c) AND (Rv0222 OR Rv0456c OR Rv…	acyl-CoA dehydrogenase fadE1-36 AND enoyl-CoA hydratase/isomerase echA1-21 AND 3-hydroxyacyl-CoA dehydrogenase fadB2-5 AND acetyl-CoA C-acetyltransferase fadA2-20	beta oxidation of unsaturated fatty acids				R673
R567	1 CIS-DELTA-5-TETRADECANOYL-COA + 1 FAD + 1 NAD + COA = 1 CIS-DELTA-3-DODECANOYL-COA + 1 FADH2 + 1 NADH + 1 ACCOA	0	100000	1.3.99.3 AND 4.2.1.17 AND 1.1.1.35 AND 2.3.1.19	(Rv0131c OR Rv0154c OR Rv0215c OR Rv0231 OR Rv0244c OR Rv0271c OR Rv0400c OR Rv0752c OR Rv0873 OR Rv0972c OR Rv0975c OR Rv1346 OR Rv1467c OR Rv1679 OR Rv1933c OR Rv1934c OR Rv2724c OR Rv2789c OR Rv3061c OR Rv3139 OR Rv3140 OR Rv3274c OR Rv3504 OR Rv3505 OR Rv3543c OR Rv3544c OR Rv3560c OR Rv3562 OR Rv3563 OR Rv3564 OR Rv3573c OR Rv3761c OR Rv3797 OR Rv0672 OR Rv2500c) AND (Rv0222 OR Rv0456c OR Rv…	acyl-CoA dehydrogenase fadE1-36 AND enoyl-CoA hydratase/isomerase echA1-21 AND 3-hydroxyacyl-CoA dehydrogenase fadB2-5 AND acetyl-CoA C-acetyltransferase fadA2-21	beta oxidation of unsaturated fatty acids				R674
R568	1 CIS-DELTA-3-DODECANOYL-COA = 1 TRANS-DELTA-2-DODECANOYL-COA	0	100000	1.3.99.3 AND 4.2.1.17 AND 1.1.1.35 AND 2.3.1.20	(Rv0131c OR Rv0154c OR Rv0215c OR Rv0231 OR Rv0244c OR Rv0271c OR Rv0400c OR Rv0752c OR Rv0873 OR Rv0972c OR Rv0975c OR Rv1346 OR Rv1467c OR Rv1679 OR Rv1933c OR Rv1934c OR Rv2724c OR Rv2789c OR Rv3061c OR Rv3139 OR Rv3140 OR Rv3274c OR Rv3504 OR Rv3505 OR Rv3543c OR Rv3544c OR Rv3560c OR Rv3562 OR Rv3563 OR Rv3564 OR Rv3573c OR Rv3761c OR Rv3797 OR Rv0672 OR Rv2500c) AND (Rv0222 OR Rv0456c OR Rv…	acyl-CoA dehydrogenase fadE1-36 AND enoyl-CoA hydratase/isomerase echA1-21 AND 3-hydroxyacyl-CoA dehydrogenase fadB2-5 AND acetyl-CoA C-acetyltransferase fadA2-22	beta oxidation of unsaturated fatty acids				R675
R569	1 TRANS-DELTA-2-DODECANOYL-COA = 1 TRANS-DELTA-2-HYDROXY-DODECANOYL-COA	0	100000	1.3.99.3 AND 4.2.1.17 AND 1.1.1.35 AND 2.3.1.21	(Rv0131c OR Rv0154c OR Rv0215c OR Rv0231 OR Rv0244c OR Rv0271c OR Rv0400c OR Rv0752c OR Rv0873 OR Rv0972c OR Rv0975c OR Rv1346 OR Rv1467c OR Rv1679 OR Rv1933c OR Rv1934c OR Rv2724c OR Rv2789c OR Rv3061c OR Rv3139 OR Rv3140 OR Rv3274c OR Rv3504 OR Rv3505 OR Rv3543c OR Rv3544c OR Rv3560c OR Rv3562 OR Rv3563 OR Rv3564 OR Rv3573c OR Rv3761c OR Rv3797 OR Rv0672 OR Rv2500c) AND (Rv0222 OR Rv0456c OR Rv…	acyl-CoA dehydrogenase fadE1-36 AND enoyl-CoA hydratase/isomerase echA1-21 AND 3-hydroxyacyl-CoA dehydrogenase fadB2-5 AND acetyl-CoA C-acetyltransferase fadA2-23	beta oxidation of unsaturated fatty acids				R676
R570	1 TRANS-DELTA-2-HYDROXY-DODECANOYL-COA + 1 NAD = 1 DODECANOYL-COA + 1 NADH	0	100000	1.3.99.3 AND 4.2.1.17 AND 1.1.1.35 AND 2.3.1.22	(Rv0131c OR Rv0154c OR Rv0215c OR Rv0231 OR Rv0244c OR Rv0271c OR Rv0400c OR Rv0752c OR Rv0873 OR Rv0972c OR Rv0975c OR Rv1346 OR Rv1467c OR Rv1679 OR Rv1933c OR Rv1934c OR Rv2724c OR Rv2789c OR Rv3061c OR Rv3139 OR Rv3140 OR Rv3274c OR Rv3504 OR Rv3505 OR Rv3543c OR Rv3544c OR Rv3560c OR Rv3562 OR Rv3563 OR Rv3564 OR Rv3573c OR Rv3761c OR Rv3797 OR Rv0672 OR Rv2500c) AND (Rv0222 OR Rv0456c OR Rv…	acyl-CoA dehydrogenase fadE1-36 AND enoyl-CoA hydratase/isomerase echA1-21 AND 3-hydroxyacyl-CoA dehydrogenase fadB2-5 AND acetyl-CoA C-acetyltransferase fadA2-24	beta oxidation of unsaturated fatty acids				R677
R571	1 PA = 1 DAG + 1 PI	0	100000	3.1.3.4		phosphatidic acid phosphatase	Acylglycerol synthesis, Diacylglycerol synthesis				R632
R571b	1.16 TAGcat = 1 TAGbio	-100000	100000
R572	1 TAGcat = 1 DAG + 0.2 HEXADECANOATE + 0.1 OCTADECANOATE + 0.1 9-OCTADECENOATE + 0.1 EICOSANOATE + 0.1 TETRACOSANOATE + 0.1 HEXACOSANOATE + 0.1 PENTADECANOATE + 0.1 NONADECANOATE	0	100000	3.1.1.3	Rv3097c	Probable Triacylglycerol Lipase	Acylglycerol catabolism, Triacylglyceride				R656
R573	1 DAG = 1 MAG + 0.2 HEXADECANOATE + 0.1 OCTADECANOATE + 0.1 9-OCTADECENOATE + 0.1 EICOSANOATE + 0.1 TETRACOSANOATE + 0.1 HEXACOSANOATE + 0.1 PENTADECANOATE + 0.1 NONADECANOATE	0	100000	3.1.1.3			Acylglycerol catabolism, Diacylglyceride				R657
R574	1 MAG = 1 GL + 0.2 HEXADECANOATE + 0.1 OCTADECANOATE + 0.1 9-OCTADECENOATE + 0.1 EICOSANOATE + 0.1 TETRACOSANOATE + 0.1 HEXACOSANOATE + 0.1 PENTADECANOATE + 0.1 NONADECANOATE	0	100000	3.1.1.23	Rv0183 OR Rv2854		Acylglycerol catabolism, Monoacylglyceride				R658
R575	1 NONADECANOYL-COA + 1 FAD + 1 NAD + 1 COA = 1 HEPTADECANOYL-COA + 1 FADH2 + 1 NADH + 1 ACCOA	0	100000	1.3.99.3 AND 4.2.1.17 AND 1.1.1.35 AND 2.3.1.23	(Rv0131c OR Rv0154c OR Rv0215c OR Rv0231 OR Rv0244c OR Rv0271c OR Rv0400c OR Rv0752c OR Rv0873 OR Rv0972c OR Rv0975c OR Rv1346 OR Rv1467c OR Rv1679 OR Rv1933c OR Rv1934c OR Rv2724c OR Rv2789c OR Rv3061c OR Rv3139 OR Rv3140 OR Rv3274c OR Rv3504 OR Rv3505 OR Rv3543c OR Rv3544c OR Rv3560c OR Rv3562 OR Rv3563 OR Rv3564 OR Rv3573c OR Rv3761c OR Rv3797 OR Rv0672 OR Rv2500c) AND (Rv0222 OR Rv0456c OR Rv…	acyl-CoA dehydrogenase fadE AND enoyl-CoA hydratase/isomerase echA AND 3-hydroxyacyl-CoA dehydrogenase fadB AND acetyl-CoA C-acetyltransferase fadA	beta oxidation of odd-numbered acyl chain fatty acids				R678
R576	1 HEPTADECANOYL-COA + 1 FAD + 1 NAD + 1 COA = 1 PENTADECANOYL-COA + 1 FADH2 + 1 NADH + 1 ACCOA	0	100000	1.3.99.3 AND 4.2.1.17 AND 1.1.1.35 AND 2.3.1.24	(Rv0131c OR Rv0154c OR Rv0215c OR Rv0231 OR Rv0244c OR Rv0271c OR Rv0400c OR Rv0752c OR Rv0873 OR Rv0972c OR Rv0975c OR Rv1346 OR Rv1467c OR Rv1679 OR Rv1933c OR Rv1934c OR Rv2724c OR Rv2789c OR Rv3061c OR Rv3139 OR Rv3140 OR Rv3274c OR Rv3504 OR Rv3505 OR Rv3543c OR Rv3544c OR Rv3560c OR Rv3562 OR Rv3563 OR Rv3564 OR Rv3573c OR Rv3761c OR Rv3797 OR Rv0672 OR Rv2500c) AND (Rv0222 OR Rv0456c OR Rv…	acyl-CoA dehydrogenase fadE AND enoyl-CoA hydratase/isomerase echA AND 3-hydroxyacyl-CoA dehydrogenase fadB AND acetyl-CoA C-acetyltransferase fadA	beta oxidation of odd-numbered acyl chain fatty acids				R679
R577	1 PENTADECANOYL-COA + 1 FAD + 1 NAD + 1 COA = 1 TRIDECANOYL-COA + 1 FADH2 + 1 NADH + 1 ACCOA	0	100000	1.3.99.3 AND 4.2.1.17 AND 1.1.1.35 AND 2.3.1.25	(Rv0131c OR Rv0154c OR Rv0215c OR Rv0231 OR Rv0244c OR Rv0271c OR Rv0400c OR Rv0752c OR Rv0873 OR Rv0972c OR Rv0975c OR Rv1346 OR Rv1467c OR Rv1679 OR Rv1933c OR Rv1934c OR Rv2724c OR Rv2789c OR Rv3061c OR Rv3139 OR Rv3140 OR Rv3274c OR Rv3504 OR Rv3505 OR Rv3543c OR Rv3544c OR Rv3560c OR Rv3562 OR Rv3563 OR Rv3564 OR Rv3573c OR Rv3761c OR Rv3797 OR Rv0672 OR Rv2500c) AND (Rv0222 OR Rv0456c OR Rv…	acyl-CoA dehydrogenase fadE AND enoyl-CoA hydratase/isomerase echA AND 3-hydroxyacyl-CoA dehydrogenase fadB AND acetyl-CoA C-acetyltransferase fadA	beta oxidation of odd-numbered acyl chain fatty acids				R680
R578	1 TRIDECANOYL-COA + 1 FAD + 1 NAD + 1 COA = 1 UNDECANOYL-COA + 1 FADH2 + 1 NADH + 1 ACCOA	0	100000	1.3.99.3 AND 4.2.1.17 AND 1.1.1.35 AND 2.3.1.26	(Rv0131c OR Rv0154c OR Rv0215c OR Rv0231 OR Rv0244c OR Rv0271c OR Rv0400c OR Rv0752c OR Rv0873 OR Rv0972c OR Rv0975c OR Rv1346 OR Rv1467c OR Rv1679 OR Rv1933c OR Rv1934c OR Rv2724c OR Rv2789c OR Rv3061c OR Rv3139 OR Rv3140 OR Rv3274c OR Rv3504 OR Rv3505 OR Rv3543c OR Rv3544c OR Rv3560c OR Rv3562 OR Rv3563 OR Rv3564 OR Rv3573c OR Rv3761c OR Rv3797 OR Rv0672 OR Rv2500c) AND (Rv0222 OR Rv0456c OR Rv…	acyl-CoA dehydrogenase fadE AND enoyl-CoA hydratase/isomerase echA AND 3-hydroxyacyl-CoA dehydrogenase fadB AND acetyl-CoA C-acetyltransferase fadA	beta oxidation of odd-numbered acyl chain fatty acids				R681
R579	1 UNDECANOYL-COA + 1 FAD + 1 NAD + 1 COA = 1 NONANOYL-COA + 1 FADH2 + 1 NADH + 1 ACCOA	0	100000	1.3.99.3 AND 4.2.1.17 AND 1.1.1.35 AND 2.3.1.27	(Rv0131c OR Rv0154c OR Rv0215c OR Rv0231 OR Rv0244c OR Rv0271c OR Rv0400c OR Rv0752c OR Rv0873 OR Rv0972c OR Rv0975c OR Rv1346 OR Rv1467c OR Rv1679 OR Rv1933c OR Rv1934c OR Rv2724c OR Rv2789c OR Rv3061c OR Rv3139 OR Rv3140 OR Rv3274c OR Rv3504 OR Rv3505 OR Rv3543c OR Rv3544c OR Rv3560c OR Rv3562 OR Rv3563 OR Rv3564 OR Rv3573c OR Rv3761c OR Rv3797 OR Rv0672 OR Rv2500c) AND (Rv0222 OR Rv0456c OR Rv…	acyl-CoA dehydrogenase fadE AND enoyl-CoA hydratase/isomerase echA AND 3-hydroxyacyl-CoA dehydrogenase fadB AND acetyl-CoA C-acetyltransferase fadA	beta oxidation of odd-numbered acyl chain fatty acids				R682
R580	1 NONANOYL-COA + 1 FAD + 1 NAD + 1 COA = 1 HEPTANOYL-COA + 1 FADH2 + 1 NADH + 1 ACCOA	0	100000	1.3.99.3 AND 4.2.1.17 AND 1.1.1.35 AND 2.3.1.28	(Rv0131c OR Rv0154c OR Rv0215c OR Rv0231 OR Rv0244c OR Rv0271c OR Rv0400c OR Rv0752c OR Rv0873 OR Rv0972c OR Rv0975c OR Rv1346 OR Rv1467c OR Rv1679 OR Rv1933c OR Rv1934c OR Rv2724c OR Rv2789c OR Rv3061c OR Rv3139 OR Rv3140 OR Rv3274c OR Rv3504 OR Rv3505 OR Rv3543c OR Rv3544c OR Rv3560c OR Rv3562 OR Rv3563 OR Rv3564 OR Rv3573c OR Rv3761c OR Rv3797 OR Rv0672 OR Rv2500c) AND (Rv0222 OR Rv0456c OR Rv…	acyl-CoA dehydrogenase fadE AND enoyl-CoA hydratase/isomerase echA AND 3-hydroxyacyl-CoA dehydrogenase fadB AND acetyl-CoA C-acetyltransferase fadA	beta oxidation of odd-numbered acyl chain fatty acids				R683
R581	1 HEPTANOYL-COA + 1 FAD + 1 NAD + 1 COA = 1 PENTANOYL-COA + 1 FADH2 + 1 NADH + 1 ACCOA	0	100000	1.3.99.3 AND 4.2.1.17 AND 1.1.1.35 AND 2.3.1.29	(Rv0131c OR Rv0154c OR Rv0215c OR Rv0231 OR Rv0244c OR Rv0271c OR Rv0400c OR Rv0752c OR Rv0873 OR Rv0972c OR Rv0975c OR Rv1346 OR Rv1467c OR Rv1679 OR Rv1933c OR Rv1934c OR Rv2724c OR Rv2789c OR Rv3061c OR Rv3139 OR Rv3140 OR Rv3274c OR Rv3504 OR Rv3505 OR Rv3543c OR Rv3544c OR Rv3560c OR Rv3562 OR Rv3563 OR Rv3564 OR Rv3573c OR Rv3761c OR Rv3797 OR Rv0672 OR Rv2500c) AND (Rv0222 OR Rv0456c OR Rv…	acyl-CoA dehydrogenase fadE AND enoyl-CoA hydratase/isomerase echA AND 3-hydroxyacyl-CoA dehydrogenase fadB AND acetyl-CoA C-acetyltransferase fadA	beta oxidation of odd-numbered acyl chain fatty acids				R684
R582	1 PENTANOYL-COA + 1 FAD + 1 NAD + 1 COA = 1 PROPIONYLCOA + 1 FADH2 + 1 NADH + 1 ACCOA	0	100000	1.3.99.3 AND 4.2.1.17 AND 1.1.1.35 AND 2.3.1.30	(Rv0131c OR Rv0154c OR Rv0215c OR Rv0231 OR Rv0244c OR Rv0271c OR Rv0400c OR Rv0752c OR Rv0873 OR Rv0972c OR Rv0975c OR Rv1346 OR Rv1467c OR Rv1679 OR Rv1933c OR Rv1934c OR Rv2724c OR Rv2789c OR Rv3061c OR Rv3139 OR Rv3140 OR Rv3274c OR Rv3504 OR Rv3505 OR Rv3543c OR Rv3544c OR Rv3560c OR Rv3562 OR Rv3563 OR Rv3564 OR Rv3573c OR Rv3761c OR Rv3797 OR Rv0672 OR Rv2500c) AND (Rv0222 OR Rv0456c OR Rv…	acyl-CoA dehydrogenase fadE AND enoyl-CoA hydratase/isomerase echA AND 3-hydroxyacyl-CoA dehydrogenase fadB AND acetyl-CoA C-acetyltransferase fadA	beta oxidation of odd-numbered acyl chain fatty acids				R685
R583	0.2 HEXADECANOYL-COA + 0.1 9-HEXADECENOYL-COA + 0.1 OCTADECANOYL-COA + 0.1 9-OCTADECENOYL-COA + 0.1 EICOSANOYL-COA + 0.1 TETRACOSANOYL-COA + 0.1 HEXACOSANOYL-COA + 0.1 NONADECANOYL-COA + 0.1 PENTADECANOYL-COA + 1 GL3P = 1 AGL3P + 1 COA	0	100000	2.3.1.15	Rv2482c OR Rv1551	glycerol-3-phosphate O-acyltransferase plsB1	Phospholipid synthesis, Synthesis of Phosphatidylethanolamine	(Cole et al., 1998)			R620
R587	1 AGL3P + 0.2 HEXADECANOYL-COA + 0.1 9-HEXADECENOYL-COA + 0.1 OCTADECANOYL-COA + 0.1 9-OCTADECENOYL-COA + 0.1 EICOSANOYL-COA + 0.1 TETRACOSANOYL-COA + 0.1 HEXACOSANOYL-COA + 0.1 NONADECANOYL-COA + 0.1 PENTADECANOYL-COA = 1 PA + 1 COA	0	100000	2.3.1.51	Rv2483c OR Rv2182c	1-acylglycerol-3-phosphate O-acyltransferase	Phospholipid synthesis, Synthesis of Phosphatidylethanolamine				R623
R588	1 PA + 1 CTP = 1 CDPDG + 1 PPI	-100000	100000	2.7.7.41	Rv2881c	phosphatidate cytidylyltransferase	Phospholipid synthesis, Synthesis of Phosphatidylethanolamine				R624
R589	1 CDPDG + 1 SER = 1 CMP + 1 PS	-100000	100000	2.7.8.8	Rv0436c	CDP-diacylglycerol-serine O-phosphatidyltransferase	Phospholipid synthesis, Synthesis of Phosphatidylethanolamine				R625
R590	1 PHOSPHATIDYLCHOLINE = 1 DAG	0	100000	3.1.4.3	Rv0217c OR Rv0220 OR Rv0646c OR Rv1076 OR Rv1104 OR Rv1105 OR Rv1399c OR Rv1400c OR Rv1426c OR Rv1497 OR Rv1755c OR Rv1900c OR Rv1923 OR Rv2045c OR Rv2284 OR Rv2349c OR Rv2350c OR Rv2351c OR Rv2385 OR Rv2463 OR Rv2485c OR Rv2970c OR Rv3084 OR Rv3176c OR Rv3203 OR Rv3487c OR Rv3775	Probable Phospholipases	Inositol phosphate metabolism, Glycerophospholipid metabolism				R627
R591	1 DHAP + 1 NADH = 1 NAD + 1 GL3P	-100000	100000	1.1.1.94	Rv2982c OR Rv0564	glycerol-3-phosphate dehydrogenase gpdA1	Phospholipid synthesis, synthesis of phophatidlyglycerol	(Cole et al., 1998)			R628
R592	1 CDPDG + 1 GL3P = 1 PGP + 1 CMP	-100000	100000	2.7.8.5	Rv2746c	CDP-diacylglycerol-glycerol-3-phosphate 3-phosphatidyltransferase	Phospholipid synthesis, synthesis of phophatidlyglycerol				R629
R593	1 PGP = 1 PI + 1 PG	0	100000	3.1.3.27		phosphatidylglycerophosphatase	Phospholipid synthesis, synthesis of phophatidlyglycerol				R630
R594	1 HEXADECANOYL-ACP + 1 GL3P = 1 ACP + 1 A160GL3P	0	100000	2.3.1.15	Rv2482c	glycerol-3-phosphate O-acyltransferase	Phosphatidylinositol mannoside (PIM) synthesis				R633
R595	1 A160GL3P + 1 TUBERCULOSTEROYL-ACP = 1 PA-TBA + 1 ACP	0	100000	2.3.1.51	Rv2483c OR Rv2182c	1-acylglycerol-3-phosphate O-acyltransferase	Phosphatidylinositol mannoside (PIM) synthesis				R634
R596	1 CTP + 1 PA-TBA = 1 PPI + 1 CDPDAG-TBA	0	100000	2.7.7.41	Rv2881c	phosphatidate cytidylyltransferase	Phosphatidylinositol mannoside (PIM) synthesis				R635
R597	1 MI + 1 CDPDAG-TBA = 1 CMP + 1 PI-TBA	0	100000	2.7.8.11	Rv2612c	CDP-diacylglyceride--inositol phosphatidyltransferase pgsA	Phosphatidylinositol mannoside (PIM) synthesis				R636
R598	1 GDPMAN + 1 PI-TBA = 1 GDP + 1 AC1PIM1	0	100000	2.4.1.-	Rv2610c	alpha-mannosyltransferase, pimA	Phosphatidylinositol mannoside (PIM) synthesis				R637
R599	1 HEXADECANOYL-ACP + 1 AC1PIM1 = 1 ACP + 1 AC2PIM1	-100000	100000	2.3.1.-	Rv2611c	acyl transferase	Phosphatidylinositol mannoside (PIM) synthesis				R638
R600	1 HEXADECANOYL-ACP + 1 AC2PIM1 = 1 ACP + 1 AC3PIM1	-100000	100000	2.3.1.-	Rv2611c	acyl transferase	Phosphatidylinositol mannoside (PIM) synthesis				R639
R601	1 HEXADECANOYL-ACP + 1 AC3PIM1 = 1 ACP + 1 AC4PIM1	-100000	100000	2.3.1.-	Rv2611c	acyl transferase	Phosphatidylinositol mannoside (PIM) synthesis			Rv0557	R640
R602	1 GDPMAN + 1 AC1PIM1 = 1 GDP + 1 AC1PIM2	0	100000	2.4.1.-	Rv0557	alpha-mannosyltransferase, pimB	Phosphatidylinositol mannoside (PIM) synthesis				R641
R603	1 HEXADECANOYL-ACP + 1 AC1PIM2 = 1 ACP + 1 AC2PIM2	-100000	100000	2.3.1.-	Rv2611c	acyl transferase	Phosphatidylinositol mannoside (PIM) synthesis				R642
R604	1 HEXADECANOYL-ACP + 1 AC2PIM2 = 1 ACP + 1 AC3PIM2	-100000	100000	2.3.1.-	Rv2611c	acyl transferase	Phosphatidylinositol mannoside (PIM) synthesis				R643
R605	1 HEXADECANOYL-ACP + 1 AC3PIM2 = 1 ACP + 1 AC4PIM2	-100000	100000	2.3.1.-	Rv2611c	acyl transferase	Phosphatidylinositol mannoside (PIM) synthesis				R644
R606	1 GDPMAN + 1 AC1PIM2 = 1 GDP + 1 AC1PIM3	0	100000	2.4.1.-		alpha-mannosyltransferase, pimC - present in H37Ra, M. bovis and BCG but absent from H37Rv	Phosphatidylinositol mannoside (PIM) synthesis				R645
R607	1 HEXADECANOYL-ACP + 1 AC1PIM3 = 1 ACP + 1 AC2PIM3	-100000	100000	2.3.1.-	Rv2611c	acyl transferase	Phosphatidylinositol mannoside (PIM) synthesis				R646
R608	1 HEXADECANOYL-ACP + 1 AC2PIM3 = 1 ACP + 1 AC3PIM3	-100000	100000	2.3.1.-	Rv2611c	acyl transferase	Phosphatidylinositol mannoside (PIM) synthesis				R647
R609	1 HEXADECANOYL-ACP + 1 AC3PIM3 = 1 ACP + 1 AC4PIM3	-100000	100000	2.3.1.-	Rv2611c	acyl transferase	Phosphatidylinositol mannoside (PIM) synthesis				R648
R610	1 PPM + 1 AC3PIM3 = 1 DPP + 1 AC3PIM4	0	100000	2.4.1.-		alpha-mannosyltransferase	Phosphatidylinositol mannoside (PIM) synthesis				R649
R611	1 PPM + 1 AC3PIM4 = 1 DPP + 1 AC3PIM5	0	100000	2.4.1.-		alpha-mannosyltransferase	Phosphatidylinositol mannoside (PIM) synthesis				R650
R612	1 HEXADECANOYL-ACP + 1 AC3PIM5 = 1 ACP + 1 AC4PIM5	-100000	100000	2.3.1.-	Rv2611c	acyl transferase	Phosphatidylinositol mannoside (PIM) synthesis			Rv1500	R651
R613	1 PPM + 1 AC4PIM5 = 1 DPP + 1 AC4PIM6	0	100000	2.-.-.-	Rv1500	alpha-mannosyltransferase, pimF	Phosphatidylinositol mannoside (PIM) synthesis				R652
R614	1 PPM + 1 AC4PIM6 = 1 DPP + 1 AC4PIM7	0	100000	2.4.1.-		alpha-mannosyltransferase	Phosphatidylinositol mannoside (PIM) synthesis				R653
R615	1 HEXANOYL-COA + 5 MALCOA + 5 SMMALONYLCOA + 20 NADPH = 1 PENTA-METHYL-TRICONTANOYL + 10 CO2 + 20 NADP + 11 COA	0	100000	No EC	Rv2048c	polyketide synthase, pks12, msl6	synthesis of mannosyl beta-1-phosphodolichol (MPD)	(Matsunaga et al., 2004)			R764
R616	1 PENTA-METHYL-TRICONTANOYL + 1 COA = 1 PENTA-METHYL-TRICONTANOYL-COA	0	100000	No EC	Rv2048c	polyketide synthase, pks12, msl7	synthesis of mannosyl beta-1-phosphodolichol (MPD)	(Matsunaga et al., 2004)			R765
R617	1 PENTA-METHYL-TRICONTANOYL-COA + 1 ATP = 1 PHOSPHO-PENTA-METHYL-TRICONTANOYL-COA + 1 ADP	0	100000				synthesis of mannosyl beta-1-phosphodolichol (MPD)	(Matsunaga et al., 2004)			R766
R618	1 MALCOA + 1 ACP = 1 MALACP + 1 COA	0	100000	2.3.1.39	(Rv2243 OR Rv0649) AND Rv2244	malonyl-CoA-ACP transacylase fabD or fabD2 and acyl carrier protein AcpM	lipid biosynthesis, Synthesis of mycolic acids, common reactions	(Takayama et al., 2005)			R590
R619	1 SMMALONYLCOA + 1 ACP = 1 RMMALONYLACP + 1 COA	0	100000	2.3.1.39	(Rv2243 OR Rv0649) AND Rv2244	malonyl-CoA-ACP transacylase fabD or fabD2 and acyl carrier protein AcpM	lipid biosynthesis, Synthesis of mycolic acids, common reactions	(Takayama et al., 2005)		Rv0533c	R591
R620	1 EICOSANOYL-COA + 1 MALACP = 1 BETA-KETO-C22-ACYL-ACP + 1 CO2 + COA	0	100000	2.3.1.41	Rv0533c	beta-ketoacyl-ACP synthase III, fabH	lipid biosynthesis, Synthesis of mycolic acids, FASIIA module	(Takayama et al., 2005)			R592
R621	1 BETA-KETO-C22-ACYL-ACP + 1 NADPH = 1 D-3-HYDROXY-C22-ACYL-ACP + 1 NADP	0	100000	1.1.1.100	Rv1483 OR Rv1350 OR Rv2002 OR Rv0242c OR Rv2766c	MabA (Rv1483) known to carry out this beta-ketoacyl-ACP reductase but numerous homologues exist including FabG2, FabG3, FabG4 and FabG5.	lipid biosynthesis, Synthesis of mycolic acids, FASIIA module	(Takayama et al., 2005)			R593
R622	1 D-3-HYDROXY-C22-ACYL-ACP = 1 TRANS-DELTA-2-ENOYL-C22-ACYL-ACP	0	100000	4.2.1.61	Rv0098 OR Rv0130	beta-hydroxyacylACP dehydrase - Rv0098 and Rv0130 are candidate genes, no activity demonstrated	lipid biosynthesis, Synthesis of mycolic acids, FASIIA module	(Takayama et al., 2005)			R594
R623	1 TRANS-DELTA-2-ENOYL-C22-ACYL-ACP = 1 CIS-DELTA-3-ENOYL-C22-ACYL-ACP	0	100000	4.2.1.17	Rv1142 OR Rv1141c	2-transenoyl-ACP isomerase. EchA10 and EchA11 have highest homology to S. pheumoniae FabM but many other possible candidates.	lipid biosynthesis, Synthesis of mycolic acids, FASIIA module	(Takayama et al., 2005)			R595
R624	1 CIS-DELTA-3-ENOYL-C22-ACYL-ACP + 5 MALACP + 10 NADPH = 1 CIS-DELTA-13-ENOYL-C32-ACYL-ACP + 5 CO2 + 10 NADP + 5 ACP	0	100000	2.3.1.41	(Rv2245 OR Rv2246) AND (Rv1483 OR Rv1350 OR Rv2002 OR Rv0242c OR Rv2766c) AND (Rv0098 OR Rv0130) AND Rv1484	fas II Module (kasA/B, mabA/fabG1, fabA/fab2, inhA)	lipid biosynthesis, Synthesis of mycolic acids, FASIIA module	(Takayama et al., 2005)		Rv1484	R596
R625	1 CIS-DELTA-13-ENOYL-C32-ACYL-ACP + 1 MALACP + 1 NADPH = 1 CIS-DELTA-2-3,15-ENOYL-C34-ACYL-ACP + 1 NADP + 1 CO2 + 1 ACP	0	100000	2.3.1.41	(Rv2245 OR Rv2246) AND (Rv1483 OR Rv1350 OR Rv2002 OR Rv0242c OR Rv2766c) AND (Rv0098 OR Rv0130) AND (Rv1142c OR Rv1141c)	fas IIB Module: kasA/B, mabA/fabG1, fabA/fab2, fabM	lipid biosynthesis, Synthesis of mycolic acids, FASIIA module	(Takayama et al., 2005)			R597
R626	1 CIS-DELTA-2-3,15-ENOYL-C34-ACYL-ACP + 8 MALACP + 16 NADPH = 1 CIS-DELTA-2-19,31-ENOYL-C50-ACYL-ACP + 8 CO2 + 16 NADP + 8 ACP	0	100000	2.1.1.-	(Rv2245 OR Rv2246) AND (Rv1483 OR Rv1350 OR Rv2002 OR Rv0242c OR Rv2766c) AND (Rv0098 OR Rv0130) AND Rv1484	fas II Module (kasA/B, mabA/fabG1, fabA/fab2, inhA)	lipid biosynthesis, Synthesis of mycolic acids, SYNTHESIS OF ALPHA MYCOLATE	(Takayama et al., 2005)			R598
R627	1 CIS-DELTA-2-19,31-ENOYL-C50-ACYL-ACP + 2 SAM + 2 NADP = 1 CYCLOPROPYL-MEROACYL-ACP + 2 SAH + 2 NADPH	0	100000	/2.1.1.-	Rv0643c AND Rv0503c	methoxy mycolic acid synthase 2/cyclopropane synthase, mmaA2/PcaA	lipid biosynthesis, Synthesis of mycolic acids, SYNTHESIS OF ALPHA MYCOLATE	(Takayama et al., 2005)			R599
R628	1 CIS-DELTA-3-ENOYL-C22-ACYL-ACP + 8 MALACP + 16 NADPH = 1 CIS-DELTA-19-ENOYL-C38-ACYL-ACP + 8 CO2 + 16 NADP + 8 ACP	0	100000	2.3.1.41	(Rv2245 OR Rv2246) AND (Rv1483 OR Rv1350 OR Rv2002 OR Rv0242c OR Rv2766c) AND (Rv0098 OR Rv0130) AND Rv1484	fas II Module (kasA/B, mabA/fabG1, fabA/fab2, inhA)	lipid biosynthesis, Synthesis of mycolic acids, SYNTHESIS OF METHOXY MYCOLATE	(Takayama et al., 2005)			R600
R629	1 CIS-DELTA-19-ENOYL-C38-ACYL-ACP + 1 MALACP + 1 NADPH = 1 CIS-DELTA-2-3,21-ENOYL-C40-ACYL-ACP + 1 CO2 + 1 NADP + 1 ACP	0	100000	2.3.1.41	(Rv2245 OR Rv2246) AND (Rv1483 OR Rv1350 OR Rv2002 OR Rv0242c OR Rv2766c) AND (Rv0098 OR Rv0130) AND (Rv1142c OR Rv1141c)	fas IIB Module: kasA/B, mabA/fabG1, fabA/fab2, fabM	lipid biosynthesis, Synthesis of mycolic acids, SYNTHESIS OF METHOXY MYCOLATE	(Takayama et al., 2005)			R601
R630	1 CIS-DELTA-2-3,21-ENOYL-C40-ACYL-ACP + 8 MALACP + 16 NADPH = 1 CIS-DELTA-2-19,37-ENOYL-C56-ACYL-ACP + 8 CO2 + 16 NADP + 8 ACP	0	100000	2.3.1.41	(Rv2245 OR Rv2246) AND (Rv1483 OR Rv1350 OR Rv2002 OR Rv0242c OR Rv2766c) AND (Rv0098 OR Rv0130) AND Rv1484	fas II Module (kasA/B, mabA/fabG1, fabA/fab2, inhA)	lipid biosynthesis, Synthesis of mycolic acids, SYNTHESIS OF METHOXY MYCOLATE	(Takayama et al., 2005)			R602
R631	1 CIS-DELTA-2-19,37-ENOYL-C56-ACYL-ACP + 1 SAM = 1 CIS-DELTA-37-ENOYL-METHY-HYDROXY-C56-ACYL-ACP + 1 SAH	0	100000	2.1.1.-	Rv0642c	methoxymycolic acid synthase 4, mmaA4	lipid biosynthesis, Synthesis of mycolic acids, SYNTHESIS OF METHOXY MYCOLATE	(Takayama et al., 2005)			R603
R632	1 CIS-DELTA-37-ENOYL-METHY-HYDROXY-C56-ACYL-ACP + 2 SAM + 2 NADP = 1 CIS-METHOXY-MEROACYL-ACP + 2 SAH + 2 NADPH	0	100000	2.1.1.-	Rv0643c AND Rv0644c	methoxymycolic acid synthase A3/methoxymycolic acid synthase A2, mmaA3/mmaA2	lipid biosynthesis, Synthesis of mycolic acids, SYNTHESIS OF METHOXY MYCOLATE	(Takayama et al., 2005)		Rv0644c	R604
R633	1 CIS-DELTA-37-ENOYL-METHY-HYDROXY-C56-ACYL-ACP + 1 SAM + 2 NADP = 1 CIS-KETO-MEROACYL-ACP + 1 SAH + 2 NADPH	0	100000	2.1.1.-	Rv0644c	methxymycolic acid synthase A1, mmaA1	lipid biosynthesis, Synthesis of mycolic acids, SYNTHESIS OF KETO MYCOLATE	(Takayama et al., 2005)		Rv0645c	R605
R634	1 CIS-DELTA-37-ENOYL-METHY-HYDROXY-C56-ACYL-ACP + 1 SAM + 1 NADP = 1 CIS-DELTA-37-ENOYL-DIMETHY-HYDROXY-C56-ACYL-ACP + 1 SAH + 1 NADPH	0	100000	2.1.1.-	Rv0645c	cyclopropane mycolic synthase synthase A2, cmaA2 plus redox system	lipid biosynthesis, Synthesis of mycolic acids, SYNTHESIS OF METHOXY MYCOLATE	(Takayama et al., 2005)			R606
R635	1 CIS-DELTA-37-ENOYL-DIMETHY-HYDROXY-C56-ACYL-ACP + 2 SAM + 2 NADP = 1 TRANS-METHOXY-MEROACYL-ACP + 2 SAH + 2 NADPH	0	100000	2.1.1.-	Rv0643c AND Rv0503c	methxymycolic acid synthase A3/cyclopropane mycolic synthase synthase A2, mmaA3/cmaA2	lipid biosynthesis, Synthesis of mycolic acids, SYNTHESIS OF METHOXY MYCOLATE	(Takayama et al., 2005)		Rv0503c	R607
R636	1 CIS-DELTA-37-ENOYL-DIMETHY-HYDROXY-C56-ACYL-ACP + 1 SAM + 2 NADP = 1 TRANS-KETO-MEROACYL-ACP + 1 SAH + 2 NADPH	0	100000	2.1.1.79	Rv0503c	cyclopropane fatty acyl-phospholipid synthase 2, cmaA2	lipid biosynthesis, Synthesis of mycolic acids, SYNTHESIS OF KETO MYCOLATE	(Takayama et al., 2005)			R608
R637	0.80 CYCLOPROPYL-MEROACYL-ACP + 0.05 CIS-METHOXY-MEROACYL-ACP + 0.05 TRANS-METHOXY-MEROACYL-ACP + 0.05 CIS-KETO-MEROACYL-ACP + 0.05 TRANS-KETO-MEROACYL-ACP + 1 ATP = 1 MEROACYL-AMP + 1 ACP + 1 PI	0	100000	6.2.1.-	Rv3801c	acyl-AMP ligase, fadD32	lipid biosynthesis, Synthesis of mycolic acids, MYCOLIC ACID (alpha, keto and methoxy) CONDENSATION	(Portevin et al., 2005; Takayama et al., 2005)			R611
R638	1 MEROACYL-AMP + 1 HEXACOSANOYL-COA-CO2 = 1 C78-3-OXY-MYCOLATE-ENZ + 1 CO2 + 1 AMP + 1 COA	0	100000	No EC	Rv3800c	Claisen-type condensation by polyketide synthase, pks13	lipid biosynthesis, Synthesis of mycolic acids, MYCOLIC ACID CONDENSATION	(Takayama et al., 2005)			R612
R639	1 C78-3-OXY-MYCOLATE-ENZ + 1 NADPH = 1 C78MYCOLATE-ENZ	0	100000	No EC		unidentified reductase	lipid biosynthesis, Synthesis of mycolic acids, MYCOLIC ACID CONDENSATION	(Takayama et al., 2005)			R612b
R640	1 C78MYCOLATE-ENZ + 1 PPM = 1 C78MYCOLATE-PP	0	100000	No EC	Rv3802c	mycoyltransferase I. activity not demonstrated	lipid biosynthesis, Synthesis of mycolic acids, MYCOLIC ACID CONDENSATION	(Takayama et al., 2005)			R613
R641	1 C78MYCOLATE-PP + 1 TRE6P = 1 TREHALOSEMONOMYCOLATE-P + 1 PPM	0	100000	No EC	Rv1288 OR Rv0519c OR Rv0774c	mycoyltransferase II. activity not demonstrated	lipid biosynthesis, Synthesis of mycolic acids, MYCOLIC ACID CONDENSATION	(Takayama et al., 2005)			R614
R642	1 TREHALOSEMONOMYCOLATE-P = 1 TREHALOSEMONOMYCOLATE(CY) + 1 PI	0	100000	3.-.-.- OR 3.1.3.12	Rv3400 OR Rv2006	trehalosemonomycolatephosphate phosphatase. Possible candisdates are otsB1 and Rv3400.	lipid biosynthesis, Synthesis of mycolic acids, MYCOLIC ACID CONDENSATION	(Takayama et al., 2005)			R615
R643	1 COA = 1 MAS	0	100000	No EC		holo-MAS synthesis - artificial reaction	lipid biosynthesis, synthesis of branched fatty acids, synthesis of mycocerosic acid				R583
R644	0.25 EICOSANOYL-ACP + 0.25 DOCOSANOYL-ACP + 0.25 TETRACOSANOYL-ACP + 0.25 OCTACOSANOYL-ACP + MAS = 1 ACYL-MAS + 1 ACP	0	100000	6.2.1.-	Rv2941	acyl-CoA-mas transacylase	lipid biosynthesis, synthesis of branched fatty acids, synthesis of mycocerosic acid				R584
R645	1 ACYL-MAS + 4 SMMALONYLCOA + 8 NADPH = 1 MYCOCEROSOYL-MAS + 8 NADP + 4 CO2 + 4 COA	0	100000	No EC	Rv2940c	Mycocerosic acid synthase, mas	lipid biosynthesis, synthesis of branched fatty acids, synthesis of mycocerosic acid	(Kolatlukady, 1997)			R585
R646	1 HEXADECANOYL-COA + 1 MAS = 1 HEXADECANOYL-MAS + 1 COA	0	100000	No EC	Rv2940c		lipid biosynthesis, synthesis of branched fatty acids, synthesis of pthioceranic acid			Rv2940c	R586
R647	1 HEXADECANOYL-MAS + 6 SMMALONYLCOA + 12 NADPH = 1 PTHIOCERANOYL-COA + 12 NADP + 6 CO2 + 5 COA + 1 MAS	0	100000	No EC	RV3825c	polyketide synthase, pks2	lipid biosynthesis, synthesis of branched fatty acids, synthesis of pthioceranic acid	(Sirakova et al., 2001)			R587
R648	1 HEXADECANOYL-MAS + 8 SMMALONYLCOA + 15 NADPH = 1 HYDROXYPHTHIOCERANOYL-COA + 15 NADP + 8 CO2 + 7 COA + 1 MAS	0	100000	No EC	RV3825c	polyketide synthase, pks2	lipid biosynthesis, synthesis of hydroxypthioceranic acid (HPA)	(Sirakova et al., 2001)			R588
R649	1 SMMALONYLCOA + 1 HEXADECANOYL-ACP + 2 NADPH = 2 NADP + 1 COA + 1 CO2 + 1 TUBERCULOSTEROYL-ACP	0	100000	No EC	Rv2940c	Mycocerosic acid synthase, mas	lipid biosynthesis, synthesis of hydroxypthioceranic acid (HPA)	(Kolatlukady, 1997)			R589
R650	1 CHOR = 1 HBA + 1 PYR	0	100000	4.-.-.-	Rv2949c	chorismate pyruvate-lyase	Synthesis of Phthiocerol and Phenolphthiocerol, p-hydroxybenzoic acid (HBA) synthesis	(Stadthagen et al., 2005; Onwuema et al., 2005)			R723
R651	1 DOCOSANOYL-COA + ATP + 3 MALCOA + 2 SMMALONYLCOA + 5 NADPH = 1 PHTHIODIOLONE-A + 5 CO2 + 5 NADP + AMP + PPI	0	100000	No EC	Rv2931 AND Rv2932 AND Rv2933 AND Rv2934 AND Rv2935	pthiocerol synthase ppsA - ppsE	Synthesis of Phthiocerol and Phenolphthiocerol, PHTHIODIOLONE-A synthesis	(Onwueme et al., 2006)			R724
R652	1 PHTHIODIOLONE-A + 1 NADPH = 1 PTT + 1 NADP	0	100000	1.-.-.-	Rv2951c	phthiodiolone reductase	Synthesis of Phthiocerol and Phenolphthiocerol, PTT synthesis	(Onwueme et al., 2006)			R725
R653	1 PTT + 1 SAM = 1 PTC + 1 SAH	0	100000	2.1.1.-	Rv2952	methyltransferase	Synthesis of Phthiocerol and Phenolphthiocerol, phthiocerol (PTC) synthesis	(Perez, 2004b)			R726
R654	1 PTC + 2 MYCOCEROSOYL-MAS = 1 DIM-CYTO + 2 MAS	0	100000	No EC	Rv2939	polyketide-associated protein, papA5	Synthesis of Phthiocerol and Phenolphthiocerol, phthiocerol dimycocerosate (DIM) synthesis				R727
R655	1 HBA + 8 MALCOA + 16 NADPH + 1 ATP = 1 PHPAA-COA + 7 COA + 9 CO2 + 1 AMP + 1 PPI	0	100000		Rv2947c AND Rv2946c	polyketide synthase, pks15/1, frameshift in H37Rv	Synthesis of Phthiocerol and Phenolphthiocerol, phenolpthiocerol (PPTC) synthesis	(Constant et al 2002)			R728
R656	1 PHPAA-COA + 3 MALCOA + 2 SMMALONYLCOA = 1 PHENOLPHTHIODIOLONE-A + 5 CO2 + 5 COA	0	100000		Rv2931 AND Rv2932 AND Rv2933 AND Rv2934 AND Rv2935 AND Rv2930 AND Rv2941 AND Rv1661	phenolpthiocerol synthase ppsA - ppsE, fadD26, fadD28, pks7	Synthesis of Phthiocerol and Phenolphthiocerol, phenolpthiocerol (PPTC) synthesis	(Constant et al 2002; Rousseau et al 2003)			R729
R657	1 PHENOLPHTHIODIOLONE-A + NADPH = 1 PPTT + NADP	0	100000	1.-.-.-	Rv2951c	phenolphthiodiolone reductase	Synthesis of Phthiocerol and Phenolphthiocerol, phenolpthiocerol (PPTC) synthesis	(Constant et al 2002; Rousseau et al 2003)			R730
R658	1 PPTT + 1 SAM = 1 PPTC + 1 SAH	0	100000	2.1.1.-	Rv2952	methylase	Synthesis of Phthiocerol and Phenolphthiocerol, phenolpthiocerol (PPTC) synthesis	(Perez 2004b)			R731
R659	1 PPTC + 2 MYCOCEROSOYL-MAS = 1 PHDIM-CYTO + 2 MAS	0	100000	No EC	Rv2939	polyketide-associated protein, papA5	Synthesis of Phthiocerol and Phenolphthiocerol, phenolphthiocerol dimycocerosate (PDIM) synthesis				R732
R660	1 PHDIM-CYTO = 1 PHDIM	0	100000		Rv2942 AND RV2936 AND Rv2937 AND Rv2938	RND permease, mmpL7 AND drrABC transporter	Synthesis of Phthiocerol and Phenolphthiocerol, phenolphthiocerol dimycocerosate (PDIM) synthesis	(Jain et al., 2005; Camacho et al., 2001)			R733
R661	1 PHDIM + 1 DTDPRHAM = 1 PHDIMRHAM1 + 1 DTDP	0	100000	2.4.1.-	Rv2962c	glycosyl transferase	Phenolic Glycolipid synthesis				R734
R662	1 PHDIMRHAM1 + 1 DTDPRHAM = 1 PHDIMRHAM2 + 1 DTDP	0	100000	2.4.1.-	Rv2958c	glycosyl transferase	Phenolic Glycolipid synthesis				R734b
R663	1 PHDIMRHAM2 + 1 SAM = 1 MYCOSIDE_B + 1 SAH	0	100000	2.1.1.-	Rv2959c	methyltransferase	Phenolic Glycolipid synthesis	(Perez 2004b)			R735
% R664	1 HBA + 1 DTDPRHAM = 1 HBARHAM1 + 1 DTDP	0	100000	2.4.1.-	Rv2962c	glycosyltransferase	pHBAD1 and pHBAD2 synthesis	(Perez 2004a)			% R737
% R665	1 HBA + 1 DTDPRHAM = 1 HBARHAM2 + 1 DTDP	0	100000	2.4.1.-	Rv2958c	glycosyltransferase	pHBAD1 and pHBAD2 synthesis	(Perez 2004a)			% R737B
% R666	1 HBARHAM2 + 1 SAM = 1 PHBAD1 + 1 SAH	0	100000	2.1.1.-	Rv2959c	methyltransferase	pHBAD1 and pHBAD2 synthesis	(Perez 2004b)			% R738
% R667	1 PHBAD1 + 1 GDPFUC + 1 DTDP + 3 SAM = 1 PHBAD2 + 3 SAH	0	100000	2.4.1.-	Rv2957		pHBAD1 and pHBAD2 synthesis	(Perez 2004a)			% R739
R668	1 TRE + 1 PAPS = 1 TRE-S + 1 PAP	0	100000		Rv3529c OR Rv1373 OR Rv2267c	sulfotransferase	sulfolipid-1 (SL-1) synthesis, trehalose sulfate (TRE-S) synthesis	(Mougous et al., 2002)			R754
R669	1 TRE-S + 0.333 HEXADECANOYL-COA + 0.333 OCTADECANOYL-COA + 0.333 EICOSANOYL-COA = 1 ACYL-TRE-S-COA	0	100000				sulfolipid-1 (SL-1) synthesis, acyl trehalose sulfate-COA (ACYL-TRE-S)				R755
R670	1 ACYL-TRE-S-COA + 1 HYDROXYPHTHIOCERANOYL-COA = 1 SL1278-CYTO + 2 COA	0	100000			acyl transferase, possibly fadD23 or papA1	sulfolipid-1 (SL-1) synthesis, SL1278-CYTO synthesis	(Converse et al., 2003)			R756
R671	1 SL1278-CYTO = 1 SL1278-WALL	0	100000	No EC	Rv3823c	mmpL8	sulfolipid-1 (SL-1) synthesis, SL1278-WALL synthesis	(Converse et al., 2003)			R757
R672	1 OCTADECANOYL-COA + 3 RMMALONYLACP + 6 NADPH = 1 MYCOLIPANOIC-ACP + 3 CO2 + 6 NADP + 1 COA + 2 ACP	0	100000		Rv1180 AND Rv1181	mas-like gene, msl3	synthesis of mycolipanoic, mycolipenic (phthienoic), mycolipodienoic acid and polyacyl trehalose	(Dubey et al., 2002; Rousseau et al., 2003)			R759
R673	1 OCTADECANOYL-COA + 3 RMMALONYLACP + 5 NADPH = 1 MYCOLIPENOYL-ACP + 3 CO2 + 5 NADP + 1 COA + 2 ACP	0	100000		Rv1180 AND Rv1182	mas-like gene, msl4	synthesis of mycolipanoic, mycolipenic (phthienoic), mycolipodienoic acid and polyacyl trehalose	(Dubey et al., 2002; Rousseau et al., 2003)			R760
R674	1 OCTADECANOYL-COA + 3 RMMALONYLACP + 4 NADPH = 1 MYCOLIPDIENOYL-ACP + 3 CO2 + 4 NADP + 1 COA + 2 ACP	0	100000		Rv1180 AND Rv1183	mas-like gene, msl5	synthesis of mycolipanoic, mycolipenic (phthienoic), mycolipodienoic acid and polyacyl trehalose	(Dubey et al., 2002; Rousseau et al., 2003)			R761
R678	1 G3P + 1 PYR = 1 DX5P + 1 CO2	0	100000	2.2.1.7	Rv3379c OR Rv2682c	1-deoxy-D-xylulose-5-phosphate synthase	Polyprenoids biosynthesis	(Crick et al., 2001)		Rv2220	R443
R679	1 DX5P + 1 NADPH = 1 MDE4P + 1 NADP	0	100000	1.1.1.267	Rv2870c	1-deoxy-D-xylulose-5-phosphate reductoisomerase	Polyprenoids biosynthesis	(Takahashi et al., 1998)			R444
R680	1 MDE4P + 1 CTP = 1 CDPMDE + 1 PPI	0	100000	2.7.7.60	Rv3582c	2-C-methyl-D-erythritol 4-phosphate cytidylyltransferase	Polyprenoids biosynthesis			Rv2870c	R445
R681	1 CDPMDE + 1 ATP = 1 2PCDPMDE + 1 ADP	0	100000	2.7.1.148	Rv1011	4-(cytidine 5'-diphospho)-2-C-methyl-D-erythritol kinase	Polyprenoids biosynthesis				R446
R682	1 2PCDPMDE = 1 MDECPP + 1 CMP	0	100000	4.6.1.12	Rv3581c	2-C-methyl-D-erythritol 2,4-cyclodiphosphate synthase	Polyprenoids biosynthesis	(Kemp et al., 2002)			R447
R683	1 MDECPP + 1 NADH = 1 HMB4PP + 1 NAD	0	100000	1.17.4.3	Rv2868c	4-hydroxy-3-methylbut-2-en-1-yl diphosphate synthase	Polyprenoids biosynthesis				R448
R684	1 HMB4PP + 1 NADH = 1 IPP + 1 NAD	0	100000	No EC	Rv3382c OR Rv1110	Probable LYTB-Related protein lytB1 & lytB2	Polyprenoids biosynthesis			Rv2868c	R449
R685	1 IPP = 1 DMPP	-100000	100000	5.3.3.2	Rv1745c	isopentenyl-diphosphate D-isomerase	Polyprenoids biosynthesis				R450
R686	1 IPP + 1 DMPP = 1 GPP + 1 PPI	0	100000	2.5.1.1	Rv3398c OR Rv3383c OR Rv2173	dimethylallyltranstransferase	Polyprenoids biosynthesis			Rv1745c	R451
R687	1 IPP + 1 GPP = 1 FPP + 1 PPI	0	100000	2.5.1.10	Rv1086	FPP synthase	Polyprenoids biosynthesis	(Crick et al., 2001)			R452
R688	1 IPP + 1 FPP = 1 GGPP + 1 PPI	0	100000	2.5.1.29	Rv3398c	farnesyltranstransferase	Polyprenoids biosynthesis			Rv1086	R453
R689	1 IPP + 1 GGPP = 1 PPPP + 1 PPI	0	100000		Rv3398c	dimethylallyltranstransferase	Polyprenoids biosynthesis				R454
R690	1 IPP + 1 PPPP = 1 HPPP + 1 PPI	0	100000	2.5.1.33		trans-pentaprenyltranstransferase	Polyprenoids biosynthesis				R455
R691	1 IPP + 1 HPPP = 1 HEPPP + 1 PPI	0	100000	2.5.1.30	Rv0562	trans-hexaprenyltranstransferase	Polyprenoids biosynthesis				R456
R692	1 IPP + 1 HEPPP = 1 OPP + 1 PPI	0	100000	2.5.1.30		trans-hexaprenyltranstransferase	Polyprenoids biosynthesis				R457
R693	1 IPP + 1 OPP = 1 NPP + 1 PPI	0	100000	2.5.1.11		trans-octaprenyltranstransferase	Polyprenoids biosynthesis				R458
R694	1 FPP + 7 IPP = 1 DPP	0	100000	2.5.1.31	Rv2361c	Decaprenyl diphosphate synthase	Polyprenoids biosynthesis	(Kaur et al., 2004)			R459
R695	1 PRPP + 1 DPP = 1 PPI + 1 DPPPR	0	100000	No EC	Rv3806c	phosphoribose:decaprenyl ribosyltransferase	synthesis of arabinogalactan (incomplete)	(Huang et al., 2005; Mikusova et al., 2005)			R686
R696	1 DPPPR = 1 PI + 1 DPPR	0	100000	No EC		decaprenylphosphoryl-5-phosphoribose phosphatase	synthesis of arabinogalactan (incomplete)	(Huang et al., 2005; Mikusova et al., 2005)			R687
R697	1 DPPR = 1 ARAFDPP	0	100000	1.-.-.-	Rv3790 AND Rv3791	decaprenylphosphoryl-beta-D-ribose epimerase	synthesis of arabinogalactan (incomplete)	(Huang et al., 2005; Mikusova et al., 2005)			R688
R698	1 ALA = 1 DALA	-100000	100000	5.1.1.1	Rv3423c	alanine racemase	synthesis of arabinogalactan (incomplete), 4.4 PEPTIDOGLYCAN PRECURSORS BIOSYNTHESIS (Ingraham et al., 1983), p.112, D-alanyl-D-alanine synthesis	(Caceres et al., 1997)		Rv3791	R689
R699	2 DALA + ATP = 1 ALAALA + 1 PI + 1 ADP	0	100000	6.3.2.4	Rv2981c	D-alanine-D-alanine ligase	synthesis of arabinogalactan (incomplete), 4.4 PEPTIDOGLYCAN PRECURSORS BIOSYNTHESIS (Ingraham et al., 1983), p.112, D-alanyl-D-alanine synthesis	(Feng et al., 2003)			R690
R700	1 DPP + 1 UDPNAG = 1 NAGDPP + 1 UMP	0	100000	No EC		Unidentified transferase	synthesis of arabinogalactan (incomplete)	(Crick et al., 2001)			R691
R701	1 NAGDPP + 1 DTDPRHAM = 1 RHAMNAGDPP + 1 DTDP	0	100000	2.-.-.-	Rv3265c OR Rv1525	Rhamnosyl transferase wbbL, wbbL2	synthesis of arabinogalactan (incomplete)	(Crick et al., 2001)			R692
R702	1 RHAMNAGDPP + 30 UDPGALF = 1 GALACTANDPP + 30 UDP	-100000	100000	2.-.-.-	Rv3808c	bifunctional UDP-galactofuranosyl transferase glfT	synthesis of arabinogalactan (incomplete)	(Crick et al., 2001)			R693
R705	1 GALACTANDPP + 1 ARAFDPP = 1 ARA[1]GALACTANDPP + 1 DPP	-100000	100000	2.4.2.34	Rv3792	arabinosyl transferases aftA	synthesis of arabinogalactan (incomplete), ArabinofuranoseDPP Synthesis	(Berg et al., 2005; Alderwick et al., 2006)			R695b
R706	1 ARA[1]GALACTANDPP + 70 ARAFDPP = 1 ARABINOGALACTANDPP + 70 DPP	-100000	100000	2.4.2.34	Rv3794 AND Rv3795	arabinosyl transferases embA and embB	synthesis of arabinogalactan (incomplete), ArabinofuranoseDPP Synthesis	(Berg et al., 2005; Alderwick et al., 2006)			R696
R707	1 G1P + 1 DTTP = 1 DTDPGLC + 1 PPI	0	100000	2.7.7.24	Rv0334	alpha-D-glucose-1-phosphate thymidylyl-transferase rmlA	synthesis of arabinogalactan (incomplete), dTDP-Rhamnose Synthesis				R697
R708	1 DTDPGLC = 1 DTDP4DH6DGLC	-100000	100000	4.2.1.46	Rv3464 OR Rv3634c OR Rv3468 OR Rv3784	dTDP-glucose-4,6-dehydratase rmlB/rmlB2/rmlB3/epiB	synthesis of arabinogalactan (incomplete), dTDP-Rhamnose Synthesis				R698
R709	1 DTDP4DH6DGLC = 1 DTDP4DH6DMAN	0	100000	5.1.3.13	Rv3465	dTDP-4-dehydrorhamnose 3,5-epimerase rmlC	synthesis of arabinogalactan (incomplete), dTDP-Rhamnose Synthesis				R699
R710	1 DTDP4DH6DMAN + 1 NADPH = 1 DTDPRHAM + 1 NADP	0	100000	1.1.1.133	Rv3260c	WhiB-like regulatory protein rmlD	synthesis of arabinogalactan (incomplete), dTDP-Rhamnose Synthesis				R700
R711	1 UDPGAL = 1 UDPGALF	0	100000	5.4.99.9	Rv3809c	UDP-galactopyranose mutase glf	synthesis of arabinogalactan (incomplete), UDP-Galactofuranose Synthesis	(Nassau et al., 1996)			R701
R712	1 GLN + 1 F6P = 1 GLU + 1 GA6P	-100000	100000	2.6.1.16	Rv3436c	glutamine-fructose-6-phosphate transaminase	Peptidoglycan Synthesis, NAG and NAM biosynthesis			Rv3260c	R702
R713	1 GLU = 1 DGLU	0	100000	5.1.1.3	Rv1338	glutamate racemase, murI	Peptidoglycan Synthesis, NAG and NAM biosynthesis			Rv3809c	R704
R714	1 GA6P = 1 F6P + 1 NH3	-100000	100000	3.5.99.6		glucosamine-6-phosphate deaminase	Peptidoglycan Synthesis, NAG and NAM biosynthesis				R705
R715	1 GA1P = 1 GA6P	-100000	100000	5.4.2.2	Rv3068c	phosphoglucomutase	Peptidoglycan Synthesis, NAG and NAM biosynthesis				R706
R716	1 ACCOA + 1 GA1P = 1 COA + 1 NAGA1P	-100000	100000	2.3.1.157		glucosamine-1-phosphate N-acetyltransferase	Peptidoglycan Synthesis, NAG and NAM biosynthesis				R707
R717	1 NAGA1P + 1 UTP = 1 UDPNAG + PPI	0	100000	2.7.7.23	Rv1018c	UDP-N-acetylglucosamine-pyrophosphorylase	Peptidoglycan Synthesis, NAG and NAM biosynthesis				R708
R718	1 UDPNAG + 1 PEP = 1 UDPNAGPEE	-100000	100000	2.5.1.7	Rv1315	UDP-N-acetylglucosamine enolpyruvoyl transferase : murA	Peptidoglycan Synthesis, NAG and NAM biosynthesis				R709
R719	1 UDPNAGPEE + 1 NADPH = 1 UDPNAM + 1 NADP	0	100000	1.1.1.158	Rv0482	UDP-N-acetylenolpyruvoylglucosamine reductase	Peptidoglycan Synthesis, NAG and NAM biosynthesis			Rv1018c	R710
R722	1 UDPNAM + 1 NADPH = 1 UDPNGM + 1 NADP	0	100000		Rv3818	UDP-N-acetylmuramic acid hydroxylase, namH	Peptidoglycan Synthesis, NAG and NAM biosynthesis	(Raymond et al., 2005)			R712b
R723	0.7 UDPNGM + 0.3 UDPNAM + 1 ATP + 1 ALA = 1 UDP[NAM:NGM]ALA + 1 ADP + 1 PI	-100000	100000	6.3.2.8	Rv2152c	UDP-N-acetylmuramate-alanine ligase	Peptidoglycan Synthesis, NAG and NAM biosynthesis	(Mahapatra et al., 2005)			R713
R724	1 UDP[NAM:NGM]ALA + 1 ATP + 1 DGLU = 1 UDP[NAM:NGM]ALAGLU + 1 ADP + 1 PI	0	100000	6.3.2.9	Rv2155c	UDP-N-acetylmuramoylalanine D-glutamate ligase, murD	Peptidoglycan Synthesis, NAG and NAM biosynthesis				R714
R725	1 UDP[NAM:NGM]ALAGLU + 1 ATP + 1 MDAPIM = 1 UDP[NAM:NGM]AGMDAPIM + 1 ADP + 1 PI	0	100000	6.3.2.13	Rv2158c	UDP-N-acetylmuramoylalanyl-D-glutamate-2,6-diaminopimelate ligase	Peptidoglycan Synthesis, NAG and NAM biosynthesis				R715
R726	1 UDP[NAM:NGM]AGMDAPIM + 1 ALAALA + 1 ATP = 1 UDP[NAM:NGM]AGMDAPIMAA + 1 ADP + 1 PI	0	100000	6.3.2.15	Rv2157c	UDP-N-acetylmuramoylalanyl-D-glutamate-2,6-diaminopimelate-D-alanyl-D-alanyl ligase	Peptidoglycan Synthesis, NAG and NAM biosynthesis				R716
R727	1 UDP[NAM:NGM]AGMDAPIMAA + 1 DPP = 1 LIPID1 + 1 UMP	-100000	100000	2.7.8.13	Rv2156c	Probable phospho-N-acetylmuramoyl-pentappeptidetransferase MurX (Lipid 1 formation)	Peptidoglycan Synthesis, NAG and NAM biosynthesis				R717
R728	1 LIPID1 + 1 UDPNAG = 1 LIPID2 + 1 UDP	0	100000	2.4.1.-	Rv2153c	UDP-N-acetylglucosamine-N-acetylmuramyl(pentapeptide) phosphoryl-undecaprenyl-N-acetylglucoasmine transferase (Lipid 2 formation)	Peptidoglycan Synthesis, NAG and NAM biosynthesis				R718
R729	1 LIPID2 + 1 NH3 + 1 ATP = 1 LIPID2-AMIDATED + 1 ADP + 1 PI	0	100000				Peptidoglycan Synthesis, NAG and NAM biosynthesis	(Mahapatra et al., 2005; Kotani et al., 1970)			R718b
R730	1 LIPID2-AMIDATED = 1 PEPTIDOGLYCAN + 1 DPP	0	100000				Peptidoglycan Synthesis, NAG and NAM biosynthesis				R719
R731	30 PEPTIDOGLYCAN + 1 ARABINOGALACTANDPP = 1 ARABINOGALACTAN_PEPTIDOGLYCAN + 1 DPP	0	100000			unidentified enzymes(s)	Arabinogalactan_Petidoglycan Complex biosynthesis				R618
PROT	0.389 ILE + 0.832 VAL + 0.173 MET + 1.324 ALA + 0.208 HIS + 0.192 LYS + 0.899 LEU + 0.696 ARG + 0.537 ASP + 0.541 SER + 0.429 GLU + 0.283 GLN + 0.556 THR + 0.132 TRP + 0.187 TYR + 0.094 CYS + 0.213 ASN + 40.74 ATP + 0.958 GLY + 0.56 PRO + 0.26 PHE = PROTEIN	0	100000				Macromolecule biosynthesis				PROT
RNA	0.641 UTP + 0.708 CTP + 1.98 ATP + 1.13 GTP = RNA + 1.25 ADP + 1.25 PI + 3.21 PPI	0	100000				Macromolecule biosynthesis				RNA
DNA	0.557 DTTP + 1.061 DGTP + 1.061 DCTP + 4.44 ATP + 0.557 DATP = DNA + 4.44 ADP + 4.44 PI + 3.24 PPI	0	100000				Macromolecule biosynthesis				DNA
SM_MOL	0.188 NAD + 0.168 NADP + 0.163 COA + 0.012 ACP + 0.012 LIPO + 0.012 MBT-HOLO + 0.146 MK + 0.274 FMN + 0.159 FAD + 0.163 MAS + 0.01 HEME-FE2 + 0.01 HEME-FE3 + 0.001 FE2 + 0.001 FE3 + 0.001 FERO + 0.001 FERI + 0.01 SPRMD + 0.01 MTR1P = SMALLMOLECULES	0	100000			NOTE: It has been estimated that 7 to 64 µg of Fe/g of mycobacterial cell mass is required to support growth	Macromolecule biosynthesis	(De Voss et al., 1999)			SM_MOL
PE	1.23 PS = 1 PE + 1.23 CO2	0	100000	4.1.1.65	Rv0437c	phosphatidylserine decarboxylase	Phospholipid synthesis, Synthesis of Phosphatidylethanolamine				PE
TAG	0.220 HEXADECANOYL-COA + 0.110 9-HEXADECENOYL-COA + 0.110 OCTADECANOYL-COA + 0.110 9-OCTADECENOYL-COA + 0.110 EICOSANOYL-COA + 0.110 TETRACOSANOYL-COA + 0.110 HEXACOSANOYL-COA + 0.110 NONADECANOYL-COA + 0.110 PENTADECANOYL-COA + 1.16 DAG = 1.10 PI + 1 TAGbio + 1.10 COA	0	100000				triglyceride synthesis				TAG
PIMS	0.082 AC2PIM1 + 0.082 AC2PIM2 + 0.082 AC3PIM5 + 0.082 AC4PIM6 + 0.082 AC4PIM7 = 1 PIMS	0	100000			artificial reaction	Phosphatidylinositol mannoside (PIM) synthesis				PIMS
LAM	0.064 LM + 4.5 ARAFDPP = 4.5 DPP + 1 LAM	0	100000	2.4.2.34	Rv3793	arabinosyl transferases embC	Macromolecule biosynthesis	(Berg et al., 2005; Alderwick et al., 2006)			LAM
MAPC	0.008 ARABINOGALACTAN_PEPTIDOGLYCAN + 0.238 TREHALOSEMONOMYCOLATE = 1 MAPC + 0.238 TRE	0	100000		Rv3804c AND Rv1886c AND Rv0129c	mycoyltransferase Antigen-85 complex (FbpA, FbpB, FbpC)	MAPC biosynthesis	(Crick et al., 2001)			MAPC
P-L-GLX	3.4 GLU + 3.4 GLN = 1 P-L-GLX	0	100000	6.3.1.2	Rv2220	secreted glutamine synthetase glnA1 + unknown enzymes (possibly amino acid ligases - see	poly-L-glutamate/glutamine synthesis (cell wall)	(Harth & Horwitz, 1999; Harth et al., 2000)			P-L-GLX
CL	0.647 CDPDG + 0.647 PG = 0.647 CMP + 1 CL	0	100000	2.7.8.-	Rv1822	cardiolipin synthase	Phospholipid synthesis, synthesis of cardiolipin				CL
LM	3.60 PPM + 0.200 AC3PIM2 = 3.60 DPP + 1 LM	0	100000	2.4.1.-		alpha-mannosyltransferase	Lipoarabinomannan (LAM) & Lipomannan (LM) synthesis				LM
TDM	0.522 TREHALOSEMONOMYCOLATE(CY) = 1 TREHALOSEDIMYCOLATE + 0.522 TRE	0	100000	2.3.1.-	Rv3804c AND Rv1886c AND Rv0129c	mycoyltransferase Antigen-85 complex (FbpA, FbpB, FbpC)	lipid biosynthesis, Synthesis of mycolic acids, MYCOLIC ACID CONDENSATION	(Takayama et al., 2005; Belisle et al., 1997; Puech et al, 2000)		Rv3804c AND Rv1886c	TDM
TMM	0.480 TREHALOSEMONOMYCOLATE(CY) + 0.480 ATP = 1 TREHALOSEMONOMYCOLATE + 0.480 ADP + 0.480 PI	0	100000		(Rv1273c AND Rv1272c) OR (Rv1348 AND Rv1349) OR Rv0194 OR Rv1819c OR Rv1747 OR (Rv1687c AND Rv1686c)	ABC transporters	lipid biosynthesis, Synthesis of mycolic acids, MYCOLIC ACID CONDENSATION	(Takayama et al., 2005)		Rv0129c	TMM
DAT	1.38 MYCOLIPENOYL-ACP + 0.690 TRE6P = 1 DIACYLTREHALOSE + 1.38 ACP	0	100000	hypothetical		unidentified acyl transferase	synthesis of mycolipanoic, mycolipenic (phthienoic), mycolipodienoic acid and polyacyl trehalose				DAT
PAT	0.334 MYCOLIPANOIC-ACP + 0.668 MYCOLIPENOYL-ACP + 0.668 MYCOLIPDIENOYL-ACP + 0.334 TRE6P = 1 POLYACYLTREHALOSE + 1.67 ACP	0	100000	hypothetical		unidentified acyl transferase	synthesis of mycolipanoic, mycolipenic (phthienoic), mycolipodienoic acid and polyacyl trehalose				PAT
MPM	1.01 PHOSPHO-PENTA-METHYL-TRICONTANOYL-COA + 1.01 GDPMAN = 1 MPD + 1.01 GDP + 1.01 COA	0	100000				synthesis of mannosyl beta-1-phosphodolichol (MPD)	(Matsunaga et al., 2004)			MPD
DIM	0.436 DIM-CYTO = 1 DIM	0	100000		Rv2942 AND RV2936 AND Rv2937 AND Rv2938	RND permease, mmpL7 AND drrABC transporter	Synthesis of Phthiocerol and Phenolphthiocerol, phenolphthiocerol dimycocerosate (PDIM) synthesis	(Jain et al., 2005; Camacho et al., 2001)			DIM
PGL	0.259 MYCOSIDE_B + 0.259 GDPFUC + 0.259 DTDP + 0.778 SAM = 1 PGL-TB + 0.778 SAH	0	100000	2.4.1.-	Rv2957	glycosyltransferase	Phenolic Glycolipid synthesis	(Perez 2004a)			PGL
SL-1	0.325 SL1278-WALL + 0.325 HYDROXYPHTHIOCERANOYL-COA + 0.325 PTHIOCERANOYL-COA = 1 SL-1 + 0.650 COA	0	100000			extracellular acyl transferase	sulfolipid-1 (SL-1) synthesis, SL-1 synthesis	(Converse et al., 2003)			SL-1
GLUCAN	5.5 GLC = 1 GLUCAN	0	100000	No EC
BIOMASS1	0.214 PROTEIN + 0.036 RNA + 0.022 DNA + 0.050 SMALLMOLECULES + 0.006 PE + 0.016 TAGbio + 0.040 PIMS + 0.186 LAM + 0.208 MAPC + 0.035 P-L-GLX + 0.007 CL + 0.054 LM + 0.001 TREHALOSEDIMYCOLATE + 0.001 TREHALOSEMONOMYCOLATE + 0.001 POLYACYLTREHALOSE + 0.001 DIACYLTREHALOSE + 0.0001 MPD + 0.002 DIM + 0.029 PGL-TB + 0.005 SL-1 + 0.1 GLUCAN + 47 ATP = 1 BIOMASS + 47 ADP + 47 PI	0	100000				BIOMASS2 BIOSYNTHESIS				BIOMASS2
% BIOMASSe	0.214 PROTEIN + 0.036 RNA + 0.022 DNA + 0.050 SMALLMOLECULES + 0.006 PE + 0.016 TAGbio + 0.040 PIMS + 0.186 LAM + 0.208 MAPC + 0.035 P-L-GLX + 47 ATP = 1 BIOMASS + 47 ADP + 47 PI	0	100000
BXT	BIOMASS = BIOMASSxt	0	100000
R800	1 NH3xt = 1 NH3	-100000	100000			ammonia transport via diffusion	Transport reactions, Free diffusion				R793
% R801	1 NO3xt + 1 H = 1 NO3	-100000	100000		Rv1737c	nitrate transporter, narK2	Transport reactions, Free diffusion	(Sohaskey, 2005)			% R794
% R802	1 NO2xt + 1 H = 1 NO2	-100000	100000		Rv1737c	nitrate transporter, narK2	Transport reactions, Proton-linked active transport	(Sohaskey, 2005)			% R911
R803	1 NO2xt = 1 NO2	-100000	100000			passive diffucion of nitrite out of the cell	Transport reactions, Proton-linked active transport	(Sohaskey, 2005)			R911b
R804	1 O2xt = 1 O2	-100000	100000			oxygen transport via diffusion	Transport reactions, Free diffusion				R795
R805	1 CO2xt = 1 CO2	-100000	100000			CO2 transport via diffusion	Transport reactions, Free diffusion				R790
% R806	1 FORxt = 1 FOR	-100000	100000			formate transport via diffusion	Transport reactions, Free diffusion				% R791
% R807	1 GLYCOLATExt = 1 GLYCOLATE	-100000	100000			glycolate transport via diffusion	Transport reactions, Free diffusion				% R796
% R808	1 ACxt = 1 AC	-100000	100000			acetate transport via diffusion	Transport reactions, Facilitated diffusion				% R943
% R809	1 ACALxt = 1 ACAL	-100000	100000			acetaldehyde transport via facilitated diffusion	Transport reactions, Facilitated diffusion				% R797
% R810	1 ANxt = 1 AN	-100000	100000			anthranilate transport via facilitated diffusion	Transport reactions, Facilitated diffusion				% R798
% R811	1 CITRxt = 1 CITR	-100000	100000			citrulline transport via facilitated diffusion	Transport reactions, Facilitated diffusion				% R799
% R812	1 GLxt = 1 GL	0	1			glycerol transport via channel/putative glycerol uptake facilitator protein	Transport reactions, Facilitated diffusion				% R801
% R813	1 GLYNxt = 1 GLYN	-10000	100000			dihydroxyacetone transport via facilitated diffusion	Transport reactions, Facilitated diffusion				% R802
% R814	1 GNxt = 1 GN	-10000	100000			guanine transport via facilitated diffusion	Transport reactions, Facilitated diffusion				% R803
% R815	1 HYXNxt = 1 HYXN	-10000	100000			hypoxanthine transport via facilitated diffusion	Transport reactions, Facilitated diffusion				% R804
% R816	1 NACxt = 1 NAC	-10000	100000			nicotinic acid transport via facilitated diffusion	Transport reactions, Facilitated diffusion				% R805
% R817	1 T3xt = 1 T3	-10000	100000			glyceraldehyde transport via facilitated diffusion	Transport reactions, Facilitated diffusion				% R807
% R818	1 UREAxt = 1 UREA	-10000	100000			urea transport via facilitated diffusion	Transport reactions, Facilitated diffusion				% R808
% R819	1 XANxt = 1 XAN	-10000	100000			xanthine transport via facilitated diffusion	Transport reactions, Facilitated diffusion				% R809
% R820	1 ALAxt + 1 ATP = 1 ALA + 1 ADP	0	100000			L-alanine transport via ABC system	Transport reactions, Osmotic shock-sensitive active transport (ABC system)				% R810
% R821	1 ARGxt + 1 ATP = 1 ARG + 1 ADP + 1 PI	0	100000			L-arginine transport via ABC system	Transport reactions, Osmotic shock-sensitive active transport (ABC system)				% R811
% R822	1 ASNxt + 1 ATP = 1 ASN + 1 ADP + 1 PI	0	100000			L-asparagine transport via ABC system/putative L-asparagine permease	Transport reactions, Osmotic shock-sensitive active transport (ABC system)				% R812
% R823	1 ASPxt + 1 ATP = 1 ASP + 1 ADP + 1 PI	0	100000		Rv2127	L-aspartate transport via ABC system	Transport reactions, Osmotic shock-sensitive active transport (ABC system)				% R813
% R824	1 SUCxt + 1 ATP = 1 SUC + 1 ADP + 1 PI	0	100000			Sucrose transport via ABC system/putative cellobiose transport permease	Transport reactions, Osmotic shock-sensitive active transport (ABC system)				% R814b
% R825	1 CELBxt + 1 ATP = 1 CELB + 1 ADP + 1 PI	0	100000			cellobiose transport via ABC system/putative cellobiose transport permease	Transport reactions, Osmotic shock-sensitive active transport (ABC system)				% R814
% R826	1 CYSxt + 1 ATP = 1 CYS + 1 ADP + 1 PI	0	100000		Rv2834c	L-cysteine transport via ABC system	Transport reactions, Osmotic shock-sensitive active transport (ABC system)				% R815
% R827	1 DAPIMxt + 1 ATP = 1 DAPIM + 1 ADP + 1 PI	0	100000			2,6-diaminopimelic acid transport via ABC system	Transport reactions, Osmotic shock-sensitive active transport (ABC system)				% R816
% R828	1 DGLUxt + 1 ATP = 1 DGLU + 1 ADP + 1 PI	0	100000			D-glutamate transport via ABC system	Transport reactions, Osmotic shock-sensitive active transport (ABC system)				% R819
% R829	1 GLNxt + 1 ATP = 1 GLN + 1 ADP + 1 PI	0	100000		Rv0411c AND Rv2565	L-glutamine binding (glnH) and transport via ABC system (glnQ)	Transport reactions, Osmotic shock-sensitive active transport (ABC system)				% R821
% R830	1 GLUxt + 1 ATP = 1 GLU + 1 ADP + 1 PI	0	100000			glutamate transport via ABC system	Transport reactions, Osmotic shock-sensitive active transport (ABC system)				% R822
% R831	1 HISxt + 1 ATP = 1 HIS + 1 ADP + 1 PI	0	100000		Rv0411c	L-histidine transport via ABC system	Transport reactions, Osmotic shock-sensitive active transport (ABC system)				% R823
% R832	1 ILExt + 1 ATP = 1 ILE + 1 ADP + 1 PI	0	100000			L-isoleucine transport via ABC system	Transport reactions, Osmotic shock-sensitive active transport (ABC system)				% R824
% R833	1 LEUxt + 1 ATP = 1 LEU + 1 ADP + 1 PI	0	100000			L-leucine transport via ABC system	Transport reactions, Osmotic shock-sensitive active transport (ABC system)				% R827
% R834	1 LYSxt + 1 ATP = 1 LYS + 1 ADP + 1 PI	0	100000			L-lysine transport via ABC system	Transport reactions, Osmotic shock-sensitive active transport (ABC system)				% R829
% R835	1 METxt + 1 ATP = 1 MET + 1 ADP + 1 PI	0	100000			L-methionine transport via ABC system	Transport reactions, Osmotic shock-sensitive active transport (ABC system)				% R830
% R836	1 MLTxt + 1 ATP = 1 MLT + 1 ADP + 1 PI	0	100000			maltose transport via ABC system	Transport reactions, Osmotic shock-sensitive active transport (ABC system)				% R831
% R837	1 ORNxt + 1 ATP = 1 ORN + 1 ADP + 1 PI	0	100000		Rv2833c AND Rv2835c AND Rv2834c AND Rv2832c	ornithine transport via ABC system	Transport reactions, Osmotic shock-sensitive active transport (ABC system)				% R832
R838	1 PIxt + 1 ATP = 2 PI + 1 ADP	0	100000		(Rv0934 AND Rv0936 AND Rv0935 AND Rv0933) OR (Rv0932c AND Rv0930 AND Rv0929 AND Rv0933) OR (Rv0928 AND Rv0930 AND Rv0928 AND Rv0933)	phosphate transport via ABC system, pstS1, pstA-2, pstC1, pstB	Transport reactions, Osmotic shock-sensitive active transport (ABC system)	(Braibant et al., 1996)			R833
% R839	1 PROxt + 1 ATP = 1 PRO + 1 ADP + 1 PI	0	100000		Rv0934 AND Rv0935 AND Rv0936 AND Rv0933	L-proline transport via ABC system	Transport reactions, Osmotic shock-sensitive active transport (ABC system)				% R836
% R840	1 RIBxt + 1 ATP = 1 RIB + 1 ADP + 1 PI	0	100000			D-ribose transport via ABC system	Transport reactions, Osmotic shock-sensitive active transport (ABC system)				% R837
R841	1 SLFxt + 1 ATP = 1 SLF + 1 ADP + 1 PI	0	100000		Rv2397c AND Rv2398c AND Rv2399c AND Rv2400c	sulfate transport via ABC system cysTWA and sulfate-binding lipoprotein, subI	Transport reactions, Osmotic shock-sensitive active transport (ABC system)	(Wooff et al., 2002)			R838
% R842	1 THRxt + 1 ATP = 1 THR + 1 ADP + 1 PI	0	100000			L-threonine transport via ABC system	Transport reactions, Osmotic shock-sensitive active transport (ABC system)				% R839
% R843	1 VALxt + 1 ATP = 1 VAL + 1 ADP + 1 PI	0	100000			L-valine transport via ABC system	Transport reactions, Osmotic shock-sensitive active transport (ABC system)				% R840
% R844	1 ACxt + 1 H = 1 AC	0	100000			acetate transport via proton symport	Transport reactions, Proton-linked active transport				% R843
% R845	1 ADxt + 1 H = 1 AD	0	100000			adenine transport via proton symport	Transport reactions, Proton-linked active transport				% R845
% R846	1 ADNxt + 1 H = 1 ADN	0	100000			adenosine transport via proton symport	Transport reactions, Proton-linked active transport				% R846
% R847	1 AKGxt + 1 H = 1 AKG	0	100000			2-oxoglutarate transport via proton symport	Transport reactions, Proton-linked active transport				% R847
% R848	1 ASPxt + 1 H = 1 ASP	0	100000			L-aspartate transport in via proton symport	Transport reactions, Proton-linked active transport				% R848
% R849	1 ASPxt + 2 H = 1 ASP	0	100000			L-aspartate transport via proton symport (2 H)	Transport reactions, Proton-linked active transport				% R849
% R850	1 ASPxt + 3 H = 1 ASP	0	100000			L-asparate transport via proton symport (3 H)	Transport reactions, Proton-linked active transport				% R850
% R851	1 CITxt + 3 H = 1 CIT	0	100000			citrate transport via protone symport	Transport reactions, Proton-linked active transport				% R851
% R852	1 DAxt + 1 H = 1 DA	0	100000			deoxyadenosine transport via proton symport	Transport reactions, Proton-linked active transport				% R854
% R853	1 DALAxt + 1 H = 1 DALA	0	100000			D-alanine transport via proton symport	Transport reactions, Proton-linked active transport				% R855
% R854	1 DCxt + 1 H = 1 DC	0	100000			deoxycytidine transport via proton symport	Transport reactions, Proton-linked active transport				% R857
% R855	1 DINxt + 1 H = 1 DIN	0	100000			deoxyinosine transport via proton symport	Transport reactions, Proton-linked active transport				% R858
% R856	1 DTxt + 1 H = 1 DT	0	100000			thymidine transport via proton symport	Transport reactions, Proton-linked active transport				% R860
% R857	1 DUxt + 1 H = 1 DU	0	100000			deoxyuridine transport via proton symport	Transport reactions, Proton-linked active transport				% R861
% R858	1 ETHxt + 1 H = 1 ETH	0	100000			ethanol transport via proton symport	Transport reactions, Proton-linked active transport				% R862
% R859	1 FUMxt + 2 H = 1 FUM	0	100000			fumarate transport via proton symport (2 H)	Transport reactions, Proton-linked active transport				% R863
% R860	1 FUMxt + 3 H = 1 FUM	0	100000			fumarate transport via proton symport (3 H)	Transport reactions, Proton-linked active transport				% R864
% R861	1 GABAxt + 1 H = 1 GABA	0	100000			4-aminobutyrate transport via proton symport	Transport reactions, Proton-linked active transport				% R865
% R862	1 GLACxt + 1 H = 1 GLAC	0	100000			D-galactose transport in via proton symport	Transport reactions, Proton-linked active transport				% R866
R863	1 GLCxt + 1 H = 1 GLC	0	1			D-glucose uptake via proton symport	Transport reactions, Proton-linked active transport				R867
% R864	1 GLUxt + 1 H = 1 GLU	0	100000			L-glutamate efflux via proton symport	Transport reactions, Proton-linked active transport				% R868
% R865	1 GLUCxt + 1 H = 1 GLUC	0	100000			D-gluconate transport via proton symport/putative gluconate permease	Transport reactions, Proton-linked active transport				% R869
% R866	1 GLYxt + 1 H = 1 GLY	0	100000			glycine transport via proton symport	Transport reactions, Proton-linked active transport				% R870
% R867	1 GSNxt + 1 H = 1 GSN	0	100000			guanosine transport via proton symport	Transport reactions, Proton-linked active transport				% R871
% R868	1 HISxt + 1 H = 1 HIS	0	100000			L-histidine transport via proton symport	Transport reactions, Proton-linked active transport				% R872
% R869	1 HIS = 1 HISxt + 1 H	0	100000			L-histidine transport via proton symport	Transport reactions, Proton-linked active transport				% R873
% R870	1 ILExt + 1 H = 1 ILE	0	100000			L-isoleucine transport via proton symport	Transport reactions, Proton-linked active transport				% R874
% R871	1 ILE = 1 ILExt + 1 H	0	100000			L-isoleucine transport via proton symport	Transport reactions, Proton-linked active transport				% R875
% R872	1 INSxt + 1 H = 1 INS	0	100000			inosine transport via proton symport	Transport reactions, Proton-linked active transport				% R876
% R873	1 LACxt + 1 H = 1 LAC	0	100000			D-lactate transport via proton symport	Transport reactions, Proton-linked active transport				% R878
% R874	1 LEUxt + 1 H = 1 LEU	0	100000			L-leucine transport via proton symport	Transport reactions, Proton-linked active transport				% R880
% R875	1 LEU = 1 H + 1 LEUxt	0	100000			L-leucine transport via proton symport	Transport reactions, Proton-linked active transport				% R881
% R876	1 LLACxt + 1 H = 1 LLAC	0	100000			L-lactate transport via proton symport/putative L-lactate permease	Transport reactions, Proton-linked active transport				% R882
% R877	1 LYSxt + 1 H = 1 LYS	0	100000			L-lysine reversible transport via proton symport	Transport reactions, Proton-linked active transport				% R883
% R878	1 LYS = 1 LYSxt + 1 H	0	100000			L-lysine reversible transport via proton symport	Transport reactions, Proton-linked active transport				% R884
% R879	1 MALxt + 2 H = 1 MAL	0	100000			malate transport via proton symport (2 H)	Transport reactions, Proton-linked active transport				% R885
% R880	1 MALxt + 3 H = 1 MAL	0	100000			malate transport via proton symport (3 H)	Transport reactions, Proton-linked active transport				% R886
% R881	1 PHExt + 1 H = 1 PHE	0	100000			L-phenylalanine transport via proton symport	Transport reactions, Proton-linked active transport				% R888
% R882	1 PIxt + 1 H = 1 PI	0	100000			phosphate reversible transport via symport/ phosphate transport protein	Transport reactions, Proton-linked active transport				% R889
% R883	1 PROxt + 1 H = 1 PRO	0	100000		Rv2281	L-proline transport via proton symport	Transport reactions, Proton-linked active transport				% R890
% R884	1 PRO = 1 PROxt + 1 H	0	100000			L-proline transport via proton symport	Transport reactions, Proton-linked active transport				% R891
% R885	1 PYRxt + 1 H = 1 PYR	0	100000			pyruvate transport via proton symport	Transport reactions, Proton-linked active transport				% R893
% R886	1 SERxt + 1 H = 1 SER	0	100000			L-serine transport via proton symport	Transport reactions, Proton-linked active transport				% R895
% R887	1 SER = 1 SERxt + 1 H	0	100000			L-serine transport via proton symport	Transport reactions, Proton-linked active transport				% R896
% R888	1 SUCCxt + 2 H = 1 SUCC	0	100000			succinate transport via proton symport (2 H)	Transport reactions, Proton-linked active transport				% R897
% R889	1 SUCCxt + 3 H = 1 SUCC	0	100000			succinate transport via proton symport (3 H)	Transport reactions, Proton-linked active transport				% R898
% R890	1 SUCC = 1 SUCCxt + 1 H	0	100000			succinate efflux via proton symport	Transport reactions, Proton-linked active transport				% R899
% R891	1 THRxt + 1 H = 1 THR	0	100000			L-threonine transport via proton symport	Transport reactions, Proton-linked active transport				% R900
% R892	1 THR = 1 THRxt + 1 H	0	100000			L-threonine transport via proton symport	Transport reactions, Proton-linked active transport				% R901
% R893	1 TRPxt + 1 H = 1 TRP	0	100000			L-tryptophan transport via proton symport	Transport reactions, Proton-linked active transport				% R902
% R894	1 TYRxt + 1 H = 1 TYR	0	100000			L-tyrosine transport via proton symport	Transport reactions, Proton-linked active transport				% R903
% R895	1 URAxt + 1 H = 1 URA	0	100000			uracil transport via proton symport	Transport reactions, Proton-linked active transport				% R904
% R896	1 URIxt + 1 H = 1 URI	0	100000			uridine transport via proton symport	Transport reactions, Proton-linked active transport				% R905
% R897	1 VALxt + 1 H = 1 VAL	0	100000			L-valine transport via proton symport	Transport reactions, Proton-linked active transport				% R906
% R898	1 VAL = 1 VALxt + 1 H	0	100000			L-valine transport via proton symport	Transport reactions, Proton-linked active transport				% R907
% R899	1 FRUxt + 1 PEP = 1 PYR + 1 F6P	0	100000			fructose transport via PEP:PTS	Transport reactions, Other transport, PTS:PEP transport system				% R912
% R900	1 FRUxt + 1 PEP = 1 F1P + 1 PYR	0	100000	2.7.1.69		fructose transport via PEP:PTS	Transport reactions, Other transport, PTS:PEP transport system				% R913
% R901	1 MANxt + 1 PEP = 1 MAN6P + 1 PYR	0	100000	2.7.1.69		D-mannose transport via PEP:PTS	Transport reactions, Other transport, PTS:PEP transport system				% R914
% R902	1 TRExt + 1 PEP = 1 TRE6P + 1 PYR	0	100000	2.7.1.69		trehalose transport via PEP:PTS	Transport reactions, Other transport, PTS:PEP transport system				% R916
% R903	1 CADA + 1 LYSxt + 1 H = 1 LYS + 1 CADAxt	0	100000			lysine/cadaverine antiporter	Transport reactions, Other transport, Antiporters				% R928
% R904	1 SUCC + 1 CITxt = 1 SUCCxt + 1 CIT	0	100000			citrate transport via succinate antiport	Transport reactions, Other transport, Antiporters				% R929
% R905	1 SUCC + 1 FUMxt = 1 SUCCxt + 1 FUM	0	100000			succinate/fumarate antiporter	Transport reactions, Other transport, Antiporters				% R930
% R906	1 GL3Pxt + 1 PI = 1 PIxt + 1 GL3P	0	100000			glycerol-3-phosphate/phosphate antiporter	Transport reactions, Other transport, Antiporters				% R931
% R907	1 PROPANOATExt = 1 PROPANOATE	0	100000			fatty acid transport protein (FATP)	Transport reactions, Fatty Acid transport				% R932a
% R908	1 HEXANOATExt = 1 HEXANOATE	0	100000			fatty acid transport protein (FATP)	Transport reactions, Fatty Acid transport				% R844
% R909	1 HEXACOSANOATExt = 1 HEXACOSANOATE	0	100000			fatty acid transport protein (FATP)	Transport reactions, Fatty Acid transport				% R844d
% R910	1 TETRACOSANOATExt = 1 TETRACOSANOATE	0	100000			fatty acid transport protein (FATP)	Transport reactions, Fatty Acid transport				% R844e
% R911	1 TETRADECANOATExt = 1 TETRADECANOATE	0	100000			fatty acid transport protein (FATP)	Transport reactions, Fatty Acid transport				% R844f
% R912	1 EICOSANOATExt = 1 EICOSANOATE	0	100000			fatty acid transport protein (FATP)	Transport reactions, Fatty Acid transport				% R844g
% R913	1 PENTADECANOATExt = 1 PENTADECANOATE	0	100000			fatty acid transport protein (FATP)	Transport reactions, Fatty Acid transport				% R844h
% R914	1 HEPTADECANOATExt = 1 HEPTADECANOATE	0	100000			fatty acid transport protein (FATP)	Transport reactions, Fatty Acid transport				% R844i
% R915	1 NONADECANOATExt = 1 NONADECANOATE	0	100000			fatty acid transport protein (FATP)	Transport reactions, Fatty Acid transport				% R844j
% R916	1 HEXADECANOATExt = 1 HEXADECANOATE	0	100000			fatty acid transport protein (FATP)	Transport reactions, Fatty Acid transport	(Hirsch et al., 1998)			% R933
% R917	1 9-HEXADECENOATExt = 1 9-HEXADECENOATE	0	100000			fatty acid transport protein (FATP)	Transport reactions, Fatty Acid transport				% R934
% R918	1 9-OCTADECENOATExt = 1 9-OCTADECENOATE	0	1			fatty acid transport protein (FATP)	Transport reactions, Fatty Acid transport				% R935
% R919	1 PENTADECANOATExt = 1 PENTADECANOATE	0	100000			fatty acid transport protein (FATP)	Transport reactions, Fatty Acid transport				% R936
% R920	1 DODECANOATExt = 1 DODECANOATE	0	100000			fatty acid transport protein (FATP)	Transport reactions, Fatty Acid transport				% R937
% R921	1 TAGcatxt = 1 TAGcat	0	100000			TAG transporter	Transport reactions, Fatty Acid transport				% R938
% R922	1 PHOSPHATIDYLCHOLINExt = 1 PHOSPHATIDYLCHOLINE	0	100000			host lipid transport	Transport reactions, Fatty Acid transport				% R939
R923	0.001 MBTSEC + 0.001 MBTWALL + 1 ATP + 1 FE3xt = 1 FE3 + 1 ADP + 1 PI	0	100000			mycobactin-mediated iron uptake	Transport reactions, cofactor transport, Iron				R940
% R924	1 CITxt + 1 FE3xt = 1 CIT + 1 FE3	0	100000			iron uptake via citrate	Transport reactions, cofactor transport, Iron				% R940b
% R925	1 BIOTINxt = 1 BIOTIN	0	100000			biotin transport	Transport reactions, cofactor transport, Biotin				% R941
R926	1 CO-IIxt = 1 CO-II	0	100000	No EC		Cobalt transport	Transport reactions, cofactor transport, Cobalt				Rr33
R927	1 MO2xt = 1 MO2	0	100000	No EC		Molybdenum transport	Transport reactions, cofactor transport, Molybdenum				Rr40
% R928	1 BSA = 0.05 ILExt + 0.05 VALxt + 0.05 METxt + 0.05 ALAxt + 0.05 HISxt + 0.05 LYSxt + 0.05 LEUxt + 0.05 ARGxt + 0.05 ASPxt + 0.05 SERxt + 0.05 GLUxt + 0.05 GLNxt + 0.05 THRxt + 0.05 TRPxt + 0.05 TYRxt + 0.05 CYSxt + 0.05 ASNxt + 0.05 GLYxt + 0.05 PROxt + 0.05 PHExt	-100000	100000			secreted protease	Transport reactions, secreted permease				% R942
% R929	1 ELECTROPHILE-Xxt = 1 ELECTROPHILE-X	-100000	100000
% R930	1 H2Xxt = 1 H2X	-100000	100000
% R931	1 N-ACETYL-S-CONJUGATExt = 1 N-ACETYL-S-CONJUGATE	-100000	100000

## Sheet: Metabolites
Table 2 M. tuberculosis Genome-scale metabolic network - metabolite names
Abbreviation	Name		IUPAC name	CAS number
13PDG	1,3-diphosphateglycerate		(2-hydroxy-2-phosphonooxycarbonyl-ethoxy)phosphonic acid	1981-49-3
1-AMINO-PROPAN-2-OL	1-amino-propan-2-ol		1-aminopropan-2-ol	78-96-6
2A3KB	2-amino-3-oxobutanoate		2-amino-3-oxo-butanoic acid
2MBECOA	2-methylbut-2-enoyl-CoA (tiglyl-CoA, 2-methylcrotonoyl-CoA)		[5-(6-aminopurin-9-yl)-4-hydroxy-2-[[hydroxy-[hydroxy-[3-hydroxy-2,2-dimethyl-3-[2-[2-(2-methylbut-2-enoylsulfanyl)ethylcarbamoyl]ethylcarbamoyl]propoxy]phosphoryl]oxy-phosphoryl]oxymethyl]oxolan-3-yl]oxyphosphonic acid	6247-62-7
2MBUTCOA	S-2-methyl-butyryl-CoA
2MBUTLIPO	enzyme_N6-(S-[2-methylpropanoyl]dihydrolipoyl)lysine
2METHYLCISACONITATE	2-methyl-cis-aconitate		but-2-ene-1,2,3-tricarboxylic acid
2METHYLCITRATE	2-methylcitrate		2-hydroxybutane-1,2,3-tricarboxylic acid	6061-96-7
2PCDPMDE	2-phospho-4-(cytidine_5'-diphospho)-2-C-methyl-D-erythritol		[4-[[[5-(4-amino-2-oxo-pyrimidin-1-yl)-3,4-dihydroxy-oxolan-2-yl]methoxy-hydroxy-phosphoryl]oxy-hydroxy-phosphoryl]oxy-1,3-dihydroxy-2-methyl-butan-2-yl]oxyphosphonic acid
2PG	2-phosphoglycerate		(2S)-3-hydroxy-2-phosphonooxy-propanoic acid
2-PHOSPHO-L-LACTATE	2-phospho-L-lactate
3DDAH7P	3-deoxy-D-arabino-heptulosonate-7-phosphate		4,5,6-trihydroxy-2-oxo-7-phosphonooxy-heptanoic acid	2627-73-8
3MBECOA	3-methylbut-2-enoyl-CoA (3-methylcrotonyl-CoA)
3MBUTCOA	S-3-methyl-butyryl-CoA
3MBUTLIPO	enzyme_N6-(S-[3-methylbutanoyl]dihydrolipoyl)lysine
3PG	3-phosphoglycerate		2-hydroxy-3-phosphonooxy-propanoic acid	820-11-1
3PSER	3-phospho-serine		2-amino-3-phosphonooxy-propanoic acid	17885-08-4
3PSME	5-enolpyruvyl-shikimate-3-phosphate		5-(1-carboxyethenoxy)-4-hydroxy-3-phosphonooxy-cyclohexene-1-carboxylic acid
4HPP	p-hydroxyphenylpyruvate		3-(4-hydroxyphenyl)-2-oxo-propanoic acid	156-39-8
4PPNCYS	R-4'-phosphopantothenoyl-L-cysteine
4PPNTE	pantetheine_4'-phosphate		[3-hydroxy-2,2-dimethyl-3-[2-(2-sulfanylethylcarbamoyl)ethylcarbamoyl]propoxy]phosphonic acid	2226-71-3
4PPNTO	D-4'-phosphopantothenate		3-[(2-hydroxy-3,3-dimethyl-4-phosphonooxy-butanoyl)amino]propanoic acid
5-AMINO-LEVULINATE	5-amino-levulinate		5-amino-4-oxo-pentanoic acid	106-60-5
5MTA	5'-methylthioadenosine		(2R,3R,4S,5S)-2-(6-aminopurin-9-yl)-5-(methylsulfanylmethyl)oxolane-3,4-diol
5PARAPP	5'-phosphoarabinose-pyrophosphate
7-8-DIAMINONONANOATE	7,8-Diaminononanoate		7,8-diaminononanoic acid
8-AMINO7-OXONONANOATE	8-amino-7-oxononanoate		8-amino-7-oxo-nonanoic acid
9-HEXADECENOATE	9-hexadecenoate
9-HEXADECENOYL-ACP	9-hexadecenoyl-ACP
9-HEXADECENOYL-COA	9-hexadecenoyl-CoA
9-OCTADECENOATE	9-octadecenoate
9-OCTADECENOYL-ACP	9-octadecenoyl-ACP
9-OCTADECENOYL-COA	9-octadecenoyl-CoA		[(2R,3R,4R,5R)-5-(6-aminopurin-9-yl)-4-hydroxy-2-[[hydroxy-[hydroxy-[(3R)-3-hydroxy-2,2-dimethyl-3-[2-[2-[(Z)-octadec-9-enoyl]sulfanylethylcarbamoyl]ethylcarbamoyl]propoxy]phosphoryl]oxy-phosphoryl]oxymethyl]oxolan-3-yl]oxyphosphonic acid	1716-06-9
A160GL3P	A160GL3P
A6RP	5-amino-6-(5'-phosphoribosylamino)uracil		[5-[(5-amino-2,6-dioxo-3H-pyrimidin-4-yl)amino]-3,4-dihydroxy-oxolan-2-yl]methoxyphosphonic acid
A6RP5P	5-amino-6-(5'-phosphoribitylamino)uracil		[5-[(5-amino-2,6-dioxo-3H-pyrimidin-4-yl)amino]-2,3,4-trihydroxy-pentoxy]phosphonic acid
A6RP5P2	5-amino-6-(5'-phosphoribosylamino)uracil		[5-[(5-amino-2,6-dioxo-3H-pyrimidin-4-yl)amino]-3,4-dihydroxy-oxolan-2-yl]methoxyphosphonic acid
AACCOA	acetoacetyl-CoA		[5-(6-aminopurin-9-yl)-4-hydroxy-2-[[hydroxy-[hydroxy-[3-hydroxy-2,2-dimethyl-3-[2-[2-(3-oxobutanoylsulfanyl)ethylcarbamoyl]ethylcarbamoyl]propoxy]phosphoryl]oxy-phosphoryl]oxymethyl]oxolan-3-yl]oxyphosphonic acid	1420-36-6
ABUT	2-aceto-2-hydroxy-butyrate		2-ethyl-2-hydroxy-3-oxo-butanoic acid	3142-65-2
AC	acetate		acetic acid	64-19-7
AC1PIM1	intermediate in phosphatidylinositol mannoside synthesis
AC1PIM2	intermediate in phosphatidylinositol mannoside synthesis
AC1PIM3	intermediate in phosphatidylinositol mannoside synthesis
AC2PIM1	intermediate in phosphatidylinositol mannoside synthesis
AC2PIM2	intermediate in phosphatidylinositol mannoside synthesis
AC2PIM3	intermediate in phosphatidylinositol mannoside synthesis
AC3PIM1	intermediate in phosphatidylinositol mannoside synthesis
AC3PIM2	intermediate in phosphatidylinositol mannoside synthesis
AC3PIM3	intermediate in phosphatidylinositol mannoside synthesis
AC3PIM4	intermediate in phosphatidylinositol mannoside synthesis
AC3PIM5	intermediate in phosphatidylinositol mannoside synthesis
AC4PIM1	intermediate in phosphatidylinositol mannoside synthesis
AC4PIM2	intermediate in phosphatidylinositol mannoside synthesis
AC4PIM3	intermediate in phosphatidylinositol mannoside synthesis
AC4PIM5	intermediate in phosphatidylinositol mannoside synthesis
AC4PIM6	intermediate in phosphatidylinositol mannoside synthesis
AC4PIM7	intermediate in phosphatidylinositol mannoside synthesis
ACACP	acetyl-ACP
ACAL	acetaldehyde		acetaldehyde
ACCOA	acetyl-CoA		[(2R,3R,4R,5R)-2-[[[[(3R)-3-[2-(2-acetylsulfanylethylcarbamoyl)ethylcarbamoyl]-3-hydroxy-2,2-dimethyl-propoxy]-hydroxy-phosphoryl]oxy-hydroxy-phosphoryl]oxymethyl]-5-(6-aminopurin-9-yl)-4-hydroxy-oxolan-3-yl]oxyphosphonic acid
ACETYLP	acetylphosphate		acetyloxyphosphonic acid	590-54-5
ACLAC	2-acetolactate		2-hydroxy-2-methyl-3-oxo-butanoic acid
ACP	acyl-carrier-protein
ACRCOA	acrylyl-CoA			96837-31-9
ACTAC	acetoacetate		3-oxobutanoic acid	623-58-5
ACYL-MAS	ACYL-MAS
ACYL-TRE-S-COA	ACYL-TRE-S-COA
AD	adenine		7H-purin-6-amine	5426-35-7
ADCHOR	4-amino-4-deoxychorismate		4-amino-3-(1-carboxyethenoxy)cyclohexa-1,5-diene-1-carboxylic acid	97279-79-3
ADENOSYLCOBINAMIDE	adenosylcobinamide
ADENOSYLCOBINAMIDE-GDP	adenosylcobinamide-GDP
ADENOSYLCOBINIMIDE-P	adenosylcobinamide-P
ADENOSYL-COBRATE	adenosyl-cobyrate
ADENOSYL-COBRINICACID-A-C-DIAMIDE	adenosyl-cobyrinic acid a,c-diamide
ADLIPO	enzyme_N6-(S-acetyldihydrolipoyl)lysine
ADN	adenosine		(2S,3R,4S,5R)-2-(6-aminopurin-9-yl)-5-(hydroxymethyl)oxolane-3,4-diol	524-69-6
ADP	adenosine-diphosphate		[[5-(6-aminopurin-9-yl)-3,4-dihydroxy-oxolan-2-yl]methoxy-hydroxy-phosphoryl]oxyphosphonic acid	58-64-0
AGL3P	1-acyl-sn-glycerol-3P
AHHMD	2-amino-4-hydroxy-6-hydroxymethyl-7,8-dihydropteridine_diphosphate		[(2-amino-4-oxo-7,8-dihydro-1H-pteridin-6-yl)methoxy-hydroxy-phosphoryl]oxyphosphonic acid
AHHMP	6-hydroxymethyl-dihydropterin
AHMMP	hydroxymethylpyrimidine		(4-amino-2-methyl-pyrimidin-5-yl)methanol	73-67-6
AHTD	7,8-dihydroneopterin_3'-triphosphate
AICAR	amino-4-imidazolecarboxamide_ribotide
AIR	5-aminoimidazole_ribonucleotide		[(2R,3R,4R,5R)-5-(5-aminoimidazol-1-yl)-3,4-dihydroxy-oxolan-2-yl]methoxyphosphonic acid	25635-88-5
AKG	α-ketoglutarate		2-oxopentanedioic acid	328-50-7
AKP	2-dehydropantoate		4-hydroxy-3,3-dimethyl-2-oxo-butanoic acid
ALA	D-alanine
ALAALA	D-alanyl-D-alanine		(2R)-2-[[(2R)-2-aminopropanoyl]amino]propanoic acid
AMINOACETONE	aminoacetone		1-aminopropan-2-one	7737-17-9
AMP	adenosine-monophosphate		[5-(6-aminopurin-9-yl)-3,4-dihydroxy-oxolan-2-yl]methoxyphosphonic acid	61-19-8
AMPMP	hydroxymethylpyrimidine_phosphate		(4-amino-2-methyl-pyrimidin-5-yl)methoxyphosphonic acid
AN	anthranilate		2-aminobenzoate
APS	adenylyl-sulfate		6-amino-9-[3,4-dihydroxy-5-[(hydroxy-sulfooxy-phosphoryl)oxymethyl]oxolan-2-yl]purine	485-84-7
ARABINOGALACTAN_PEPTIDOGLYCAN	arabinogalactan_peptidoglycan
ARABINOGALACTANDPP	arabinogalactan-decaprenylphosphate
ARA[1]GALACTANDPP	ARA[1]GALACTANDPP
ARAFDPP	arabinofuranose-decaprenylphosphate
ARG	L-arginine		2-amino-5-(diaminomethylideneamino)pentanoic acid	74-79-3
ARGSUCC	L-arginino-succinate		2-[[N'-(4-amino-4-carboxy-butyl)carbamimidoyl]amino]butanedioic acid	92117-83-4
ASER	O-acetyl-L-serine		(2S)-3-acetyloxy-2-amino-propanoic acid	5147-00-2
ASN	L-asparagine		2-amino-3-carbamoyl-propanoic acid	7006-34-0
ASP	L-aspartate		(2S)-2-azaniumylbutanedioate
ASP4P	L-aspartyl-4-phosphate		2-amino-4-oxo-4-phosphonooxy-butanoic acid	22138-53-0
ASPSA	L-aspartate-semialdehyde		2-amino-4-oxo-butanoic acid	15106-57-7
ASUC	adenylo-succinate		2-[[9-[3,4-dihydroxy-5-(phosphonooxymethyl)oxolan-2-yl]purin-6-yl]amino]butanedioic acid	19240-42-7
ATP	adenosine-triphosphate		[[[5-(6-aminopurin-9-yl)-3,4-dihydroxy-oxolan-2-yl]methoxy-hydroxy-phosphoryl]oxy-hydroxy-phosphoryl]oxyphosphonic acid	56-65-5
bALA	β-alanine		3-aminopropanoic acid	87867-95-6
bDG1P	β-D-Glucose_1-phosphate		[3,4,5-trihydroxy-6-(hydroxymethyl)oxan-2-yl]oxyphosphonic acid
bDG6P	β-D-glucose-6-phosphate		(3,4,5,6-tetrahydroxyoxan-2-yl)methoxyphosphonic acid	56-73-5
bDGLC	β-D-glucose		(2R,3R,4S,5R,6R)-6-(hydroxymethyl)oxane-2,3,4,5-tetrol	492-61-5
BETA-KETO-C22-ACYL-ACP	intermediate in mycolic acid synthesis
BIOMASS	biomass
BIOTIN	biotin		5-(7-oxo-3-thia-6,8-diazabicyclo[3.3.0]oct-2-yl)pentanoic acid	58073-87-3
BIOTIN-BCCP	biotin-BCCP
BIOTIN-CO2	BCCP-biotin-CO2
(n-1)POLYP	(polyphosphate)(n-1)
(n)POLYP	(polyphosphate)(n)
BUTANOYL-COA	butanoyl-CoA		[5-(6-aminopurin-9-yl)-2-[[[[3-[2-(2-butanoylsulfanylethylcarbamoyl)ethylcarbamoyl]-3-hydroxy-2,2-dimethyl-propoxy]-hydroxy-phosphoryl]oxy-hydroxy-phosphoryl]oxymethyl]-4-hydroxy-oxolan-3-yl]oxyphosphonic acid	2140-48-9
C78-3-OXY-MYCOLATE-ENZ	3-oxo-C78-α-mycolate-ENZ
C78MYCOLATE-ENZ	intermediate in mycolic acid synthesis
C78MYCOLATE-PP	intermediate in mycolic acid synthesis
CAASP	carbamoyl-L-aspartate		2-(carbamoylamino)butanedioic acid	16649-79-9
CADA	cadaverine		pentane-1,5-diamine	1476-39-7
CAIR	4-carboxyaminoimidazole_ribonucleotide
cAMP	cyclic-AMP		8-(6-aminopurin-9-yl)-3-hydroxy-3-oxo-2,4,7-trioxa-3$l^{5}-phosphabicyclo[4.3.0]nonan-9-ol	60-92-4
CAP	carbamoyl-phosphate		carbamoyloxyphosphonic acid	590-55-6
CATECHOL	catechol		benzene-1,2-diol	37349-32-9
CBHCAP	3-carboxy-2-hydroxy-4-methylpentanoate		2-hydroxy-3-propan-2-yl-butanedioic acid
CDP	cytidine-diphosphate		[[5-(4-amino-2-oxo-pyrimidin-1-yl)-3,4-dihydroxy-oxolan-2-yl]methoxy-hydroxy-phosphoryl]oxyphosphonic acid	63-38-7
CDPDAG-TBA	CDP-diacylglycerol-TBA
CDPDG	CDP-diacylglycerol
CDPMDE	4-(cytidine_5'-diphospho)-2-C-methyl-D-erythritol		[[5-(4-amino-2-oxo-pyrimidin-1-yl)-3,4-dihydroxy-oxolan-2-yl]methoxy-hydroxy-phosphoryl]oxy-(2,3,4-trihydroxy-3-methyl-butoxy)phosphinic acid
CELB	cellobiose		(2R,3R,4S,5R,6R)-6-(hydroxymethyl)-5-[(2S,3R,4S,5R,6R)-3,4,5-trihydroxy-6-(hydroxymethyl)oxan-2-yl]oxy-oxane-2,3,4-triol	16462-44-5
cGMP	cyclic-GMP		2-amino-9-(3,9-dihydroxy-3-oxo-2,4,7-trioxa-3$l^{5}-phosphabicyclo[4.3.0]non-8-yl)-3H-purin-6-one	7665-99-8
CHOR	chorismate		(3R,4R)-3-(1-carboxylatoethenoxy)-4-hydroxy-cyclohexa-1,5-diene-1-carboxylate
CIS-DELTA-13-ENOYL-C32-ACYL-ACP	intermediate in mycolic acid synthesis
CIS-DELTA-19-ENOYL-C38-ACYL-ACP	intermediate in mycolic acid synthesis
CIS-DELTA-2-19,31-ENOYL-C50-ACYL-ACP	intermediate in mycolic acid synthesis
CIS-DELTA-2-19,37-ENOYL-C56-ACYL-ACP	intermediate in mycolic acid synthesis
CIS-DELTA-2-3,15-ENOYL-C34-ACYL-ACP	intermediate in mycolic acid synthesis
CIS-DELTA-2-3,21-ENOYL-C40-ACYL-ACP	intermediate in mycolic acid synthesis
CIS-DELTA-37-ENOYL-DIMETHY-HYDROXY-C56-ACYL-ACP	intermediate in mycolic acid synthesis
CIS-DELTA-37-ENOYL-METHY-HYDROXY-C56-ACYL-ACP	intermediate in mycolic acid synthesis
CIS-DELTA-3-DODECANOYL-COA	intermediate in mycolic acid synthesis
CIS-DELTA-3-ENOYL-C22-ACYL-ACP	intermediate in mycolic acid synthesis
CIS-DELTA-5-TETRADECANOYL-COA	intermediate in mycolic acid synthesis
CIS-KETO-MEROACYL-ACP	intermediate in mycolic acid synthesis
CIS-METHOXY-MEROACYL-ACP	intermediate in mycolic acid synthesis
CIT	citrate		2-hydroxypropane-1,2,3-tricarboxylate	126-44-3
CITR	citrulline		2-amino-5-(carbamoylamino)pentanoic acid
CITxt	external_citrate
CL	cardiolipin
CMP	cytidine-monophosphate		[5-(4-amino-2-oxo-pyrimidin-1-yl)-3,4-dihydroxy-oxolan-2-yl]methoxyphosphonic acid	63-37-6
CO2	carbon_dioxide		carbon dioxide	18923-20-1
CO2xt	external_carbon_dioxide
COA	coenzyme_A		[5-(6-aminopurin-9-yl)-4-hydroxy-2-[[hydroxy-[hydroxy-[3-hydroxy-2,2-dimethyl-3-[2-(2-sulfanylethylcarbamoyl)ethylcarbamoyl]propoxy]phosphoryl]oxy-phosphoryl]oxymethyl]oxolan-3-yl]oxyphosphonic acid	31416-98-5
COB-I	coenzyme B12, cob(I)alamin
COB-II	coenzyme B12, cob(II)alamin
COB-III	coenzyme B12, cob(III)alamin
COB-II-RINICACID-A-C-DIAMIDE	cob(II)yrinic acid a,c-diamide
COB-I-RINICACID-A-C-DIAMIDE	cob(I)yrinic acid a,c-diamide
CO-II	Co2+ (cobalt ion)		cobalt	7440-48-4
CO-IIxt	external Co2+ (cobalt ion)
COPROPORPHYRINOGEN-III	coproporphyrinogen_III			2624-63-7
CPAD5P	1-(o-carboxyphenylamino)-1'-deoxyribulose-5'-phosphate		2-[(3,4-dihydroxy-2-oxo-5-phosphonooxy-pentyl)amino]benzoic acid
CROTONOYLCOA	crotonoyl-CoA		[5-(6-aminopurin-9-yl)-2-[[[[3-[2-(2-but-2-enoylsulfanylethylcarbamoyl)ethylcarbamoyl]-3-hydroxy-2,2-dimethyl-propoxy]-hydroxy-phosphoryl]oxy-hydroxy-phosphoryl]oxymethyl]-4-hydroxy-oxolan-3-yl]oxyphosphonic acid	992-67-6
CTP	cytidine-5'-triphosphate		[[[(2R,3R,4R,5R)-5-(4-amino-2-oxo-pyrimidin-1-yl)-3,4-dihydroxy-oxolan-2-yl]methoxy-hydroxy-phosphoryl]oxy-hydroxy-phosphoryl]oxyphosphonic acid
CYCLOPROPYL-MEROACYL-ACP	intermediate in mycolic acid synthesis
CYS	L-cysteine		(2R)-2-amino-3-sulfanyl-propanoic acid	7048-04-6
CYS-NG-INS	desacetylmycothiol_(1-D-myo-inosityl-2-(L-cysteinyl)amido-2-deoxy-α-D-glucopyranoside)
D-3-HYDROXY-C22-ACYL-ACP	intermediate in mycolic acid synthesis
D6PGC	6-phospho-D-gluconate		2,3,4,5-tetrahydroxy-6-phosphonooxy-hexanoic acid	921-62-0
D6PGL	D-glucono-δ-lactone-6-phosphate		(3,4,5-trihydroxy-6-oxo-oxan-2-yl)methoxyphosphonic acid	2641-81-8
D6RP5P	2,5-diamino-6-(ribosylamino)-4-(3H)-pyrimidinone_5'-phosphate		[5-[(2,5-diamino-6-oxo-3H-pyrimidin-4-yl)amino]-3,4-dihydroxy-oxolan-2-yl]methoxyphosphonic acid
D8RL	6,7-dimethyl-8-(1-D-ribityl)lumazine		6,7-dimethyl-8-[(2S,3S,4R)-2,3,4,5-tetrahydroxypentyl]pteridine-2,4-dione	5118-16-1
DA	deoxyadenosine		5-(6-aminopurin-9-yl)-2-(hydroxymethyl)oxolan-3-ol	16373-93-6
DADP	deoxyadenosine-diphosphate		[[5-(6-aminopurin-9-yl)-3-hydroxy-oxolan-2-yl]methoxy-hydroxy-phosphoryl]oxyphosphonic acid	2793-06-8
DAG	1,2-diacylglycerol
DALA	D-alanine
DAPIM	L,L-diaminopimelate		2,6-diaminoheptanedioic acid	14289-34-0
DATP	deoxyadenosine-triphosphate		[[[5-(6-aminopurin-9-yl)-3-hydroxy-oxolan-2-yl]methoxy-hydroxy-phosphoryl]oxy-hydroxy-phosphoryl]oxyphosphonic acid	1927-31-7
DB4P	2,5-diamino-6-(ribosylamino)-4-(3H)-pyrimidinone_5'-phosphate		[5-[(2,5-diamino-6-oxo-3H-pyrimidin-4-yl)amino]-3,4-dihydroxy-oxolan-2-yl]methoxyphosphonic acid
DCDP	deoxycytidine-diphosphate		[[5-(4-amino-2-oxo-pyrimidin-1-yl)-3-hydroxy-oxolan-2-yl]methoxy-hydroxy-phosphoryl]oxyphosphonic acid	800-73-7
DCMP	deoxycytidine_monophosphate		[(2R,3S,5R)-5-(4-amino-2-oxo-pyrimidin-1-yl)-3-hydroxy-oxolan-2-yl]methoxyphosphonic acid
DCTP	deoxycytidine-triphosphate		[[[5-(4-amino-2-oxo-pyrimidin-1-yl)-3-hydroxy-oxolan-2-yl]methoxy-hydroxy-phosphoryl]oxy-hydroxy-phosphoryl]oxyphosphonic acid	2056-98-6
DECANOATE	decanoate		decanoic acid	334-48-5
DECANOYL-COA	decanoyl-CoA		[(2R,3R,4R,5R)-5-(6-aminopurin-9-yl)-2-[[[[3-[2-(2-decanoylsulfanylethylcarbamoyl)ethylcarbamoyl]-3-hydroxy-2,2-dimethyl-propoxy]-hydroxy-phosphoryl]oxy-hydroxy-phosphoryl]oxymethyl]-4-hydroxy-oxolan-3-yl]oxyphosphonic acid
DETHIOBIOTIN	dethiobiotin		6-(5-methyl-2-oxo-imidazolidin-4-yl)hexanoic acid
DGDP	deoxyguanosine-diphosphate		[[5-(2-amino-6-oxo-3H-purin-9-yl)-3-hydroxy-oxolan-2-yl]methoxy-hydroxy-phosphoryl]oxyphosphonic acid	102783-74-4
DGLN	D-glutamine		2-amino-4-carbamoyl-butanoic acid	56-85-9
DGLU	D-glutamate		(2R)-2-azaniumylpentanedioate
DGLYCERATE	D-glycerate		(2R)-2,3-dihydroxypropanoic acid	473-81-4
DGMP	deoxyguanosine-monophosphate
DGTP	deoxyguanosine-triphosphate		[[[5-(2-amino-6-oxo-3H-purin-9-yl)-3-hydroxy-oxolan-2-yl]methoxy-hydroxy-phosphoryl]oxy-hydroxy-phosphoryl]oxyphosphonic acid	2564-35-4
DHAP	dihydroxyacetone-phosphate		(3-hydroxy-2-oxo-propoxy)phosphonic acid	57-04-5
DHF	7,8-dihydrofolate		(2S)-2-[[4-[(2-amino-4-oxo-7,8-dihydro-1H-pteridin-6-yl)methylamino]benzoyl]amino]pentanedioic acid
DHLIPOYLPROTEIN	enzyme_N6-(dihydrolipoyl)lysine
DHMVA	2,3-dihydroxy-3-methylvalerate		2,3-dihydroxy-3-methyl-pentanoic acid
DHN	1,4-dihydroxy-2-naphthoate		1,4-dihydroxynaphthalene-2-carboxylic acid	31519-22-9
DHP	dihydro-neo-pterin		2-amino-6-(1,2,3-trihydroxypropyl)-7,8-dihydro-1H-pteridin-4-one
DHPT	7,8-dihydropteroate		4-[(2-amino-4-oxo-7,8-dihydro-1H-pteridin-6-yl)methylamino]benzoic acid
DHSK	3-dehydro-shikimate		4,5-dihydroxy-3-oxo-cyclohexene-1-carboxylic acid	2922-42-1
DIACYLTREHALOSE	diacyltrehalose.
DIHYDRODIPICOLINATE	L-2,3-dihydrodipicolinate		2,3-dihydropyridine-2,6-dicarboxylic acid
DIHYDROXYMETHYLPENTANOATE	Dihydroxy-methylpentanoate
DIM	dimycocerosate
DIM-CYTO	cytoplasmic_dimycocerosate
DIMGP	D-erythro-imidazole-glycerol-phosphate		[2,3-dihydroxy-3-(3H-imidazol-4-yl)propoxy]phosphonic acid
DIN	deoxyinosine		9-[(2R,4S,5R)-4-hydroxy-5-(hydroxymethyl)oxolan-2-yl]-3H-purin-6-one	890-38-0
DLIPO	dihydrolipoyl
DMK	3-demethylubiquinone-8		3-hydroxy-2-methoxy-5-methyl-4-(3,7,11,15,19,23,27,31-octamethyldotriaconta-2,6,10,14,18,22,26,30-octaenyl)cyclohexa-2,4-diene-1,6-dione
DMPP	dimethylallyl-pyrophosphate		(hydroxy-(3-methylbut-2-enoxy)phosphoryl)oxyphosphonic acid	358-72-5
DNA	deoxyribonucleic acid
DOCOSANOATE	docosanoate		docosanoic acid	112-85-6
DOCOSANOYL-ACP	docosanoyl-ACP
DOCOSANOYL-COA	docosanoyl-CoA
DODECANOATE	dodecanoate		dodecanoic acid	143-07-7
DODECANOYL-COA	dodecanoyl-CoA		[(2R,3R,4R,5R)-5-(6-aminopurin-9-yl)-2-[[[[(3R)-3-[2-(2-dodecanoylsulfanylethylcarbamoyl)ethylcarbamoyl]-3-hydroxy-2,2-dimethyl-propoxy]-hydroxy-phosphoryl]oxy-hydroxy-phosphoryl]oxymethyl]-4-hydroxy-oxolan-3-yl]oxyphosphonic acid
DOROA	dihydroorotate		2,6-dioxo-1,3-diazinane-4-carboxylate
DPCOA	dephospho-CoA		[[5-(6-aminopurin-9-yl)-3,4-dihydroxy-oxolan-2-yl]methoxy-hydroxy-phosphoryl]oxy-[3-hydroxy-2,2-dimethyl-3-[2-(2-sulfanylethylcarbamoyl)ethylcarbamoyl]propoxy]phosphinic acid	3633-59-8
DPP	dimethylallyl-pyrophosphate		(hydroxy-(3-methylbut-2-enoxy)phosphoryl)oxyphosphonic acid	358-72-5
DPPARA	decaprenylphosphate-arabinose
DPPPR	decaprenylphosphoryl-5-phosphoribose
DPPR	decaprenylphosphoribose
DQT	3-dehydroquinate		1,3,4-trihydroxy-5-oxo-cyclohexane-1-carboxylic acid	10534-44-8
DR1P	deoxyribose-1-phosphate		[4-hydroxy-5-(hydroxymethyl)oxolan-2-yl]oxyphosphonic acid	17210-42-3
DR5P	deoxyribose-5-phosphate		(3,5-dihydroxyoxolan-2-yl)methoxyphosphonic acid	102916-66-5
DT	thymidine		1-[(2R,4S,5R)-4-hydroxy-5-(hydroxymethyl)oxolan-2-yl]-5-methyl-pyrimidine-2,4-dione
DTDP	deoxythymidine-5'-diphosphate
DTDP4DH6DGLC	dTDP-4-dehydro-6-deoxy-D-glucose		[(3,4-dihydroxy-6-methyl-5-oxo-oxan-2-yl)oxy-hydroxy-phosphoryl]oxy-[[3-hydroxy-5-(5-methyl-2,4-dioxo-pyrimidin-1-yl)oxolan-2-yl]methoxy]phosphinic acid
DTDP4DH6DMAN	dTDP-4-dehydro-6-deoxy-L-mannose		[(3,4-dihydroxy-6-methyl-5-oxo-oxan-2-yl)oxy-hydroxy-phosphoryl]oxy-[[3-hydroxy-5-(5-methyl-2,4-dioxo-pyrimidin-1-yl)oxolan-2-yl]methoxy]phosphinic acid
DTDPGLC	dTDP-glucose		[3-hydroxy-5-(5-methyl-2,4-dioxo-pyrimidin-1-yl)oxolan-2-yl]methoxy-[hydroxy-[3,4,5-trihydroxy-6-(hydroxymethyl)oxan-2-yl]oxy-phosphoryl]oxy-phosphinic acid
DTDPRHAM	dTDP-α-L-rhamnose		[3-hydroxy-5-(5-methyl-2,4-dioxo-pyrimidin-1-yl)oxolan-2-yl]methoxy-[hydroxy-(3,4,5-trihydroxy-6-methyl-oxan-2-yl)oxy-phosphoryl]oxy-phosphinic acid
DTMP	deoxythymidine 5'-phosphate		[(2R,3S,5R)-3-hydroxy-5-(5-methyl-2,4-dioxo-pyrimidin-1-yl)oxolan-2-yl]methoxyphosphonic acid
DTTP	deoxythymidine 5'-triphosphate		[hydroxy-[hydroxy-[[(2R,3S,5R)-3-hydroxy-5-(5-methyl-2,4-dioxo-pyrimidin-1-yl)oxolan-2-yl]methoxy]phosphoryl]oxy-phosphoryl]oxyphosphonic acid
DUDP	deoxyuridine-diphosphate		[[5-(2,4-dioxopyrimidin-1-yl)-3-hydroxy-oxolan-2-yl]methoxy-hydroxy-phosphoryl]oxyphosphonic acid
DUMP	deoxyuridine-phosphate		[5-(2,4-dioxopyrimidin-1-yl)-3-hydroxy-oxolan-2-yl]methoxyphosphonic acid	964-26-1
DUTP	deoxyuridine-triphosphate		[[[5-(2,4-dioxopyrimidin-1-yl)-3-hydroxy-oxolan-2-yl]methoxy-hydroxy-phosphoryl]oxy-hydroxy-phosphoryl]oxyphosphonic acid	1173-82-6
DX5P	1-deoxy-D-xylulose 5-phosphate		(2,3-dihydroxy-4-oxo-pentoxy)phosphonic acid
E4P	D-erythrose-4-phosphate		(2,3-dihydroxy-4-oxo-butoxy)phosphonic acid	585-18-2
EICOSANOATE	eicosanoate
EICOSANOYL-ACP	eicosanoyl-ACP
EICOSANOYL-COA	eicosanoyl-CoA		[(2R,3R,4R,5R)-5-(6-aminopurin-9-yl)-4-hydroxy-2-[[hydroxy-[hydroxy-[3-hydroxy-3-[2-(2-icosanoylsulfanylethylcarbamoyl)ethylcarbamoyl]-2,2-dimethyl-propoxy]phosphoryl]oxy-phosphoryl]oxymethyl]oxolan-3-yl]oxyphosphonic acid
ETH	ethanol		ethanol	8024-45-1
F1P	fructose-1-phosphate		[(3S,4R,5R)-3,4,5,6-tetrahydroxy-2-oxo-hexoxy]phosphonic acid	576-69-2
F420	coenzyme F420
F420-0	intermediate in coenzyme F420 synthesis
F6P	D-fructose-6-phosphate		[3,4,5-trihydroxy-5-(hydroxymethyl)oxolan-2-yl]methoxyphosphonic acid	643-13-0
FAD	flavin adenine dinucleotide			16426-55-4
FADH2	flavin adenine dinucleotide reduced			1910-41-4
FDP	fructose-1,6-bisphosphate		[2,3,4-trihydroxy-5-(phosphonooxymethyl)oxolan-2-yl]methoxyphosphonic acid	488-69-7
FE2	ferrous iron		iron(+2) cation
FE3	ferric iron		iron(+3) cation
FE3xt	external ferric iron
FERI	oxidized ferredoxin
FERO	reduced ferredoxin
FGAM	5-phosphoribosyl-N-formylglycineamidine		[5-[(1-amino-2-formamido-ethylidene)amino]-3,4-dihydroxy-oxolan-2-yl]methoxyphosphonic acid
FGAR	5'-phosphoribosyl-N-formylglycineamide		[5-[(2-formamidoacetyl)amino]-3,4-dihydroxy-oxolan-2-yl]methoxyphosphonic acid
FMN	flavin_mononucleotide			6184-17-4
FO	intermediate in coenzyme F420 synthesis
FOR	formate		formate
FPP	trans, trans-farnesyl diphosphate		(hydroxy-(3,7,11-trimethyldodeca-2,6,10-trienoxy)phosphoryl)oxyphosphonic acid	146-14-5
FRU	fructose		2,5-bis(hydroxymethyl)oxolane-2,3,4-triol	30237-26-4
FTHF	N10-formyl-THF		2-[[4-[(2-amino-4-oxo-5,6,7,8-tetrahydro-1H-pteridin-6-yl)methyl-formyl-amino]benzoyl]amino]pentanedioic acid	2800-34-2
FUACAC	4-fumaryl-acetoacetate		4,6-dioxooct-2-enedioic acid
FUC1P	β-L-fucose_1-phosphate		[(2R,3S,4R,5R,6S)-3,4,5-trihydroxy-6-methyl-oxan-2-yl]oxyphosphonic acid	28553-11-9
FUM	fumarate		(E)-but-2-enedioate	142-42-7
G1P	α-D-glucose_1-phosphate		[(2R,3R,4S,5R,6R)-3,4,5-trihydroxy-6-(hydroxymethyl)oxan-2-yl]oxyphosphonic acid	59-56-3
G3P	D-glyceraldehyde-3-phosphate		[(2R)-2-hydroxy-3-oxo-propoxy]phosphonic acid	591-57-1
G6P	β-D-glucose-6-phosphate		(3,4,5,6-tetrahydroxyoxan-2-yl)methoxyphosphonic acid	56-73-5
GA1P	D-glucosamine-1-phosphate		[3-acetamido-4,5-dihydroxy-6-(hydroxymethyl)oxan-2-yl]oxyphosphonic acid
GA6P	D-glucosamine-6-phosphate		(5-amino-3,4,6-trihydroxy-oxan-2-yl)methoxyphosphonic acid	3616-42-0
GABA	4-aminobutyrate_(GABA)
GAL1P	α-D-galactose_1-phosphate		[(2R,3R,4S,5S,6R)-3,4,5-trihydroxy-6-(hydroxymethyl)oxan-2-yl]oxyphosphonic acid
GALACTANDPP	galactan-decaprenylphosphate
GAR	5-phospho-ribosyl-glycineamide		[5-[(2-aminoacetyl)amino]-3,4-dihydroxy-oxolan-2-yl]methoxyphosphonic acid
GDP	guanosine_diphosphate		[[(2R,3R,4R,5R)-5-(2-amino-6-oxo-3H-purin-9-yl)-3,4-dihydroxy-oxolan-2-yl]methoxy-hydroxy-phosphoryl]oxyphosphonic acid	2577-83-5
GDPDHDOGAL	GDP-4-dehydro-6-L-deoxygalactose		[5-(2-amino-6-oxo-3H-purin-9-yl)-3,4-dihydroxy-oxolan-2-yl]methoxy-[(3,4-dihydroxy-6-methyl-5-oxo-oxan-2-yl)oxy-hydroxy-phosphoryl]oxy-phosphinic acid
GDPDHDOMAN	GDP-4-dehydro-6-deoxy-D-mannose		[5-(2-amino-6-oxo-3H-purin-9-yl)-3,4-dihydroxy-oxolan-2-yl]methoxy-[(3,4-dihydroxy-6-methyl-5-oxo-oxan-2-yl)oxy-hydroxy-phosphoryl]oxy-phosphinic acid
GDPFUC	GDP-L-fucose		[5-(2-amino-6-oxo-3H-purin-9-yl)-3,4-dihydroxy-oxolan-2-yl]methoxy-[hydroxy-(3,4,5-trihydroxy-6-methyl-oxan-2-yl)oxy-phosphoryl]oxy-phosphinic acid	15839-70-0
GDPMAN	guanosine_diphosphate_mannose		[(2R,3R,4R,5R)-5-(2-amino-6-oxo-3H-purin-9-yl)-3,4-dihydroxy-oxolan-2-yl]methoxy-[hydroxy-[(2R,3S,4S,5R,6R)-3,4,5-trihydroxy-6-(hydroxymethyl)oxan-2-yl]oxy-phosphoryl]oxy-phosphinic acid	90191-82-5
GGPP	geranylgeranyl_diphosphate		[hydroxy-[(2E,6E,10E)-3,7,11,15-tetramethylhexadeca-2,6,10,14-tetraenoxy]phosphoryl]oxyphosphonic acid
GL	Glycerol		propane-1,2,3-triol	8013-25-0
GL3P	glycerol-3-phosphate		2,3-dihydroxypropoxyphosphonic acid	927-20-8
GLAC	D-galactose		6-(hydroxymethyl)oxane-2,3,4,5-tetrol	10257-28-0
GLAL	glycolaldehyde		2-hydroxyacetaldehyde
GLC	β-D-glucose		(2R,3R,4S,5R,6R)-6-(hydroxymethyl)oxane-2,3,4,5-tetrol	492-61-5
GLCxt	external_β-D-glucose
GLN	glutamine		2-amino-4-carbamoyl-butanoic acid	6899-04-3
GLU	glutamate		(2R)-2-amino-5-hydroxy-5-oxo-pentanoat	11070-68-1
GLU1SEMIALD	glutamate-1-semialdehyde		4-amino-5-oxo-pentanoic acid
GLUGSAL	L-glutamate_γ-semialdehyde		2-amino-5-oxo-pentanoic acid
GLUP	L-glutamate-5-phosphate		2-amino-5-oxo-5-phosphonooxy-pentanoic acid
GLX	glyoxylate		oxaldehydic acid	298-12-4
GLY	glycine		2-aminoacetic acid	87867-94-5
GLYCOLATE	glycolate		2-hydroxyacetic acid
GMP	guanosine-monophosphate		[5-(2-amino-6-oxo-3H-purin-9-yl)-3,4-dihydroxy-oxolan-2-yl]methoxyphosphonic acid	85-32-5
GN	guanine		2-amino-3,7-dihydropurin-6-one	8039-79-0
GPP	geranyl-PP		(3,7-dimethylocta-2,6-dienoxy-hydroxy-phosphoryl)oxyphosphonic acid
GSN	guanosine		2-amino-9-[(2R,3R,4R,5R)-3,4-dihydroxy-5-(hydroxymethyl)oxolan-2-yl]-3H-purin-6-one	85-30-3
GTP	guanosine-triphosphate		[[[5-(2-amino-6-oxo-3H-purin-9-yl)-3,4-dihydroxy-oxolan-2-yl]methoxy-hydroxy-phosphoryl]oxy-hydroxy-phosphoryl]oxyphosphonic acid	86-01-1
GUAIACOL	guaiacol		2-methoxyphenol
H	proton		hydrogen	12408-02-5
H2O2	hydrogen_peroxide		hydrogen peroxide	8007-30-5
H2S	hydrogen_sulfide		hydrogen sulfide	7783-06-4
H2SO3	sulfurous_acid_		sulfurous acid	7782-99-2
HBA	salicylate_(o-hydroxybenzoic_acid)
HCO3	bicarbonate		hydroxyformate	144-55-8
HCYS	L-homocysteine		2-amino-4-sulfanyl-butanoic acid	454-28-4
HEME-FE2	heme in ferrous form
HEME-FE3	heme in ferric form
HEMT	4-methyl-5-(β-hydroxyethyl)thiazole		2-(4-methyl-1,3-thiazol-5-yl)ethanol	137-00-8
HEPPP	hexaprenyl_diphosphate
HEPTADECANOATE	heptadecanoate		heptadecanoate
HEPTADECANOYL-ACP	heptadecanoyl-ACP
HEPTADECANOYL-COA	heptadecanoyl-CoA		[(2R,3R,4R,5R)-5-(6-aminopurin-9-yl)-2-[[[[(3R)-3-[2-(2-heptadecanoylsulfanylethylcarbamoyl)ethylcarbamoyl]-3-hydroxy-2,2-dimethyl-propoxy]-hydroxy-phosphoryl]oxy-hydroxy-phosphoryl]oxymethyl]-4-hydroxy-oxolan-3-yl]oxyphosphonic acid	3546-17-6
HEPTANOYL-COA	heptanoyl-CoA
HEXACOSANOATE	hexacosanoate		hexacosanoate
HEXACOSANOYL-ACP	hexacosanoyl-ACP
HEXACOSANOYL-COA	hexacosanoyl-CoA
HEXACOSANOYL-COA-CO2	hexacosanoyl-CoA-CO2
HEXADECANOATE	hexadecanoate		hexadecanoic acid	57-10-3
HEXADECANOYL-ACP	hexadecanoyl-ACP
HEXADECANOYL-COA	hexadecanoyl-COA		[(2R,3R,4R,5R)-5-(6-aminopurin-9-yl)-2-[[[[(3R)-3-[2-(2-hexadecanoylsulfanylethylcarbamoyl)ethylcarbamoyl]-3-hydroxy-2,2-dimethyl-propoxy]-hydroxy-phosphoryl]oxy-hydroxy-phosphoryl]oxymethyl]-4-hydroxy-oxolan-3-yl]oxyphosphonic acid	1763-10-6
HEXADECANOYL-MAS	hexadecanoyl-MAS
HEXANOATE	hexanoate		hexanoate
HEXANOYL-ACP	hexanoyl-ACP
HEXANOYL-COA	hexanoyl-CoA		[(2R,3R,4R,5R)-5-(6-aminopurin-9-yl)-2-[[[[3-[2-(2-hexanoylsulfanylethylcarbamoyl)ethylcarbamoyl]-3-hydroxy-2,2-dimethyl-propoxy]-hydroxy-phosphoryl]oxy-hydroxy-phosphoryl]oxymethyl]-4-hydroxy-oxolan-3-yl]oxyphosphonic acid
HIBUT	3-hydroxy-isobutyrate		3-hydroxy-2-methyl-propanoic acid	2068-83-9
HIBUTCOA	3-hydroxy-isobutyryl-CoA		[5-(6-aminopurin-9-yl)-4-hydroxy-2-[[hydroxy-[hydroxy-[3-hydroxy-3-[2-[2-(3-hydroxy-2-methyl-propanoyl)sulfanylethylcarbamoyl]ethylcarbamoyl]-2,2-dimethyl-propoxy]phosphoryl]oxy-phosphoryl]oxymethyl]oxolan-3-yl]oxyphosphonic acid
HIS	L-histidine
HISOL	histidinol		2-amino-3-(3H-imidazol-4-yl)propan-1-ol
HISOLP	L-histidinol-phosphate		[2-amino-3-(3H-imidazol-4-yl)propoxy]phosphonic acid	25679-93-0
HMB4PP	1-hydroxy-2-methyl-2-(E)-butenyl_4-diphosphate		[hydroxy-(4-hydroxy-3-methyl-but-2-enoxy)phosphoryl]oxyphosphonic acid
HMBUTCOA	3-hydroxybutyryl-CoA		[5-(6-aminopurin-9-yl)-4-hydroxy-2-[[hydroxy-[hydroxy-[3-hydroxy-3-[2-[2-(3-hydroxybutanoylsulfanyl)ethylcarbamoyl]ethylcarbamoyl]-2,2-dimethyl-propoxy]phosphoryl]oxy-phosphoryl]oxymethyl]oxolan-3-yl]oxyphosphonic acid
HMGLUTCOA	3-hydroxy-3-methyl-glutaryl-CoA		4-[2-[3-[[4-[[[5-(6-aminopurin-9-yl)-4-hydroxy-3-phosphonooxy-oxolan-2-yl]methoxy-hydroxy-phosphoryl]oxy-hydroxy-phosphoryl]oxy-2-hydroxy-3,3-dimethyl-butanoyl]amino]propanoylamino]ethylsulfanylcarbonyl]-3-hydroxy-3-methyl-butanoic acid	1553-55-5
HOMOGEN	homogentisate		2-(2,5-dihydroxyphenyl)acetic acid	451-13-8
HPPP	hexaprenyl_phosphate
HSER	homoserine		2-amino-4-hydroxy-butanoic acid
HYDROGENOBYRINATE	hydrogenobyrinate
HYDROGENOBYRINATE-A-C-DIAMIDE	hydrogenobyrinate_a,c_diamide
HYDROXYAKG	D-4-hydroxy-2-keto-glutarate		2-hydroxy-4-oxo-pentanedioic acid	1187-99-1
HYDROXYMETHYLBILANE	hydroxymethylbilane		3-[2-[[4-(2-carboxyethyl)-5-[[4-(2-carboxyethyl)-5-[[4-(2-carboxyethyl)-3-(carboxymethyl)-1H-pyrrol-2-yl]methyl]-3-(carboxymethyl)-1H-pyrrol-2-yl]methyl]-3-(carboxymethyl)-1H-pyrrol-2-yl]methyl]-5-(carboxymethyl)-4-(hydroxymethyl)-1H-pyrrol-3-yl]propanoic acid	71861-60-4
HYDROXYPHTHIOCERANOYL-COA	hydroxyphthioceranoyl-CoA
HYXN	hypoxanthine		3,7-dihydropurin-6-one
IBUTCOA	isobutyryl-CoA		[5-(6-aminopurin-9-yl)-4-hydroxy-2-[[hydroxy-[hydroxy-[3-hydroxy-2,2-dimethyl-3-[2-[2-(2-methylpropanoylsulfanyl)ethylcarbamoyl]ethylcarbamoyl]propoxy]phosphoryl]oxy-phosphoryl]oxymethyl]oxolan-3-yl]oxyphosphonic acid	15621-60-0
IBUTLIPO	isobutyryl-lipoamide
ICHOR	isochorismate		5-(1-carboxyethenoxy)-6-hydroxy-cyclohexa-1,3-diene-1-carboxylic acid	22642-82-6
ICIT	isocitrate		1-hydroxypropane-1,2,3-tricarboxylic acid	320-77-4
IDP	inosine_diphosphate		[[(2R,3R,4R,5R)-3,4-dihydroxy-5-(6-oxo-3H-purin-9-yl)oxolan-2-yl]methoxy-hydroxy-phosphoryl]oxyphosphonic acid	86-04-4
IGP	indole-3-glycerol-phosphate		[2,3-dihydroxy-3-(1H-indol-3-yl)propoxy]phosphonic acid
ILE	L-isoleucine
IMACP	imidazole_acetol-phosphate		[3-(3H-imidazol-4-yl)-2-oxo-propoxy]phosphonic acid	99979-59-6
IMP	inosine-5'-phosphate		[3,4-dihydroxy-5-(6-oxo-3H-purin-9-yl)oxolan-2-yl]methoxyphosphonic acid	131-99-7
INS	inosine		9-[3,4-dihydroxy-5-(hydroxymethyl)oxolan-2-yl]-3H-purin-6-one	58-63-9
IP	inositol_phosphate
IPP	Δ3-isopentenyl-PP		(hydroxy-(3-methylbut-3-enoxy)phosphoryl)oxyphosphonic acid	358-71-4
IPPMAL	2-isopropylmalate		2-hydroxy-3-propan-2-yl-butanedioic acid
ISUCC	iminoaspartate_(α-iminosuccinate)
ITP	inosine_triphosphate		[[[(2R,3R,4R,5R)-3,4-dihydroxy-5-(6-oxo-3H-purin-9-yl)oxolan-2-yl]methoxy-hydroxy-phosphoryl]oxy-hydroxy-phosphoryl]oxyphosphonic acid
LAC	D-lactate		(2R)-2-hydroxypropanoate
LACTAL	lactaldehyde		2-hydroxypropana
LAM	lipoarabinomannan
LEU	L-leucine		(2R)-2-amino-4-methyl-pentanoic acid	328-39-2
LIPID1	LIPID1 intermediate in peptidoglycan synthesis
LIPID2	LIPID2 intermediate in peptidoglycan synthesis
LIPID2-AMIDATED	LIPID2-AMIDATED
LIPO	lipoamide		(6R)-6,8-bis-sulfanyloctanamide
LIPOYLPROTEIN	H-protein-(lipoyl)lysine
LLAC	lactate		2-hydroxypropanoic acid	10326-41-7
LLCT	cystathionine		(2S)-2-amino-4-[(2R)-2-amino-2-carboxy-ethyl]sulfanyl-butanoic acid	535-34-2
LM	ipomannan
LPPG	2-phospho-lactate
LYS	L-lysine		(2S)-2,6-diaminohexanoic acid	6899-06-5
MAACCOA	MAACCOA
MACAC	4-maleyl-acetoacetate		4,6-dioxooct-2-enedioic acid
MACRCOA	methylacrylyl-CoA		[(2R,3R,4R,5R)-5-(6-aminopurin-9-yl)-4-hydroxy-2-[[hydroxy-[hydroxy-[3-hydroxy-2,2-dimethyl-3-[2-[2-(2-methylprop-2-enoylsulfanyl)ethylcarbamoyl]ethylcarbamoyl]propoxy]phosphoryl]oxy-phosphoryl]oxymethyl]oxolan-3-yl]oxyphosphonic acid
MAG	monoacylglycerol
MAHMPPP	4-amino-5-hydroxymethyl-2-methylpyrimidine-pyrophosphate		[(4-amino-2-methyl-pyrimidin-5-yl)methoxy-hydroxy-phosphoryl]oxyphosphonic acid	841-01-0
MAL	malate		2-hydroxybutanedioic acid	617-48-1
MALACP	malonyl-ACP
MALCOA	malonyl-CoA		2-[2-[3-[[4-[[[(2R,3R,4R,5R)-5-(6-aminopurin-9-yl)-4-hydroxy-3-phosphonooxy-oxolan-2-yl]methoxy-hydroxy-phosphoryl]oxy-hydroxy-phosphoryl]oxy-2-hydroxy-3,3-dimethyl-butanoyl]amino]propanoylamino]ethylsulfanylcarbonyl]acetic acid
MAN	mannose		(3S,4S,5R,6R)-6-(hydroxymethyl)oxane-2,3,4,5-tetrol	40866-07-7
MAN1P	α-D-mannose_1-phosphate		[3,4,5-trihydroxy-6-(hydroxymethyl)oxan-2-yl]oxyphosphonic acid
MAN6P	mannose-6-phosphate		[(2R,3R,4S,5S)-3,4,5,6-tetrahydroxyoxan-2-yl]methoxyphosphonic acid	7683-50-3
MAPC	mycolic_acid–arabinogalactan-peptidoglycan_complex
MAS	mycocerosic acids polyketide synthase
MBT	mycobactin		2-[(1-hydroxy-2-oxo-azepan-3-yl)carbamoyl]ethyl 7-(formyl-hydroxy-amino)-2-[[(2Z)-2-(6-oxo-1-cyclohexa-2,4-dienylidene)oxazolidine-4-carbonyl]amino]heptanoate	1400-46-0
MBTA-HOLO	mycobactinA-HOLO
MBTA-SAL	mycobactinA-SAL
MBTB-HOLO	mycobactinB-HOLO
MBTB-SER	mycobactinB-SER
MBTCD-HBA	mycobactinCD-HBA
MBTCD-HOLO	mycobactinCD-HOLO
MBTE-HOLO	mycobactinE-HOLO
MBTE-LYS	mycobactinE-LYS
MBTF-HOLO	mycobactinF-HOLO
MBTF-LYS	mycobactinF-LYS
MBTSEC	mycobactinSEC
MBTWALL	mycobactinWALL
MDAPIM	meso-diaminopimelate		2,6-diaminoheptanedioic acid	922-54-3
MDE4P	2-C-methyl-D-erythritol-4-phosphate		(2,3,4-trihydroxy-3-methyl-butoxy)phosphonic acid
MDECPP	2-C-methyl-D-erythritol-2,4-cyclodiphosphate		2,4-dihydroxy-6-(hydroxymethyl)-6-methyl-2,4-dioxo-1,3,5-trioxa-2$l^{5},4$l^{5}-diphosphacyclooctan-7-ol
MEROACYL-AMP	meroacyl-AMP
MET	methionine		2-amino-4-methylsulfanyl-butanoic acid	7005-18-7
METHF	5,10-methenyl-THF			7444-29-3
METHYMALONATE	methylmalonate		2-methylpropanedioate
METTHF	5,10-methylene-THF			7444-29-3
MGLUTCOA	3-methylglutaconyl-CoA		4-[2-[3-[[4-[[[5-(6-aminopurin-9-yl)-4-hydroxy-3-phosphonooxy-oxolan-2-yl]methoxy-hydroxy-phosphoryl]oxy-hydroxy-phosphoryl]oxy-2-hydroxy-3,3-dimethyl-butanoyl]amino]propanoylamino]ethylsulfanylcarbonyl]-3-methyl-but-3-enoic acid
MI	myo-inositol		cyclohexane-1,2,3,4,5,6-hexol	6917-35-7
MK	ubiquinone-8		2,3-dimethoxy-5-methyl-6-(3,7,11,15,19,23,27,31-octamethyldotriaconta-2,6,10,14,18,22,26,30-octaenyl)cyclohexa-2,5-diene-1,4-dione
MKH2	ubiquinol-8		2,3-dimethoxy-5-methyl-6-(3,7,11,15,19,23,27,31-octamethyldotriaconta-2,6,10,14,18,22,26,30-octaenyl)cyclohexa-2,5-diene-1,4-diol
MLT	maltose		(2R,3R,4S,5R,6R)-6-(hydroxymethyl)-5-[(2R,3R,4S,5R,6R)-3,4,5-trihydroxy-6-(hydroxymethyl)oxan-2-yl]oxy-oxane-2,3,4-triol	77072-48-1
MO2	molybdenum_ion
MO2xt	external_molybdenum_ion
MOAD-COOH	intermediate in molybdopterin synthesis
MOAD-COSH	intermediate in molybdopterin synthesis
MOLYBDENUM-CO	molybdenum		molybdenum	16065-87-5
MOLYBDOPTERIN	molybdopterin			73508-07-3
MOLYBDOPTERIN-GDP	molybdopterin_guanine_dinucleotide
MOP	4-methyl-2-oxopentanoate		4-methyl-2-oxo-pentanoic acid	816-66-0
MPD	mannosyl-ß-1-phosphodolichol
MPET	4-methyl-5-(β-hydroxyethyl)thiazole_phosphate		2-(4-methyl-1,3-thiazol-5-yl)ethoxyphosphonic acid
MTHF	5-methyl-THF		2-[[4-[(2-amino-5-methyl-4-oxo-1,6,7,8-tetrahydropteridin-6-yl)methylamino]benzoyl]amino]pentanedioic acid	134-35-0
MTR1P	5-methylthioribose-1-phosphate		[3,4-dihydroxy-5-(methylsulfanylmethyl)oxolan-2-yl]oxyphosphonic acid
MYCOCEROSOYL-MAS	mycocerosyl-mas enzyme
MYCOLIPANOIC-ACP	mycolipanoic-ACP
MYCOLIPDIENOYL-ACP	mycolipdienoyl-ACP
MYCOLIPENOYL-ACP	mycolipenoyl-ACP
MYCOSIDE_B	mycoside_B			39379-13-0
MYCOTHIOL	mycothiol		2-acetamido-N-[4,5-dihydroxy-6-(hydroxymethyl)-2-(2,3,4,5,6-pentahydroxycyclohexyl)oxy-oxan-3-yl]-3-sulfanyl-propanamide
MYCOTHIONE	mycothione		(2R)-2-acetamido-3-[(2R)-2-acetamido-2-[[(2R,4R,5S,6R)-4,5-dihydroxy-6-(hydroxymethyl)-2-[(2S,3R,5S,6S)-2,3,4,5,6-pentahydroxycyclohexyl]oxy-oxan-3-yl]carbamoyl]ethyl]disulfanyl-N-[(2R,4R,5S,6R)-4,5-dihydroxy-6-(hydroxymethyl)-2-[(2S,3R,5S,6S)-2,3,4,5,6-pentahydroxycyclohexyl]oxy-oxan-3-yl]propanamide
NAAD	deamido-NAD		1-[(2R,3R,4R,5R)-5-[[[[(2R,3R,4R,5R)-5-(6-aminopurin-9-yl)-3,4-dihydroxy-oxolan-2-yl]methoxy-hydroxy-phosphoryl]oxy-hydroxy-phosphoryl]oxymethyl]-3,4-dihydroxy-oxolan-2-yl]pyridine-5-carboxylic acid
NAC	nicotinate		pyridine-3-carboxylate
NACD	nicotinate_ribonucleoside		1-[(2R,3R,4R,5R)-3,4-dihydroxy-5-(hydroxymethyl)oxolan-2-yl]pyridine-5-carboxylate	17720-18-2
NACN	nicotinate_nucleotide		1-[3,4-dihydroxy-5-(phosphonooxymethyl)oxolan-2-yl]pyridine-5-carboxylic acid	321-02-8
NAD	nicotinamide_adenine_dinucleotide		[5-(6-aminopurin-9-yl)-3,4-dihydroxy-oxolan-2-yl]methoxy-[[5-(5-carbamoylpyridin-1-yl)-3,4-dihydroxy-oxolan-2-yl]methoxy-oxido-phosphoryl]oxy-phosphinic acid	53-84-9
NADH	nicotinamide_adenine_dinucleotide_-_reduced
NADP	nicotinamide_adenine_dinucleotide_phosphate		[(2R,3R,4R,5R)-2-(6-aminopurin-9-yl)-5-[[[[(2R,3R,4R,5R)-5-(5-carbamoylpyridin-1-yl)-3,4-dihydroxy-oxolan-2-yl]methoxy-hydroxy-phosphoryl]oxy-hydroxy-phosphoryl]oxymethyl]-4-hydroxy-oxolan-3-yl]oxyphosphonic acid
NADPH	Nicotinamide_adenine_dinucleotide_phosphate_-_reduced
NAGA1P	N-acetyl-glucosamine-1-phosphate		[3-acetamido-4,5-dihydroxy-6-(hydroxymethyl)oxan-2-yl]oxyphosphonic acid
NAGDPP	N-acetyl-glucosamine-DPP
NAG-INS	1-D-myo-inosityl-2-acetamido-2-deoxy-α-D-glucopyranoside		N-[4,5-dihydroxy-6-(hydroxymethyl)-2-(2,3,4,5,6-pentahydroxycyclohexyl)oxy-oxan-3-yl]acetamide
NAGLU	N-acetyl-L-glutamate		(2S)-2-acetamidopentanedioic acid
NAGLUP	N-acetylglutamyl-phosphate		2-acetamido-5-oxo-5-phosphonooxy-pentanoic acid
NAGLUS	N-acetyl-L-glutamate_5-semialdehyde		(2S)-2-acetamido-5-oxo-pentanoic acid
NAM	nicotinamide		pyridine-3-carboxamide
NAMD	nicotinamide_riboside		1-[(2R,3R,4R,5R)-3,4-dihydroxy-5-(hydroxymethyl)oxolan-2-yl]pyridine-5-carboxamide	20299-13-2
NAMN	nicotinamide_mononucleotide		1-[(2R,3R,4R,5R)-3,4-dihydroxy-5-[(hydroxy-oxido-phosphoryl)oxymethyl]oxolan-2-yl]pyridine-5-carboxamide
NAORN	N-acetyl-L-ornithine
NG-INS	glucosaminyl-inositol
NH3	ammonia		azane	8007-57-6
NH3xt	external_ammonia
NO2	nitrite		2,4-dinitro-1-thiocyanato-benzene	1594-56-5
NO2xt	external_nitrite
NO3	nitrate_		nitrate	84145-82-4
NONADECANOATE	nonadecanoate
NONADECANOYL-ACP	nonadecanoyl-ACP
NONADECANOYL-COA	nonadecanoyl-COA
NONANOYL-COA	nonanoyl-COA		[(2R,3R,4R,5R)-5-(6-aminopurin-9-yl)-4-hydroxy-2-[[hydroxy-[hydroxy-[(3R)-3-hydroxy-2,2-dimethyl-3-[2-(2-nonanoylsulfanylethylcarbamoyl)ethylcarbamoyl]propoxy]phosphoryl]oxy-phosphoryl]oxymethyl]oxolan-3-yl]oxyphosphonic acid	17331-98-5
NPP	nerylpyrophosphate
NPRAN	N-(5'-phosphoribosyl)-anthranilate		2-[[3,4-dihydroxy-5-(phosphonooxymethyl)oxolan-2-yl]amino]benzoic acid
O2	oxygen		molecular oxygen	80937-33-3
O2xt	external_oxygen
OA	oxaloacetate		2-oxobutanedioic acid	149-63-3
OAHSER	O-acetyl-L-homoserine		4-acetyloxy-2-amino-butanoic acid
OBUT	2-oxobutanoate		2-oxobutanoate
OCTACOSANOYL-ACP	octacosanoyl-ACP
OCTACOSANOYL-COA	octacosanoyl-COA
OCTADECANOATE	octadecanoate
OCTADECANOYL-ACP	octadecanoyl-ACP
OCTADECANOYL-COA	octadecanoyl-CoA		[(2R,3R,4R,5R)-5-(6-aminopurin-9-yl)-4-hydroxy-2-[[hydroxy-[hydroxy-[(3R)-3-hydroxy-2,2-dimethyl-3-[2-(2-octadecanoylsulfanylethylcarbamoyl)ethylcarbamoyl]propoxy]phosphoryl]oxy-phosphoryl]oxymethyl]oxolan-3-yl]oxyphosphonic acid	362-66-3
OCTANOYL-COA	octanoyl-CoA		[(2R,3R,4R)-5-(6-aminopurin-9-yl)-4-hydroxy-2-[[hydroxy-[hydroxy-[(3R)-3-hydroxy-2,2-dimethyl-3-[2-(2-octanoylsulfanylethylcarbamoyl)ethylcarbamoyl]propoxy]phosphoryl]oxy-phosphoryl]oxymethyl]oxolan-3-yl]oxyphosphonic acid	1264-52-4
OICAP	(2S)-2-isopropyl-3-oxosuccinate		(3S)-2-oxo-3-propan-2-yl-butanedioic acid
OMP	orotidine-5'-phosphate		3-[3,4-dihydroxy-5-(phosphonooxymethyl)oxolan-2-yl]-2,6-dioxo-pyrimidine-4-carboxylic acid	2149-82-8
OMVAL	2-keto-3-methyl-valerate		3-methyl-2-oxo-pentanoic acid	1460-34-0
OPP	octaprenyl_diphosphate		(hydroxy-(3,7,11,15,19,23,27,31-octamethyldotriaconta-2,6,10,14,18,22,26,30-octaenoxy)phosphoryl)oxyphosphonic acid
ORN	ornithine		(2R)-2,5-diaminopentanoic acid	1069-31-4
OROA	orotate		2,6-dioxo-3H-pyrimidine-4-carboxylate	73-97-2
OSB	O-succinylbenzoate		2-(3-carboxypropanoyl)benzoic acid
OSBCOA	O-succinylbenzoyl-CoA		4-[2-[2-[3-[[4-[[[5-(6-aminopurin-9-yl)-4-hydroxy-3-phosphonooxy-oxolan-2-yl]methoxy-hydroxy-phosphoryl]oxy-hydroxy-phosphoryl]oxy-2-hydroxy-3,3-dimethyl-butanoyl]amino]propanoylamino]ethylsulfanylcarbonyl]phenyl]-4-oxo-butanoic acid
OSLHSER	O-succinyl-L-homoserine		4-[(3S)-3-amino-3-carboxy-propoxy]-4-oxo-butanoic acid
OTHIO	thioredoxin_disulfide
OXOMETHYLPENTANOATE	2-oxo-3-methylpentanoate		3-methyl-2-oxo-pentanoic acid	1460-34-0
P5C	pyrroline_5-carboxylate		3,4-dihydro-2H-pyrrole-2-carboxylic acid	2906-39-0
PA	L-phosphatidate
PABA	para-aminobenzoic_acid		4-aminobenzoic acid	8014-65-1
PANT	L-pantoate		2,4-dihydroxy-3,3-dimethyl-butanoic acid
PAP	adenosine_3',5'-bisphosphate		[(2R,3R,4R,5R)-5-(6-aminopurin-9-yl)-4-hydroxy-3-phosphonooxy-oxolan-2-yl]methoxyphosphonic acid	75431-54-8
PAPS	3'-phosphoadenylyl-sulfate		6-amino-9-[3-hydroxy-5-[(hydroxy-sulfooxy-phosphoryl)oxymethyl]-4-phosphonooxy-oxolan-2-yl]purine	482-67-7
PA-TBA	PA-tuberculostearic_acid
PE	L-1-phosphatidyl-ethanolamine
PENTADECANOATE	pentadecanoate
PENTADECANOYL-ACP	pentadecanoyl-ACP
PENTADECANOYL-COA	pentadecanoyl-CoA
PENTA-METHYL-TRICONTANOYL	PENTA-METHYL-TRICONTANOYL
PENTA-METHYL-TRICONTANOYL-COA	PENTA-METHYL-TRICONTANOYL-COA
PENTANOYL-COA	pentanoyl-CoA		[(2R,3R,4R,5R)-5-(6-aminopurin-9-yl)-4-hydroxy-2-[[hydroxy-[hydroxy-[3-hydroxy-2,2-dimethyl-3-[2-(2-pentanoylsulfanylethylcarbamoyl)ethylcarbamoyl]propoxy]phosphoryl]oxy-phosphoryl]oxymethyl]oxolan-3-yl]oxyphosphonic acid
PEP	phosphoenolpyruvate		2-phosphonooxyprop-2-enoic acid
PEPTIDOGLYCAN	peptidoglycan
PG	L-1-phosphatidyl-glycero
PGL-TB	phenolglycolipid_antigen_(PLG-Tb_1)
PGP	L-1-phosphatidylglycerol-phosphate
PHDIM	phthiocerol dimycocerosate			63642-22-8
PHDIM-CYTO	cytoplasmic_phthiocerol_dimycocerosate
PHDIMRHAM1	PHDIMRHAM1
PHDIMRHAM2	PHDIMRHAM2
PHE	phenylalanine		2-amino-3-phenyl-propanoic acid	3617-44-5
PHEN	prephenate		1-(2-carboxy-2-oxo-ethyl)-4-hydroxy-cyclohexa-2,5-diene-1-carboxylic acid
PHENOLPHTHIODIOLONE-A	phenolphthiodiolone A
PHOSPHATIDYLCHOLINE	phosphatidylcholine		2-[[(2R)-3-hexadecanoyloxy-2-[(Z)-octadec-9-enoyl]oxy-propoxy]-oxido-phosphoryl]oxyethyl-trimethyl-azanium	26853-31-6
PHOSPHO-PENTA-METHYL-TRICONTANOYL-COA	PHOSPHO-PENTA-METHYL-TRICONTANOYL-COA
PHP	3-phospho-hydroxypyruvate		2-oxo-3-phosphonooxy-propanoic acid	3913-50-6
PHPAA-COA	PHPAA-COA
PHPYR	phenylpyruvate		(Z)-2-hydroxy-3-phenyl-prop-2-enoic acid	5801-57-0
PHSER	O-phospho-L-homoserine		(2S)-2-amino-4-phosphonooxy-butanoic acid	4210-66-6
PHTHIODIOLONE-A	phthiodiolone_A
PI	phosphate		phosphate	264888-19-9
PIMELOYL-COA	pimeloyl-CoA		6-[2-[3-[[(2R)-4-[[[(2R,3R,4R,5R)-5-(6-aminopurin-9-yl)-4-hydroxy-3-phosphonooxy-oxolan-2-yl]methoxy-hydroxy-phosphoryl]oxy-hydroxy-phosphoryl]oxy-2-hydroxy-3,3-dimethyl-butanoyl]amino]propanoylamino]ethylsulfanylcarbonyl]hexanoic acid	74648-15-0
PIMS	phosphatidyl_myo-inositol_mannosides
PI-TBA	PI-tuberculostearic_acid
PIxt	external_phosphate
P-L-GLX	poly-L-glutamate/glutamine (PL-glx) cell wall structure
PNTO	pantothenate		3-[(2,4-dihydroxy-3,3-dimethyl-butanoyl)amino]propanoate
POLYACYLTREHALOSE	polyacyltrehalose
PORPHOBILILOGIN	porphobilinogen		3-[5-(aminomethyl)-4-(carboxymethyl)-1H-pyrrol-3-yl]propanoic acid
ppGpp	ppGpp		[[5-(2-amino-6-oxo-3H-purin-9-yl)-4-hydroxy-3-(hydroxy-phosphonooxy-phosphoryl)oxy-oxolan-2-yl]methoxy-hydroxy-phosphoryl]oxyphosphonic acid
PPI	pyrophosphate		phosphonooxyphosphonic acid
PPM	polyprenolmannose
PPPI	Inorganic_triphosphate		oxido-oxo-diphosphonatooxy-phosphorane	14127-68-5
PPPP	PPPP
PPTC	phenolphthiocerol
PPTT	PPTT
PRAM	5-phosphoribosylamine		(5-amino-3,4-dihydroxy-oxolan-2-yl)methoxyphosphonic acid
PRBAMP	phosphoribosylformiminoAICAR-phosphate		[5-[4-carbamoyl-5-[[3,4-dihydroxy-5-(phosphonooxymethyl)oxolan-2-yl]iminomethylamino]imidazol-1-yl]-3,4-dihydroxy-oxolan-2-yl]methoxyphosphonic acid
PRBATP	5-phosphoribosyl_1-pyrophosphate		[[(2R,3R,4R,5R)-3,4-dihydroxy-5-(phosphonooxymethyl)oxolan-2-yl]oxy-hydroxy-phosphoryl]oxyphosphonic acid
PRECORIN-2	precorrin-2
PRECORIN-3A	precorrin-3A
PRECORIN-3B	precorrin-3B
PRECORIN-4B	precorrin-4B
PRECORIN-5	precorrin-5
PRECORIN-6X	precorrin-6x
PRECORIN-6Y	precorrin-6y
PRECORIN-8X	precorrin-8x
PRECURSOR-Z	precursor-Z
PRFICA	phosphoribosyl-formamido-carboxamide		[5-(4-carbamoyl-5-formamido-imidazol-1-yl)-3,4-dihydroxy-oxolan-2-yl]methoxyphosphonic acid
PRFP	phosphoribosylformiminoAICAR-phosphate		[5-[4-carbamoyl-5-[[3,4-dihydroxy-5-(phosphonooxymethyl)oxolan-2-yl]iminomethylamino]imidazol-1-yl]-3,4-dihydroxy-oxolan-2-yl]methoxyphosphonic acid
PRLP	phosphoribulosylformimino-AICAR-P		[5-[[[5-carbamoyl-3-[3,4-dihydroxy-5-(phosphonooxymethyl)oxolan-2-yl]imidazol-4-yl]amino]methylideneamino]-2,3-dihydroxy-4-oxo-pentoxy]phosphonic acid
PRO	proline		(2R)-pyrrolidine-2-carboxylic acid	7005-20-1
PROPANOATE	propanoate		propanoate	72-03-7
PROPIONYLACP	propionyl-ACP
PROPIONYLCOA	propionyl-CoA		[5-(6-aminopurin-9-yl)-4-hydroxy-2-[[hydroxy-[hydroxy-[3-hydroxy-2,2-dimethyl-3-[2-(2-propanoylsulfanylethylcarbamoyl)ethylcarbamoyl]propoxy]phosphoryl]oxy-phosphoryl]oxymethyl]oxolan-3-yl]oxyphosphonic acid	317-66-8
PROPIONYLP	propionyl-P		propanoyloxyphosphonic acid
PROTEIN	average_mycobacterial_protein
PROTOHEME-FE2	protoheme
PROTOPORPHYRIN-IX	protoporphyrin_IX			75750-98-0
PROTOPORPHYRINOGEN	protoporphyrinogen_IX
PRPP	5-phosphoribosyl_1-pyrophosphate		[[(2R,3R,4R,5R)-3,4-dihydroxy-5-(phosphonooxymethyl)oxolan-2-yl]oxy-hydroxy-phosphoryl]oxyphosphonic acid
PS	phosphatidylserine
PTC	phthiocerol
PTHIOCERANOYL-COA	phthioceranoyl-COA
PTRSC	putrescine		butane-1,4-diamine	333-93-7
PTT	PTT
PURI5P	pseudouridine_5'-phosphate		[(2R,3R,4S,5S)-5-(2,4-dioxo-1H-pyrimidin-5-yl)-3,4-dihydroxy-oxolan-2-yl]methoxyphosphonic acid
PYR	pyruvate		2-oxopropanoic acid	127-17-3
QA	quinolinate		pyridine-2,3-dicarboxylate
R1P	ribose-1-phosphate		[3,4-dihydroxy-5-(hydroxymethyl)oxolan-2-yl]oxyphosphonic acid	14075-00-4
R5P	D-ribose-5-phosphate		(2,3,4-trihydroxy-5-oxo-pentoxy)phosphonic acid	3615-55-2
RHAMNAGDPP	Rha-GlcNAc-DPP
RHYDROXYBUTANOYL	(R)-3-Hydroxybutanoyl
RIB	Ribose		(3R,4R,5R)-5-(hydroxymethyl)oxolane-2,3,4-triol	6915-40-8
RIBFLAV	riboflavin			83-88-5
RL5P	D-ribulose-5-phosphate		(2,3,5-trihydroxy-4-oxo-pentoxy)phosphonic acid	4151-19-3
RMMALONYLACP	(R)-methylmalonyl-ACP
RMMALONYLCOA	(R)-methylmalonyl-CoA		2-[2-[3-[[4-[[[5-(6-aminopurin-9-yl)-4-hydroxy-3-phosphonooxy-oxolan-2-yl]methoxy-hydroxy-phosphoryl]oxy-hydroxy-phosphoryl]oxy-2-hydroxy-3,3-dimethyl-butanoyl]amino]propanoylamino]ethylsulfanylcarbonyl]propanoic acid	104809-02-1
RNA	ribonucleic_acid			9046-66-6
RTHIO	reduced_thioredoxin			52500-60-4
S7P	D-sedoheptulose-7-phosphate		(2,3,4,5,7-pentahydroxy-6-oxo-heptoxy)phosphonic acid	2646-35-7
SAH	S-adenosyl-L-homocysteine		(2S)-2-amino-4-[[(2S,3S,4R,5R)-5-(6-aminopurin-9-yl)-3,4-dihydroxy-oxolan-2-yl]methylsulfanyl]butanoic acid
SAICAR	5'-phosphoribosyl-4-(N-succinocarboxamide)-5-aminoimidazole		2-[[5-amino-1-[3,4-dihydroxy-5-(phosphonooxymethyl)oxolan-2-yl]imidazole-4-carbonyl]amino]butanedioic acid
SAL	salicylate		2-hydroxybenzoate
SAM	S-adenosyl-L-methionine		(2S)-2-amino-4-[[(2S,3S,4R,5R)-5-(6-aminopurin-9-yl)-3,4-dihydroxy-oxolan-2-yl]methyl-methyl-sulfonio]butanoate	86866-89-9
SAM-2-OXOBUTANOATE	S-adenosyl-4-methylthio-2-oxobutanoate		[5-(6-aminopurin-9-yl)-3,4-dihydroxy-oxolan-2-yl]methyl-(3-carboxy-3-oxo-propyl)-methyl-sulfanium
SAOPIM	N-succinyl-2-amino-6-ketopimelate		2-(3-carboxypropanoylamino)-6-oxo-heptanedioic acid
SAP	H-protein-S-(aminomethyldihydrolipoyl)lysine
SDAPIM	N-succinyl-L,L-2,6-diaminopimelate		2-amino-6-(3-carboxypropanoylamino)heptanedioic acid	26605-36-7
SER	serine		(2S)-2-amino-3-hydroxy-propanoic acid	6898-95-9
SHCHC	2-succinyl-6-hydroxy-2,4-cyclohexadiene-1-carboxylate		2-(3-carboxypropanoyl)-6-hydroxy-cyclohexa-1,3-diene-1-carboxylic acid
SL-1	sulfolipid-1
SL1278-CYTO	cyptoplasmic_SL1278_(SL-1_precursor)
SL1278-WALL	wallbound_SL1278_(SL-1_precursor)
SLF	sulfate			64-31-3
SLFxt	external_sulfate
SMALLMOLECULES	small_molecules
SME	shikimate		(3R,4S,5R)-3,4,5-trihydroxycyclohexene-1-carboxylic acid
SME3P	shikimate-3-phosphate		4,5-dihydroxy-3-phosphonooxy-cyclohexene-1-carboxylic acid
SMMALONYLCOA	(S)-methyl-malonyl-CoA		2-[2-[3-[[4-[[[5-(6-aminopurin-9-yl)-4-hydroxy-3-phosphonooxy-oxolan-2-yl]methoxy-hydroxy-phosphoryl]oxy-hydroxy-phosphoryl]oxy-2-hydroxy-3,3-dimethyl-butanoyl]amino]propanoylamino]ethylsulfanylcarbonyl]propanoic acid	104809-02-1
SPRMD	spermidine		N-(3-aminopropyl)butane-1,4-diamine	334-50-9
SUC	sucrose		(2R,3R,4S,5R,6R)-2-[(2S,3S,4R,5R)-3,4-dihydroxy-2,5-bis(hydroxymethyl)oxolan-2-yl]oxy-6-(hydroxymethyl)oxane-3,4,5-triol
SUCC	succinate		butanedioate
SUCCOA	succinyl-CoA		3-[2-[3-[[(2R)-4-[[[(2R,3R,4R,5R)-5-(6-aminopurin-9-yl)-4-hydroxy-3-phosphonooxy-oxolan-2-yl]methoxy-hydroxy-phosphoryl]oxy-hydroxy-phosphoryl]oxy-2-hydroxy-3,3-dimethyl-butanoyl]amino]propanoylamino]ethylsulfanylcarbonyl]propanoate
SUCCSAL	succinate_semialdehyde_(succinic_semialdehyde)		4-oxobutanoic acid	692-29-5
SUGARS	sugars
T3	D-glyceraldehyde-3-phosphate		[(2R)-2-hydroxy-3-oxo-propoxy]phosphonic acid	591-57-1
TAGcat	triacylglycerol
TETRACOSANOATE	tetracosanoate		tetracosanoate
TETRACOSANOYL-ACP	tetracosanoyl-ACP
TETRACOSANOYL-COA	tetracosanoyl-CoA
TETRADECANOATE	tetradecanoate_		tetradecanoic acid	544-63-8
TETRADECANOYL-ACP	tetradecanoyl-ACP
TETRADECANOYL-COA	tetradecanoyl-CoA		[(2R,3R,4R,5R)-5-(6-aminopurin-9-yl)-4-hydroxy-2-[[hydroxy-[hydroxy-[3-hydroxy-2,2-dimethyl-3-[2-(2-tetradecanoylsulfanylethylcarbamoyl)ethylcarbamoyl]propoxy]phosphoryl]oxy-phosphoryl]oxymethyl]oxolan-3-yl]oxyphosphonic acid	3130-72-1
TETRAHYDRODIPICOLINATE	tetrahydrodipicolinate		2,3,4,5-tetrahydropyridine-2,6-dicarboxylic acid
THF	tetrahydrofolate		(2S)-2-[[4-[[(6S)-2-amino-4-oxo-5,6,7,8-tetrahydro-1H-pteridin-6-yl]methylamino]benzoyl]amino]pentanedioic acid
THFG	THF-L-glutamate		2-[[4-[[4-[(2-amino-4-oxo-5,6,7,8-tetrahydro-1H-pteridin-6-yl)methylamino]benzoyl]amino]-4-carboxy-butanoyl]amino]pentanedioic acid
THI	thiamine		2-[3-[(4-amino-2-methyl-pyrimidin-5-yl)methyl]-4-methyl-1-thia-3-azoniacyclopenta-2,4-dien-5-yl]ethanol	67-03-8
THIP	thiamine-phosphate		2-[3-[(4-amino-2-methyl-pyrimidin-5-yl)methyl]-4-methyl-1-thia-3-azoniacyclopenta-2,4-dien-5-yl]ethoxyphosphonic acid
THPTGLU	tetrahydropteroyltri-L-glutamate		4-amino-5-[1-[2-amino-4-(2-amino-4-carboxy-butanoyl)oxy-5,8-dihydropteridin-6-yl]-1-(2-amino-4-carboxy-butanoyl)oxy-propan-2-yl]oxy-5-oxo-pentanoic acid
THR	threonine		2-amino-3-hydroxy-butanoic acid	80-68-2
TRANS-DELTA-2-DODECANOYL-COA	TRANS-DELTA-2-DODECANOYL-COA
TRANS-DELTA-2-ENOYL-C22-ACYL-ACP	TRANS-DELTA-2-ENOYL-C22-ACYL-ACP
TRANS-DELTA-2-HYDROXY-DODECANOYL-COA	TRANS-DELTA-2-HYDROXY-DODECANOYL-COA
TRANS-KETO-MEROACYL-ACP	TRANS-KETO-MEROACYL-ACP
TRANS-METHOXY-MEROACYL-ACP	TRANS-METHOXY-MEROACYL-ACP
TRE	trehalose		2-(hydroxymethyl)-6-[3,4,5-trihydroxy-6-(hydroxymethyl)oxan-2-yl]oxy-oxane-3,4,5-triol	99-20-7
TRE6P	trehalose_6-phosphate		[(2R,3R,4S,5R,6R)-3,4,5-trihydroxy-6-[(2R,3R,4S,5R,6R)-3,4,5-trihydroxy-6-(hydroxymethyl)oxan-2-yl]oxy-oxan-2-yl]methoxyphosphonic acid
TREHALOSEDIMYCOLATE	trehalosedimycolate_(TDM)
TREHALOSEMONOMYCOLATE	trehalosemonomycolate_(TMM)
TREHALOSEMONOMYCOLATE(CY)	cytoplasmic_trehalosemonomycolate_(TMM)
TREHALOSEMONOMYCOLATE-P	cytoplasmic_trehalosemonomycolate-P
TRE-S	sulfated_trehalose
TRIDECANOYL-COA	tridecanoyl-CoA
TRNA-GLU	tRNAGlu
TRP	tryptophan		2-amino-3-(1H-indol-3-yl)propanoic acid	6912-86-3
TS-COSH-TYR	L-tyrosine/ThiS-COSH_complex
TS-PROTEIN	ThiS_protein/C1of_Tyrosine,_4hydroxybenzyl_alcohol_complex
TUBERCULOSTEROYL-ACP	Tuberculostearic acid (TBSA)
TYR	tyrosine		2-amino-3-(4-hydroxyphenyl)propanoic acid	556-03-6
UDP	uridine-diphosphate		[[5-(2,4-dioxopyrimidin-1-yl)-3,4-dihydroxy-oxolan-2-yl]methoxy-hydroxy-phosphoryl]oxyphosphonic acid	58-98-0
UDP[NAM:NGM]AGMDAPIM	UDP[NAM:NGM]AGMDAPIM
UDP[NAM:NGM]AGMDAPIMAA	UDP[NAM:NGM]AGMDAPIMAA
UDP[NAM:NGM]ALA	UDP[NAM:NGM]ALA
UDP[NAM:NGM]ALAGLU	UDP[NAM:NGM]ALAGLU
UDPG	UDP-D-glucose		[(2R,3R,4R,5R)-5-(2,4-dioxopyrimidin-1-yl)-3,4-dihydroxy-oxolan-2-yl]methoxy-[hydroxy-[(2R,3R,4S,5R,6R)-3,4,5-trihydroxy-6-(hydroxymethyl)oxan-2-yl]oxy-phosphoryl]oxy-phosphinic acid
UDPGAL	UDP-galactose		[5-(2,4-dioxopyrimidin-1-yl)-3,4-dihydroxy-oxolan-2-yl]methoxy-[hydroxy-[3,4,5-trihydroxy-6-(hydroxymethyl)oxan-2-yl]oxy-phosphoryl]oxy-phosphinic acid	2956-16-3
UDPGALF	UDP-D-galacto-1,4-furanose		[[5-(1,2-dihydroxyethyl)-3,4-dihydroxy-oxolan-2-yl]oxy-hydroxy-phosphoryl]oxy-[[5-(2,4-dioxopyrimidin-1-yl)-3,4-dihydroxy-oxolan-2-yl]methoxy]phosphinic acid
UDPNAG	UDP-N-acetyl-D-glucosamine		[[(3R,4R,5S,6R)-3-acetamido-4,5-dihydroxy-6-(hydroxymethyl)oxan-2-yl]oxy-hydroxy-phosphoryl]oxy-[[(2R,3R,4R,5R)-5-(2,4-dioxopyrimidin-1-yl)-3,4-dihydroxy-oxolan-2-yl]methoxy]phosphinic acid
UDPNAGPEE	UDP-GlcNAc-pyruvate_enol_ether		2-[3-acetamido-2-[[[5-(2,4-dioxopyrimidin-1-yl)-3,4-dihydroxy-oxolan-2-yl]methoxy-hydroxy-phosphoryl]oxy-hydroxy-phosphoryl]oxy-5-hydroxy-6-(hydroxymethyl)oxan-4-yl]oxyprop-2-enoic acid
UDPNAM	UDP-N-acetylmuramate		2-[3-acetamido-2-[[[5-(2,4-dioxopyrimidin-1-yl)-3,4-dihydroxy-oxolan-2-yl]methoxy-hydroxy-phosphoryl]oxy-hydroxy-phosphoryl]oxy-5-hydroxy-6-(hydroxymethyl)oxan-4-yl]oxypropanoic acid
UDPNGM	UDPNGM
UMP	uridine-monophosphate		[5-(2,4-dioxopyrimidin-1-yl)-3,4-dihydroxy-oxolan-2-yl]methoxyphosphonic acid	58-97-9
UNDECANOYL-COA	undecanoyl-CoA
URA	uracil		1H-pyrimidine-2,4-dione	766-19-8
UREA	urea		urea	58069-82-2
UROPORPHYRINOGEN-III	uroporphyrinogen-III			1976-85-8
UTP	uridine-triphosphate		[[[5-(2,4-dioxopyrimidin-1-yl)-3,4-dihydroxy-oxolan-2-yl]methoxy-hydroxy-phosphoryl]oxy-hydroxy-phosphoryl]oxyphosphonic acid	63-39-8
VAL	valine		2-amino-3-methyl-butanoic acid	7004-03-7
X5P	D-xylulose-5-phosphate		(2,3,5-trihydroxy-4-oxo-pentoxy)phosphonic acid	60802-29-1
XAN	xanthine		3,7-dihydropurine-2,6-dione
XMP	xanthosine-5-phosphate		[5-(2,6-dioxo-3H-purin-9-yl)-3,4-dihydroxy-oxolan-2-yl]methoxyphosphonic acid
XTSINE	xanthosine		9-[3,4-dihydroxy-5-(hydroxymethyl)oxolan-2-yl]-3H-purine-2,6-dione
