# Supplementary material for: MetaMerge: scaling up genome-scale metabolic reconstructions with application to Mycobacterium tuberculosis
Source: Genome Biol. 2012 Jan 31;13(1):r6. doi: 10.1186/gb-2012-13-1-r6 (PMC3488975; doi:10.1186/gb-2012-13-1-r6)
Supplement: Additional file 4 — The full code of the MetaMerge algorithm implemented in Python. The code is divided into 14 modules, each of which contains multiple functions, as follows: ClassDefinitions.py, the code for defining all the formats used by MetaMerge internally; FeatureMatching.py, the code for matching species, reactions based on the available features; FeaturePreparation.py, the code for extracting metabolite and reaction features from text; GeneProcessing.py, the code for processing gene information; MatchProcessing.py, the code for processing the metabolite and reaction matching matrices; MetaboliteMatching.py, the code for generating and processing closely matching metabolites; MetaMerge.py, an initializer for the other modules required by the MetaMerge algorithm; MetaMergeCore.py, the user interface of MetaMerge for preparing the matching matrices; ModelParsing.py, the user interface for parsing a metabolic model in Excel or SBML format; NetworkMerging.py, the code for merging two networks based on their matching matrices; OutputProcessing.py, the code for processing the output of the MetaMerge algorithm; ReactionMatching.py, the code for generating and processing closely matching reactions; Unrelated.py, the code for analyzing a metabolic network, not directly related to MetaMerge; Utilities.py, the code of miscellaneous auxiliary functions used by the MetaMerge algorithm. Additionally, the zipped directory contains a shelve file called Mappings with KEGG and Biocyc identifiers for the metabolites in both M. tuberculosis models extracted by Jeremy Zucker, and the cleaned-up and extended Excel files Mycobacterium tuberculosis 1.xls and Mycobacterium tuberculosis 2.xls for models 1 [13] and 2 [14], respectively, containing additional annotation contributed by Marina Druz. [file gb-2012-13-1-r6-S4.ZIP › AdditionalFile4/Mycobacterium Tuberculosis 2.xls]

## Sheet: Reactions
Abbreviation	Name	Equation	Confidence	Subsystem	Region	Gene	Protein
ASPO5	L-aspartate oxidase	[c] : asp-L + fum --> h + iasp + succ	2	Alanine and Aspartate Metabolism		Rv1595	NadB
ALATA_L	L-alanine transaminase	[c] : akg + ala-L <==> glu-L + pyr	1	Alanine and Aspartate Metabolism
APATr	B-alanine-pyruvate aminotransferase	[c] : ala-B + pyr <==> ala-L + msa	1	Alanine and Aspartate Metabolism
ASP1DC	aspartate 1-decarboxylase	[c] : asp-L + h --> ala-B + co2	2	Alanine and Aspartate Metabolism		Rv3601c	PanD
ALAALAr	D-alanine-D-alanine ligase (reversible)	[c] : (2) ala-D + atp <==> adp + alaala + h + pi	4	Alanine and Aspartate Metabolism		Rv2981c	DdIA
ASNS1	asparagine synthase (glutamine-hydrolysing)	[c] : asp-L + atp + gln-L + h2o --> amp + asn-L + glu-L + h + ppi	2	Alanine and Aspartate Metabolism		Rv2201	AsnB
ASPO1	L-aspartate oxidase	[c] : asp-L + h2o + o2 --> h2o2 + nh4 + oaa	2	Alanine and Aspartate Metabolism		Rv1595	NadB
ARGSS	argininosuccinate synthase	[c] : asp-L + atp + citr-L --> amp + argsuc + h + ppi	2	Alanine and Aspartate Metabolism		Rv1658	ArgG
ASNN	L-asparaginase	[c] : asn-L + h2o --> asp-L + nh4	2	Alanine and Aspartate Metabolism		Rv1538c	AnsA
ALAR	alanine racemase	[c] : ala-L <==> ala-D	4	Alanine and Aspartate Metabolism		Rv3423c	Alr
ARGSL	argininosuccinate lyase	[c] : argsuc <==> arg-L + fum	2	Alanine and Aspartate Metabolism		Rv1659	ArgH
G5SADs	L-glutamate 5-semialdehyde dehydratase (spontaneous)	[c] : glu5sa --> 1pyr5c + h + h2o	1	Arginine and Proline Metabolism
P5CRx	pyrroline-5-carboxylate reductase	[c] : 1pyr5c + (2) h + nadh --> nad + pro-L	2	Arginine and Proline Metabolism		Rv0500	ProC
SOTA	Succinylornithine transaminase	[c] : akg + sucorn --> glu-L + sucgsa	1	Arginine and Proline Metabolism
SADH	Succinylarginine dihydrolase	[c] : (2) h + (2) h2o + sucarg --> co2 + (2) nh4 + sucorn	1	Arginine and Proline Metabolism
ARGDr	arginine deiminase	[c] : arg-L + h2o <==> citr-L + nh4	2	Arginine and Proline Metabolism		Rv1001	ArcA
PROD2	Proline dehydrogenase	[c] : fad + pro-L --> 1pyr5c + fadh2 + h	2	Arginine and Proline Metabolism		Rv1188	Prod
SGSAD	Succinylglutamic semialdehyde dehydrogenase	[c] : h2o + nad + sucgsa --> (2) h + nadh + sucglu	1	Arginine and Proline Metabolism
SGDS	Succinylglutamate desuccinylase	[c] : h2o + sucglu --> glu-L + succ	1	Arginine and Proline Metabolism
OCBT	ornithine carbamoyltransferase	[c] : cbp + orn <==> citr-L + h + pi	2	Arginine and Proline Metabolism		Rv1656	ArgF
P5CR	pyrroline-5-carboxylate reductase	[c] : 1pyr5c + (2) h + nadph --> nadp + pro-L	2	Arginine and Proline Metabolism		Rv0500	ProC
AST	Arginine succinyltransferase	[c] : arg-L + succoa --> coa + h + sucarg	1	Arginine and Proline Metabolism
ORNTA	ornithine transaminase	[c] : akg + orn --> glu-L + glu5sa	2	Arginine and Proline Metabolism		Rv2321c+Rv2322c	RocD
BTS2	biotin synthase (ala-L producing)	[c] : cys-L + dtbt <==> ala-L + btn + (2) h	2	Biotin Metabolism		Rv1589	BioB
AOXSr	8-amino-7-oxononanoate synthase	[c] : ala-L + h + pmcoa <==> 8aonn + co2 + coa	2	Biotin Metabolism		Rv0032, Rv1569	BioF2, BioF
AMAOTr	adenosylmethionine-8-amino-7-oxononanoate transaminase	[c] : 8aonn + amet <==> amob + dann	2	Biotin Metabolism		Rv1568	BioA
BTS3r	biotin synthase	[c] : dtbt + (2) s <==> btn + h2s	2	Biotin Metabolism		Rv1589	BioB
BACCL	biotin-[acetyl-CoA-carboxylase] ligase	[c] : atp + btn + h --> btamp + ppi	2	Biotin Metabolism		Rv3279c	BirA
DBTSr	dethiobiotin synthase	[c] : atp + co2 + dann <==> adp + dtbt + (3) h + pi	2	Biotin Metabolism		Rv1570	BioD
CS	citrate synthase	[c] : accoa + h2o + oaa --> cit + coa + h	2	Citric Acid Cycle		Rv1131, Rv0889c, Rv0896	GltA1tb, CitA, GltA2
SUCOAS	succinyl-CoA synthetase (ADP-forming)	[c] : atp + coa + succ <==> adp + pi + succoa	2	Citric Acid Cycle		Rv0952+Rv0951	SucCD
OXGDC	2-oxoglutarate decarboxylase	[c] : akg + h --> co2 + sucsal	4	Citric Acid Cycle		Rv1248c	SucA
FRD	fumarate reductase	[c] : fadh2 + fum --> fad + succ	2	Citric Acid Cycle		Rv1552+Rv1555+Rv1553+Rv1554	Frd
AKGDb	oxoglutarate dehydrogenase (dihydrolipoamide S-succinyltransferase)	[c] : coa + sdhlam --> dhlam + succoa	2	Citric Acid Cycle		Rv2215	SucBtb
PEPCK_re	phosphoenolpyruvate carboxykinase (GTP)	[c] : gtp + oaa <==> co2 + gdp + pep	4	Citric Acid Cycle		Rv0211	PckA
ACONT	aconitase	[c] : cit <==> icit	2	Citric Acid Cycle		Rv1475c	Acn
PPCKr	phosphoenolpyruvate carboxykinase	[c] : atp + oaa <==> adp + co2 + pep	2	Citric Acid Cycle		Rv0211	PckA
PC	pyruvate carboxylase	[c] : atp + hco3 + pyr --> adp + h + oaa + pi	2	Citric Acid Cycle		Rv2967c, Rv2697c	Pca
FRD3	fumarate reductase	[c] : 2dmmql8 + fum --> 2dmmq8 + succ	2	Citric Acid Cycle		Rv3317+Rv3316+Rv0248c+Rv3318, Rv3317+Rv3316+Rv3319+Rv3318, Rv3317+Rv3316+Rv0247c+Rv3318	Sdh
PPCSCT	Propanoyl-CoA: succinate CoA-transferase	[c] : ppcoa + succ --> ppa + succoa	1	Citric Acid Cycle
FUM	fumarase	[c] : fum + h2o <==> mal-L	2	Citric Acid Cycle		Rv1098c	Fum
PDHc	pyruvate dehydrogenase (dihydrolipoamide dehydrogenase)	[c] : dhlam + nad --> h + lpam + nadh	2	Citric Acid Cycle		Rv0843, Rv0462	Lpd
FRD5	fumarate reductase	[c] : fum + mql6 <==> mqn6 + succ	2	Citric Acid Cycle		Rv1552+Rv1555+Rv1553+Rv1554	Frd
SUCD1i	succinate dehydrogenase	[c] : fad + succ --> fadh2 + fum	2	Citric Acid Cycle		Rv3317+Rv3316+Rv0248c+Rv3318, Rv3317+Rv3316+Rv3319+Rv3318, Rv3317+Rv3316+Rv0247c+Rv3318	Sdh
FRD2	fumarate reductase	[c] : fum + mql8 --> mqn8 + succ	2	Citric Acid Cycle		Rv3317+Rv3316+Rv0248c+Rv3318, Rv3317+Rv3316+Rv3319+Rv3318, Rv3317+Rv3316+Rv0247c+Rv3318	Sdh
ICDHy	isocitrate dehydrogenase (NADP)	[c] : icit + nadp --> akg + co2 + nadph	2	Citric Acid Cycle		Rv3339c, Rv0066c	Icd1, Icd2
CITLr	Citrate lyase (reversible)	[c] : cit <==> ac + oaa	2	Citric Acid Cycle		Rv2075c, Rv2498c	CitE
MDH	malate dehydrogenase	[c] : mal-L + nad <==> h + nadh + oaa	2	Citric Acid Cycle		Rv1240	Mdh
HMPK4	hydroxymethylpyrimidine kinase (GTP)	[c] : 4ahmmp + gtp --> 4ampm + gdp + h	2	Cofactor Metabolism		Rv0422c	ThiD
FMETTRS	Methionyl-tRNA formyltransferase	[c] : 10fthf + mettrna --> fmettrna + h + thf	2	Cofactor Metabolism		Rv1406	Fmt
PERD	Erythronate 4-phosphate (4per) dehydrogenase	[c] : 4per + nad <==> h + nadh + ohpb	1	Cofactor Metabolism
UDCPDPS	Undecaprenyl diphosphate synthase	[c] : frdp + (8) ipdp --> (8) ppi + udcpdp	1	Cofactor Metabolism
SHCHD3	sirohydrochlorin dehydrogenase (NAD)	[c] : nad + pre2 --> h + nadh + scl2	2	Cofactor Metabolism		Rv2847c	CysG2
PC11M	precorrin-4 C11-methyltransferase	[c] : amet + pre4 --> ahcys + h + pre5	2	Cofactor Metabolism		Rv2071c	CobM
HMPK3	hydroxymethylpyrimidine kinase (UTP)	[c] : 4ahmmp + utp --> 4ampm + h + udp	2	Cofactor Metabolism		Rv0422c	ThiD
G3PD1	glycerol-3-phosphate dehydrogenase (NAD)	[c] : glyc3p + nad <==> dhap + h + nadh	2	Cofactor Metabolism		Rv0564c, Rv3302c, Rv2249c, Rv2982c	GpdA1, GlpD2, GlpD1, GpdA2
R05219	Precorrin 5 <=> Precorrin 6X	[c] : amet + h2o + pre5 --> ac + ahcys + h + pre6a	1	Cofactor Metabolism
PPNCL	phosphopantothenate-cysteine ligase	[c] : 4ppan + ctp + cys-L --> 4ppcys + cdp + h + pi	2	Cofactor Metabolism		Rv1391	Dfp
E4PD	Erythrose 4-phosphate dehydrogenase	[c] : e4p + h2o + nad <==> 4per + (2) h + nadh	1	Cofactor Metabolism
PC8XM	precorrin-8X methylmutase	[c] : h + pre8 --> hgbyr	2	Cofactor Metabolism		Rv2065	CobH
PC6AR	precorrin-6A reductase	[c] : h + nadph + pre6a --> nadp + pre6b	2	Cofactor Metabolism		Rv2070c	CobK
NTRIR2x	nitrite Reductase (NADH)	[c] : (5) h + (3) nadh + no2 --> (2) h2o + (3) nad + nh4	2	Cofactor Metabolism		Rv2391+Rv0252+Rv0253	Nir
FTHFCL	5-formethyltetrahydrofolate cyclo-ligase	[c] : 5fthf + atp --> adp + methf + pi	1	Cofactor Metabolism
THMDP	thiamin diphosphatase	[c] : (2) h2o + thmpp --> h + (2) pi + thm	2	Cofactor Metabolism		Rv3113	Tmp
SHCHF2	sirohydrochlorin ferrochetalase	[c] : fe2 + scl2 --> (2) h + sheme	2	Cofactor Metabolism		Rv2847c	CysG2
FTHFL	formate-tetrahydrofolate ligase	[c] : atp + for + thf <==> 10fthf + adp + pi	1	Cofactor Metabolism
PPNCL3	phosphopantothenate-cysteine ligase	[c] : 4ppan + atp + cys-L --> 4ppcys + amp + h + ppi	2	Cofactor Metabolism		Rv1391	Dfp
PC20M	precorrin-2 C20-methyltransferase	[c] : amet + dscl --> ahcys + h + pre3a	2	Cofactor Metabolism		Rv2066	Cobl
SHCHD2	sirohydrochlorin dehydrogenase (NAD)	[c] : dscl + nad --> h + nadh + scl	2	Cofactor Metabolism		Rv2847c	CysG2
GLUTRR	glutamyl-tRNA reductase	[c] : glutrna + h + nadph --> glu1sa + nadp + trnaglu	2	Cofactor Metabolism		Rv0509	HemA
ALATRS	Alanyl-tRNA synthetase	[c] : ala-L + atp + trnaala --> alatrna + amp + ppi	2	Cofactor Metabolism		Rv2992c	GltX
ACBIPGT	Adenosyl cobinamide phosphate guanyltransferase	[c] : adocbip + gtp + h --> agdpcbi + ppi	2	Cofactor Metabolism		Rv0254c	CobU
GTPCII2	GTP cyclohydrolase II (25drapp)	[c] : gtp + (3) h2o --> 25drapp + for + (2) h + ppi	1	Cofactor Metabolism
RZ5PP	alpha-ribazole 5-phosphate phosphatase	[c] : 5prdmbz + h2o --> pi + rdmbzi	2	Cofactor Metabolism		Rv3113	Tmp
PYDXNO	pyridoxine oxidase	[c] : o2 + pydxn <==> h2o2 + pydx	2	Cofactor Metabolism		Rv2607	PdxH
R05224	Hydrogenobyrinate <=> Hydrogenobyrinate a,c diamide	[c] : (2) atp + (2) gln-L + h2o + hgbyr --> (2) adp + (2) glu-L + h + hgbam + ppi	2	Cofactor Metabolism		Rv2848c	CobB
PNCDC	pantothenoylcysteine decarboxylase	[c] : h + ptcys --> co2 + ptth	2	Cofactor Metabolism		Rv1092c	CoaA
AHMMPS	4-amino-5-hydroxymethyl-2-methylpyrimidine synthetase	[c] : air + (2) h --> 4ahmmp + gcald + pi	2	Cofactor Metabolism		Rv0423c	ThiC
PC17M	precorrin-3B C17-methyltransferase	[c] : amet + pre3b --> ahcys + (3) h + pre4	2	Cofactor Metabolism		Rv2066	Cobl
NO3R1	Nitrate reductase (Ubiquinol-8)	(2) h[c] + no3[c] + q8h2[c] --> (2) h[e] + h2o[c] + no2[c] + q8[c]	4	Cofactor Metabolism		Rv1163+Rv1164+Rv1162+Rv1161	NarGHJI
HMPK2	hydroxymethylpyrimidine kinase (CTP)	[c] : 4ahmmp + ctp --> 4ampm + cdp + h	2	Cofactor Metabolism		Rv0422c	ThiD
NTRIRy	nitrite reductase (NADPH)	[c] : (4) h + (3) nadph + no2 --> h2o + (3) nadp + nh4oh	2	Cofactor Metabolism		Rv2391+Rv0252+Rv0253	Nir
OCTDPS	Octaprenyl pyrophosphate synthase	[c] : frdp + (5) ipdp --> octdp + (5) ppi	1	Cofactor Metabolism
DMATT	dimethylallyltranstransferase	[c] : dmpp + ipdp --> grdp + ppi	4	Cofactor Metabolism		Rv3398c	IdsA
SPODM	superoxide dismutase	[c] : (2) h + (2) o2s --> h2o2 + o2	4	Cofactor Metabolism		Rv3846, Rv0432, Rv1908c	SodA2, SodC, KatG
4HTHRS	4-Hydroxy-L-threonine synthase	[c] : h2o + phthr --> 4hthr + pi	2	Cofactor Metabolism		Rv1295	ThrC
NO3R2	Nitrate reductase (Menaquinol-8)	(2) h[c] + mql8[c] + no3[c] --> (2) h[e] + h2o[c] + mqn8[c] + no2[c]	4	Cofactor Metabolism		Rv1163+Rv1164+Rv1162+Rv1161	NarGHJI
PMDPHT	pyrimidine phosphatase	[c] : 5aprbu + h2o --> 4r5au + pi	1	Cofactor Metabolism
DB4PS	3,4-Dihydroxy-2-butanone-4-phosphate synthase	[c] : ru5p-D --> db4p + for + h	1	Cofactor Metabolism
R05217	Precorrin 3A + Oxygen <=> Precorrin 3B	[c] : h + (0.5) o2 + pre3a --> pre3b	2	Cofactor Metabolism		Rv2064	CobG
SHCHCS	2-succinyl-6-hydroxy-2,4-cyclohexadiene-1-carboxylate synthase	[c] : ichor + sucsal --> 2shchc + pyr	2	Cofactor Metabolism		Rv0555	MenD
HMPK1	hydroxymethylpyrimidine kinase (ATP)	[c] : 4ahmmp + atp --> 4ampm + adp + h	2	Cofactor Metabolism		Rv0422c	ThiD
MPML	Mg-protoporphyrin IX magnesium-lyase	[c] : atp + h2o + mg2 + ppp9 <==> adp + (3) h + mppp9 + pi	2	Cofactor Metabolism		Rv0958	Mgpl
CYRDAR	cob(II)yrinic acid a,c-diamide reductase	[c] : (2) co2dam + nadh --> (2) co1dam + h + nad	2	Cofactor Metabolism		Rv0306	Cyr
CYRDAAT	cob(I)yrinic acid a,c-diamide adenosyltransferase	[c] : atp + co1dam + h --> adcobdam + pppi	2	Cofactor Metabolism		Rv2849c	CobA
UDCPDP	undecaprenyl-diphosphatase	[c] : h2o + udcpdp --> h + pi + udcpp	2	Cofactor Metabolism		Rv2136c	UdpK
PYDXO	pyridoxal oxidase	[c] : (2) h2o + nh4 + (0.5) o2 + pydx <==> (2) h2o2 + pydam	2	Cofactor Metabolism		Rv2607	PdxH
TMN	thiaminase	[c] : h2o + thm --> 4ahmmp + 4mhetz + h	1	Cofactor Metabolism
PC6YM	precorrin-6Y C5,15-methyltransferase (decarboxylating)	[c] : (2) amet + pre6b --> (2) ahcys + co2 + (2) h + pre8	2	Cofactor Metabolism		Rv2072c	CobL
ADCPS1	adenosylcobinamide-phosphate synthase	[c] : adcobhex + appl + atp --> adocbi + adp + h + pi	2	Cofactor Metabolism		Rv2236c	CobD
MTHFD2	methylenetetrahydrofolate dehydrogenase (NAD)	[c] : mlthf + nad <==> methf + nadh	2	Cofactor Metabolism		Rv3356c	FolD
FOLR2	folate reductase	[c] : fol + nadph --> dhf + nadp	2	Cofactor Metabolism		Rv2763c	DfrA
DMPPS	1-hydroxy-2-methyl-2-(E)-butenyl 4-diphosphate reductase (dmpp)	[c] : h + h2mb4p + nadh --> dmpp + h2o + nad	1	Cofactor Metabolism
FOMETR	aminomethyltransferase	[c] : 5fthf + h <==> h2o + methf	2	Cofactor Metabolism		Rv2211c	GcvT
NTRIRx	nitrite reductase (NADH)	[c] : (4) h + (3) nadh + no2 --> h2o + (3) nad + nh4oh	2	Cofactor Metabolism		Rv2391+Rv0252+Rv0253	Nir
SHSL1r	O-succinylhomoserine lyase reversible	[c] : cys-L + suchms <==> cyst-L + h + succ	4	Cysteine Metabolism		Rv0391+Rv1079	MetBZ
SERD_L	L-serine deaminase	[c] : ser-L --> nh4 + pyr	2	Cysteine Metabolism		Rv0069c	SdaA
CYSS	cysteine synthase	[c] : acser + h2s --> ac + cys-L + h	2	Cysteine Metabolism		Rv2334, Rv0848, Rv1336	CysK, CysM3, CysM
SERAT	serine O-acetyltransferase	[c] : accoa + ser-L <==> acser + coa	2	Cysteine Metabolism		Rv2335	CysE
SHSL4r	O-succinylhomoserine lyase (elimination), reversible	[c] : h2o + suchms <==> 2obut + h + nh4 + succ	2	Cysteine Metabolism		Rv0391+Rv1079	MetBZ
AGPAT190	1-hexadecanoyl-sn-glycerol 3-phosphate O-acyltransferase	[c] : 1msg3p + mstrACP --> ACP + pa190190	2	Fatty Acid Metabolism		Rv2182c, Rv2483c	Apa, PlsC
PAPA160	Phosphatidate phosphatase (n-C16:0)	[c] : h2o + pa160 --> 12dgr160 + pi	2	Fatty Acid Metabolism		Rv1755c	PlcD
FAS100	fatty acid synthase (n-C10:0)	[c] : (3) h + malcoa + (2) nadph + octa --> co2 + coa + dca + h2o + (2) nadp	4	Fatty Acid Metabolism		Rv1350, Rv2947c, Rv1484, Rv2524c	FabG2+Pks15+InhA+Fas
MYC2CYC2	Mycolic Acid Cyclopropanation	[c] : amet + mmeroacidcyc1ACP --> ahcys + h + mmeroacidcyc2ACP	4	Fatty Acid Metabolism		Rv0644c	MmaA2
GPDDA2	Glycerophosphodiester phosphodiesterase (Glycerophosphoethanolamine)	[c] : g3pe + h2o --> etha + glyc3p + h	2	Fatty Acid Metabolism		Rv3842c, Rv0317c	Gpd, GlpQ2
MYCSacp56	mycolic acid synthase (C56)	[c] : (42) h + hexc + (15) malACP + (30) nadph --> (14) ACP + (15) co2 + (16) h2o + mmeroacidACP + (30) nadp	4	Fatty Acid Metabolism		Rv1483, Rv2245, Rv2246, Rv0098, Rv2245, Rv2246	FabG1+KasA+KasB, Chp+KasA+KasB
MYC1CYC1	Mycolic Acid Cyclopropanation	[c] : amet + meroacidACP --> ahcys + h + meroacidcyc1ACP	4	Fatty Acid Metabolism		Rv0470c	UmaA2
FAS80_L	fatty acid synthase (n-C8:0), lumped reaction	[c] : accoa + (8) h + (3) malcoa + (6) nadph --> (3) co2 + (4) coa + (2) h2o + (6) nadp + octa	4	Fatty Acid Metabolism		Rv1350, Rv2947c, Rv1484, Rv2524c	FabG2+Pks15+InhA+Fas
LPLIPAL2E160	Lysophospholipase L2 (2-acylglycerophosphoethanolamine, n-C16:0)	[c] : 2agpe160 + h2o --> g3pe + h + hdca	2	Fatty Acid Metabolism		Rv0183	Lpl
AGPAT160	1-hexadecanoyl-sn-glycerol 3-phosphate O-acyltransferase (n-C16:0)	[c] : 1hdecg3p + palmACP --> ACP + pa160	2	Fatty Acid Metabolism		Rv2483c, Rv2182c	PlsC, Apa
FAO3	Fatty acid oxidation (octadecanoate)	[c] : atp + (9) coa + (8) fad + (8) h2o + (8) nad + ocdca --> (9) accoa + amp + (8) fadh2 + (8) h + (8) nadh + ppi	4	Fatty Acid Metabolism		Rv0860+Rv0468+Rv1323+Rv0859	Fad
MYC1M2	Mycolic Acid Methyl Hydroxyl Addition	[c] : amet + h2o + kmeroacidACP --> ahcys + h + mkmeroacidACP	4	Fatty Acid Metabolism		Rv0503c, Rv0642c, Rv0645c, Rv0644c	CmaA2, MmaA4, MmaA1, MmaA2
FACOAL140	fatty-acid--CoA ligase (tetradecanoate)	[c] : atp + coa + ttdca <==> amp + ppi + tdcoa	2	Fatty Acid Metabolism		Rv3826, Rv1529	FadD23, FadD24
PLCD	phospholipase C	[c] : h2o + ptd1ino160 --> 12dgr160 + h + mi1p-D	2	Fatty Acid Metabolism		Rv1755c	PlcD
FAMPL5	Fatty Acid Ligase AMP (mycolic acid)	[c] : amp + h + mkmeroacidcyc1ACP --> ACP + mkmeroacidcyc1AMP	4	Fatty Acid Metabolism		Rv3801c	FadD32
FACOAE140	fatty-acid-CoA thioesterase (tetradecanoate)	[c] : h2o + tdcoa --> coa + h + ttdca	2	Fatty Acid Metabolism		Rv1618	TesB1
FACOAL161	fatty-acid--CoA ligase (hexadecenoate)	[c] : atp + coa + hdcea <==> amp + hdcoa + ppi	2	Fatty Acid Metabolism		Rv1529, Rv3826	FadD24, FadD23
MYCFLUX2	mycolic acid conglomeration flux	[c] : mmycolate --> rmyc	1	Fatty Acid Metabolism
MYCSacp58	mycolic acid synthase (C58)	[c] : (47) h + hexc + (16) malACP + (30) nadph --> (15) ACP + (16) co2 + (17) h2o + kmeroacidACP + (30) nadp	4	Fatty Acid Metabolism		Rv0098, Rv2245, Rv2246, Rv1483, Rv2245, Rv2246	Chp+KasA+KasB, FabG1+KasA+KasB
PLIPA1E160	Phospholipase A1 (phosphatidylethanolamine, n-C16:0)	[c] : h2o + pe160 --> 2agpe160 + h + hdca	1	Fatty Acid Metabolism
MYCON3	Mycolic Acid Condensation	[c] : chexccoa + (2) h2o + kmeroacidcyc2AMP --> amp + co2 + coa + (2) h + kmycolate	4	Fatty Acid Metabolism		Rv3800c	Pks13
DESAT16	Palmitoyl-CoA desaturase (n-C16:0CoA -> n-C16:1CoA)	[c] : h + nadph + o2 + pmtcoa --> (2) h2o + hdcoa + nadp	2	Fatty Acid Metabolism		Rv3229c	DesA3
FAS140	fatty acid synthase (n-C14:0)	[c] : ddca + (3) h + malcoa + (2) nadph --> co2 + coa + h2o + (2) nadp + ttdca	4	Fatty Acid Metabolism		Rv0533c, Rv1350, Rv2947c, Rv1484, Rv2524c	FabH, FabG2+Pks15+InhA+Fas
MMM2r	Methylmalonyl-CoA mutase	[c] : succoa <==> mmcoa-R	2	Fatty Acid Metabolism		Rv1492+Rv1493	MutAB
ACChex	Hexanoic Acid CoA Ligase	[c] : coa + h + hexc --> h2o + hexccoa	4	Fatty Acid Metabolism		Rv3280	AccD5
ACCC	Acyl-CoA Carboxylase	[c] : co2 + hexccoa --> chexccoa + h2o	4	Fatty Acid Metabolism		Rv3280	AccD5
MYC1CYC3	Mycolic Acid Cyclopropanation	[c] : amet + kmeroacidACP --> ahcys + h + kmeroacidcyc1ACP	4	Fatty Acid Metabolism		Rv0470c	UmaA2
FAO1	Fatty acid oxidation (tetradecanoate)	[c] : atp + (7) coa + (6) fad + (6) h2o + (6) nad + ttdca --> (7) accoa + amp + (6) fadh2 + (6) h + (6) nadh + ppi	4	Fatty Acid Metabolism		Rv0860+Rv0468+Rv1323+Rv0859	Fad
MMCD	Methylmalonyl-CoA decarboxylase	[c] : h + mmcoa-S --> co2 + ppcoa	1	Fatty Acid Metabolism
MYC2CYC1	Mycolic Acid Cyclopropanation	[c] : amet + meroacidcyc1ACP --> ahcys + h + meroacidcyc2ACP	4	Fatty Acid Metabolism		Rv0644c	MmaA2
G3PAT160	glycerol-3-phosphate acyltransferase (C16:0)	[c] : glyc3p + palmACP --> 1hdecg3p + ACP	2	Fatty Acid Metabolism		Rv1551	PlsB1
MYCFLUX3	mycolic acid conglomeration flux	[c] : kmycolate --> rmyc	1	Fatty Acid Metabolism
FAO10	Fatty acid oxidation (octadecenoate)	[c] : atp + (9) coa + (7) fad + (8) h2o + (8) nad + ocdcea --> (9) accoa + amp + (7) fadh2 + (8) h + (8) nadh + ppi	4	Fatty Acid Metabolism		Rv0860+Rv0468+Rv1323+Rv0859	Fad
FAS260	fatty acid synthase (n-C26:0)	[c] : (3) h + malcoa + (2) nadph + ttc --> co2 + coa + h2o + hexc + (2) nadp	4	Fatty Acid Metabolism		Rv1350, Rv2947c, Rv1484, Rv2524c	FabG2+Pks15+InhA+Fas
DESAT18	stearoyl-CoA desaturase (n-C18:0CoA -> n-C18:1CoA)	[c] : h + nadph + o2 + stcoa --> (2) h2o + nadp + odecoa	4	Fatty Acid Metabolism		Rv1094, Rv0824c	DesA2, DesA1
FAMPL4	Fatty Acid Ligase AMP (mycolic acid)	[c] : amp + h + mmmeroacidcyc1ACP --> ACP + mmmeroacidcyc1AMP	4	Fatty Acid Metabolism		Rv3801c	FadD32
G3PAT190	glycerol-3-phosphate acyltransferase (C19:0)	[c] : glyc3p + mstrACP --> 1msg3p + ACP	2	Fatty Acid Metabolism		Rv1551	PlsB1
PSD160	Phosphatidylserine decarboxylase (n-C16:0)	[c] : h + ps160 --> co2 + pe160	2	Fatty Acid Metabolism		Rv0437c	Psd
PLIPA1E180	Phospholipase A1 (phosphatidylethanolamine, n-C18:0)	[c] : h2o + pe180 --> 2agpe180 + h + ocdca	1	Fatty Acid Metabolism
FACOAL160	fatty-acid--CoA ligase (hexadecanoate)	[c] : atp + coa + hdca <==> amp + pmtcoa + ppi	2	Fatty Acid Metabolism		Rv3826, Rv1185c, Rv1529, Rv2590	FadD23, FadD21, FadD24, FadD9
MYCON2	Mycolic Acid Condensation	[c] : chexccoa + (2) h2o + mmeroacidcyc2AMP --> amp + co2 + coa + (2) h + mmycolate	4	Fatty Acid Metabolism		Rv3800c	Pks13
2AGPEAT180	2-acyl-glycerophospho-ethanolamine acyltransferase (n-C18:0)	[c] : 2agpe180 + atp + ocdca --> amp + pe180 + ppi	2	Fatty Acid Metabolism
FAS200	fatty acid synthase (n-C20:0)	[c] : (3) h + malcoa + (2) nadph + ocdca --> arach + co2 + coa + h2o + (2) nadp	4	Fatty Acid Metabolism		Rv1350, Rv2947c, Rv1484, Rv2524c	FabG2+Pks15+InhA+Fas
MYCFLUX4	mycolic acid conglomeration flux	[c] : mmmycolate --> rmyc	1	Fatty Acid Metabolism
MYC1M1	Mycolic Acid Methyl Hydroxyl Addition	[c] : amet + h2o + mmeroacidACP --> ahcys + h + mmmeroacidACP	4	Fatty Acid Metabolism		Rv0642c, Rv0503c, Rv0644c, Rv0645c	MmaA4, CmaA2, MmaA2, MmaA1
MYCON5	Mycolic Acid Condensation	[c] : chexccoa + (2) h2o + mkmeroacidcyc1AMP --> amp + co2 + coa + (2) h + mkmycolate	4	Fatty Acid Metabolism		Rv3800c	Pks13
FAMPL3	Fatty Acid Ligase AMP (mycolic acid)	[c] : amp + h + kmeroacidcyc2ACP --> ACP + kmeroacidcyc2AMP	4	Fatty Acid Metabolism		Rv3801c	FadD32
PSD180	Phosphatidylserine decarboxylase (n-C18:0)	[c] : h + ps180 --> co2 + pe180	2	Fatty Acid Metabolism		Rv0437c	Psd
FAS160	fatty acid synthase (n-C16:0)	[c] : (3) h + malcoa + (2) nadph + ttdca --> co2 + coa + h2o + hdca + (2) nadp	4	Fatty Acid Metabolism		Rv1350, Rv2947c, Rv1484, Rv2524c	FabG2+Pks15+InhA+Fas
MYCFLUX5	mycolic acid conglomeration flux	[c] : mkmycolate --> rmyc	1	Fatty Acid Metabolism
2AGPEAT160	2-acyl-glycerophospho-ethanolamine acyltransferase (n-C16:0)	[c] : 2agpe160 + atp + hdca --> amp + pe160 + ppi	2	Fatty Acid Metabolism
FAO2	Fatty acid oxidation (n-C16:0)	[c] : atp + (8) coa + (7) fad + (7) h2o + hdca + (7) nad --> (8) accoa + amp + (7) fadh2 + (7) h + (7) nadh + ppi	4	Fatty Acid Metabolism		Rv0860+Rv0468+Rv1323+Rv0859	Fad
FAS240_L	fatty acid synthase (n-C24:0), lumped reaction	[c] : (9) h + (3) malcoa + (6) nadph + ocdca --> (3) co2 + (3) coa + (3) h2o + (6) nadp + ttc	4	Fatty Acid Metabolism		Rv1350, Rv2947c, Rv1484, Rv2524c	FabG2+Pks15+InhA+Fas
PHDCATA	transacylase	[c] : ACP + phdcacoa <==> coa + phdcaACP	1	Fatty Acid Metabolism
FACOAE160	fatty-acid-CoA thioesterase (hexadecanoate)	[c] : h2o + pmtcoa --> coa + h + hdca	2	Fatty Acid Metabolism		Rv1618	TesB1
FAS180	fatty acid synthase (n-C18:0)	[c] : (3) h + hdca + malcoa + (2) nadph --> co2 + coa + h2o + (2) nadp + ocdca	4	Fatty Acid Metabolism		Rv1350, Rv2947c, Rv1484, Rv2524c	FabG2+Pks15+InhA+Fas
FAMPL1	Fatty Acid Ligase AMP (mycolic acid)	[c] : amp + h + meroacidcyc2ACP --> ACP + meroacidcyc2AMP	4	Fatty Acid Metabolism		Rv3801c	FadD32
MYC1CYC4	Mycolic Acid Cyclopropanation	[c] : amet + mmmeroacidACP --> ahcys + h + mmmeroacidcyc1ACP	4	Fatty Acid Metabolism		Rv0644c, Rv0503c	MmaA2, CmaA2
MYCSacp50	mycolic acid synthase (C50)	[c] : (33) h + hexc + (12) malACP + (24) nadph --> (11) ACP + (12) co2 + (13) h2o + meroacidACP + (24) nadp	4	Fatty Acid Metabolism		Rv1483, Rv2245, Rv2246, Rv0098, Rv2245, Rv2246	FabG1+KasA+KasB, Chp+KasA+KasB
MYCON4	Mycolic Acid Condensation	[c] : chexccoa + (2) h2o + mmmeroacidcyc1AMP --> amp + co2 + coa + (2) h + mmmycolate	4	Fatty Acid Metabolism		Rv3800c	Pks13
AACPS10	acyl-[acyl-carrier-protein] synthetase (tuberculostearic acid)	[c] : ACP + atp + mocdca --> amp + mstrACP + ppi	2	Fatty Acid Metabolism		Rv3815c	Acp
MYCFLUX1	mycolic acid conglomeration flux	[c] : mycolate --> rmyc	1	Fatty Acid Metabolism
MYC1CYC5	Mycolic Acid Cyclopropanation	[c] : amet + mkmeroacidACP --> ahcys + h + mkmeroacidcyc1ACP	4	Fatty Acid Metabolism		Rv0644c, Rv0503c	MmaA2, CmaA2
PSSA180	Phosphatidylserine syntase (n-C18:0)	[c] : cdpdodecg + ser-L --> cmp + h + ps180	4	Fatty Acid Metabolism		Rv0436c	PssA
PSSA160	Phosphatidylserine syntase (n-C16:0)	[c] : cdpdhdecg + ser-L --> cmp + h + ps160	2	Fatty Acid Metabolism		Rv0436c	PssA
FAMPL2	Fatty Acid Ligase AMP (mycolic acid)	[c] : amp + h + mmeroacidcyc2ACP --> ACP + mmeroacidcyc2AMP	4	Fatty Acid Metabolism		Rv3801c	FadD32
MYC1CYC2	Mycolic Acid Cyclopropanation	[c] : amet + mmeroacidACP --> ahcys + h + mmeroacidcyc1ACP	4	Fatty Acid Metabolism		Rv0470c	UmaA2
OCOAT1r	3-oxoacid CoA-transferase	[c] : acac + succoa <==> aacoa + succ	2	Fatty Acid Metabolism		Rv2503c+Rv2504c	ScoAB
MCD	Malonyl-CoA Decarboxylase cytoplasmic	[c] : h + malcoa --> accoa + co2	4	Fatty Acid Metabolism		Rv1347c	Mcd
MI1PP	myo-inositol 1-phosphatase	[c] : h2o + mi1p-D --> inost + pi	4	Fatty Acid Metabolism		Rv1604, Rv2701c	ImpA, SuhB
FAO11	Fatty acid oxidation (n-C16:1)	[c] : atp + (8) coa + (6) fad + (7) h2o + hdcea + (7) nad --> (8) accoa + amp + (6) fadh2 + (7) h + (7) nadh + ppi	4	Fatty Acid Metabolism		Rv0860+Rv0468+Rv1323+Rv0859	Fad
TAS	tetra-arabinofuranoside synthesis	[c] : arab-D + (3) decda_tb --> (3) decd_tb + tarab-D	2	Fatty Acid Metabolism
FAS161	fatty acid synthase (n-C16:1)	[c] : (4) h + malcoa + (3) nadph + o2 + ttdca --> co2 + coa + (3) h2o + hdcea + (3) nadp	4	Fatty Acid Metabolism		Rv1350, Rv2947c, Rv1484, Rv2524c	FabG2+Pks15+InhA+Fas
DASYN160	CDP-diacylglycerol synthetase (n-C16:0)	[c] : ctp + h + pa160 --> cdpdhdecg + ppi	2	Fatty Acid Metabolism		Rv2881c	CdsA
AACPS3	acyl-[acyl-carrier-protein] synthetase (n-C16:0)	[c] : ACP + atp + hdca --> amp + palmACP + ppi	2	Fatty Acid Metabolism
HAS	hexa-arabinofuranoside synthesis	[c] : arab-D + (5) decda_tb --> (5) decd_tb + harab-D	2	Fatty Acid Metabolism
FAS181	fatty acid synthase (n-C18:1)	[c] : (4) h + hdca + malcoa + (3) nadph + o2 --> co2 + coa + (3) h2o + (3) nadp + ocdcea	4	Fatty Acid Metabolism		Rv1350, Rv2947c, Rv1484, Rv2524c	FabG2+Pks15+InhA+Fas
MCOATA	Malonyl-CoA-ACP transacylase	[c] : ACP + malcoa <==> coa + malACP	4	Fatty Acid Metabolism		Rv0649, Rv2243	FabD2, FabD
MYC2CYC3	Mycolic Acid Cyclopropanation	[c] : amet + kmeroacidcyc1ACP --> ahcys + h + kmeroacidcyc2ACP	4	Fatty Acid Metabolism		Rv0644c	MmaA2
DAGK160	diacylglycerol kinase (n-C16:0)	[c] : 12dgr160 + atp --> adp + h + pa160	2	Fatty Acid Metabolism		Rv0499	Dagk
FAS120	fatty acid synthase (n-C12:0)	[c] : dca + (3) h + malcoa + (2) nadph --> co2 + coa + ddca + h2o + (2) nadp	4	Fatty Acid Metabolism		Rv1350, Rv2947c, Rv1484, Rv2524c	FabG2+Pks15+InhA+Fas
FACOAL180	fatty-acid--CoA ligase (octadecanoate)	[c] : atp + coa + ocdca <==> amp + ppi + stcoa	2	Fatty Acid Metabolism		Rv1529, Rv3826	FadD24, FadD23
FACOAE180	fatty-acid-CoA thioesterase (octadecanoate)	[c] : h2o + stcoa --> coa + h + ocdca	2	Fatty Acid Metabolism		Rv1618	TesB1
MME	methylmalonyl-CoA epimerase	[c] : mmcoa-R <==> mmcoa-S	4	Fatty Acid Metabolism		Rv0855	Far
LPLIPAL2E180	Lysophospholipase L2 (2-acylglycerophosphoethanolamine, n-C18:0)	[c] : 2agpe180 + h2o --> g3pe + h + ocdca	2	Fatty Acid Metabolism		Rv0183	Lpl
PGSA160	Phosphatidylglycerol synthase (n-C16:0)	[c] : cdpdhdecg + glyc3p --> cmp + h + pgp160	2	Fatty Acid Metabolism		Rv1822, Rv2746c	PgsA2, PgsA3
FACOAL181	fatty-acid--CoA ligase (octadecenoate)	[c] : atp + coa + ocdcea <==> amp + odecoa + ppi	2	Fatty Acid Metabolism		Rv1618, Rv3826, Rv1529	TesB1, FadD23, FadD24
MYCON1	Mycolic Acid Condensation	[c] : chexccoa + (2) h2o + meroacidcyc2AMP --> amp + co2 + coa + (2) h + mycolate	4	Fatty Acid Metabolism		Rv3800c	Pks13
AGPAT160190	1-hexadecanoyl-sn-glycerol 3-phosphate O-acyltransferase	[c] : 1hdecg3p + mstrACP --> ACP + pa160190	2	Fatty Acid Metabolism		Rv2483c, Rv2182c	PlsC, Apa
FACOAL80	fatty-acid--CoA ligase (octanoate)	[c] : atp + coa + octa <==> amp + occoa + ppi	2	Fatty Acid Metabolism		Rv2590, Rv1529, Rv3826, Rv1185c	FadD9, FadD24, FadD23, FadD21
DHNPA2	dihydroneopterin aldolase	[c] : dhnpt --> 6hmhpt + gcald	2	Folate Metabolism		Rv3607c	FolX
GTPCI	GTP cyclohydrolase I	[c] : gtp + h2o --> ahdt + for + h	2	Folate Metabolism		Rv3609c	FolE
THFGLUS	Tetrahydrofolate:L-glutamate gamma-ligase (ADP-forming)	[c] : atp + glu-L + thf <==> adp + h + pi + thfglu	2	Folate Metabolism		Rv2447c	FolC
HPPK2	6-hydroxymethyl-dihydropterin pyrophosphokinase	[c] : 6hmhpt + atp --> 6hmhptpp + amp + h	1	Folate Metabolism
GLYCL	Glycine Cleavage System	[c] : gly + nad + thf --> co2 + mlthf + nadh + nh4	4	Folate Metabolism		Rv1826	GcvH
DHPS2	dihydropteroate synthase	[c] : 4abz + 6hmhptpp --> dhpt + ppi	2	Folate Metabolism		Rv3608c, Rv1207	FolP, FolP2
FOLD3	dihydropteroate synthase	[c] : 2ahhmd + 4abz --> dhpt + ppi	2	Folate Metabolism		Rv1207, Rv3608c	FolP2, FolP
MTHFR2	5,10-methylenetetrahydrofolate reductase (NADH)	[c] : (2) h + mlthf + nadh --> 5mthf + nad	1	Folate Metabolism
DNMPPA	Dihydroneopterin monophosphate dephosphorylase	[c] : dhpmp + h2o --> dhnpt + pi	1	Folate Metabolism
DHFR	dihydrofolate reductase	[c] : dhf + h + nadph <==> nadp + thf	2	Folate Metabolism		Rv2763c	DfrA
ADCS	4-amino-4-deoxychorismate synthase	[c] : chor + gln-L --> 4adcho + glu-L	2	Folate Metabolism		Rv1005c+Rv0013	Pab
ADCL	4-aminobenzoate synthase	[c] : 4adcho --> 4abz + h + pyr	2	Folate Metabolism		Rv0812	PabC
MTHFD	methylenetetrahydrofolate dehydrogenase (NADP)	[c] : mlthf + nadp <==> methf + nadph	2	Folate Metabolism		Rv3356c	FolD
HPPK	2-amino-4-hydroxy-6-hydroxymethyldihydropteridine diphosphokinase	[c] : 2ahhmp + atp --> 2ahhmd + amp + h	2	Folate Metabolism		Rv3606c	FolK
DHFS	dihydrofolate synthase	[c] : atp + dhpt + glu-L --> adp + dhf + h + pi	2	Folate Metabolism		Rv2447c	FolC
DNTPPA	Dihydroneopterin triphosphate pyrophosphatase	[c] : ahdt + h2o --> dhpmp + h + ppi	1	Folate Metabolism
MTHFC	methenyltetrahydrofolate cyclohydrolase	[c] : h2o + methf <==> 10fthf + h	2	Folate Metabolism		Rv3356c	FolD
FTHFD	formyltetrahydrofolate deformylase	[c] : 10fthf + h2o --> for + h + thf	2	Folate Metabolism		Rv2964	PurU
DHNPA	dihydroneopterin aldolase	[c] : dhnpt --> 2ahhmp + gcald + h	2	Folate Metabolism		Rv3607c	FolX
GLUDx	glutamate dehydrogenase (NAD)	[c] : glu-L + h2o + nad <==> akg + h + nadh + nh4	2	Glutamate Metabolism		Rv2476c	Gdh
P5CD	1-pyrroline-5-carboxylate dehydrogenase	[c] : 1pyr5c + (2) h2o + nad --> glu-L + h + nadh	2	Glutamate Metabolism		Rv1187, Rv1187, Rv1187, Rv1187	RocA, RocA
GLUCYS	gamma-glutamylcysteine synthetase	[c] : atp + cys-L + glu-L --> adp + glucys + h + pi	2	Glutamate Metabolism		Rv3704c	GshA
ARGDC	arginine decarboxylase	[c] : arg-L + h --> agm + co2	2	Glutamate Metabolism		Rv2531c	Adi
GLNS	glutamine synthetase	[c] : atp + glu-L + nh4 --> adp + gln-L + h + pi	2	Glutamate Metabolism		Rv1878+Rv2222c+Rv2860c+Rv2220	GlnA
GLUSy	glutamate synthase (NADPH)	[c] : akg + gln-L + h + nadph --> (2) glu-L + nadp	2	Glutamate Metabolism		Rv3859c+Rv3858c	GltBD
GTHOr	glutathione oxidoreductase	[c] : gthox + h + nadph <==> (2) gthrd + nadp	2	Glutamate Metabolism		Rv2855	GorA
SSALx	succinate-semialdehyde dehydrogenase (NAD)	[c] : h2o + nad + sucsal --> (2) h + nadh + succ	4	Glutamate Metabolism		Rv1731+Rv0234c	GabD
ASPTA	aspartate transaminase	[c] : akg + asp-L <==> glu-L + oaa	2	Glutamate Metabolism		Rv0337c, Rv3565	AspC, AspB
AGMT	agmatinase	[c] : agm + h2o --> ptrc + urea	1	Glutamate Metabolism
GLUDC	Glutamate Decarboxylase	[c] : glu-L + h --> 4abut + co2	2	Glutamate Metabolism		Rv3432c	Gad
SSALy	succinate-semialdehyde dehydrogenase (NADP)	[c] : h2o + nadp + sucsal --> (2) h + nadph + succ	4	Glutamate Metabolism		Rv0234c, Rv1731+Rv0234c, Rv1731	GabD2, GabD, GabD1
OPAH	5-Oxoproline amidohydrolase (ATP-hydrolysing)	[c] : 5oxpro + atp + (2) h2o <==> adp + glu-L + h + pi	2	Glutamate Metabolism		Rv0266c	OplA
GLUR	glutamate racemase	[c] : glu-D <==> glu-L	2	Glutamate Metabolism		Rv1338	Murl
ABTA	4-aminobutyrate transaminase	[c] : 4abut + akg --> glu-L + sucsal	2	Glutamate Metabolism		Rv3290c, Rv2589	Lat, GabT
GF6PTAr	Glutamine-fructose-6-phosphate transaminase	[c] : f6p + gln-L <==> gam6p + glu-L	2	Glutamate Metabolism		Rv3436c	GlmS
NADS2	NAD synthase (glutamine-hydrolysing)	[c] : atp + dnad + gln-L + h2o --> amp + glu-L + h + nad + ppi	2	Glutamate Metabolism		Rv2438c	NadE
SERD_D	D-serine deaminase	[c] : ser-D --> nh4 + pyr	2	Glycine, Serine, and Threonine Metabolism		Rv0069c	SdaA
PSERT	phosphoserine transaminase	[c] : 3php + glu-L --> akg + pser-L	2	Glycine, Serine, and Threonine Metabolism		Rv0884c	SerC
GCCb	glycine cleavage complex	[c] : alpro + thf --> dhlpro + mlthf + nh4	2	Glycine, Serine, and Threonine Metabolism		Rv2211c	GcvT
HSDy	homoserine dehydrogenase (NADPH)	[c] : hom-L + nadp <==> aspsa + h + nadph	2	Glycine, Serine, and Threonine Metabolism		Rv1294	ThrA
HSDx	homoserine dehydrogenase (NADH)	[c] : hom-L + nad <==> aspsa + h + nadh	2	Glycine, Serine, and Threonine Metabolism		Rv1294	ThrA
ASAD	aspartate-semialdehyde dehydrogenase	[c] : aspsa + nadp + pi <==> 4pasp + h + nadph	2	Glycine, Serine, and Threonine Metabolism		Rv3708c	Asd
OHPBAT	O-Phospho-4-hydroxy-L-threonine:2-oxoglutarate aminotransferase	[c] : glu-L + ohpb <==> akg + phthr	2	Glycine, Serine, and Threonine Metabolism		Rv0884c	SerC
GCC2	glycine-cleavage system (lipoamide) irreversible	[c] : alpam + thf --> dhlam + mlthf + nh4	2	Glycine, Serine, and Threonine Metabolism		Rv2211c	GcvT
PSP_L	phosphoserine phosphatase (L-serine)	[c] : h2o + pser-L --> pi + ser-L	2	Glycine, Serine, and Threonine Metabolism		Rv3042c, Rv0505c	SerB2, SerB
PGCD	phosphoglycerate dehydrogenase	[c] : 3pg + nad --> 3php + h + nadh	2	Glycine, Serine, and Threonine Metabolism		Rv2996c, Rv0728c	SerA, SerA2
GLYCK	glycerate kinase	[c] : atp + glyc-R --> 3pg + adp + h	2	Glycine, Serine, and Threonine Metabolism		Rv2205c	Glyk
THRS	threonine synthase	[c] : h2o + phom --> pi + thr-L	2	Glycine, Serine, and Threonine Metabolism		Rv1295	ThrC
HSK	homoserine kinase	[c] : atp + hom-L --> adp + h + phom	2	Glycine, Serine, and Threonine Metabolism		Rv1296	ThrB
GHMT2	glycine hydroxymethyltransferase	[c] : ser-L + thf --> gly + h2o + mlthf	2	Glycine, Serine, and Threonine Metabolism		Rv0070c, Rv1093	GlyA2, GlyA
ASPK	aspartate kinase	[c] : asp-L + atp <==> 4pasp + adp	2	Glycine, Serine, and Threonine Metabolism		Rv3709c	Ask
GCCa	glycine-cleavage complex	[c] : gly + h + lpro --> alpro + co2	2	Glycine, Serine, and Threonine Metabolism		Rv1832	GcvB
PDHcr	Pyruvate dehydrogenase (dihydrolipoamide dehydrogenase) reversible	[c] : dhlam + nad <==> h + lpam + nadh	2	Glycolysis		Rv3303c+Rv0794c	LpdAB
ENTCS	enterochelin synthase	[c] : (3) 23dhba + (3) seramp --> (6) amp + enter + (9) h	2	Glycolysis		Rv3214	EntD
PDH	pyruvate dehydrogenase	[c] : coa + nad + pyr --> accoa + co2 + nadh	4	Glycolysis		Rv2215, Rv0843, Rv0462, Rv2241	SucBtb+Lpd+AceE
LDH_L	L-lactate dehydrogenase	[c] : lac-L + nad <==> h + nadh + pyr	4	Glycolysis		Rv0694	IldD1
PFK	phosphofructokinase	[c] : atp + f6p --> adp + fdp + h	2	Glycolysis		Rv2029c+Rv3010c	PfkAB
GLCS1	glycogen synthase (ADPGlc)	[c] : adpglc --> adp + glycogen + h	2	Glycolysis
ACS	acetyl-CoA synthetase	[c] : ac + atp + coa --> accoa + amp + ppi	2	Glycolysis		Rv3667	Acs
FBP	fructose-bisphosphatase	[c] : fdp + h2o --> f6p + pi	2	Glycolysis		Rv1099c	Fbp
PDHbr	pyruvate dehydrogenase (dihydrolipoamide) reversible	[c] : adhlam + coa <==> accoa + dhlam	2	Glycolysis		Rv2495c	PdhC
PGK	phosphoglycerate kinase	[c] : 3pg + atp <==> 13dpg + adp	2	Glycolysis		Rv1437	Pgk
PYRDC	pyruvate decarboxylase	[c] : h + pyr --> acald + co2	2	Glycolysis		Rv0162c	AdhEtb
PDHa	pyruvate dehydrogenase (lipoamide)	[c] : h + lpam + pyr --> adhlam + co2	2	Glycolysis		Rv0843, Rv0462, Rv2497c+Rv2496c	Lpd, PdhAB
PPGKr	Polyphosphate glucokinase reversible	[c] : glc-D + pi <==> g6p + h2o	2	Glycolysis		Rv2702	PpgK
GAPD	glyceraldehyde-3-phosphate dehydrogenase	[c] : g3p + nad + pi <==> 13dpg + h + nadh	2	Glycolysis		Rv1436	Gap
PGI	glucose-6-phosphate isomerase	[c] : g6p <==> f6p	4	Glycolysis		Rv0946c	Pgi
TPI	triose-phosphate isomerase	[c] : dhap <==> g3p	2	Glycolysis		Rv1438	Tpi
ALDD2x	aldehyde dehydrogenase (acetaldehyde, NAD)	[c] : acald + h2o + nad --> ac + (2) h + nadh	2	Glycolysis		Rv0768+Rv3293, Rv0147	AldAB, Aldh
ENO	enolase	[c] : 2pg <==> h2o + pep	2	Glycolysis		Rv1023	Eno
HEX1	hexokinase (D-glucose:ATP)	[c] : atp + glc-D --> adp + g6p + h	4	Glycolysis		Rv0650	Glk
PYK	pyruvate kinase	[c] : adp + h + pep --> atp + pyr	2	Glycolysis		Rv1617	PykA
PGM	phosphoglycerate mutase	[c] : 2pg <==> 3pg	2	Glycolysis		Rv0489	Gpm
FBA	fructose-bisphosphate aldolase	[c] : fdp <==> dhap + g3p	2	Glycolysis		Rv0363c	Fba
PGMT	phosphoglucomutase	[c] : g1p <==> g6p	2	Glycolysis		Rv3068c	PgmA
OXCDC	Oxalyl-CoA decarboxylase	[c] : h + oxalcoa --> co2 + forcoa	2	Glyoxylate Metabolism		Rv0118c	OxcA
GLYCTO2	Glycolate oxidase	[c] : glyclt + q8 --> glx + q8h2	2	Glyoxylate Metabolism		Rv1257c	Glco
PGLYCP	Phosphoglycolate phosphatase	[c] : 2pglyc + h2o --> glyclt + pi	2	Glyoxylate Metabolism		Rv2233	Pglp
OXACOAL	oxalate-coa ligase	[c] : atp + coa + oxa <==> amp + oxalcoa + ppi	1	Glyoxylate Metabolism
GLXO1	glyoxylate oxidase	[c] : glx + h2o + nad --> (2) h + nadh + oxa	2	Glyoxylate Metabolism
ICL	Isocitrate lyase	[c] : icit --> glx + succ	4	Glyoxylate Metabolism		Rv1916+Rv1915, Rv0467	AceAB, AceA
GLYCTO3	Glycolate oxidase	[c] : glyclt + mqn8 --> glx + mql8	2	Glyoxylate Metabolism		Rv1257c	Glco
GLYCTO4	Glycolate oxidase	[c] : 2dmmq8 + glyclt --> 2dmmql8 + glx	2	Glyoxylate Metabolism		Rv1257c	Glco
GLYCTO1	Glycolate oxidase	[c] : glyclt + o2 --> glx + h2o2	2	Glyoxylate Metabolism		Rv1257c	Glco
PRMICIi	1-(5-phosphoribosyl)-5-[(5-phosphoribosylamino)methylideneamino)imidazole-4-carboxamide isomerase (irreversible)	[c] : prfp --> prlp	2	Histidine Metabolism		Rv1603	HisA
PRATPP	phosphoribosyl-ATP pyrophosphatase	[c] : h2o + prbatp --> h + ppi + prbamp	2	Histidine Metabolism		Rv2122c	HisI
ATPPRT	ATP phosphoribosyltransferase	[c] : atp + prpp --> ppi + prbatp	2	Histidine Metabolism		Rv2121c	HisG
HSTPT	histidinol-phosphate transaminase	[c] : glu-L + imacp --> akg + hisp	2	Histidine Metabolism		Rv3772, Rv2231c, Rv1600	HisC2, CobC, HisC
PRAMPC	phosphoribosyl-AMP cyclohydrolase	[c] : h2o + prbamp --> prfp	2	Histidine Metabolism		Rv1606	HisI2
IG3PS	Imidazole-glycerol-3-phosphate synthase	[c] : gln-L + prlp --> aicar + eig3p + glu-L + h	2	Histidine Metabolism		Rv1605	HisF
HISTP	histidinol-phosphatase	[c] : h2o + hisp --> histd + pi	1	Histidine Metabolism
HISTD	histidinol dehydrogenase	[c] : h2o + histd + (2) nad --> (3) h + his-L + (2) nadh	2	Histidine Metabolism		Rv1599	HisD
IGPDH	imidazoleglycerol-phosphate dehydratase	[c] : eig3p --> h2o + imacp	2	Histidine Metabolism	Other AA	Rv1601	HisB
DHDPS	dihydrodipicolinate synthase	[c] : aspsa + pyr --> 23dhdp + h + (2) h2o	2	Lysine Metabolism		Rv2753c	DapA
DAPDC	diaminopimelate decarboxylase	[c] : 26dap-M + h --> co2 + lys-L	2	Lysine Metabolism		Rv1293	LysA
SDPDS	succinyl-diaminopimelate desuccinylase	[c] : h2o + sl26da --> 26dap-LL + succ	2	Lysine Metabolism		Rv1202	DapE
DHDPRy	dihydrodipicolinate reductase (NADPH)	[c] : 23dhdp + h + nadph --> nadp + thdp	2	Lysine Metabolism		Rv2773c	DapB
THDPS	tetrahydrodipicolinate succinylase	[c] : h2o + succoa + thdp --> coa + sl2a6o	2	Lysine Metabolism		Rv1201c	Ths
SDPTA	succinyldiaminopimelate transaminase	[c] : akg + sl26da <==> glu-L + sl2a6o	2	Lysine Metabolism		Rv0858c	Sdpat
DAPE	diaminopimelate epimerase	[c] : 26dap-LL <==> 26dap-M	2	Lysine Metabolism		Rv2726c	DapF
TRESULT	trehalose sulfotransferase	[c] : paps + tre --> h + pap + tres	4	Membrane Metabolism		Rv1373, Rv0295c	Gslt, Stf0
CDPPT160190	CDP diacylglycerol inositon 3-phosphatidyltransferase	[c] : cdpc16c19g + inost --> cmp + h + ptd1ino160190	2	Membrane Metabolism		Rv2612c	PgsA
TMHAS6	trehalose dimycolate synthesis	[c] : tdm3 + tdm4 + tre --> (2) h2o + tmha6	2	Membrane Metabolism
TATS	tetra-acyl trehalose synthesis	[c] : (4) h + hdca + hpmtria + (2) omtta + tre --> (4) h2o + tat	2	Membrane Metabolism
DASYN190190	CDP-diacylglycerol synthetase (C19:0, C19:0)	[c] : ctp + h + pa190190 --> cdpc19c19g + ppi	2	Membrane Metabolism		Rv2881c	CdsA
PGPP160190	phosphatidylglycerol phosphate phosphatase (C16:0, C19:0)	[c] : h2o + pgp160190 --> pg160190 + pi	2	Membrane Metabolism
G16MTM4	Glycolipid 16-alpha-D-mannosyltransferase	[c] : Ac1PIM2 + decdman1p_tb --> Ac1PIM3 + decd_tb + h	2	Membrane Metabolism
CLPNS160190	cardiolipin synthase (C16:0, C19:0) tuberculosis	[c] : (2) pg160190 <==> clpn160190 + glyc	2	Membrane Metabolism
DASYN160190	CDP-diacylglycerol synthetase (C16:0, C19:0)	[c] : ctp + h + pa160190 --> cdpc16c19g + ppi	2	Membrane Metabolism		Rv2881c	CdsA
TRIATS	tri-acyl trehalose sulfonation	[c] : (3) h + (2) ocdca + tmlgnc + tre --> (3) h2o + triat	2	Membrane Metabolism
DCPDPP2	decaprenylphosphoryl arabinose phosphate dephosphatase	[c] : decdpa_tb + h2o --> decda_tb + pi	2	Membrane Metabolism
TRE6PS	alpha,alpha-trehalose-phosphate synthase (UDP-forming)	[c] : g6p + udpg --> h + tre6p + udp	4	Membrane Metabolism		Rv3490	OtsA
FASm180	fatty acid synthase - tuberculostearic acid	[c] : (15) h + (4) malcoa + mmcoa-S + (10) nadph + octa --> (5) co2 + (5) coa + (5) h2o + mocdca + (10) nadp	4	Membrane Metabolism		Rv1663, Rv1662	Pks17+Pks8
FASm1601	fatty acid synthase - methyl octadecanoic acid	[c] : (3) h + hdca + mmcoa-S + (2) nadph --> co2 + coa + h2o + m1ocdca + (2) nadp	4	Membrane Metabolism		Rv1663, Rv1662	Pks17+Pks8
G16MTM9	Glycolipid 16-alpha-D-mannosyltransferase	[c] : PIM4 + gdpmann --> PIM5 + gdp + h	2	Membrane Metabolism
TMHAS4	trehalose dimycolate synthesis	[c] : tdm2 + tdm3 + tre --> (2) h2o + tmha4	2	Membrane Metabolism
GMT2	gdp mannosyl phosphate transferase	[c] : (3) gdpmann + harab-D --> (3) gdp + (3) h + mharab-D	4	Membrane Metabolism		Rv2051c	Ppm1
GALFT	galactofuranose transferse (M tb)	[c] : h2o + ragund + (30) udpgalfur --> galfragund + (30) h + (30) udp	4	Membrane Metabolism		Rv3808c	Galf
FACOALPREPH	fatty-acid--CoA ligase (phthiocerol precursor)	[c] : atp + coa + prephth <==> amp + ppi + prephthcoa	4	Membrane Metabolism		Rv2930	FadD26
FASm2002	fatty acid synthase - methyl-arachidic acid	[c] : (3) h + mmcoa-S + (2) nadph + ocdca --> co2 + coa + h2o + marach + (2) nadp	4	Membrane Metabolism		Rv1663, Rv1662	Pks17+Pks8
AFTA	arabinofuranosyl transferase (M tb)	[c] : decda_tb + galfragund --> agalfragund + decd_tb	4	Membrane Metabolism		Rv3792	Afta
PHTHS2	phenolphthiocerol synthesis	[c] : amet + nadph + pphthdl --> ahcys + nadp + pphthiocerol	2	Membrane Metabolism
PREPPACPH	fatty-acyl-ACP hydrolase	[c] : h2o + prepphthACP --> ACP + h + prepphth	4	Membrane Metabolism		Rv2928	TesA
ARI	arabinose ribose isomerase	[c] : arpp <==> prpp	2	Membrane Metabolism
PGSA160190	Phosphatidylglycerol synthase (C16:0,C19:0)	[c] : cdpc16c19g + glyc3p --> cmp + h + pgp160190	2	Membrane Metabolism		Rv1822, Rv2746c	PgsA2, PgsA3
AFE	arabinofuranosyl extension (M tb)	[c] : agalfragund + arabinan --> arabinanagalfragund + h2o	4	Membrane Metabolism		Rv3794+Rv3793+Rv3795	Emb
G16MTM5	Glycolipid 16-alpha-D-mannosyltransferase	[c] : Ac1PIM3 + decdman1p_tb --> Ac1PIM4 + decd_tb + h	2	Membrane Metabolism
CHRPL	Chorismate pyruvate lyase	[c] : chor --> 4hbz + pyr	4	Membrane Metabolism		Rv2949c	Cpl
TDMS3	trehalose dimycolate synthesis	[c] : (2) h + mkmycolate + mycolate + tre --> (2) h2o + tdm3	2	Membrane Metabolism
MCBTS	mycobactin synthesis	[c] : atp + bhb + h + (2) lys-L + (2) o2 + odecoa + salc + thr-L --> adp + co2 + coa + (5) h2o + mcbts + pi	2	Membrane Metabolism		Rv2378c+Rv2379c+Rv2383c+Rv2382c+Rv2381c+Rv2384+Rv2380c	Mcbs
PREPHACPH	fatty-acyl-ACP hydrolase	[c] : h2o + prephthACP --> ACP + h + prephth	4	Membrane Metabolism		Rv2928	TesA
PHTHS	phthiocerol synthesis	[c] : amet + nadph + phthdl --> ahcys + nadp + phthiocerol	2	Membrane Metabolism
G16MTM7	Glycolipid 16-alpha-D-mannosyltransferase	[c] : PIM2 + gdpmann --> PIM3 + gdp + h	2	Membrane Metabolism
FASm2601	fatty acid synthase - hexa-methyl octacosanoic acid	[c] : (3) h + mmcoa-S + (2) nadph + pmhexc --> co2 + coa + h2o + hmocta + (2) nadp	4	Membrane Metabolism		Rv2940c	Mas
PGLS	methoxy fucose rhamnose rhamnose phenol phthiocerol dimycocerosate synthesis	[c] : (4) amet + frrppdima --> (4) ahcys + (4) h + mfrrppdima	2	Membrane Metabolism
PGSA190	Phosphatidylglycerol synthase (C19:0)	[c] : cdpc19c19g + glyc3p --> cmp + h + pgp190	2	Membrane Metabolism		Rv2746c, Rv1822	PgsA3, PgsA2
FASm220	fatty acid synthase - methyl-behenic acid	[c] : arach + (3) h + mmcoa-S + (2) nadph --> co2 + coa + h2o + mbhn + (2) nadp	4	Membrane Metabolism		Rv2940c	Mas
TRE6PP	trehalose-phosphatase	[c] : h2o + tre6p --> pi + tre	4	Membrane Metabolism		Rv3372+Rv2006	OtsB12
FACOAL200	fatty-acid--CoA ligase	[c] : arach + atp + coa <==> amp + arachcoa + ppi	2	Membrane Metabolism		Rv1529, Rv3826	FadD24, FadD23
O16RHAT	rhamnosyltransferase (LPS O16 antigen biosynthesis)	[c] : dtdprmn + unaga --> dtdp + h + ragund	4	Membrane Metabolism		Rv3265c	Wbbl
PREPTHS2	phenolic phthiocerol precursor synthesis	[c] : (14) h + (2) malcoa + (2) mmcoa-S + (10) nadph + phdcaACP --> (2) co2 + (4) coa + (5) h2o + (10) nadp + prepphthACP	4	Membrane Metabolism		Rv2932, Rv2931, Rv2934, Rv2935, Rv2933	PpsB+PpsAtb+PpsD+PpsE+PpsC
FACOALPHDCA	fatty-acid--CoA ligase	[c] : atp + coa + phdca <==> amp + phdcacoa + ppi	1	Membrane Metabolism
PGPP160	phosphatidylglycerol phosphate phosphatase (n-C16:0)	[c] : h2o + pgp160 --> pg160 + pi	2	Membrane Metabolism
MCBTS3	carboxymycobactin synthesis	[c] : atp + bhb + (2) lys-L + (2) nadp + (3.5) o2 + occoa + salc + ser-L --> adp + cmcbtt + co2 + coa + (2) h + (5) h2o + (2) nadph + pi	4	Membrane Metabolism		Rv2378c+Rv2379c+Rv2383c+Rv2382c+Rv2381c+Rv2384+Rv2380c	Mcbs
G16MTM10	Glycolipid 16-alpha-D-mannosyltransferase	[c] : PIM5 + gdpmann --> PIM6 + gdp + h	2	Membrane Metabolism
FASm2402	fatty acid synthase - tri-methyl-lignoceric acid	[c] : dmbhn + (3) h + mmcoa-S + (2) nadph --> co2 + coa + h2o + (2) nadp + tmlgnc	4	Membrane Metabolism		Rv2940c	Mas
CDAPPA160190	CDP-Diacylglycerol pyrophostatase (C16:0, C19:0)	[c] : cdpc16c19g + h2o --> cmp + (2) h + pa160190	4	Membrane Metabolism		Rv2289	Cdh
PGPP190	phosphatidylglycerol phosphate phosphatase (C19:0)	[c] : h2o + pgp190 --> pg190 + pi	2	Membrane Metabolism
FASm260	fatty acid synthase - tri-methyl cerotic acid	[c] : dmlgnc + (3) h + mmcoa-S + (2) nadph --> co2 + coa + h2o + (2) nadp + tmhexc	4	Membrane Metabolism		Rv2940c	Mas
PPDIMAS	PPDIM synthesis (Mycobacterium Tuberculosis)	[c] : (2) h + pphthiocerol + (2) tamocta --> (2) h2o + ppdima	4	Membrane Metabolism		Rv2941	FadD28
FASm2401	fatty acid synthase - penta-methyl hexacosanoic acid	[c] : (3) h + mmcoa-S + (2) nadph + tamlgnc --> co2 + coa + h2o + (2) nadp + pmhexc	4	Membrane Metabolism		Rv2940c	Mas
FASPHDCA	fatty-acyl-ACP synthase (phdca)	[c] : 4hbzACP + (24) h + (8) malACP + (16) nadph --> (8) ACP + (8) co2 + (8) h2o + (16) nadp + phdcaACP	2	Membrane Metabolism
ARABF	arabinan complex formation (M tb)	[c] : (12) arab-D + (8) mharab-D + (12) tarab-D --> arabinan + (32) h2o	1	Membrane Metabolism
PREPTTA	phthiocerol precursor ACP transacylase	[c] : ACP + prephthcoa <==> coa + prephthACP	2	Membrane Metabolism
SALCS	salicylate synthase	[c] : chor --> pyr + salc	2	Membrane Metabolism		Rv2386c	MbtI
RPPDIMAS	rhamnose phenol phthiocerol dimycocerosate synthesis	[c] : dtdprmn + ppdima --> dtdp + h + rppdima	4	Membrane Metabolism		Rv2962c	Rht
FASm2202	fatty acid synthase - di-methyl-behenic acid	[c] : (3) h + marach + mmcoa-S + (2) nadph --> co2 + coa + dmbhn + h2o + (2) nadp	4	Membrane Metabolism		Rv2940c	Mas
PREPTHS	phthiocerol precursor synthesis	[c] : arachACP + (14) h + (2) malcoa + (2) mmcoa-S + (10) nadph --> (2) co2 + (4) coa + (5) h2o + (10) nadp + prephthACP	4	Membrane Metabolism		Rv2932, Rv2931, Rv2934, Rv2935, Rv2933	PpsB+PpsAtb+PpsD+PpsE+PpsC
CDAPPA160	CDP-Diacylglycerol pyrophostatase (n-C16:0)	[c] : cdpdhdecg + h2o --> cmp + (2) h + pa160	4	Membrane Metabolism		Rv2289	Cdh
TMHAS3	trehalose dimycolate synthesis	[c] : tdm1 + tdm4 + tre --> (2) h2o + tmha3	2	Membrane Metabolism
FASm240	fatty acid synthase - di-methyl lignoceric acid	[c] : (3) h + mbhn + mmcoa-S + (2) nadph --> co2 + coa + dmlgnc + h2o + (2) nadp	4	Membrane Metabolism		Rv2940c	Mas
TMHAS2	trehalose dimycolate synthesis	[c] : tdm1 + tdm3 + tre --> (2) h2o + tmha2	2	Membrane Metabolism
FRRPPDIMAS	fucose rhamnose rhamnose phenol phthiocerol dimycocerosate synthesis	[c] : gdpfuc + rrppdima --> frrppdima + gdp + h	4	Membrane Metabolism		Rv2957	Fuct
FASm3001	fatty acid synthase - octa-methyl dotriacontanoic acid	[c] : (3) h + hpmtria + mmcoa-S + (2) nadph --> co2 + coa + h2o + (2) nadp + omdtria	4	Membrane Metabolism		Rv2940c	Mas
CDAPPA190	CDP-Diacylglycerol pyrophostatase (C19:0)	[c] : cdpc19c19g + h2o --> cmp + (2) h + pa190190	4	Membrane Metabolism		Rv2289	Cdh
MCBTS2	mycobactin synthesis	[c] : atp + bhb + h + (2) lys-L + (2) o2 + odecoa + salc + ser-L --> adp + co2 + coa + (5) h2o + mcbtt + pi	4	Membrane Metabolism		Rv2378c+Rv2379c+Rv2383c+Rv2382c+Rv2381c+Rv2384+Rv2380c	Mcbs
FASm320	fatty acid synthase - hepta-methyl dotriacontanoic acid	[c] : (3) h + hmtria + mmcoa-S + (2) nadph --> co2 + coa + h2o + hpmdtria + (2) nadp	4	Membrane Metabolism		Rv2940c	Mas
MANAT2	mannosyl acyl transferase	[c] : PIM2 + pmtcoa --> Ac1PIM2 + coa	4	Membrane Metabolism		Rv2611c	Act
FASm300	fatty acid synthase - hexa-methyl triacontanoic acid	[c] : (3) h + mmcoa-S + (2) nadph + pmocta --> co2 + coa + h2o + hmtria + (2) nadp	4	Membrane Metabolism		Rv2940c	Mas
G16MTM1	Glycolipid 1,6-alpha-D-mannosyltransferase	[c] : gdpmann + ptd1ino160190 --> PIM1 + gdp + h	4	Membrane Metabolism		Rv2610c	PimA
FASm1801	fatty acid synthase - dimethyl arachic acid	[c] : (3) h + m1ocdca + mmcoa-S + (2) nadph --> co2 + coa + dmarach + h2o + (2) nadp	4	Membrane Metabolism		Rv1663, Rv1662	Pks17+Pks8
PATS	penta-acyl trehalose synthesis	[c] : (5) h + ocdca + (4) tmlgnc + tre --> (5) h2o + pat	2	Membrane Metabolism
CDPPT160	CDP diacylglycerol inositon 3-phosphatidyltransferase	[c] : cdpdhdecg + inost --> cmp + h + ptd1ino160	2	Membrane Metabolism		Rv2612c	PgsA
FASm280	fatty acid synthase - tetra-methyl octacosanoic acid	[c] : (3) h + mmcoa-S + (2) nadph + tmhexc --> co2 + coa + h2o + (2) nadp + tamocta	4	Membrane Metabolism		Rv2940c	Mas
FASm2602	fatty acid synthase - tetra-methyl hexacosanoic acid	[c] : (3) h + mmcoa-S + (2) nadph + tmlgnc --> co2 + coa + h2o + (2) nadp + tamhexc	4	Membrane Metabolism		Rv2940c	Mas
DCPT2	phosphoribose transferase (undecaprenyl phosphate)	[c] : arpp + decd_tb --> decdpa_tb + ppi	2	Membrane Metabolism
TDMS2	trehalose dimycolate synthesis	[c] : (2) h + mmmycolate + mycolate + tre --> (2) h2o + tdm2	2	Membrane Metabolism
TATSO	tetra-acyl trehalose sulfate (sulfolipid-1) synthesis	[c] : (4) h + hdca + hpmtria + (2) omtta + tres --> (4) h2o + sl1	2	Membrane Metabolism
G16MTM6	Glycolipid 16-alpha-D-mannosyltransferase	[c] : PIM1 + gdpmann --> PIM2 + gdp + h	2	Membrane Metabolism
PHTHDLS2	phenolphthiodolone synthesis	[c] : h + prepphth --> co2 + pphthdl	2	Membrane Metabolism
G16MTM8	Glycolipid 16-alpha-D-mannosyltransferase	[c] : PIM3 + gdpmann --> PIM4 + gdp + h	2	Membrane Metabolism
FASm2801	fatty acid synthase - hepta-methyl triacontanoic acid	[c] : (3) h + hmocta + mmcoa-S + (2) nadph --> co2 + coa + h2o + hpmtria + (2) nadp	4	Membrane Metabolism		Rv2940c	Mas
FAH4	Fatty acid hydroxylase	[c] : h + nadph + o2 + omtta --> h2o + homtta + nadp	2	Membrane Metabolism
TDMS1	trehalose dimycolate synthesis	[c] : (2) h + mmycolate + mycolate + tre --> (2) h2o + tdm1	2	Membrane Metabolism
TMHAS5	trehalose dimycolate synthesis	[c] : tdm2 + tdm4 + tre --> (2) h2o + tmha5	2	Membrane Metabolism
FASm340	fatty acid synthase - octa-methyl tetracontatricosanoic acid	[c] : (3) h + hpmdtria + mmcoa-S + (2) nadph --> co2 + coa + h2o + (2) nadp + omtta	4	Membrane Metabolism		Rv2940c	Mas
GMT1	gdp mannosyl phosphate transferase	[c] : decd_tb + gdpmann --> decdman1p_tb + gdp	4	Membrane Metabolism		Rv2051c	Ppm1
ALAALAD	D-alanine-D-alanine dipeptidase	[c] : alaala + h2o --> (2) ala-D	2	Membrane Metabolism		Rv3330	DacB1
AACPS11	acyl-[acyl-carrier-protein] synthetase	[c] : 4hbz + ACP + atp --> 4hbzACP + amp + ppi	1	Membrane Metabolism
GGLUCT2	gamma-glutamylcyclotransferase	[c] : gluala --> 5oxpro + ala-L	1	Membrane Metabolism
FASm2001	fatty acid synthase - tri-methyl behenic acid	[c] : dmarach + (3) h + mmcoa-S + (2) nadph --> co2 + coa + h2o + (2) nadp + tmbhn	4	Membrane Metabolism		Rv1663, Rv1662	Pks17+Pks8
FASm2802	fatty acid synthase - penta-methyl octacosanoic acid	[c] : (3) h + mmcoa-S + (2) nadph + tamhexc --> co2 + coa + h2o + (2) nadp + pmocta	4	Membrane Metabolism		Rv2940c	Mas
PDIMAS	PDIM A synthesis (Mycobacterium Tuberculosis)	[c] : (2) h + phthiocerol + (2) tamocta --> (2) h2o + pdima	4	Membrane Metabolism		Rv2941	FadD28
G16MTM2	Glycolipid 16-alpha-D-mannosyltransferase	[c] : Ac1PIM1 + gdpmann --> Ac1PIM2 + gdp + h	4	Membrane Metabolism		Rv0557	PimB
TDMS4	trehalose dimycolate synthesis	[c] : (2) h + kmycolate + mycolate + tre --> (2) h2o + tdm4	2	Membrane Metabolism
ARACHTA	transacylase	[c] : ACP + arachcoa <==> arachACP + coa	2	Membrane Metabolism
RRPPDIMAS	rhamnose rhamnose phenol phthiocerol dimycocerosate synthesis	[c] : dtdprmn + rppdima --> dtdp + h + rrppdima	4	Membrane Metabolism		Rv2958c	Rht2
UAMRH	UDP-MurNAc Hydroxylase	[c] : h + nadph + o2 + uamr --> h2o + nadp + ugmr	4	Membrane Metabolism		Rv3818	NamH
PHTHDLS	phthiodolone synthesis	[c] : h + prephth --> co2 + phthdl	2	Membrane Metabolism
MANAT3	mannosyl acyl transferase	[c] : Ac1PIM2 + pmtcoa --> Ac2PIM2 + coa	4	Membrane Metabolism
MANAT1	mannosyl acyl transferase	[c] : PIM1 + pmtcoa --> Ac1PIM1 + coa	4	Membrane Metabolism		Rv2611c	Act
TMHAS1	trehalose dimycolate synthesis	[c] : tdm1 + tdm2 + tre --> (2) h2o + tmha1	2	Membrane Metabolism
FASm2201	fatty acid synthase - tri-methyl lignoceric acid	[c] : (3) h + mmcoa-S + (2) nadph + tmbhn --> co2 + coa + h2o + (2) nadp + tamlgnc	4	Membrane Metabolism		Rv2940c	Mas
MTAN	methylthioadenosine nucleosidase	[c] : 5mta + h2o --> 5mtr + ade	2	Methionine Metabolism		Rv0091	Mtn
THRD_Lr	L-threonine deaminse reversible	[c] : thr-L <==> 2obut + nh4	2	Methionine Metabolism		Rv1559	IlvA
METOX1s	methionine oxidation (spontaneous)	[c] : h2o2 + met-L --> h2o + metsox-S-L	2	Methionine Metabolism
ADMDCr	Adenosylmethionine decarboxylase	[c] : amet + h <==> ametam + co2	2	Methionine Metabolism
METAT	methionine adenosyltransferase	[c] : atp + h2o + met-L --> amet + pi + ppi	2	Methionine Metabolism		Rv1392	MetK
HSERTA	homoserine O-trans-acetylase	[c] : accoa + hom-L <==> achms + coa	2	Methionine Metabolism		Rv3341	MetA
CYSTGL	cystathionine g-lyase	[c] : cyst-L + h2o --> 2obut + cys-L + nh4	2	Methionine Metabolism
CYSTS	cystathionine beta-synthase	[c] : hcys-L + ser-L --> cyst-L + h2o	2	Methionine Metabolism		Rv1077	CysM2
AHCYSNS	S-adenosylhomocysteine nucleosidase	[c] : ahcys + h2o --> ade + rhcys	2	Methionine Metabolism		Rv0091	Mtn
HCYSMT	homocysteine S-methyltransferase	[c] : amet + hcys-L --> ahcys + h + met-L	2	Methionine Metabolism		Rv0511, Rv2458	CysG_tb, MmuM
AHC	adenosylhomocysteinase	[c] : ahcys + h2o <==> adn + hcys-L	2	Methionine Metabolism		Rv3248c	SahH
CYSTL	cystathionine b-lyase	[c] : cyst-L + h2o --> hcys-L + nh4 + pyr	2	Methionine Metabolism		Rv3340	MetC
MHPGLUT	5-methyltetrahydropteroyltriglutamate-homocysteine S-methyltransferase	[c] : hcys-L + mhpglu --> hpglu + met-L	2	Methionine Metabolism		Rv1133c	MetE
METS	methionine synthase	[c] : 5mthf + hcys-L --> h + met-L + thf	2	Methionine Metabolism		Rv2124c	MetH
GCCc	glycine-cleavage complex	[c] : dhlpro + nad --> h + lpro + nadh	2	Methionine Metabolism		Rv3303c+Rv0794c	LpdAB
METOX2s	methionine oxidation 2 (spontaneous)	[c] : h2o2 + met-L --> h2o + metsox-R-L	2	Methionine Metabolism
HCO3E	HCO3 equilibration reaction	[c] : co2 + h2o <==> h + hco3	4	Miscellaneous		Rv3588c, Rv3273	Can
H2CO3D	carboxylic acid dissociation	[c] : co2 + h2o <==> h2co3	2	Miscellaneous		Rv3588c, Rv3273	Can
ECHH_0	Ech hydrogenase (no electron transport)	[c] : (2) fdox + h2 <==> (2) fdred + (2) h	2	Miscellaneous
PPA	inorganic diphosphatase	[c] : h2o + ppi --> h + (2) pi	2	Miscellaneous		Rv3628	Ppa
CMLDC	4-carboxymuconolactone decarboxylase	[c] : 2c25dho --> 5odhf2a + co2 + h	2	Miscellaneous		Rv0771	Cmd
TDPDRE	dTDP-4-dehydrorhamnose 3,5-epimerase	[c] : dtdp4d6dg --> dtdp4d6dm	2	Nucleotide Sugar Metabolism		Rv3465	RmlC
AIRC2	phosphoribosylaminoimidazole carboxylase	[c] : air + atp + hco3 --> 5caiz + adp + h + pi	2	Nucleotide Sugar Metabolism
NTD10	5'-nucleotidase (XMP)	[c] : h2o + xmp --> pi + xtsn	1	Nucleotide Sugar Metabolism
AIRC3	phosphoribosylaminoimidazole carboxylase (mutase rxn)	[c] : 5aizc <==> 5caiz	1	Nucleotide Sugar Metabolism
NTPP7	Nucleoside triphosphate pyrophosphorylase (dttp)	[c] : dttp + h2o --> dtmp + h + ppi	1	Nucleotide Sugar Metabolism
ADNK1	adenosine kinase	[c] : adn + atp --> adp + amp + h	4	Nucleotide Sugar Metabolism		Rv2202c	AdnK
NTD8	5'-nucleotidase (dGMP)	[c] : dgmp + h2o --> dgsn + pi	1	Nucleotide Sugar Metabolism
UDPGD	UDPglucose 6-dehydrogenase	[c] : h2o + (2) nad + udpg --> (3) h + (2) nadh + udpglcur	2	Nucleotide Sugar Metabolism		Rv0322	UdgA
UDPG4E	UDPglucose 4-epimerase	[c] : udpg <==> udpgal	2	Nucleotide Sugar Metabolism		Rv0501, Rv0536, Rv3634c	GalE2, GalE3, GalE1
TDPDRR	dTDP-4-dehydrorhamnose reductase	[c] : dtdp4d6dm + h + nadph --> dtdprmn + nadp	2	Nucleotide Sugar Metabolism		Rv3266c	RmlD
NTPP3	Nucleoside triphosphate pyrophosphorylase (dctp)	[c] : dctp + h2o --> dcmp + h + ppi	1	Nucleotide Sugar Metabolism
GALT	galactose-1-phosphate uridylyltransferase	[c] : gal1p + h + utp <==> ppi + udpgal	2	Nucleotide Sugar Metabolism		Rv0618+Rv0619	GalT
NTD6	5'-nucleotidase (dAMP)	[c] : damp + h2o --> dad-2 + pi	1	Nucleotide Sugar Metabolism
G1PTT	glucose-1-phosphate thymidylyltransferase	[c] : dttp + g1p + h --> dtdpglu + ppi	4	Nucleotide Sugar Metabolism		Rv0334	RmlA
NTD5	5'-nucleotidase (dTMP)	[c] : dtmp + h2o --> pi + thymd	1	Nucleotide Sugar Metabolism
TMDK1	thymidine kinase (ATP:thymidine)	[c] : atp + thymd --> adp + dtmp + h	1	Nucleotide Sugar Metabolism
ADNK3	adenosine kinase	[c] : adn + gtp --> amp + gdp + h	4	Nucleotide Sugar Metabolism		Rv2202c	AdnK
NTPP5	Nucleoside triphosphate pyrophosphorylase (datp)	[c] : datp + h2o --> damp + h + ppi	1	Nucleotide Sugar Metabolism
ADK3	adentylate kinase (GTP)	[c] : amp + gtp <==> adp + gdp	2	Nucleotide Sugar Metabolism		Rv0733	Adk
NTPP8	Nucleoside triphosphate pyrophosphorylase (utp)	[c] : h2o + utp --> h + ppi + ump	1	Nucleotide Sugar Metabolism
NTD11	5'-nucleotidase (IMP)	[c] : h2o + imp --> ins + pi	1	Nucleotide Sugar Metabolism
NTD9	5'-nucleotidase (GMP)	[c] : gmp + h2o --> gsn + pi	1	Nucleotide Sugar Metabolism
GSNK	guanosine kinase	[c] : atp + gsn --> adp + gmp + h	1	Nucleotide Sugar Metabolism
ADK4	adentylate kinase (ITP)	[c] : amp + itp <==> adp + idp	2	Nucleotide Sugar Metabolism		Rv0733	Adk
NTPP2	Nucleoside triphosphate pyrophosphorylase (gtp)	[c] : gtp + h2o --> gmp + h + ppi	1	Nucleotide Sugar Metabolism
NTD3	5'-nucleotidase (dCMP)	[c] : dcmp + h2o --> dcyt + pi	1	Nucleotide Sugar Metabolism
DADK	deoxyadenylate kinase	[c] : atp + damp <==> adp + dadp	1	Nucleotide Sugar Metabolism
NTD7	5'-nucleotidase (AMP)	[c] : amp + h2o --> adn + pi	1	Nucleotide Sugar Metabolism
GUAPRT	guanine phosphoribosyltransferase	[c] : gua + prpp --> gmp + ppi	1	Nucleotide Sugar Metabolism
GUAD	guanine deaminase	[c] : gua + h + h2o --> nh4 + xan	1	Nucleotide Sugar Metabolism
CYTDK2	cytidine kinase (GTP)	[c] : cytd + gtp --> cmp + gdp + h	1	Nucleotide Sugar Metabolism
URIDK1	uridylate kinase (UMP)	[c] : atp + ump --> adp + udp	2	Nucleotide Sugar Metabolism		Rv2883c	PyrH
ADNK4	adenosine kinase	[c] : adn + dgtp --> amp + dgdp + h	4	Nucleotide Sugar Metabolism		Rv2202c	AdnK
XPPT	xanthine phosphoribosyltransferase	[c] : prpp + xan --> ppi + xmp	1	Nucleotide Sugar Metabolism
INSK	insosine kinase	[c] : atp + ins --> adp + h + imp	1	Nucleotide Sugar Metabolism
TDPGDH	dTDPglucose 4,6-dehydratase	[c] : dtdpglu --> dtdp4d6dg + h2o	2	Nucleotide Sugar Metabolism		Rv3784, Rv3468c, Rv3464	EpiB, RmlB3, RmlB
DADA	Deoxyadenosine deaminase	[c] : dad-2 + h + h2o --> din + nh4	1	Nucleotide Sugar Metabolism
BPNT	3',5'-bisphosphate nucleotidase	[c] : h2o + pap --> amp + pi	1	Other Amino Acid Metabolism
AMID4	amidase	[c] : ad + h2o --> ac + nh4	2	Other Amino Acid Metabolism		Rv2363	AmiA2
TRPTA	tryptophan transaminase	[c] : akg + trp-L <==> glu-L + indpyr	1	Other Amino Acid Metabolism
SULR	sulfite reductase (NADPH2)	[c] : (3) h2o + h2s + (3) nadp <==> (5) h + (3) nadph + so3	1	Other Amino Acid Metabolism
FDH	formate dehydrogenase	[c] : for + nad --> co2 + nadh	2	Other Amino Acid Metabolism		Rv2900c+Rv2899c	Fdh
HSST	homoserine O-succinyltransferase	[c] : hom-L + succoa --> coa + suchms	1	Other Amino Acid Metabolism
TARTD	L(+)-tartrate dehydratase	[c] : tartr-L --> h2o + oaa	1	Other Amino Acid Metabolism
PAPR	Phosphoadenosine phosphosulfate reductase	[c] : paps + trdrd <==> (2) h + pap + so3 + trdox	2	Other Amino Acid Metabolism		Rv2392	CysH
DALAOX	D-Alanine Oxidase	[c] : ala-D + h2o + o2 --> h2o2 + nh4 + pyr	2	Other Amino Acid Metabolism		Rv1905c	Aao
PGAMT	phosphoglucosamine mutase	[c] : gam1p <==> gam6p	2	Other Amino Acid Metabolism
METSOXR1	L-methionine-S-oxide reductase	[c] : metsox-S-L + trdrd --> h2o + met-L + trdox	2	Other Amino Acid Metabolism		Rv0137c	MrsA1
ACODA	acetylornithine deacetylase	[c] : acorn + h2o --> ac + orn	1	Other Amino Acid Metabolism
AMPTASECG	alanyl aminopeptidase (cys-gly)	[c] : cgly + h2o --> cys-L + gly	2	Other Amino Acid Metabolism		Rv2467	PepN
SHCHCS2	2-succinyl-6-hydroxy-2,4-cyclohexadiene 1-carboxylate synthase	[c] : ichor + ssaltpp --> 2shchc + pyr + thmpp	2	Other Amino Acid Metabolism		Rv0555	MenD
SADT2	Sulfate adenyltransferase	[c] : atp + gtp + h2o + so4 --> aps + gdp + pi + ppi	2	Other Amino Acid Metabolism		Rv1286+Rv1285	CysDN
PHETA1	phenylalanine transaminase	[c] : akg + phe-L <==> glu-L + phpyr	1	Other Amino Acid Metabolism
CHOLD	choline dehydrogenase	[c] : chol + nad --> betald + h + nadh	1	Other Amino Acid Metabolism
ALAD_L	L-alanine dehydrogenase	[c] : ala-L + h2o + nad --> h + nadh + nh4 + pyr	4	Other Amino Acid Metabolism		Rv2780	Ald
METSOXR2	L-methionine-R-sulfoxide reductase	[c] : metsox-R-L + trdrd --> h2o + met-L + trdox	2	Other Amino Acid Metabolism		Rv2674	MrsB
SELCYSLY	selenocysteine lyase	[c] : dtt + selcys --> ala-L + dttOX + h + seln	2	Other Amino Acid Metabolism		Rv1464	Csd
BETALDHx	betaine-aldehyde dehydrogenase	[c] : betald + h2o + nad --> glyb + (2) h + nadh	1	Other Amino Acid Metabolism
NH4OHDs	NH4OH dissociation	[c] : h + nh4oh <==> h2o + nh4	1	Other Amino Acid Metabolism
GTMLT	g-glutamyltransferase	[c] : ala-L + gthrd --> cgly + gluala	4	Other Amino Acid Metabolism		Rv0773c+Rv2394	Ggt
TYRTA	tyrosine transaminase	[c] : akg + tyr-L <==> 34hpp + glu-L	1	Other Amino Acid Metabolism
NADTRHD	NAD transhydrogenase	[c] : nad + nadph --> nadh + nadp	2	Pantothenate and CoA Metabolism		Rv0157+Rv0155+Rv0156	Pnt
PPNCL2	phosphopantothenate-cysteine ligase	[c] : 4ppan + ctp + cys-L --> 4ppcys + cmp + h + ppi	1	Pantothenate and CoA Metabolism		Rv1391	Dfp
QULNS	quinolinate synthase	[c] : dhap + iasp --> (2) h2o + pi + quln	2	Pantothenate and CoA Metabolism		Rv1594	NadA
MOHMT	3-methyl-2-oxobutanoate hydroxymethyltransferase	[c] : 3mob + h2o + mlthf --> 2dhp + thf	2	Pantothenate and CoA Metabolism		Rv2225	PanB
PDX5PO	pyridoxine 5'-phosphate oxidase	[c] : o2 + pdx5p <==> h2o2 + pydx5p	2	Pantothenate and CoA Metabolism		Rv2607	PdxH
NADK	NAD kinase	[c] : atp + nad --> adp + h + nadp	2	Pantothenate and CoA Metabolism		Rv1695	PpnK
NAPRTr	NAPRTase (rev)	[c] : h + nac + prpp <==> nicrnt + ppi	2	Pantothenate and CoA Metabolism		Rv0573c	Npr
DPR	2-dehydropantoate 2-reductase	[c] : 2dhp + h + nadph --> nadp + pant-R	2	Pantothenate and CoA Metabolism		Rv2573	Dpr
THD1	NAD(P) transhydrogenase (B-specific)	[c] : nad + nadph <==> nadh + nadp	2	Pantothenate and CoA Metabolism		Rv2713	SthA
PPCDC	phosphopantothenoylcysteine decarboxylase	[c] : 4ppcys + h --> co2 + pan4p	1	Pantothenate and CoA Metabolism		Rv1391	Dfp
NNDPR	nicotinate-nucleotide diphosphorylase (carboxylating)	[c] : (2) h + prpp + quln --> co2 + nicrnt + ppi	2	Pantothenate and CoA Metabolism		Rv1596	NadC
PTPATi	pantetheine-phosphate adenylyltransferase	[c] : atp + h + pan4p --> dpcoa + ppi	2	Pantothenate and CoA Metabolism		Rv2965c	KdtB
NNAM	nicotinamidase	[c] : h2o + ncam --> nac + nh4	2	Pantothenate and CoA Metabolism		Rv2043c	PncA
ACPS1	acyl-carrier protein synthase	[c] : apoACP + coa --> ACP + h + pap	2	Pantothenate and CoA Metabolism		Rv2523c	AcpS
DPCOAK	dephospho-CoA kinase	[c] : atp + dpcoa --> adp + coa + h	2	Pantothenate and CoA Metabolism		Rv1631	CoaE
PNTK	pantothenate kinase	[c] : atp + pnto-R --> 4ppan + adp + h	2	Pantothenate and CoA Metabolism		Rv1092c	CoaA
NNAT	nicotinate-nucleotide adenylyltransferase	[c] : atp + h + nicrnt --> dnad + ppi	2	Pantothenate and CoA Metabolism		Rv2421c	Nnat
PYAM5PO	pyridoxamine 5'-phosphate oxidase	[c] : h2o + o2 + pyam5p --> h2o2 + nh4 + pydx5p	2	Pantothenate and CoA Metabolism		Rv2607	PdxH
PANTS	pantothenate synthase	[c] : ala-B + atp + pant-R --> amp + h + pnto-R + ppi	2	Pantothenate and CoA Metabolism		Rv3602c	PanC
5DGLCNR	5-dehydro-D-gluconate reductase	[c] : 5dglcn + h + nadph <==> glcn + nadp	2	Pantothenate and CoA Metabolism		Rv2573	Dpr
G6PDH2	glucose 6-phosphate dehydrogenase	[c] : g6p + nadp --> 6pgl + h + nadph	2	Pentose Phosphate Pathway		Rv1447c, Rv1121	Zwf2, Zwf
PRPPS	phosphoribosylpyrophosphate synthetase	[c] : atp + r5p <==> amp + h + prpp	2	Pentose Phosphate Pathway		Rv1017c	PrsA
DRPA	deoxyribose-phosphate aldolase	[c] : 2dr5p --> acald + g3p	2	Pentose Phosphate Pathway		Rv0478	DeoC
RPE	ribulose 5-phosphate 3-epimerase	[c] : ru5p-D <==> xu5p-D	2	Pentose Phosphate Pathway		Rv1408	Rpe
TALA	transaldolase	[c] : g3p + s7p <==> e4p + f6p	2	Pentose Phosphate Pathway		Rv1448c	Tal
TKT2	transketolase	[c] : e4p + xu5p-D <==> f6p + g3p	2	Pentose Phosphate Pathway		Rv1449c	Tkt
RBK	ribokinase	[c] : atp + rib-D --> adp + h + r5p	2	Pentose Phosphate Pathway		Rv2436	RbsK
RPI	ribose-5-phosphate isomerase	[c] : r5p <==> ru5p-D	2	Pentose Phosphate Pathway		Rv2465c	Rpitb
PGL	6-phosphogluconolactonase	[c] : 6pgl + h2o --> 6pgc + h	2	Pentose Phosphate Pathway		Rv1445c	DevB
TKT1	transketolase	[c] : r5p + xu5p-D <==> g3p + s7p	2	Pentose Phosphate Pathway		Rv1449c	Tkt
GND	phosphogluconate dehydrogenase	[c] : 6pgc + nadp --> co2 + nadph + ru5p-D	2	Pentose Phosphate Pathway		Rv1122, Rv1844c	Gnd2, Gnd
MI4PP	myo-inositol 4-phosphatase	[c] : h2o + mi4p-D --> inost + pi	4	Peptidoglycan Metabolism		Rv1604	ImpA
UDPGALM	UDPgalactopyranose mutase	[c] : udpgal --> udpgalfur	4	Peptidoglycan Metabolism		Rv3809c	Glf
UGMAGS	UDP-N-glycolylmuramoyl-L-alanyl-D-glutamate synthetase	[c] : atp + glu-D + ugma --> adp + h + pi + ugmag	4	Peptidoglycan Metabolism		Rv2155c	MurD
GLNSP1	glutamine synthetase (uaaAgld)	[c] : atp + nh4 + uaaAgla --> adp + h + pi + uaaAgtla	2	Peptidoglycan Metabolism		Rv1878+Rv2222c+Rv2860c+Rv2220	GlnA
UGAGDS	UDP-N-glycolylmuramoyl-L-alanyl-D-glutamyl-meso-2,6-diaminopimelate synthetase	[c] : 26dap-M + atp + ugmag --> adp + h + pi + uggmd	4	Peptidoglycan Metabolism		Rv2158c	MurE
GLNSP2	glutamine synthetase (uaaGgla)	[c] : atp + nh4 + uaaGgla --> adp + h + pi + uaaGgtla	2	Peptidoglycan Metabolism		Rv1878+Rv2222c+Rv2860c+Rv2220	GlnA
UAGPT1	UDP-N-acetylglucosamine-N-acetylmuramyl-(pentapeptide)pyrophosphoryl-undecaprenol N-acetylglucosamine transferase	[c] : uaAgla + uacgam --> h + uaaAgla + udp	2	Peptidoglycan Metabolism		Rv2153c	MurG
PAPPT1	phospho-N-acetylmuramoyl-pentapeptide-transferase (alpha-glutamate)	[c] : uAgla + udcpp --> uaAgla + ump	4	Peptidoglycan Metabolism		Rv2156c	MurX
UAAGDS	UDP-N-acetylmuramoyl-L-alanyl-D-glutamyl-meso-2,6-diaminopimelate synthetase	[c] : 26dap-M + atp + uamag --> adp + h + pi + ugmd	4	Peptidoglycan Metabolism		Rv2158c	MurE
UGMDDS2	UDP-N-glycolylmuramoyl-L-alanyl-D-glutamyl-meso-2,6-diaminopimeloyl-D-alanyl-D-alanine synthetase	[c] : alaala + atp + uggmd --> adp + h + pi + uggmda	4	Peptidoglycan Metabolism		Rv2157c	MurF
PAPPT3	phospho-N-acetylmuramoyl-pentapeptide-transferase (meso-2,6-diaminopimelate)	[c] : udcpp + ugmda --> uagmda + ump	4	Peptidoglycan Metabolism		Rv2156c	MurX
UGMDDS	UDP-N-acetylmuramoyl-L-alanyl-D-glutamyl-meso-2,6-diaminopimeloyl-D-alanyl-D-alanine synthetase	[c] : alaala + atp + ugmd --> adp + h + pi + ugmda	4	Peptidoglycan Metabolism		Rv2157c	MurF
UAMAS	UDP-N-acetylmuramoyl-L-alanine synthetase	[c] : ala-L + atp + uamr --> adp + h + pi + uama	4	Peptidoglycan Metabolism		Rv2152c	MurC
ACGAMT	UDP-N-acetylglucosamine:undecaprenylphosphate N-acetylglucosamine -1-phosphate transferase	[c] : uacgam + udcpp --> ump + unaga	4	Peptidoglycan Metabolism		Rv1302	Rfe
MI1PS	myo-Inositol-1-phosphate synthase	[c] : g6p --> mi1p-D	4	Peptidoglycan Metabolism		Rv0046c	Ino1
PPTGS	Peptidoglycan subunit synthesis	[c] : uaagmda --> h + peptido_EC + udcpdp	2	Peptidoglycan Metabolism		Rv2163c	PbpB
UAGPT3	UDP-N-acetylglucosamine-N-acetylmuramyl-(pentapeptide)pyrophosphoryl-undecaprenol N-acetylglucosamine transferase	[c] : uacgam + uagmda --> h + uaagmda + udp	4	Peptidoglycan Metabolism		Rv2153c	MurG
UGLDDS2	UDP-N-acetylmuramoyl-L-alanyl-D-glutamyl-L-lysyl-D-alanyl-D-alanine synthetase (gamma-glutamate)	[c] : alaala + atp + uGgl --> adp + pi + uGgla	4	Peptidoglycan Metabolism		Rv2157c	MurF
UGGPT3	UDP-N-glycolylglucosamine-N-acetylmuramyl-(pentapeptide)pyrophosphoryl-undecaprenol N-acetylglucosamine transferase	[c] : uacgam + ugggmda --> h + udp + ugagmda	4	Peptidoglycan Metabolism		Rv2153c	MurG
MI3PP	myo-inositol 3-phosphatase	[c] : h2o + mi3p-D --> inost + pi	4	Peptidoglycan Metabolism		Rv1604	ImpA
UAGPT2	UDP-N-acetylglucosamine-N-acetylmuramyl-(pentapeptide)pyrophosphoryl-undecaprenol N-acetylglucosamine transferase	[c] : uaGgla + uacgam --> h + uaaGgla + udp	2	Peptidoglycan Metabolism		Rv2153c	MurG
UAAGLS2	UDP-N-acetylmuramoyl-L-alanyl-D-glutamyl-L-lysine synthetase (gamma-glutamate)	[c] : atp + lys-L + uamag --> adp + h + pi + uGgl	1	Peptidoglycan Metabolism
UAAGLS1	UDP-N-acetylmuramoyl-L-alanyl-D-glutamate-lysine synthetase (alpha-glutamate)	[c] : atp + lys-L + uamag --> adp + h + pi + uAgl	1	Peptidoglycan Metabolism
PPTGS_TB1	Peptidoglycan subunit synthesis	[c] : uaaAgla --> h + peptido_TB1 + udcpdp	2	Peptidoglycan Metabolism		Rv2163c	PbpB
PGPPT3	phospho-N-glycolylmuramoyl-pentapeptide-transferase (meso-2,6-diaminopimelate)	[c] : udcpp + uggmda --> ugggmda + ump	4	Peptidoglycan Metabolism		Rv2156c	MurX
PPTGS_TB2	Peptidoglycan subunit synthesis	[c] : uaaGgla --> h + peptido_TB2 + udcpdp	2	Peptidoglycan Metabolism		Rv2163c	PbpB
PAPPT2	phospho-N-acetylmuramoyl-pentapeptide-transferase (gamma-glutamate)	[c] : uGgla + udcpp --> uaGgla + ump	4	Peptidoglycan Metabolism		Rv2156c	MurX
UGLDDS1	UDP-N-acetylmuramoyl-L-alanyl-D-glutamyl-L-lysyl-D-alanyl-D-alanine synthetase (alpha-glutamate)	[c] : alaala + atp + uAgl --> adp + pi + uAgla	4	Peptidoglycan Metabolism		Rv2157c	MurF
UAMAGS	UDP-N-acetylmuramoyl-L-alanyl-D-glutamate synthetase	[c] : atp + glu-D + uama --> adp + h + pi + uamag	4	Peptidoglycan Metabolism		Rv2155c	MurD
GLNSP3	glutamine synthetase (uaagmda)	[c] : atp + nh4 + uaagmda --> adp + h + pi + uaagtmda	2	Peptidoglycan Metabolism		Rv1878+Rv2222c+Rv2860c+Rv2220	GlnA
UGMAS	UDP-N-glycolylmuramoyl-L-alanine synthetase	[c] : ala-L + atp + ugmr --> adp + h + pi + ugma	4	Peptidoglycan Metabolism		Rv2152c	MurC
TRPS1	tryptophan synthase (indoleglycerol phosphate)	[c] : 3ig3p + ser-L --> g3p + h2o + trp-L	2	Phenylalanine Tyrosine Tryptophan Metabolism		Rv1612+Rv1613	TrpAB
PEAMNO	Phenethylamine oxidase	[c] : h2o + o2 + peamn --> h2o2 + nh4 + pacald	1	Phenylalanine Tyrosine Tryptophan Metabolism
IGPS	indole-3-glycerol-phosphate synthase	[c] : 2cpr5p + h --> 3ig3p + co2 + h2o	2	Phenylalanine Tyrosine Tryptophan Metabolism		Rv1611	TrpC
DDPA	3-deoxy-D-arabino-heptulosonate 7-phosphate synthetase	[c] : e4p + h2o + pep --> 2dda7p + pi	2	Phenylalanine Tyrosine Tryptophan Metabolism		Rv2178c	AroG
DHQS	3-dehydroquinate synthase	[c] : 2dda7p --> 3dhq + pi	2	Phenylalanine Tyrosine Tryptophan Metabolism		Rv2538c	AroB
ALDD19x	aldehyde dehydrogenase (phenylacetaldehyde, NAD)	[c] : h2o + nad + pacald --> (2) h + nadh + pac	2	Phenylalanine Tyrosine Tryptophan Metabolism		Rv2858c	AldC
PHYCBOXL	L-Phenylalanine carboxy-lyase	[c] : h + phe-L --> co2 + peamn	2	Phenylalanine Tyrosine Tryptophan Metabolism		Rv2531c	Adi
ANS	anthranilate synthase	[c] : chor + gln-L --> anth + glu-L + h + pyr	2	Phenylalanine Tyrosine Tryptophan Metabolism		Rv2859c, Rv1609	Gat, TrpE
SHKK	shikimate kinase	[c] : atp + skm --> adp + h + skm5p	2	Phenylalanine Tyrosine Tryptophan Metabolism		Rv2539c	AroK
PPNDH	prephenate dehydratase	[c] : h + pphn --> co2 + h2o + phpyr	2	Phenylalanine Tyrosine Tryptophan Metabolism		Rv3838c	PheA_tb
CHORM	chorismate mutase	[c] : chor --> pphn	4	Phenylalanine Tyrosine Tryptophan Metabolism		Rv1885c	AroQ
ANPRT	anthranilate phosphoribosyltransferase	[c] : anth + prpp --> ppi + pran	2	Phenylalanine Tyrosine Tryptophan Metabolism		Rv2192c	TrpD
CHORS	chorismate synthase	[c] : 3psme --> chor + pi	2	Phenylalanine Tyrosine Tryptophan Metabolism		Rv2540c	AroF
PPND	prephenate dehydrogenase	[c] : nad + pphn --> 34hpp + co2 + nadh	2	Phenylalanine Tyrosine Tryptophan Metabolism		Rv3754	TyrA
SHK3Dr	shikimate dehydrogenase	[c] : 3dhsk + h + nadph <==> nadp + skm	2	Phenylalanine Tyrosine Tryptophan Metabolism		Rv2552c	AroE
TRPS2	tryptophan synthase (indole)	[c] : indole + ser-L --> h2o + trp-L	2	Phenylalanine Tyrosine Tryptophan Metabolism		Rv1612+Rv1613	TrpAB
TRPS3	tryptophan synthase (indoleglycerol phosphate)	[c] : 3ig3p --> g3p + indole	2	Phenylalanine Tyrosine Tryptophan Metabolism		Rv1612+Rv1613	TrpAB
PSCVT	3-phosphoshikimate 1-carboxyvinyltransferase	[c] : pep + skm5p <==> 3psme + pi	2	Phenylalanine Tyrosine Tryptophan Metabolism		Rv3227	AroA
DHQD	3-dehydroquinate dehydratase	[c] : 3dhq <==> 3dhsk + h2o	2	Phenylalanine Tyrosine Tryptophan Metabolism		Rv2537c	AroD
MEPCT	2-C-methyl-D-erythritol 4-phosphate cytidylyltransferase	[c] : 2me4p + ctp + h --> 4c2me + ppi	4	Polyprenyl Metabolism		Rv3582c	YgbP
DCPDPS	Decaprenyl diphosphate synthase	[c] : frdp + (7) ipdp --> decdp_tb + (7) ppi	2	Polyprenyl Metabolism
GRTT	geranyltranstransferase	[c] : grdp + ipdp --> frdp + ppi	4	Polyprenyl Metabolism		Rv1086	Udps
UDPDPS2	undecaprenyl-diphosphate synthase	[c] : decdp_tb + ipdp --> ppi + udcpdp	4	Polyprenyl Metabolism		Rv2361c	UppS
MECDPDH	2C-methyl-D-erythritol 2,4 cyclodiphosphate dehydratase	[c] : 2mecdp + h --> h2mb4p + h2o	2	Polyprenyl Metabolism
DCPDP	decaprenyl-diphosphatase	[c] : decdp_tb + h2o --> decd_tb + h + pi	4	Polyprenyl Metabolism		Rv2136c	UdpK
IPDPS	1-hydroxy-2-methyl-2-(E)-butenyl 4-diphosphate reductase (ipdp)	[c] : h + h2mb4p + nadh --> h2o + ipdp + nad	2	Polyprenyl Metabolism
DCPT	phosphoribose transferase (undecaprenyl phosphate)	[c] : decd_tb + prpp --> decdpr_tb + ppi	4	Polyprenyl Metabolism		Rv3806c	Dpt
DPPS	decaprenyl synthase	[c] : frdp + (7) ipdp --> decdp + (7) ppi	1	Polyprenyl Metabolism
DCPDPP	decaprenylphosphoryl ribose phosphate dephosphatase	[c] : decdpr_tb + h2o --> decdr_tb + pi	2	Polyprenyl Metabolism
DCPE	decaprenylphosphoryl ribose, arabinofuranose isomerization	[c] : decdr_tb <==> decda_tb	4	Polyprenyl Metabolism		Rv3791+Rv3790	Dcp
IPDDI	isopentenyl-diphosphate D-isomerase	[c] : ipdp <==> dmpp	2	Polyprenyl Metabolism		Rv1745c	Idi
DXPRIi	1-deoxy-D-xylulose reductoisomerase	[c] : dxyl5p + h + nadph --> 2me4p + nadp	4	Polyprenyl Metabolism		Rv2870c	Dxr
DXPS	1-deoxy-D-xylulose 5-phosphate synthase	[c] : g3p + h + pyr --> co2 + dxyl5p	4	Polyprenyl Metabolism		Rv2682c, Rv3379c	DxsI, DxsII
UDPDPS	undecaprenyl-diphosphate synthase	[c] : decdp + ipdp --> ppi + udcpdp	4	Polyprenyl Metabolism		Rv2361c	UppS
MECDPS	2-C-methyl-D-erythritol 2,4-cyclodiphosphate synthase	[c] : 2p4c2me --> 2mecdp + cmp	4	Polyprenyl Metabolism		Rv3581c	YgbB
CDPMEK	4-(cytidine 5'-diphospho)-2-C-methyl-D-erythritol kinase	[c] : 4c2me + atp --> 2p4c2me + adp + h	4	Polyprenyl Metabolism		Rv1011	YchB
HMBS	hydroxymethylbilane synthase	[c] : h2o + (4) ppbng --> hmbil + (4) nh4	2	Porphyrin Metabolism		Rv0510	HemC
PPBNGS	porphobilinogen synthase	[c] : (2) 5aop --> h + (2) h2o + ppbng	2	Porphyrin Metabolism		Rv0512	HemB
SHCHF3	sirohydrochlorin ferrochetalase (mycobactin)	[c] : fmcbtt + scl --> (3) h + mcbtt + sheme	2	Porphyrin Metabolism
CPC4MT	precorrin-4 C11-methyltransferase	[c] : amet + copre4 --> ahcys + copre5 + h	2	Porphyrin Metabolism		Rv2071c	CobM
G1SATi	glutamate-1-semialdehyde aminotransferase	[c] : glu1sa --> 5aop	2	Porphyrin Metabolism		Rv0524	HemL
CPC3MT	precorrin-3B C17-methyltransferase	[c] : amet + copre3 --> ahcys + copre4	2	Porphyrin Metabolism		Rv2066	Cobl
UPPDC2	uroporphyrinogen decarboxylase (uroporphyrinogen I)	[c] : (4) h + uppg1 --> (4) co2 + cpppg1	2	Porphyrin Metabolism		Rv2678c	HemE
CPC6MT	precorrin-6Y C5,15-methyltransferase (decarboxylating)	[c] : (2) amet + codhpre6 --> (2) ahcys + co2 + copre8 + h	2	Porphyrin Metabolism		Rv2072c	CobL
UPPDC1	uroporphyrinogen decarboxylase (uroporphyrinogen III)	[c] : (4) h + uppg3 --> (4) co2 + cpppg3	2	Porphyrin Metabolism		Rv2678c	HemE
CPC8MM	precorrin-8X methylmutase	[c] : copre8 <==> cobya	2	Porphyrin Metabolism		Rv2065	CobH
PPPGO	protoporphyrinogen oxidase (aerobic)	[c] : (1.5) o2 + pppg9 --> (3) h2o + ppp9	2	Porphyrin Metabolism		Rv2677c	HemY
FCLT2	Ferrochelatase	[c] : fmcbtt + ppp9 --> (2) h + mcbtt + pheme	2	Porphyrin Metabolism
CBLAT	cob(I)alamin adenosyltransferase	[c] : atp + cbl1 + h <==> adocbl + pppi	2	Porphyrin Metabolism		Rv2849c	CobA
ADOCBIK	Adenosyl cobinamide kinase	[c] : adocbi + atp --> adocbip + adp + h	2	Porphyrin Metabolism		Rv0254c	CobU
CPC6R	precorrin-6A reductase	[c] : copre6 + h + nadph --> codhpre6 + nadp	2	Porphyrin Metabolism		Rv2070c	CobK
SHCHF	sirohydrochlorin ferrochetalase	[c] : fe2 + scl --> (3) h + sheme	2	Porphyrin Metabolism		Rv2847c	CysG2
COCHL	cobaltochelatase	[c] : atp + cobalt2 + h2o + hgbam --> adp + co2dam + (2) h + pi	2	Porphyrin Metabolism		Rv2062c	CobN
UPP3MT	uroporphyrinogen methyltransferase	[c] : (2) amet + uppg3 --> (2) ahcys + dscl + h	2	Porphyrin Metabolism		Rv2847c	CysG2
ADCYRS	adenosylcobyric acid synthase (glutamine-hydrolysing)	[c] : adcobdam + (4) atp + (4) gln-L + (4) h2o --> adcobhex + (4) adp + (4) glu-L + (4) h + (4) pi	2	Porphyrin Metabolism		Rv2848c, Rv0255c+Rv3713	CobB, Cob
CBIAT	Cobinamide adenyltransferase	[c] : atp + cbi + h <==> adocbi + pppi	2	Porphyrin Metabolism		Rv2849c	CobA
FCLT	Ferrochelatase	[c] : fe2 + ppp9 --> (2) h + pheme	4	Porphyrin Metabolism		Rv1485	HemZ
ADCPS2	adenosylcobinamide-phosphate synthase	[c] : adcobhex + applp + atp --> adocbip + adp + h + pi	2	Porphyrin Metabolism		Rv2236c, Rv0254c	CobD, CobU
CPC2MT	precorrin-2 C20-methyltransferase	[c] : amet + copre2 --> ahcys + copre3 + h	2	Porphyrin Metabolism		Rv2066	Cobl
ADOCBLS	Adenosylcobalamin 5'-phosphate synthase	[c] : agdpcbi + rdmbzi --> adocbl + gmp + h	2	Porphyrin Metabolism		Rv2208	CobS
UPP3S	uroporphyrinogen-III synthase	[c] : hmbil --> h2o + uppg3	2	Porphyrin Metabolism		Rv0511	CysG_tb
CPPPGO	coproporphyrinogen oxidase (O2 required)	[c] : cpppg3 + (2) h + o2 --> (2) co2 + (2) h2o + pppg9	2	Porphyrin Metabolism		Rv2388c	HemN
GLUPRT	glutamine phosphoribosyldiphosphate amidotransferase	[c] : gln-L + h2o + prpp --> glu-L + ppi + pram	2	Purine Metabolism		Rv0808, Rv1602	PurF, HisH
GTPH1	GTP diphosphohydrolase	[c] : gtp + (2) h2o --> gmp + (2) h + (2) pi	2	Purine Metabolism		Rv2583c	RelA
ADSL1r	adenylsuccinate lyase	[c] : dcamp <==> amp + fum	2	Purine Metabolism		Rv0777, Rv0777, Rv0777, Rv0777	PurB, PurB
PUNP4	purine-nucleoside phosphorylase (Deoxyguanosine)	[c] : dgsn + pi <==> 2dr1p + gua	2	Purine Metabolism		Rv3307	DeoD
PUNP6	purine-nucleoside phosphorylase (Deoxyinosine)	[c] : din + pi <==> 2dr1p + hxan	2	Purine Metabolism		Rv3307	DeoD
IMPD	IMP dehydrogenase	[c] : h2o + imp + nad --> h + nadh + xmp	2	Purine Metabolism		Rv3410c+Rv3411c+Rv1843c	GuaB
PRFGS	phosphoribosylformylglycinamidine synthase	[c] : atp + fgam + gln-L + h2o --> adp + fpram + glu-L + h + pi	2	Purine Metabolism		Rv0803+Rv0788	PurLQ
PUNP7	purine-nucleoside phosphorylase (Xanthosine)	[c] : pi + xtsn <==> r1p + xan	2	Purine Metabolism		Rv3307	DeoD
ADSS	adenylosuccinate synthase	[c] : asp-L + gtp + imp --> dcamp + gdp + (2) h + pi	2	Purine Metabolism		Rv0357c	PurA
PRAGSr	phosphoribosylglycinamide synthase	[c] : atp + gly + pram <==> adp + gar + h + pi	2	Purine Metabolism		Rv0772	PurD
PUNP2	purine-nucleoside phosphorylase (Deoxyadenosine)	[c] : dad-2 + pi <==> 2dr1p + ade	2	Purine Metabolism		Rv3307	DeoD
PDE4	3',5'-cyclic-nucleotide phosphodiesterase	[c] : 35cgmp + h2o --> gmp + h	4	Purine Metabolism		Rv0805	CpdA
PUNP3	purine-nucleoside phosphorylase (Guanosine)	[c] : gsn + pi <==> gua + r1p	2	Purine Metabolism		Rv3307	DeoD
PUNP1	purine-nucleoside phosphorylase (Adenosine)	[c] : adn + pi <==> ade + r1p	2	Purine Metabolism		Rv3307	DeoD
PPK2	polyphosphate kinase	[c] : atp + ppi --> adp + pppi	2	Purine Metabolism		Rv2984	Ppk
DGK1	deoxyguanylate kinase (dGMP:ATP)	[c] : atp + dgmp <==> adp + dgdp	2	Purine Metabolism		Rv1389	Gmk
GARFT	phosphoribosylglycinamide formyltransferase	[c] : 10fthf + gar <==> fgam + h + thf	2	Purine Metabolism		Rv0956, Rv0389	PurN, PurT
RNDR2	ribonucleoside-diphosphate reductase (GDP)	[c] : gdp + trdrd --> dgdp + h2o + trdox	2	Purine Metabolism		Rv3048c+Rv3051c, Rv3048c+Rv3051c	NrdEG
ADK2	adenylate kinase (Inorganic triphosphate)	[c] : amp + pppi <==> adp + ppi	2	Purine Metabolism		Rv0733	Adk
PDE1	3',5'-cyclic-nucleotide phosphodiesterase	[c] : camp + h2o --> amp + h	4	Purine Metabolism		Rv0805	CpdA
CYO1b	cytochrome-c oxidase (2 protons)	[c] : (2) focytc + (0.5) o2 --> (2) ficytc + h2o	2	Purine Metabolism		Rv2193+Rv2200c+Rv1451+Rv3043c	Cta
PRASCS	phosphoribosylaminoimidazolesuccinocarboxamide synthase	[c] : 5aizc + asp-L + atp <==> 25aics + adp + h + pi	2	Purine Metabolism		Rv0780	PurC
RNDR1	ribonucleoside-diphosphate reductase (ADP)	[c] : adp + trdrd --> dadp + h2o + trdox	2	Purine Metabolism		Rv0570+Rv1981c	NrdEF
ADSL2r	adenylosuccinate lyase	[c] : 25aics <==> aicar + fum	2	Purine Metabolism		Rv0777, Rv0777, Rv0777, Rv0777	PurB, PurB
IMPC	IMP cyclohydrolase	[c] : h2o + imp <==> fprica	2	Purine Metabolism		Rv0957	PurH
RNDR3	ribonucleoside-diphosphate reductase (CDP)	[c] : cdp + trdrd --> dcdp + h2o + trdox	2	Purine Metabolism		Rv3048c+Rv3051c, Rv3048c+Rv3051c	NrdEG
INSH	Inosine hydrolase	[c] : h2o + ins --> hxan + rib-D	2	Purine Metabolism		Rv3393	IunH
RNDR4	ribonucleoside-diphosphate reductase (UDP)	[c] : trdrd + udp --> dudp + h2o + trdox	2	Purine Metabolism		Rv0570+Rv1981c	NrdEF
ATPS4r	ATP synthase (four protons for one ATP)	adp[c] + (4) h[e] + pi[c] <==> atp[c] + (3) h[c] + h2o[c]	2	Purine Metabolism		Rv1305+Rv1307+Rv1309+Rv1308+Rv1310+Rv1304+Rv1306+Rv1311	Atp
ADK1	adenylate kinase	[c] : amp + atp <==> (2) adp	2	Purine Metabolism		Rv0733	Adk
AIRCr	phosphoribosylaminoimidazole carboxylase	[c] : air + co2 <==> 5aizc + h	2	Purine Metabolism		Rv3276c+Rv3257c, Rv3275c+Rv3276c	PurEK
SADT	sulfate adenylyltransferase	[c] : atp + h + so4 --> aps + ppi	2	Purine Metabolism		Rv1286+Rv1285	CysDN
GMPS2	GMP synthase	[c] : atp + gln-L + h2o + xmp --> amp + glu-L + gmp + (2) h + ppi	2	Purine Metabolism		Rv3396c	GuaA
ADSK	adenylyl-sulfate kinase	[c] : aps + atp --> adp + h + paps	2	Purine Metabolism		Rv1286+Rv1285	CysDN
TMDPP	thymidine phosphorylase	[c] : pi + thymd <==> 2dr1p + thym	2	Purine Metabolism		Rv3314c	DeoA
PRAIS	phosphoribosylaminoimidazole synthase	[c] : atp + fpram --> adp + air + (2) h + pi	2	Purine Metabolism		Rv0809	PurM
NTPTP2	Nucleoside triphosphate tripolyhydrolase	[c] : gtp + h2o --> gsn + pppi	2	Purine Metabolism		Rv2344c	Dgt
AICART2	phosphoribosylaminoimidazolecarboxamide formyltransferase 2	[c] : aicar + atp + for <==> adp + fprica + pi	4	Purine Metabolism
ADPT	adenine phosphoribosyltransferase	[c] : ade + prpp --> amp + ppi	2	Purine Metabolism		Rv2584c	Apt
HXPRT	hypoxanthine phosphoribosyltransferase (Hypoxanthine)	[c] : hxan + prpp --> imp + ppi	2	Purine Metabolism		Rv3624c	Hpt
GK1	guanylate kinase (GMP:ATP)	[c] : atp + gmp <==> adp + gdp	2	Purine Metabolism		Rv1389	Gmk
AICART	phosphoribosylaminoimidazolecarboxamide formyltransferase	[c] : 10fthf + aicar <==> fprica + thf	2	Purine Metabolism		Rv0957	PurH
UREA	urease	[c] : (2) h + h2o + urea --> co2 + (2) nh4	2	Purine Metabolism		Rv1850+Rv1848+Rv1849	UreABC
NTPTP1	Nucleoside triphosphate tripolyhydrolase	[c] : dgtp + h2o --> dgsn + pppi	2	Purine Metabolism		Rv2344c	Dgt
ADA	Adenosine deaminase	[c] : adn + h + h2o --> ins + nh4	2	Purine Metabolism		Rv3313c	Add
PUNP5	purine-nucleoside phosphorylase (Inosine)	[c] : ins + pi <==> hxan + r1p	2	Purine Metabolism		Rv3307	DeoD
GUACYC	guanylate cyclase	[c] : gtp --> 35cgmp + ppi	4	Purine Metabolism		Rv2435c	Pcy
GTPDPK	GTP diphosphokinase	[c] : atp + gtp --> amp + gdptp + h	2	Purine Metabolism		Rv2583c	RelA
ADNCYC	adenylate cyclase	[c] : atp --> camp + ppi	4	Purine Metabolism		Rv1625c, Rv1320c+Rv1319c+Rv1318c, Rv1264, Rv1647, Rv2435c	Adc, Pcy
DHORD5	dihydroorotic acid (menaquinone-8)	[c] : dhor-S + mqn8 --> mql8 + orot	2	Pyrimidine Metabolism		Rv2139	PyrD
DCTPD2	dCTP deaminase	[c] : ctp + h + h2o --> nh4 + utp	2	Pyrimidine Metabolism		Rv0321	Dcd
RNTR4	ribonucleoside-triphosphate reductase (UTP)	[c] : trdrd + utp --> dutp + h2o + trdox	1	Pyrimidine Metabolism
DHORD3	dihydroorotic acid dehydrogenase (menaquinone 6)	[c] : dhor-S + mqn6 <==> mql6 + orot	2	Pyrimidine Metabolism		Rv2139	PyrD
NDPK6	nucleoside-diphosphate kinase (ATP:dUDP)	[c] : atp + dudp <==> adp + dutp	2	Pyrimidine Metabolism		Rv2445c	Ndk
NDPK3	nucleoside-diphosphate kinase (ATP:CDP)	[c] : atp + cdp <==> adp + ctp	2	Pyrimidine Metabolism		Rv2445c	Ndk
CYTK2	cytidylate kinase (dCMP)	[c] : atp + dcmp <==> adp + dcdp	2	Pyrimidine Metabolism		Rv1712	Cmk
CBPS	carbamoyl-phosphate synthase (glutamine-hydrolysing)	[c] : (2) atp + gln-L + h2o + hco3 --> (2) adp + cbp + glu-L + (2) h + pi	2	Pyrimidine Metabolism		Rv1383	CarA
NTD1	5'-nucleotidase (dUMP)	[c] : dump + h2o --> duri + pi	1	Pyrimidine Metabolism
NDPK2	nucleoside-diphosphate kinase (ATP:UDP)	[c] : atp + udp <==> adp + utp	2	Pyrimidine Metabolism		Rv2445c	Ndk
NDPK1	nucleoside-diphosphate kinase (ATP:GDP)	[c] : atp + gdp <==> adp + gtp	2	Pyrimidine Metabolism		Rv2445c	Ndk
TMDS	thymidylate synthase	[c] : dump + mlthf --> dhf + dtmp	2	Pyrimidine Metabolism		Rv2754c, Rv2764c	ThyX, ThyA
DCYTD	deoxycytidine deaminase	[c] : dcyt + h + h2o --> duri + nh4	1	Pyrimidine Metabolism
YUMPS	yUMP synthetase	[c] : r5p + ura <==> h2o + psd5p	2	Pyrimidine Metabolism		Rv3455c+Rv2793c	TruAB
CTPS2	CTP synthase (glutamine)	[c] : atp + gln-L + h2o + utp --> adp + ctp + glu-L + (2) h + pi	2	Pyrimidine Metabolism		Rv1699	PyrG
URIDK2r	uridylate kinase (dUMP)	[c] : atp + dump <==> adp + dudp	1	Pyrimidine Metabolism
UPPRT	uracil phosphoribosyltransferase	[c] : prpp + ura --> ppi + ump	2	Pyrimidine Metabolism		Rv3309c	Upp
CYTD	cytidine deaminase	[c] : cytd + h + h2o --> nh4 + uri	2	Pyrimidine Metabolism		Rv3315c	Cdd
NDPK9	nucleoside-diphosphate kinase (ATP:IDP)	[c] : atp + idp <==> adp + itp	2	Pyrimidine Metabolism		Rv2445c	Ndk
NDPK8	nucleoside-diphosphate kinase (ATP:dADP)	[c] : atp + dadp <==> adp + datp	2	Pyrimidine Metabolism		Rv2445c	Ndk
UMPK	UMP kinase	[c] : atp + ump <==> adp + udp	2	Pyrimidine Metabolism		Rv1712	Cmk
ASPCT	aspartate carbamoyltransferase	[c] : asp-L + cbp --> cbasp + h + pi	2	Pyrimidine Metabolism		Rv1380	PyrB
NDPK7	nucleoside-diphosphate kinase (ATP:dCDP)	[c] : atp + dcdp <==> adp + dctp	2	Pyrimidine Metabolism		Rv2445c	Ndk
URIK2	uridine kinase (GTP:Uridine)	[c] : gtp + uri --> gdp + h + ump	1	Pyrimidine Metabolism
TRDR	thioredoxin reductase (NADPH)	[c] : h + nadph + trdox --> nadp + trdrd	2	Pyrimidine Metabolism		Rv3913	TrxB
DURIK1	deoxyuridine kinase (ATP:Deoxyuridine)	[c] : atp + duri --> adp + dump + h	1	Pyrimidine Metabolism
DCTPD	dCTP deaminase	[c] : dctp + h + h2o --> dutp + nh4	2	Pyrimidine Metabolism		Rv0321	Dcd
NTD2	5'-nucleotidase (UMP)	[c] : h2o + ump --> pi + uri	1	Pyrimidine Metabolism
NDPK4	nucleoside-diphosphate kinase (ATP:dTDP)	[c] : atp + dtdp <==> adp + dttp	2	Pyrimidine Metabolism		Rv2445c	Ndk
OMPDC	orotidine-5'-phosphate decarboxylase	[c] : h + orot5p --> co2 + ump	2	Pyrimidine Metabolism		Rv1385	PyrF
DHORTS	dihydroorotase	[c] : dhor-S + h2o <==> cbasp + h	2	Pyrimidine Metabolism		Rv1381	PyrC
DUTPDP	dUTP diphosphatase	[c] : dutp + h2o --> dump + h + ppi	2	Pyrimidine Metabolism		Rv2697c	Dut
NTD4	5'-nucleotidase (CMP)	[c] : cmp + h2o --> cytd + pi	1	Pyrimidine Metabolism
DTMPK	dTMP kinase	[c] : atp + dtmp <==> adp + dtdp	2	Pyrimidine Metabolism		Rv3247c	Tmk
ORPT	orotate phosphoribosyltransferase	[c] : orot5p + ppi <==> orot + prpp	2	Pyrimidine Metabolism		Rv0382c	UmpA
NDPK5	nucleoside-diphosphate kinase (ATP:dGDP)	[c] : atp + dgdp <==> adp + dgtp	2	Pyrimidine Metabolism		Rv2445c	Ndk
CTPS1	CTP synthase (NH3)	[c] : atp + nh4 + utp --> adp + ctp + (2) h + pi	2	Pyrimidine Metabolism		Rv1699	PyrG
DHORD2	dihydoorotic acid dehydrogenase (quinone8)	[c] : dhor-S + q8 --> orot + q8h2	2	Pyrimidine Metabolism		Rv2139	PyrD
CYTK1	cytidylate kinase (CMP)	[c] : atp + cmp <==> adp + cdp	2	Pyrimidine Metabolism		Rv1712	Cmk
DURIPP	deoxyuridine phosphorylase	[c] : duri + pi <==> 2dr1p + ura	1	Pyrimidine Metabolism
NTPP4	Nucleoside triphosphate pyrophosphorylase (ctp)	[c] : ctp + h2o --> cmp + h + ppi	1	Pyrimidine Metabolism
ACACCT	acetyl-CoA:acetoacetyl-CoA transferase	[c] : acac + accoa --> aacoa + ac	1	Pyruvate Metabolism
L-LACD2	L-Lactate dehydrogenase (ubiquinone)	[c] : lac-L + q8 --> pyr + q8h2	2	Pyruvate Metabolism		Rv1872c	IldD2
ACACT1r	acetyl-CoA C-acetyltransferase	[c] : (2) accoa <==> aacoa + coa	2	Pyruvate Metabolism		Rv1323	FadA4
HOPNTAL	4-hydroxy-2-oxopentanoate aldolase	[c] : 4h2opntn --> acald + pyr	2	Pyruvate Metabolism		Rv3534c, Rv3469c	Hova, MhpE
PTAr	phosphotransacetylase	[c] : accoa + pi <==> actp + coa	2	Pyruvate Metabolism		Rv0408	Pta
BDH	(R)-3-Hydroxybutanoate:NAD+ oxidoreductase	[c] : bhb + nad <==> acac + h + nadh	1	Pyruvate Metabolism
PPDK	Pyruvate,phosphate dikinase.	[c] : atp + pi + pyr --> amp + h + pep + ppi	2	Pyruvate Metabolism		Rv1127c	PpdK
ACKr	acetate kinase	[c] : ac + atp <==> actp + adp	2	Pyruvate Metabolism		Rv0409	AckA
INDPYRD	Indole-3-pyruvate decarboxylase	[c] : h + indpyr <==> co2 + id3acald	2	Pyruvate Metabolism		Rv0853c	Idc
MALS	malate synthase	[c] : accoa + glx + h2o --> coa + h + mal-L	4	Pyruvate Metabolism		Rv1837c	GlcB
L-LACD	L-Lactate dehydrogenase irreversible	[c] : (2) ficytc + lac-L --> (2) focytc + pyr	2	Pyruvate Metabolism		Rv0694	IldD1
ACCOACr	acetyl-CoA carboxylase, reversible reaction	[c] : accoa + atp + hco3 <==> adp + h + malcoa + pi	4	Pyruvate Metabolism		Rv3281+Rv3280, Rv0904c+Rv3280	Acc, AccD
LO	L-lactate oxidase	[c] : lac-L + o2 --> ac + co2 + h2o	2	Pyruvate Metabolism
L-LACD3	L-Lactate dehydrogenase (menaquinone)	[c] : lac-L + mqn8 --> mql8 + pyr	2	Pyruvate Metabolism		Rv1872c	IldD2
ME1	malic enzyme (NAD)	[c] : mal-L + nad --> co2 + nadh + pyr	2	Pyruvate Metabolism		Rv2332	Mez
PFL	pyruvate formate lyase	[c] : coa + pyr --> accoa + for	2	Pyruvate Metabolism
ACALDi	acetaldehyde dehydrogenase (acetylating)	[c] : acald + coa + nad --> accoa + h + nadh	2	Pyruvate Metabolism		Rv3535c	Acdh
MYCTR2	mycothiol reductase (glutathione exchange)	[c] : gthox + (2) msh <==> (2) gthrd + mssg	2	Redox Metabolism		Rv2855	GorA
NO	peroxynitrite formation (spontanous)	[c] : no + o2s --> no3	2	Redox Metabolism
CODH2r	carbon monoxide dehydrogenase / acetyl-CoA synthase 2	[c] : co + (2) fdox + h2o <==> co2 + (2) fdred + (2) h	2	Redox Metabolism		Rv0375c+Rv0374c+Rv0373c	Cmdh
MSHS	mycothiol synthase	[c] : accoa + cigam --> coa + msh	4	Redox Metabolism		Rv0819	MshD
CMCBTFL	carboxymycobactin Fe3 loading	cmcbtt[c] + fe3[e] --> fcmcbtt[c]	2	Redox Metabolism
PRDX	Peroxidase (multiple substrates)	[c] : h2o2 + meoh --> fald + (2) h2o	2	Redox Metabolism		Rv1908c	KatG
FETRANS	Mycobactin Fe transfer	[c] : fmcbtt <==> fe2 + mcbtt	2	Redox Metabolism
FHL	Formate-hydrogen lyase	[c] : for + h --> co2 + h2	2	Redox Metabolism		Rv0084	HycD
QRr	Quinone reductase	[c] : h + nadph + q <==> nadp + qh2	4	Redox Metabolism		Rv3777	Qor
CAT	catalase	[c] : (2) h2o2 --> (2) h2o + o2	4	Redox Metabolism		Rv1908c	KatG
CODH3	carbon monoxide dehydrogenase / acetyl-CoA synthase 2	[c] : adfdOX + (2) co + (2) h2o --> adfdRD + (2) co2 + (2) h	4	Redox Metabolism		Rv0375c+Rv0374c+Rv0373c	Cmdh
IACGAMS	1D-myo-inositol 2-Acetamido-2-deoxy-D-glucopyranoside synthesis	[c] : acgam + mi1p-D --> iacgam + pi	4	Redox Metabolism		Rv0486	MshA
GTHS	glutathione synthetase	[c] : atp + glucys + gly --> adp + gthrd + h + pi	1	Redox Metabolism
BMNMSHS	conjugated mycothiol synthesis	[c] : bmn + msh --> bmnmsh + (2) h	2	Redox Metabolism
ALDD1	aldehyde dehydrogenase (formaldehyde, NAD)	[c] : fald + h2o + nad --> for + (2) h + nadh	2	Redox Metabolism		Rv1895, Rv3045, Rv2259	Fald, AdhC, AdhE2
MSHOXH	mshfaldox hydrolysis (Mtb)	[c] : h2o + mshfaldox --> for + h + msh	2	Redox Metabolism
NADH2r	NADH dehydrogenase	[c] : h + nadh + q <==> nad + qh2	2	Redox Metabolism		Rv3145+Rv0082+Rv3148+Rv3155+Rv3146+Rv3150+Rv3158+Rv3156+Rv3153+Rv3147+Rv3149+Rv3152+Rv3157+Rv3154	NuoA
FORMCOAL	formyl-coa--CoA ligase	[c] : atp + coa + for <==> amp + forcoa + ppi	2	Redox Metabolism
MDFDH	mycothiol dependent formaldehyde dehydrogenase	[c] : mshfald + nad <==> h + mshfaldox + nadh	2	Redox Metabolism		Rv1895	Fald
CYTBD2	cytochrome oxidase bd (menaquinol-8: 2 protons)	(2) h[c] + mql8[c] + (0.5) o2[c] --> (2) h[e] + h2o[c] + mqn8[c]	2	Redox Metabolism		Rv1620c+Rv1621c+Rv1622c+Rv1623c	Cyd
IGAMD	1D-myo-inositol 2-Acetamido-2-deoxy-D-glucopyranoside deacetylase	[c] : h2o + iacgam --> ac + igam	4	Redox Metabolism		Rv1170	MshB
CYTBD	cytochrome oxidase bd (ubiquinol-8: 2 protons)	(2) h[c] + (0.5) o2[c] + q8h2[c] --> (2) h[e] + h2o[c] + q8[c]	2	Redox Metabolism		Rv1620c+Rv1621c+Rv1622c+Rv1623c	Cyd
THSFST	Thiosulfate Sulfurtransferase	[c] : cyan + tsul <==> h + so3 + tcynt	2	Redox Metabolism		Rv2291	SseB
FRDOr	ferredoxin oxidoreductase	[c] : fdxrd + nadp <==> fdxox + h + nadph	2	Redox Metabolism		Rv2455c+Rv2454c	For
CMCBTFU	carboxymycobactin Fe3 unloading	[c] : fcmcbtt --> cmcbtt + fe3	2	Redox Metabolism
MSHAMID	conjugated glutathione amidase (Mtb)	[c] : bmnmsh + h2o --> acysbmn + igam	4	Redox Metabolism		Rv1082	Mca
NADH5	NADH dehydrogenase (ubiquinone-8 )	[c] : h + nadh + q8 --> nad + q8h2	2	Redox Metabolism		Rv3145+Rv0082+Rv3148+Rv3155+Rv3146+Rv3150+Rv3158+Rv3156+Rv3153+Rv3147+Rv3149+Rv3152+Rv3157+Rv3154	NuoA
FRDO2r	ferredoxin oxidoreductase	[c] : adfdRD + (2) nadp <==> adfdOX + (2) nadph	4	Redox Metabolism		Rv3106, Rv0886	FprA, FprB
CYO1a	cytochrome-c reductase (ubiquinol: 2 protons)	(2) ficytc[c] + (2) h[c] + qh2[c] --> (2) focytc[c] + (2) h[e] + q[c]	2	Redox Metabolism		Rv2195+Rv2196+Rv2194	QcrABC
FRDO3r	ferredoxin oxidoreductase	[c] : adfdRD + (2) nad <==> adfdOX + (2) nadh	4	Redox Metabolism		Rv0886, Rv3106	FprB, FprA
FE3Ri	Fe(III) reduction	[c] : fadh2 + (2) fe3 --> fad + (2) fe2 + (2) h	2	Redox Metabolism
FCOAH2	formyl coa hydrolase	[c] : forcoa + h2o --> coa + for + h	4	Redox Metabolism		Rv2605c	TesB2
CYANST	Cyanide sulfurtransferase	[c] : cyan + tsul --> h + so3 + tcynt	2	Redox Metabolism		Rv3283	SseA
CIGAMS	cys-1D-myo-inositol 2-deoxy-D-glucopyranoside synthase	[c] : atp + cys-L + igam --> amp + cigam + (2) h + ppi	4	Redox Metabolism		Rv2130c	MshC
MYCTR	mycothiol reductase (nadp dependent)	[c] : (2) msh + nadp <==> h + mssg + nadph	4	Redox Metabolism		Rv2855	GorA
FMNAT	FMN adenylyltransferase	[c] : atp + fmn + h --> fad + ppi	2	Riboflavin Metabolism		Rv2786c	RibF_tb
ACP1(FMN)	acid phosphatase (FMN)	[c] : fmn + h2o --> pi + ribflv	2	Riboflavin Metabolism		Rv3310	Glyp
RBFSa	riboflavin synthase	[c] : 4r5au + db4p --> dmlz + (2) h2o + pi	2	Riboflavin Metabolism		Rv1412+Rv1416	RibCH
GTPCII	GTP cyclohydrolase II	[c] : gtp + (3) h2o --> 25dhpp + for + (2) h + ppi	2	Riboflavin Metabolism		Rv1940, Rv1415	RibA, RibA2
DHPPDA	diaminohydroxyphosphoribosylaminopyrimidine deaminase	[c] : 25dhpp + h + h2o --> 5apru + nh4	2	Riboflavin Metabolism		Rv1409	RibG
NNDMBRT	Nicotinate-nucleotide dimethylbenzimidazole phosphoribosyltransferase	[c] : dmbzid + nicrnt --> 5prdmbz + h + nac	2	Riboflavin Metabolism		Rv2207	CobT
DHPPDA2	diaminohydroxyphosphoribosylaminopryrimidine deaminase (25drapp)	[c] : 25drapp + h + h2o --> 5apru + nh4	2	Riboflavin Metabolism		Rv1409	RibG
RBFSb	riboflavin synthase	[c] : (2) dmlz --> 4r5au + ribflv	2	Riboflavin Metabolism		Rv1412+Rv1416	RibCH
RBFK	riboflavin kinase	[c] : atp + ribflv --> adp + fmn + h	2	Riboflavin Metabolism		Rv2786c	RibF_tb
APRAUR	5-amino-6-(5-phosphoribosylamino)uracil reductase	[c] : 5apru + h + nadph --> 5aprbu + nadp	2	Riboflavin Metabolism		Rv2671	RibD
MOTS	maltooligosyltrehalose synthase	[c] : malthp --> motre	4	Sugar Metabolism		Rv1563c	TreY
MTI	maltose trehalose isomerase	[c] : tre <==> malt	2	Sugar Metabolism		Rv0126	TreS
RBK_L1r	L-ribulokinase (L-ribulose) (reversible)	[c] : atp + rbl-L <==> adp + h + ru5p-L	2	Sugar Metabolism
THZSN	thiazole synthesis from xylulose	[c] : cys-L + dxyl + tyr-L --> 4hba + 4mhetz + co2 + h + h2o + nh4 + pyr	2	Sugar Metabolism		Rv0417	ThiG
GALKr	galactokinase	[c] : atp + gal <==> adp + gal1p + h	2	Sugar Metabolism		Rv0620	GalK
G1PACT	glucosamine-1-phosphate N-acetyltransferase	[c] : accoa + gam1p --> acgam1p + coa + h	4	Sugar Metabolism		Rv1018c	GlmU
THZPSN	thiazole phosphate synthesis	[c] : atp + cys-L + dxyl5p + tyr-L --> 4hba + 4mpetz + ala-L + amp + co2 + h + h2o + ppi	2	Sugar Metabolism		Rv0417	ThiG
ARABI	arabinose isomerase	[c] : arab-D <==> rbl-D	2	Sugar Metabolism
UAPGR	UDP-N-acetylenolpyruvoylglucosamine reductase	[c] : h + nadph + uaccg --> nadp + uamr	4	Sugar Metabolism		Rv0482	MurB
MAN1PT2	mannose-1-phosphate guanylyltransferase (GDP)	[c] : gdp + h + man1p --> gdpmann + pi	4	Sugar Metabolism		Rv3264c	RmlA2
MMSAD1	methylmalonate-semialdehyde dehydrogenase	[c] : 2mop + coa + nad --> co2 + nadh + ppcoa	2	Sugar Metabolism		Rv0753c	MmsA
UAGCVT	UDP-N-acetylglucosamine 1-carboxyvinyltransferase	[c] : pep + uacgam --> pi + uaccg	4	Sugar Metabolism		Rv1315	MurA
UAGDP	UDP-N-acetylglucosamine diphosphorylase	[c] : acgam1p + h + utp --> ppi + uacgam	4	Sugar Metabolism		Rv1018c	GlmU
MOTH	maltooligosyltrehalose trehalohydrolase	[c] : h2o + motre --> maltpt + tre	4	Sugar Metabolism		Rv1562c	TreZ
PPCOAC	Propionyl-CoA carboxylase	[c] : atp + hco3 + ppcoa --> adp + h + mmcoa-S + pi	2	Sugar Metabolism		Rv3285+Rv0974c, Rv2247+Rv2501c, Rv2502c+Rv0973c, Rv0974c+Rv0973c	AccAD
MAN6PI	mannose-6-phosphate isomerase	[c] : man6p <==> f6p	2	Sugar Metabolism		Rv3255c	ManA
ACGAMPM	phosphoacetylglucosamine mutase	[c] : acgam6p <==> acgam1p	2	Sugar Metabolism		Rv3441c	MrsA
GLYK	glycerol kinase	[c] : atp + glyc --> adp + glyc3p + h	4	Sugar Metabolism		Rv3696c	GlpK
GALUi	UTP-glucose-1-phosphate uridylyltransferase (irreversible)	[c] : g1p + h + utp --> ppi + udpg	4	Sugar Metabolism		Rv0993	GalU
GFUCS	GDP-L-fucose synthase	[c] : gdpddman + h + nadph --> gdpfuc + nadp	2	Sugar Metabolism		Rv1512	EpiA
GMAND	GDP-D-mannose dehydratase	[c] : gdpmann --> gdpddman + h2o	2	Sugar Metabolism		Rv0112, Rv1511	Gca, GmdA
MAN1PT	mannose-1-phosphate guanylyltransferase	[c] : gtp + h + man1p --> gdpmann + ppi	4	Sugar Metabolism		Rv3264c	RmlA2
MMSAD2	methylmalonate-semialdehyde dehydrogenase (propanol)	[c] : coa + nad + ppal --> h + nadh + ppcoa	2	Sugar Metabolism		Rv0753c	MmsA
XYLK	xylulokinase	[c] : atp + xylu-D --> adp + h + xu5p-D	2	Sugar Metabolism		Rv0729	XylB
DGC3D	2-deoxy-D-gluconate 3-dehydrogenase	[c] : 2dglcn + nad --> 3ddgc + h + nadh	2	Sugar Metabolism		Rv1714, Rv1928c	Dgd, Dgd2
PMANM	phosphomannomutase	[c] : man1p <==> man6p	2	Sugar Metabolism		Rv3257c, Rv3441c, Rv3308	PmmA, MrsA, PmmB
GLGC	glucose-1-phosphate adenylyltransferase	[c] : atp + g1p + h --> adpglc + ppi	4	Sugar Metabolism		Rv1213	GlgC
MN6PP	mannose 6-phosphate phosphatase	[c] : h2o + man6p --> man + pi	2	Sugar Metabolism		Rv1692	Mpp
MMSAD3	methylmalonate-semialdehyde dehydrogenase (malonic semialdehyde)	[c] : coa + msa + nad --> accoa + co2 + nadh	2	Sugar Metabolism		Rv0753c	MmsA
AGDC	N-acetylglucosamine-6-phosphate deacetylase	[c] : acgam6p + h2o --> ac + gam6p	2	Sugar Metabolism		Rv3332	NagA
ARAI	L-arabinose isomerase	[c] : arab-L <==> rbl-L	2	Sugar Metabolism
FCLPA	L-fuculose 1-phosphate aldolase	[c] : fc1p <==> dhap + lald-L	2	Sugar Metabolism		Rv0727c	FucA
MALT	alpha-glucosidase	[c] : h2o + malt --> (2) glc-D	2	Sugar Metabolism		Rv2471	AglA
ACS2	acetyl-CoA synthase (propionate)	[c] : atp + coa + ppa --> amp + ppcoa + ppi	2	Sugar Metabolism		Rv3667	Acs
RBK_Dr	D-ribulokinase (reversible)	[c] : atp + rbl-D <==> adp + h + ru5p-D	2	Sugar Metabolism
GLCP	glycogen phosphorylase	[c] : glycogen + pi --> g1p	4	Sugar Metabolism		Rv1328	GlgP
LACZ	b-galactosidase	[c] : h2o + lcts --> gal + glc-D	1	Sugar Metabolism
TMPKr	thiamine-phosphate kinase	[c] : atp + thmmp <==> adp + thmpp	2	Thiamine Metabolism		Rv2977c	ThiL
PMPK	phosphomethylpyrimidine kinase	[c] : 4ampm + atp --> 2mahmp + adp	2	Thiamine Metabolism		Rv0422c	ThiD
TMPPP	thiamine-phosphate diphosphorylase	[c] : 2mahmp + 4mpetz + h --> ppi + thmmp	2	Thiamine Metabolism		Rv0414c	ThiE
L-LACt3	L-lactate transport out via proton antiport	h[e] + lac-L[c] --> h[c] + lac-L[e]	2	Transport		Rv0191	Lep
MALt2r	L-malate reversible transport via proton symport	h[e] + mal-L[e] <==> h[c] + mal-L[c]	2	Transport		Rv2443	DctA
L-LACt2r	L-lactate reversible transport via proton symport	h[e] + lac-L[e] <==> h[c] + lac-L[c]	2	Transport		Rv1902c	NanT
PHDCAt	phenol palmitic acid via diffusion (extracellular)	phdca[e] <==> phdca[c]	1	Transport
TARTRt7	Tartrate/succinate antiporter	succ[c] + tartr-L[e] <==> succ[e] + tartr-L[c]	2	Transport		Rv1672c	Tarp
Clt	chlorideion transport out via diffusion	cl[e] <==> cl[c]	2	Transport		Rv0143c	Clc
PHEt2r	L-phenylalanine reversible transport via proton symport	h[e] + phe-L[e] <==> h[c] + phe-L[c]	2	Transport
Cuabc	Copper transport via ABC system	atp[c] + cu2[e] + h2o[c] --> adp[c] + cu2[c] + h[c] + pi[c]	2	Transport		Rv0103c	CtpB
MALTabc	maltose transport via ABC system	atp[c] + h2o[c] + malt[e] --> adp[c] + h[c] + malt[c] + pi[c]	4	Transport		Rv1237+Rv1236+Rv1238	SugABC
NAKtr	potassium sodium antiporter	k[c] + na1[e] <==> k[e] + na1[c]	2	Transport		Rv3236c	KefB
GLYC3Pabc	sn-Glycerol 3-phosphate transport via ABC system	atp[c] + glyc3p[e] + h2o[c] --> adp[c] + glyc3p[c] + h[c] + pi[c]	4	Transport		Rv2832c+Rv2834c+Rv2835c+Rv2833c	Ugp
CAATPS	Ca ATPase	atp[c] + (2) ca2[c] + h2o[c] --> adp[c] + (2) ca2[e] + h[e] + pi[c]	2	Transport		Rv0107c	CtpL
GLYBabc	Glycine betaine transport via ABC system	atp[c] + glyb[e] + h2o[c] --> adp[c] + glyb[c] + h[c] + pi[c]	2	Transport		Rv3756c+Rv3759c+Rv3757c+Rv3758c	ProV
CO2t	CO2 transporter via diffusion	co2[e] <==> co2[c]	2	Transport
BALAt2r	beta-alanine reversible transport via proton symport	ala-B[e] + h[e] <==> ala-B[c] + h[c]	2	Transport		Rv0522	GabP
COt	CO transporter via diffusion	co[c] <==> co[e]	2	Transport
CAt4	calcium transport in/out via proton antiporter	ca2[c] + h[e] <==> ca2[e] + h[c]	2	Transport		Rv1607	ChaA
TSULabc	thiosulfate transport via ABC system	atp[c] + h2o[c] + tsul[e] --> adp[c] + h[c] + pi[c] + tsul[c]	2	Transport		Rv1739c, Rv2397c+Rv2399c+Rv2398c+Rv2400c	Sabc
ASPt2r	L-aspartate reversible transport via proton symport	asp-L[e] + h[e] <==> asp-L[c] + h[c]	2	Transport
PIabc	phosphate transport via ABC system	atp[c] + h2o[c] + pi[e] --> adp[c] + h[c] + (2) pi[c]	2	Transport		Rv0936, Rv0820	PstA, PhoT
ARB-Dabc	L-arabinose transport via ABC system	arab-D[e] + atp[c] + h2o[c] --> adp[c] + arab-D[c] + h[c] + pi[c]	2	Transport
NARK	nark	no2[c] --> no2[e]	2	Transport		Rv0267, Rv2329c+Rv1737c, Rv0261c	NarU, NarK1K2, NarK3
SUCCt2r	succinate transport via proton symport	h[e] + succ[e] <==> h[c] + succ[c]	2	Transport		Rv2443	DctA
MGt5	magnesium transport in/out via permease (no H+)	mg2[c] <==> mg2[e]	2	Transport		Rv1239c	CorA
HISt2r	L-histidine reversible transport via proton symport	h[e] + his-L[e] <==> h[c] + his-L[c]	2	Transport
METabc	L-methionine transport via ABC system	atp[c] + h2o[c] + met-L[e] --> adp[c] + h[c] + met-L[c] + pi[c]	2	Transport
ORNt	ornithine transport via diffusion (extracellular to periplasm)	orn[e] <==> orn[c]	2	Transport		Rv2320c	RocE
PPDIMAT	ppdima translocase	ppdima[c] --> ppdima[e]	4	Transport		Rv2945c	Lppx
GLYCt	glycerol transport via channel	glyc[c] <==> glyc[e]	2	Transport
H2CO3TP	H2CO3 transport	h2co3[e] <==> h2co3[c]	2	Transport
SKMt2	shikimate transport in via proton symport	h[e] + skm[e] <==> h[c] + skm[c]	2	Transport		Rv1200	Sps
PACt2r	phenylacetate transport in via proton symporter	h[e] + pac[e] <==> h[c] + pac[c]	1	Transport
H2td	hydrogen transport	h2[c] <==> h2[e]	1	Transport
Kt3r	potassium proton antiporter	h[e] + k[c] <==> h[c] + k[e]	2	Transport		Rv3236c	KefB
FUMt2r	fumarate reversible transport via symport	fum[e] + h[e] <==> fum[c] + h[c]	2	Transport		Rv2443	DctA
ARBt2r	L-arabinose transport via proton symport	arab-L[e] + h[e] <==> arab-L[c] + h[c]	2	Transport
CRNabc	L-carnitine transport via ABC system	atp[c] + crn[e] + h2o[c] --> adp[c] + crn[c] + h[c] + pi[c]	2	Transport		Rv3756c+Rv3759c+Rv3757c+Rv3758c	ProV
NOt	NO transport (diffusion)	no[e] <==> no[c]	2	Transport
GTHRDt2	glutathione transport	gthrd[e] --> gthrd[c]	2	Transport
GLUt2r	L-glutamate transport via proton symport, reversible	glu-L[e] + h[e] <==> glu-L[c] + h[c]	2	Transport
BMNt	bimane transport (diffusion)	bmn[c] <==> bmn[e]	2	Transport
ID3ACALDt	Indoleacetaldehyde transport (extracellular)	id3acald[c] <==> id3acald[e]	1	Transport
MEOHt2	Methanol diffusion	meoh[e] <==> meoh[c]	2	Transport
COAt	CoA transporter	coa[e] <==> coa[c]	1	Transport
PROabc	L-proline transport via ABC system	atp[c] + h2o[c] + pro-L[e] --> adp[c] + h[c] + pi[c] + pro-L[c]	2	Transport		Rv3756c+Rv3759c+Rv3757c+Rv3758c	ProV
MALTHPabc	maltoheptaose transport via ABC system	atp[c] + h2o[c] + malthp[e] --> adp[c] + h[c] + malthp[c] + pi[c]	2	Transport		Rv1237+Rv1236+Rv1238	SugABC
ARBabc	L-arabinose transport via ABC system	arab-L[e] + atp[c] + h2o[c] --> adp[c] + arab-L[c] + h[c] + pi[c]	2	Transport
GALt2	D-galactose transport in via proton symport	gal[e] + h[e] --> gal[c] + h[c]	2	Transport		Rv3331	SugI
OCDCAt2	Octadecanoate transport via proton symport	h[e] + ocdca[e] --> h[c] + ocdca[c]	2	Transport
TYRt2r	L-tyrosine reversible transport via proton symport	h[e] + tyr-L[e] <==> h[c] + tyr-L[c]	2	Transport
PYRt2r	pyruvate reversible transport via proton symport	h[e] + pyr[e] <==> h[c] + pyr[c]	2	Transport		Rv1902c	NanT
LCTSabc	lactose transport via ABC system (import)	atp[c] + h2o[c] + lcts[e] --> adp[c] + h[c] + lcts[c] + pi[c]	2	Transport		Rv2316+Rv2317+Rv2318	Usp
Kabc	Potassium ABC transporter	atp[c] + h2o[c] + k[e] --> adp[c] + h[c] + k[c] + pi[c]	2	Transport		Rv1029+Rv1031+Rv1030	KdpABC
FE3abc	iron (III) transport via ABC system	atp[c] + fe3[e] + h2o[c] --> adp[c] + fe3[c] + h[c] + pi[c]	2	Transport		Rv1349+Rv1348	Fabc
Cut1	Copper export via ATPase	atp[c] + cu2[c] + h2o[c] --> adp[c] + cu2[e] + h[c] + pi[c]	2	Transport		Rv0103c	CtpB
LYSt5r	L-lysine transport via diffusion	lys-L[e] <==> lys-L[c]	2	Transport		Rv2320c	RocE
ACYSBMNt	acysbmn transport (mtb)	acysbmn[c] <==> acysbmn[e]	2	Transport
VALt2r	L-valine reversible transport via proton symport	h[e] + val-L[e] <==> h[c] + val-L[c]	2	Transport
PPAtr	Propionate transport, diffusion	ppa[e] <==> ppa[c]	1	Transport
DSERt2r	D-serine transport via proton symport	h[e] + ser-D[e] <==> h[c] + ser-D[c]	2	Transport		Rv1704c	CycA
PDIMAT	pdima translocase	pdima[c] --> pdima[e]	4	Transport		Rv2945c	Lppx
PIt	Inorganic phosphate exchange, diffusion	pi[c] <==> pi[e]	2	Transport		Rv0545c+Rv2281	Pit
CYTDt2r	cytidine transport in via proton symport, reversible	cytd[e] + h[e] <==> cytd[c] + h[c]	2	Transport
ALAt2r	L-alanine reversible transport via proton symport	ala-L[e] + h[e] <==> ala-L[c] + h[c]	2	Transport
GLYt2r	glycine reversible transport via proton symport	gly[e] + h[e] <==> gly[c] + h[c]	2	Transport		Rv1704c	CycA
TREabc	trehalose transport via ABC system	atp[c] + h2o[c] + tre[e] --> adp[c] + h[c] + pi[c] + tre[c]	2	Transport		Rv1237+Rv1236+Rv1238	SugABC
NAt3_1	sodium proton antiporter (H:NA is 1:1)	h[e] + na1[c] <==> h[c] + na1[e]	2	Transport		Rv2287	YjcE
NH4t	ammonia reversible transport	nh4[e] <==> nh4[c]	2	Transport		Rv2920c	Amt
TTDCAt2	Tetradecanoate transport via proton symport	h[e] + ttdca[e] --> h[c] + ttdca[c]	2	Transport
H2St1	h2s transport	h2s[c] --> h2s[e]	2	Transport
NO3t7	nitrate transport in via nitrite antiport	no2[c] + no3[e] --> no2[e] + no3[c]	2	Transport		Rv1737c, Rv1737c	NarK2, NarK2
XYLabc	D-xylose transport via ABC system	atp[c] + h2o[c] + xyl-D[e] --> adp[c] + h[c] + pi[c] + xyl-D[c]	2	Transport		Rv1237+Rv1236+Rv1238	SugABC
FE2abc	iron (II) transport via ABC system	atp[c] + fe2[e] + h2o[c] --> adp[c] + fe2[c] + h[c] + pi[c]	4	Transport		Rv1349+Rv1348	Fabc
COBALTt5	cobalt transport in/out via permease (no H+)	cobalt2[c] <==> cobalt2[e]	2	Transport		Rv1239c	CorA
HDCAt2	Hexadecanoate transport via proton symport	h[e] + hdca[e] --> h[c] + hdca[c]	2	Transport
H2Ot	H2O transport via diffusion	h2o[e] <==> h2o[c]	2	Transport
RIBabc	D-ribose transport via ABC system	atp[c] + h2o[c] + rib-D[e] --> adp[c] + h[c] + pi[c] + rib-D[c]	2	Transport		Rv1237+Rv1236+Rv1238	SugABC
PROt2r	L-proline reversible transport via proton symport	h[e] + pro-L[e] <==> h[c] + pro-L[c]	2	Transport
SERt2r	L-serine reversible transport via proton symport	h[e] + ser-L[e] <==> h[c] + ser-L[c]	2	Transport		Rv1704c	CycA
ARGt5r	L-arginine transport via diffusion	arg-L[e] <==> arg-L[c]	2	Transport		Rv2320c	RocE
ETHAt	ethanolamine transport via diffusion (extracellular)	etha[e] <==> etha[c]	1	Transport
CITabc	citrate transport via ABC system	atp[c] + cit[e] + h2o[c] --> adp[c] + cit[c] + h[c] + pi[c]	2	Transport
O2t	o2 transport (diffusion)	o2[e] <==> o2[c]	2	Transport
CHLabc	choline transport via ABC system	atp[c] + chol[e] + h2o[c] --> adp[c] + chol[c] + h[c] + pi[c]	2	Transport		Rv3756c+Rv3759c+Rv3757c+Rv3758c	ProV
THRt2r	L-threonine reversible transport via proton symport	h[e] + thr-L[e] <==> h[c] + thr-L[c]	2	Transport		Rv3737	Tec
TRPt2r	L-tryptophan reversible transport via proton symport	h[e] + trp-L[e] <==> h[c] + trp-L[c]	2	Transport
ILEt2r	L-isoleucine reversible transport via proton symport	h[e] + ile-L[e] <==> h[c] + ile-L[c]	2	Transport
LEUt2r	L-leucine reversible transport via proton symport	h[e] + leu-L[e] <==> h[c] + leu-L[c]	2	Transport
ATPS1	H+-exporting ATPase	atp[c] + h[c] + h2o[c] --> adp[c] + (2) h[e] + pi[c]	2	Transport		Rv1305+Rv1307+Rv1309+Rv1308+Rv1310+Rv1304+Rv1306+Rv1311	Atp
SULabc	sulfate transport via ABC system	atp[c] + h2o[c] + so4[e] --> adp[c] + h[c] + pi[c] + so4[c]	4	Transport		Rv1739c, Rv2397c+Rv2399c+Rv2398c+Rv2400c	Sabc
DALAt2r	D-alanine transport via proton symport	ala-D[e] + h[e] <==> ala-D[c] + h[c]	2	Transport		Rv1704c	CycA
GLCabc	D-glucose transport via ABC system	atp[c] + glc-D[e] + h2o[c] --> adp[c] + glc-D[c] + h[c] + pi[c]	2	Transport		Rv1237+Rv1236+Rv1238	SugABC
ASNt2r	L-asparagine reversible transport via proton symport	asn-L[e] + h[e] <==> asn-L[c] + h[c]	2	Transport		Rv0346c, Rv2127	AroP2, AnsP
PHTO	phthiocol oxygenase	[c] : (2) o2 + phthclh2 --> (2) h + (2) o2s + phthcl	2	Ubiquinone Metabolism
MNDNS2	menadione synthase	[c] : dhna + (3) h + (2) nadh --> (2) h2o + mndn + (2) nad	1	Ubiquinone Metabolism
NADH9	NADH dehydrogenase (demethylmenaquinone-8 & 0 protons)	[c] : 2dmmq8 + h + nadh --> 2dmmql8 + nad	2	Ubiquinone Metabolism		Rv3145+Rv0082+Rv3148+Rv3155+Rv3146+Rv3150+Rv3158+Rv3156+Rv3153+Rv3147+Rv3149+Rv3152+Rv3157+Rv3154	NuoA
SUCBZS	O-succinylbenzoate-CoA synthase	[c] : 2shchc --> h2o + sucbz	4	Ubiquinone Metabolism		Rv0553	MenC
NPHS	naphthoate synthase	[c] : sbzcoa --> coa + dhna	2	Ubiquinone Metabolism		Rv0548c	MenB
AMMQT6	S-adenosylmethione	[c] : 2dmmq6 + amet --> ahcys + h + mqn6	2	Ubiquinone Metabolism
DHNAOT2	1,4-dihydroxy-2-naphthoate octaprenyltransferase	[c] : dhna + octdp --> 2dmmq6 + co2 + h + ppi	4	Ubiquinone Metabolism		Rv0534c	MenA
DHNAOT	1,4-dihydroxy-2-naphthoate octaprenyltransferase	[c] : dhna + octdp --> 2dmmq8 + co2 + h + ppi	4	Ubiquinone Metabolism		Rv0534c	MenA
OXGDC2	2-oxoglutarate decarboxylase	[c] : akg + h + thmpp --> co2 + ssaltpp	2	Ubiquinone Metabolism		Rv0555	MenD
AMMQT8_2	S-adenosylmethione:2-demethylmenaquinone methyltransferase	[c] : 2dmmq8 + amet --> ahcys + h + mqn8	2	Ubiquinone Metabolism
PHTHCLR1	phthiocol reductase (NAD)	[c] : nad + phthclh2 <==> h + nadh + phthcl	2	Ubiquinone Metabolism
MNDNS1	menadione synthase	[c] : dhna + (3) h + (2) nadph --> (2) h2o + mndn + (2) nadp	1	Ubiquinone Metabolism
PHTHCLS	phthiocol synthesis	[c] : h + mndn + nadph + o2 --> h2o + nadp + phthcl	1	Ubiquinone Metabolism
PHTHCLR2	phthiocol reductase (NAD)	[c] : nadp + phthclh2 <==> h + nadph + phthcl	2	Ubiquinone Metabolism
NADH10	NADH dehydrogenase (menaquinone-8 & 0 protons)	[c] : h + mqn8 + nadh --> mql8 + nad	2	Ubiquinone Metabolism		Rv3145+Rv0082+Rv3148+Rv3155+Rv3146+Rv3150+Rv3158+Rv3156+Rv3153+Rv3147+Rv3149+Rv3152+Rv3157+Rv3154	NuoA
AMMQT8	S-adenosylmethione:2-demthylmenaquinone methyltransferase (menaquinone 8)	[c] : 2dmmq8 + amet + h --> ahcys + mql8	2	Ubiquinone Metabolism		Rv0558	UbiE2
ICHORSi	Isochorismate Synthase	[c] : chor --> ichor	2	Ubiquinone Metabolism		Rv3215	EntC
SUCBZL	o-succinylbenzoate-CoA ligase	[c] : atp + coa + sucbz --> amp + ppi + sbzcoa	4	Ubiquinone Metabolism		Rv0542c	MenE
ACOTA	acetylornithine transaminase	[c] : acorn + akg <==> acg5sa + glu-L	2	Urea Cycle		Rv1655	ArgD
G5SD2	glutamate-5-semialdehyde dehydrogenase	[c] : glu5p + h + nadh --> glu5sa + nad + pi	2	Urea Cycle		Rv2427c	ProA
GLU5K	glutamate 5-kinase	[c] : atp + glu-L --> adp + glu5p	2	Urea Cycle		Rv2439c	ProB
ACGK	acetylglutamate kinase	[c] : acglu + atp --> acg5p + adp	2	Urea Cycle		Rv1654	ArgB
ACGS	N-acetylglutamate synthase	[c] : accoa + glu-L --> acglu + coa + h	2	Urea Cycle		Rv1653	ArgJ
ORNTAC	ornithine transacetylase	[c] : acorn + glu-L <==> acglu + orn	2	Urea Cycle		Rv1653	ArgJ
AGPR	N-acetyl-g-glutamyl-phosphate reductase	[c] : acg5sa + nadp + pi <==> acg5p + h + nadph	2	Urea Cycle		Rv1652	ArgC
G5SD	glutamate-5-semialdehyde dehydrogenase	[c] : glu5p + h + nadph --> glu5sa + nadp + pi	2	Urea Cycle		Rv2427c	ProA
SPMS	spermidine synthase	[c] : ametam + ptrc --> 5mta + h + spmd	2	Urea Cycle		Rv2601	SpeE
ILETA	isoleucine transaminase	[c] : akg + ile-L <==> 3mop + glu-L	2	Valine, Leucine, and Isoleucine Metabolism		Rv2210c	IlvE
VALTA	valine transaminase	[c] : akg + val-L <==> 3mob + glu-L	2	Valine, Leucine, and Isoleucine Metabolism		Rv2210c	IlvE
DHAD1	dihydroxy-acid dehydratase (2,3-dihydroxy-3-methylbutanoate)	[c] : 23dhmb --> 3mob + h2o	2	Valine, Leucine, and Isoleucine Metabolism		Rv0189c	IlvD
OMCDC	2-Oxo-4-methyl-3-carboxypentanoate decarboxylation	[c] : 3c4mop + h --> 4mop + co2	1	Valine, Leucine, and Isoleucine Metabolism
ACLS	acetolactate synthase	[c] : h + (2) pyr --> alac-S + co2	2	Valine, Leucine, and Isoleucine Metabolism		Rv3003c+Rv3002c, Rv3509c+Rv3002c, Rv3470c+Rv3002c, Rv3509c+Rv3002c, Rv3002c+Rv1820	IlvBN, IlvGN, IlvB2N, IlvNX, IlvNG
IPMD	3-isopropylmalate dehydrogenase	[c] : 3c2hmp + nad --> 3c4mop + h + nadh	4	Valine, Leucine, and Isoleucine Metabolism		Rv2995c	LeuB
DHAD2	Dihydroxy-acid dehydratase (2,3-dihydroxy-3-methylpentanoate)	[c] : 23dhmp --> 3mop + h2o	1	Valine, Leucine, and Isoleucine Metabolism
IPPMIa	3-isopropylmalate dehydratase	[c] : 3c2hmp <==> 2ippm + h2o	2	Valine, Leucine, and Isoleucine Metabolism		Rv2988c+Rv2987c	LeuCD
KARA1i	acetohydroxy acid isomeroreductase	[c] : alac-S + h + nadph --> 23dhmb + nadp	2	Valine, Leucine, and Isoleucine Metabolism		Rv3001c	IlvC
ACHBS	2-aceto-2-hydroxybutanoate synthase	[c] : 2obut + h + pyr --> 2ahbut + co2	1	Valine, Leucine, and Isoleucine Metabolism
LEUTA	leucine transaminase	[c] : akg + leu-L <==> 4mop + glu-L	2	Valine, Leucine, and Isoleucine Metabolism		Rv2210c	IlvE
IPPMIb	2-isopropylmalate hydratase	[c] : 2ippm + h2o <==> 3c3hmp	2	Valine, Leucine, and Isoleucine Metabolism		Rv2988c+Rv2987c	LeuCD
KARA2i	ketol-acid reductoisomerase (2-Aceto-2-hydroxybutanoate)	[c] : 2ahbut + h + nadph --> 23dhmp + nadp	2	Valine, Leucine, and Isoleucine Metabolism		Rv3001c	IlvC
IPPS	2-isopropylmalate synthase	[c] : 3mob + accoa + h2o --> 3c3hmp + coa + h	2	Valine, Leucine, and Isoleucine Metabolism		Rv3710	LeuA
PRAIi	phosphoribosylanthranilate isomerase (irreversible)	[c] : pran --> 2cpr5p	4	Histidine Metabolism		Rv1603	HisA

## Sheet: Metabolites
Abbreviation	OfficialName	Formula	Charge	IUPAC name	CAS number
10fthf	10-Formyltetrahydrofolate	C20H21N7O7	-2	2-[[4-[(2-amino-4-oxo-5,6,7,8-tetrahydro-1H-pteridin-6-yl)methyl-formyl-amino]benzoyl]amino]pentanedioic acid	2800-34-2
12dgr160	1,2-Diacyl-sn-glycerol (dihexadecanoyl, n-C16:0)	C35H68O5	0
13dpg	3-Phospho-D-glyceroyl phosphate	C3H4O10P2	-4	[(2R)-2-hydroxy-2-phosphonooxycarbonyl-ethoxy]phosphonic acid	38168-82-0
1hdecg3p	1-hexadecanoyl-sn-glycerol 3-phosphate	C19H37O7P1	-2
1msg3p	1-Acyl-sn-glycerol 3-phosphate (branched C19:0)	C22H43O7P	-2
1pyr5c	1-Pyrroline-5-carboxylate	C5H6NO2	-1	3,4-dihydro-2H-pyrrole-2-carboxylic acid	2906-39-0
23dhba	(2,3-Dihydroxybenzoyl)adenylate	C17H17N5O10P	-1	[5-(6-aminopurin-9-yl)-3,4-dihydroxy-oxolan-2-yl]methoxy-(2,3-dihydroxybenzoyl)oxy-phosphinic acid
23dhdp	2,3-Dihydrodipicolinate	C7H5NO4	-2	2,3-dihydropyridine-2,6-dicarboxylic acid	16052-12-3
23dhmb	(R)-2,3-Dihydroxy-3-methylbutanoate	C5H9O4	-1	2,3-dihydroxy-3-methyl-butanoic acid	1756-18-9
23dhmp	(R)-2,3-Dihydroxy-3-methylpentanoate	C6H11O4	-1	2,3-dihydroxy-3-methyl-pentanoic acid	562-43-6
25aics	(S)-2-[5-Amino-1-(5-phospho-D-ribosyl)imidazole-4-carboxamido]succinate	C13H15N4O12P	-4	2-[[5-amino-1-[(2R,3R,4R,5R)-3,4-dihydroxy-5-(phosphonooxymethyl)oxolan-2-yl]imidazole-4-carbonyl]amino]butanedioic acid
25dhpp	2,5-Diamino-6-hydroxy-4-(5'-phosphoribosylamino)-pyrimidine	C9H14N5O8P	-2	[(2R,3R,4R,5R)-5-[(2,5-diamino-6-oxo-3H-pyrimidin-4-yl)amino]-3,4-dihydroxy-oxolan-2-yl]methoxyphosphonic acid
25drapp	2,5-Diamino-6-(ribosylamino)-4-(3H)-pyrimidinone 5'-phosphate	C9H14N5O8P	-2	[5-[(2,5-diamino-6-oxo-3H-pyrimidin-4-yl)amino]-3,4-dihydroxy-oxolan-2-yl]methoxyphosphonic acid
26dap-LL	LL-2,6-Diaminoheptanedioate	C7H14N2O4	0	2,6-diaminoheptanedioic acid	14289-34-0
26dap-M	meso-2,6-Diaminoheptanedioate	C7H14N2O4	0	2,6-diaminoheptanedioic acid	922-54-3
2agpe160	2-Acyl-sn-glycero-3-phosphoethanolamine (n-C16:0)	C21H44NO7P1	0
2agpe180	2-Acyl-sn-glycero-3-phosphoethanolamine (n-C18:0)	C23H48NO7P1	0
2ahbut	(S)-2-Aceto-2-hydroxybutanoate	C6H9O4	-1	(2S)-2-ethyl-2-hydroxy-3-oxo-butanoic aci
2ahhmd	2-Amino-4-hydroxy-6-hydroxymethyl-7,8-dihydropteridine diphosphate	C7H8N5O8P2	-3	[(2-amino-4-oxo-7,8-dihydro-1H-pteridin-6-yl)methoxy-hydroxy-phosphoryl]oxyphosphonic acid
2ahhmp	2-Amino-4-hydroxy-6-hydroxymethyl-7,8-dihydropteridine	C7H9N5O2	0	2-amino-6-(hydroxymethyl)-7,8-dihydro-1H-pteridin-4-one
2c25dho	2-Carboxy-2,5-dihydro-5-oxofuran-2-acetate	C7H6O6	0	2-(carboxymethyl)-5-oxo-furan-2-carboxylic acid
2cpr5p	1-(2-Carboxyphenylamino)-1-deoxy-D-ribulose 5-phosphate	C12H13NO9P	-3
2dda7p	2-Dehydro-3-deoxy-D-arabino-heptonate 7-phosphate	C7H10O10P	-3	(4R,5S,6R)-4,5,6-trihydroxy-2-oxo-7-phosphonatooxy-heptanoate
2dglcn	2-Deoxy-D-gluconate	C6H11O6	-1	(3R,4S,5R)-3,4,5,6-tetrahydroxyhexanoic acid	3442-69-1
2dhp	2-Dehydropantoate	C6H9O4	-1	4-hydroxy-3,3-dimethyl-2-oxo-butanoic acid
2dmmq6	2-Demethylmenaquinone 6	C40H54O2	0
2dmmq8	2-Demethylmenaquinone 8	C50H70O2	0
2dmmql8	2-Demethylmenaquinol 8	C50H72O2	0
2dr1p	2-Deoxy-D-ribose 1-phosphate	C5H9O7P	-2	[(4S,5R)-4-hydroxy-5-(hydroxymethyl)oxolan-2-yl]oxyphosphonic acid	17210-42-3
2dr5p	2-Deoxy-D-ribose 5-phosphate	C5H9O7P	-2	[(2R,3S)-3,5-dihydroxyoxolan-2-yl]methoxyphosphonic acid
2ippm	2-Isopropylmaleate	C7H8O4	-2	2-propan-2-ylbut-2-enedioic acid
2mahmp	2-Methyl-4-amino-5-hydroxymethylpyrimidine diphosphate	C6H8N3O7P2	-3	[(4-amino-2-methyl-pyrimidin-5-yl)methoxy-hydroxy-phosphoryl]oxyphosphonic acid	841-01-0
2me4p	2-C-methyl-D-erythritol 4-phosphate	C5H11O7P	-2	[(2R,3S)-2,3,4-trihydroxy-3-methyl-butoxy]phosphonic acid
2mecdp	2-C-methyl-D-erythritol 2,4-cyclodiphosphate	C5H10O9P2	-2	(6S,7R)-2,4-dihydroxy-6-(hydroxymethyl)-6-methyl-2,4-dioxo-1,3,5-trioxa-2$l^{5},4$l^{5}-diphosphacyclooctan-7-ol	143488-44-2
2mop	2-Methyl-3-oxopropanoate	C4H5O3	-1	2-methyl-3-oxo-propanoic acid	6236-08-4
2obut	2-Oxobutanoate	C4H5O3	-1	2-oxobutanoate	600-18-0
2p4c2me	2-phospho-4-(cytidine 5'-diphospho)-2-C-methyl-D-erythritol	C14H22N3O17P3	-4	[4-[[[5-(4-amino-2-oxo-pyrimidin-1-yl)-3,4-dihydroxy-oxolan-2-yl]methoxy-hydroxy-phosphoryl]oxy-hydroxy-phosphoryl]oxy-1,3-dihydroxy-2-methyl-butan-2-yl]oxyphosphonic acid
2pg	D-Glycerate 2-phosphate	C3H4O7P	-3	3-hydroxy-2-phosphonooxy-propanoic acid	2553-59-5
2pglyc	2-Phosphoglycolate	C2H2O6P	-3	2-phosphonooxyacetic acid	13147-57-4
2shchc	2-Succinyl-6-hydroxy-2,4-cyclohexadiene-1-carboxylate	C11H10O6	-2	2-(3-carboxypropanoyl)-6-hydroxy-cyclohexa-1,3-diene-1-carboxylic acid
34hpp	3-(4-Hydroxyphenyl)pyruvate	C9H7O4	-1	3-(4-hydroxyphenyl)-2-oxo-propanoic acid	156-39-8
35cgmp	3',5'-Cyclic GMP	C10H11N5O7P	-1	2-amino-9-(3,9-dihydroxy-3-oxo-2,4,7-trioxa-3$l^{5}-phosphabicyclo[4.3.0]non-8-yl)-3H-purin-6-one	7665-99-8
3c2hmp	3-Carboxy-2-hydroxy-4-methylpentanoate	C7H10O5	-2	2-hydroxy-3-propan-2-yl-butanedioic acid
3c3hmp	3-Carboxy-3-hydroxy-4-methylpentanoate	C7H10O5	-2	2-hydroxy-2-propan-2-yl-butanedioic acid	3237-44-3
3c4mop	3-Carboxy-4-methyl-2-oxopentanoate	C7H8O5	-2	(3S)-2-oxo-3-propan-2-yl-butanedioic acid
3ddgc	3-Dehydro-2-deoxy-D-gluconate	C6H9O6	-1	4,5,6-trihydroxy-3-oxo-hexanoic acid	91446-99-0
3dhq	3-Dehydroquinate	C7H9O6	-1	1,3,4-trihydroxy-5-oxo-cyclohexane-1-carboxylic acid	10534-44-8
3dhsk	3-Dehydroshikimate	C7H7O5	-1	(6R)-4-(dihydroxymethylidene)-2,6-dihydroxy-cyclohex-2-en-1-one	27655-56-7
3ig3p	C'-(3-Indolyl)-glycerol 3-phosphate	C11H12NO6P	-2
3mob	3-Methyl-2-oxobutanoate	C5H7O3	-1	3-methyl-2-oxo-butanoic acid	759-05-7
3mop	(S)-3-Methyl-2-oxopentanoate	C6H9O3	-1	3-methyl-2-oxo-pentanoic acid	1460-34-0
3pg	3-Phospho-D-glycerate	C3H4O7P	-3	2-hydroxy-3-phosphonooxy-propanoic acid	820-11-1
3php	3-Phosphohydroxypyruvate	C3H2O7P	-3	2-oxo-3-phosphonooxy-propanoic acid	3913-50-6
3psme	5-O-(1-Carboxyvinyl)-3-phosphoshikimate	C10H9O10P	-4	5-(1-carboxyethenoxy)-4-hydroxy-3-phosphonooxy-cyclohexene-1-carboxylic acid
4abut	4-Aminobutanoate	C4H9NO2	0	4-aminobutanoic acid	70582-09-1
4abz	4-Aminobenzoate	C7H6NO2	-1	4-aminobenzoic acid	2906-28-7
4adcho	4-amino-4-deoxychorismate	C10H10NO5	-1	4-amino-3-(1-carboxyethenoxy)cyclohexa-1,5-diene-1-carboxylic acid	97279-79-3
4ahmmp	4-Amino-5-hydroxymethyl-2-methylpyrimidine	C6H9N3O	0	(4-amino-2-methyl-pyrimidin-5-yl)methanol	73-67-6
4ampm	4-Amino-2-methyl-5-phosphomethylpyrimidine	C6H8N3O4P	-2	(4-amino-2-methyl-pyrimidin-5-yl)methoxyphosphonic acid
4c2me	4-(cytidine 5'-diphospho)-2-C-methyl-D-erythritol	C14H23N3O14P2	-2	[[5-(4-amino-2-oxo-pyrimidin-1-yl)-3,4-dihydroxy-oxolan-2-yl]methoxy-hydroxy-phosphoryl]oxy-(2,3,4-trihydroxy-3-methyl-butoxy)phosphinic acid
4h2opntn	4-Hydroxy-2-oxopentanoate	C5H7O4	-1	4-hydroxy-2-oxo-pentanoic acid	3318-73-8
4hba	4-Hydroxy-benzyl alcohol	C7H8O2	0	(4-acetyloxyphenyl)methyl acetate
4hbz	4-Hydroxybenzoate	C7H5O3	-1	4-hydroxybenzoate	456-23-5
4hbzACP	4-hydroxybenzoyl ACP	C18H25N2O9PRS	-1
4hthr	4-Hydroxy-L-threonine	C4H9NO4	0	(2S,3S)-2-amino-3,4-dihydroxy-butanoic acid	21768-45-6
4mhetz	4-Methyl-5-(2-hydroxyethyl)-thiazole	C6H9NOS	0	2-(4-methyl-1,3-thiazol-5-yl)ethanol	137-00-8
4mop	4-Methyl-2-oxopentanoate	C6H9O3	-1	4-methyl-2-oxo-pentanoic acid	816-66-0
4mpetz	4-Methyl-5-(2-phosphoethyl)-thiazole	C6H8NO4PS	-2	2-(4-methyl-1,3-thiazol-5-yl)ethoxyphosphonic acid
4pasp	4-Phospho-L-aspartate	C4H6NO7P	-2	2-amino-4-oxo-4-phosphonooxy-butanoic acid	22138-53-0
4per	4-Phospho-D-erythronate	C4H6O8P	-3	2,3-dihydroxy-4-phosphonooxy-butanoic acid
4ppan	D-4'-Phosphopantothenate	C9H15NO8P	-3	3-[(2-hydroxy-3,3-dimethyl-4-phosphonooxy-butanoyl)amino]propanoic acid
4ppcys	N-((R)-4-Phosphopantothenoyl)-L-cysteine	C12H20N2O9PS	-3	2-[3-[(2-hydroxy-3,3-dimethyl-4-phosphonooxy-butanoyl)amino]propanoylamino]-3-sulfanyl-propanoic acid
4r5au	4-(1-D-Ribitylamino)-5-aminouracil	C9H16N4O6	0	5-amino-6-(2,3,4,5-tetrahydroxypentylamino)-1H-pyrimidine-2,4-dione
5aizc	5-amino-1-(5-phospho-D-ribosyl)imidazole-4-carboxylate	C9H11N3O9P	-3	5-amino-1-[(2R,3R,4R,5R)-3,4-dihydroxy-5-(phosphonooxymethyl)oxolan-2-yl]imidazole-4-carboxylic acid
5aop	5-Amino-4-oxopentanoate	C5H9NO3	0	5-amino-4-oxo-pentanoic acid	106-60-5
5aprbu	5-Amino-6-(5'-phosphoribitylamino)uracil	C9H15N4O9P	-2	[5-[(5-amino-2,6-dioxo-3H-pyrimidin-4-yl)amino]-2,3,4-trihydroxy-pentoxy]phosphonic acid
5apru	5-Amino-6-(5'-phosphoribosylamino)uracil	C9H13N4O9P	-2	[5-[(5-amino-2,6-dioxo-3H-pyrimidin-4-yl)amino]-3,4-dihydroxy-oxolan-2-yl]methoxyphosphonic acid
5caiz	5-phosphoribosyl-5-carboxyaminoimidazole	C9H11N3O9P	-3
5dglcn	5-Dehydro-D-gluconate	C6H9O7	-1	2,3,4,6-tetrahydroxy-5-oxo-hexanoic acid	3470-36-8
5fthf	5-Formyltetrahydrofolate	C20H21N7O7	-2	(2S)-2-[[4-[[(6S)-2-amino-5-formyl-4-oxo-1,6,7,8-tetrahydropteridin-6-yl]methylamino]benzoyl]amino]pentanedioic acid
5mta	5-Methylthioadenosine	C11H15N5O3S	0	(2R,3R,4S,5S)-2-(6-aminopurin-9-yl)-5-(methylsulfanylmethyl)oxolane-3,4-diol	2457-80-9
5mthf	5-Methyltetrahydrofolate	C20H24N7O6	-1	2-[[4-[(2-amino-5-methyl-4-oxo-1,6,7,8-tetrahydropteridin-6-yl)methylamino]benzoyl]amino]pentanedioic acid	76937-22-9
5mtr	5-Methylthio-D-ribose	C6H12O4S	0	(2R,3S,4S)-2,3,4-trihydroxy-5-methylsulfanyl-pentanal	23656-67-9
5odhf2a	5-Oxo-4,5-dihydrofuran-2-acetate	C6H5O4	-1	2-(5-oxo-4H-furan-2-yl)acetic acid
5oxpro	5-Oxoproline	C5H6NO3	-1	5-oxopyrrolidine-2-carboxylic acid	149-87-1
5prdmbz	N1-(5-Phospho-alpha-D-ribosyl)-5,6-dimethylbenzimidazole	C14H17N2O7P	-2	[(2R,3R,4R,5S)-5-(5,6-dimethylbenzoimidazol-1-yl)-3,4-dihydroxy-oxolan-2-yl]methoxyphosphonic acid
6hmhpt	6-hydroxymethyl dihydropterin	C7H9N5O2	0
6hmhptpp	6-hydroxymethyl-dihydropterin pyrophosphate	C7H8N5O8P2	-3
6pgc	6-Phospho-D-gluconate	C6H10O10P	-3	2,3,4,5-tetrahydroxy-6-phosphonooxy-hexanoic acid	921-62-0
6pgl	6-phospho-D-glucono-1,5-lactone	C6H9O9P	-2	(3,4,5-trihydroxy-6-oxo-oxan-2-yl)methoxyphosphonic acid	2641-81-8
8aonn	8-Amino-7-oxononanoate	C9H17NO3	0	8-amino-7-oxo-nonanoic acid	4707-58-8
ACP	acyl carrier protein	C11H21N2O7PRS	-1
Ac1PIM1	acyl phosphatidylinositol mannoside (tuberculosis)	C66H124O19P	-1
Ac1PIM2	acyl phosphatidylinositol mannoside di-mannose (tuberculosis)	C72H134O24P	-1
Ac1PIM3	acyl phosphatidylinositol mannoside tri-mannose (tuberculosis)	C78H144O29P	-1
Ac1PIM4	acyl phosphatidylinositol mannoside tetra-mannose (tuberculosis)	C84H154O34P	-1
Ac2PIM2	di-acyl phosphatidylinositol mannoside di-mannose (tuberculosis)	C88H164O25P	-1
PIM1	phosphatidylinositol mannoside (tuberculosis)	C50H94O18P	-1
PIM2	phosphatidylinositol mannoside di-mannose (tuberculosis)	C56H104O23P	-1
PIM3	phosphatidylinositol mannoside tri-mannose (tuberculosis)	C62H114O28P	-1
PIM4	phosphatidylinositol mannoside tetra-mannose (tuberculosis)	C68H124O33P	-1
PIM5	phosphatidylinositol mannoside penta-mannose (tuberculosis)	C74H134O38P	-1
PIM6	phosphatidylinositol mannoside hexa-mannose (tuberculosis)	C80H144O43P	-1
aacoa	Acetoacetyl-CoA	C25H36N7O18P3S	-4	[5-(6-aminopurin-9-yl)-4-hydroxy-2-[[hydroxy-[hydroxy-[3-hydroxy-2,2-dimethyl-3-[2-[2-(3-oxobutanoylsulfanyl)ethylcarbamoyl]ethylcarbamoyl]propoxy]phosphoryl]oxy-phosphoryl]oxymethyl]oxolan-3-yl]oxyphosphonic acid	1420-36-6
ac	Acetate	C2H3O2	-1	acetic acid	64-19-7
acac	Acetoacetate	C4H5O3	-1	3-oxobutanoic acid	623-58-5
acald	Acetaldehyde	C2H4O	0	acetaldehyde	75-07-0
accoa	Acetyl-CoA	C23H34N7O17P3S	-4	[(2R,3R,4R,5R)-2-[[[[(3R)-3-[2-(2-acetylsulfanylethylcarbamoyl)ethylcarbamoyl]-3-hydroxy-2,2-dimethyl-propoxy]-hydroxy-phosphoryl]oxy-hydroxy-phosphoryl]oxymethyl]-5-(6-aminopurin-9-yl)-4-hydroxy-oxolan-3-yl]oxyphosphonic acid	72-89-9
acg5p	N-Acetyl-L-glutamyl 5-phosphate	C7H9NO8P	-3	(2S)-2-acetamido-5-oxo-5-phosphonooxy-pentanoic acid
acg5sa	N-Acetyl-L-glutamate 5-semialdehyde	C7H10NO4	-1	(2S)-2-acetamido-5-oxo-pentanoic acid	13074-21-0
acgam	N-Acetyl-D-glucosamine	C8H15NO6	0	N-[(2R,3R,4R,5S,6R)-2,4,5-trihydroxy-6-(hydroxymethyl)oxan-3-yl]acetamide	98632-70-3
acgam1p	N-Acetyl-D-glucosamine 1-phosphate	C8H14NO9P	-2	[3-acetamido-4,5-dihydroxy-6-(hydroxymethyl)oxan-2-yl]oxyphosphonic acid
acgam6p	N-Acetyl-D-glucosamine 6-phosphate	C8H14NO9P	-2	[(2R,3S,4R,5R,6S)-5-acetamido-3,4,6-trihydroxy-oxan-2-yl]methoxyphosphonic acid
acglu	N-Acetyl-L-glutamate	C7H9NO5	-2	(2S)-2-acetamidopentanedioic acid	1188-37-0
achms	O-Acetyl-L-homoserine	C6H11NO4	0	4-acetyloxy-2-amino-butanoic acid
acorn	N2-Acetyl-L-ornithine	C7H14N2O3	0	2-acetamido-5-amino-pentanoic acid	2185-16-2
acser	O-Acetyl-L-serine	C5H9NO4	0	(2S)-3-acetyloxy-2-amino-propanoic acid	5147-00-2
actp	Acetyl phosphate	C2H3O5P	-2	acetyloxyphosphonic acid	590-54-5
acysbmn	acetyl-cystine-bimane	C15H18N3O5S	-1
ad	acetamide	C2H5NO	0	acetamide	60-35-5
adcobdam	Adenosyl cobyrinate diamide	C55H68CoN11O15	-4
adcobhex	adenosyl-cobyric acid	C55H76CoN15O11	0
ade	Adenine	C5H5N5	0	7H-purin-6-amine	5426-35-7
adfdOX	Oxidized adrenal ferredoxin	UK	2
adfdRD	Reduced adrenal ferredoxin	UKH2	0
adhlam	S-Acetyldihydrolipoamide	C10H19NO2S2	0	6-acetylsulfanyl-8-sulfanyl-octanamide
adn	Adenosine	C10H13N5O4	0	(2S,3R,4S,5R)-2-(6-aminopurin-9-yl)-5-(hydroxymethyl)oxolane-3,4-diol	524-69-6
adocbi	Adenosyl cobinamide	C58H84CoN16O11	1
adocbip	Adenosyl cobinamide phosphate	C58H83CoN16O14P	-1
adocbl	Adenosylcobalamin	C72H100CoN18O17P	0		13870-90-1
adp	ADP	C10H12N5O10P2	-3	[[5-(6-aminopurin-9-yl)-3,4-dihydroxy-oxolan-2-yl]methoxy-hydroxy-phosphoryl]oxyphosphonic acid	58-64-0
adpglc	ADPglucose	C16H23N5O15P2	-2	[(2R,3R,4R,5R)-5-(6-aminopurin-9-yl)-3,4-dihydroxy-oxolan-2-yl]methoxy-[hydroxy-[(2R,3R,4S,5R,6R)-3,4,5-trihydroxy-6-(hydroxymethyl)oxan-2-yl]oxy-phosphoryl]oxy-phosphinic acid	30142-50-8
agalfragund	arabinofuranose-galactofuranosyl(30)-rhamanosyl-N-acetylglucosamyl-undecaprenyl diphosphate (M tb)	C254H423NO171P2	-2
agdpcbi	Adenosine-GDP-cobinamide	C68H95CoN21O21P2	-1
agm	Agmatine	C5H16N4	2	2-(4-aminobutyl)guanidine	306-60-5
ahcys	S-Adenosyl-L-homocysteine	C14H20N6O5S	0	(2S)-2-amino-4-[[(2S,3S,4R,5R)-5-(6-aminopurin-9-yl)-3,4-dihydroxy-oxolan-2-yl]methylsulfanyl]butanoic acid
ahdt	2-Amino-4-hydroxy-6-(erythro-1,2,3-trihydroxypropyl)dihydropteridine triphosphate	C9H12N5O13P3	-4	[[[3-(2-amino-4-oxo-7,8-dihydro-1H-pteridin-6-yl)-2,3-dihydroxy-propoxy]-hydroxy-phosphoryl]oxy-hydroxy-phosphoryl]oxyphosphonic acid	27040-09-1
aicar	5-Amino-1-(5-Phospho-D-ribosyl)imidazole-4-carboxamide	C9H13N4O8P	-2	[(2R,3R,4R,5R)-5-(5-amino-4-carbamoyl-imidazol-1-yl)-3,4-dihydroxy-oxolan-2-yl]methoxyphosphonic acid
air	5-amino-1-(5-phospho-D-ribosyl)imidazole	C8H12N3O7P	-2	[(2R,3R,4R,5R)-5-(5-aminoimidazol-1-yl)-3,4-dihydroxy-oxolan-2-yl]methoxyphosphonic acid
akg	2-Oxoglutarate	C5H4O5	-2	2-oxopentanedioate
ala-B	beta-Alanine	C3H7NO2	0	3-aminopropanoic acid	87867-95-6
ala-D	D-Alanine	C3H7NO2	0
ala-L	L-Alanine	C3H7NO2	0	(2S)-2-aminopropanoic acid	302-72-7
alaala	D-Alanyl-D-alanine	C6H12N2O3	0	(2R)-2-[[(2R)-2-aminopropanoyl]amino]propanoic acid	923-16-0
alac-S	(S)-2-Acetolactate	C5H7O4	-1	(2S)-2-hydroxy-2-methyl-3-oxo-butanoic acid
alatrna	L-Alanyl-tRNA(Ala)	C3H6NOR	1
alpam	S-aminomethyldihydrolipoamide	C9H21N2OS2	1
alpro	S-Aminomethyldihydrolipoylprotein	CH6NS2X	1
amet	S-Adenosyl-L-methionine	C15H23N6O5S	1	(2S)-2-amino-4-[[(2S,3S,4R,5R)-5-(6-aminopurin-9-yl)-3,4-dihydroxy-oxolan-2-yl]methyl-methyl-sulfonio]butanoate	86866-89-9
ametam	S-Adenosylmethioninamine	C14H24N6O3S	2	3-aminopropyl-[[(2S,3S,4R,5R)-5-(6-aminopurin-9-yl)-3,4-dihydroxy-oxolan-2-yl]methyl]-methyl-sulfanium	22365-13-5
amob	S-Adenosyl-4-methylthio-2-oxobutanoate	C15H19N5O6S	0	[5-(6-aminopurin-9-yl)-3,4-dihydroxy-oxolan-2-yl]methyl-(3-carboxy-3-oxo-propyl)-methyl-sulfanium
amp	AMP	C10H12N5O7P	-2	[(2R,3R,4R,5R)-5-(6-aminopurin-9-yl)-3,4-dihydroxy-oxolan-2-yl]methoxyphosphonic acid	67583-85-1
anth	Anthranilate	C7H6NO2	-1	2-aminobenzoate	118-92-3
apoACP	apoprotein [acyl carrier protein]	RHO	0
appl	1-Aminopropan-2-ol	C3H10NO	1	1-aminopropan-2-ol
applp	D-1-Aminopropan-2-ol O-phosphate	C3H9NO4P	-1	[(2R)-1-aminopropan-2-yl]oxyphosphonic aci
aps	Adenosine 5'-phosphosulfate	C10H12N5O10PS	-2	6-amino-9-[(2R,3R,4R,5R)-3,4-dihydroxy-5-[(hydroxy-sulfooxy-phosphoryl)oxymethyl]oxolan-2-yl]purine	485-84-7
arab-D	D-Arabinose	C5H10O5	0	oxane-2,3,4,5-tetrol	10323-20-3
arab-L	L-Arabinose	C5H10O5	0	(3R,4S,5S)-oxane-2,3,4,5-tetrol	87-72-9
arabinan	arabinan complex (Mtb)	C684H1104O552	0
arabinanagalfragund	arabinan-arabinofuranose-galactofuranosyl(30)-rhamanosyl-N-acetylglucosamyl-undecaprenyl diphosphate (M tb)	C938H1525NO722P2	-2
arach	Arachidic acid	C20H39O2	-1	icosanoic acid	94266-33-8
arachACP	eicosanoyl-ACP	C31H59N2O8PRS	-1
arachcoa	arachidyl coenzyme A	C41H70N7O17P3S	-4
arg-L	L-Arginine	C6H15N4O2	1	2-amino-5-(diaminomethylideneamino)pentanoic acid	74-79-3
argsuc	N(omega)-(L-Arginino)succinate	C10H17N4O6	-1	2-[[N'-[(4S)-4-amino-4-carboxy-butyl]carbamimidoyl]amino]butanedioic acid
arpp	5-phosphoarabinose pyrophosphate	C5H8O14P3	-5
asn-L	L-Asparagine	C4H8N2O3	0	2-amino-3-carbamoyl-propanoic acid	7006-34-0
asp-L	L-Aspartate	C4H6NO4	-1	(2S)-2-azaniumylbutanedioate
aspsa	L-Aspartate 4-semialdehyde	C4H7NO3	0	(2S)-2-amino-4-oxo-butanoic acid
atp	ATP	C10H12N5O13P3	-4	[[[(2R,3R,4R,5R)-5-(6-aminopurin-9-yl)-3,4-dihydroxy-oxolan-2-yl]methoxy-hydroxy-phosphoryl]oxy-hydroxy-phosphoryl]oxyphosphonic acid	84412-18-0
betald	Betaine aldehyde	C5H12NO	1	trimethyl-(2-oxoethyl)azanium
bhb	(R)-3-Hydroxybutanoate	C4H7O3	-1	3-hydroxybutanoic acid	625-72-9
bmn	bimane	C10H12N2O2	0
bmnmsh	bimane conjugated mycothiol (mtb)	C27H40N4O14S	0
btamp	Biotinyl-5'-AMP	C20H27N7O9PS	-1	[(2R,3R,4R,5R)-5-(6-aminopurin-9-yl)-3,4-dihydroxy-oxolan-2-yl]methoxy-[5-[(2S)-7-oxo-3-thia-6,8-diazabicyclo[3.3.0]oct-2-yl]pentanoyloxy]phosphinic acid
btn	Biotin	C10H15N2O3S	-1	5-(7-oxo-3-thia-6,8-diazabicyclo[3.3.0]oct-2-yl)pentanoic acid	58073-87-3
ca2	Calcium	Ca	2	calcium	8047-59-4
camp	cAMP	C10H11N5O6P	-1	8-(6-aminopurin-9-yl)-3-hydroxy-3-oxo-2,4,7-trioxa-3$l^{5}-phosphabicyclo[4.3.0]nonan-9-ol	60-92-4
cbasp	N-Carbamoyl-L-aspartate	C5H6N2O5	-2	(2S)-2-(carbamoylamino)butanedioic acid	13184-27-5
cbi	Cobinamide	C48H72CoN11O8	0		13497-85-3
cbl1	Cob(I)alamin	C62H88CoN13O14P	-1		13408-78-1
cbp	Carbamoyl phosphate	CH2NO5P	-2	carbamoyloxyphosphonic acid
cdp	CDP	C9H12N3O11P2	-3	1,1-dimethyl-3,4,5,6-tetrahydro-2H-pyridine chloride	24307-26-4
cdpc16c19g	cdp diacylglycerol (C16:0, C19:0)	C47H85N3O15P2	-2
cdpc19c19g	cdp diacylglycerol (C19:0, C19:0)	C50H91N3O15P2	-2
cdpdhdecg	CDP-1,2-dihexadecanoylglycerol	C44H79N3O15P2	-2
cdpdodecg	CDP-1,2-dioctadecanoylglycerol	C48H87N3O15P2	-2
cgly	Cys-Gly	C5H10N2O3S	0	2-[[(2R)-2-amino-3-sulfanyl-propanoyl]amino]acetic acid	19246-18-5
chexccoa	carboxy hexacosanoyl-CoA	C48H81N7O18P3S	-4
chol	Choline	C5H14NO	1	2-hydroxyethyl-trimethyl-azanium	67-48-1
chor	chorismate	C10H8O6	-2	(3R,4R)-3-(1-carboxylatoethenoxy)-4-hydroxy-cyclohexa-1,5-diene-1-carboxylate
cigam	cys-1D-myo-inositol 2-deoxy-D-glucopyranoside	C15H28N2O11S	0
cit	Citrate	C6H5O7	-3	2-hydroxypropane-1,2,3-tricarboxylate	126-44-3
citr-L	L-Citrulline	C6H13N3O3	0	2-amino-5-(carbamoylamino)pentanoic acid
cl	Chloride	Cl	-1	(2S,3R,5R,6R)-2-[7-hydroxy-2-(4-hydroxy-3,5-dimethoxy-phenyl)-3-[(2R,3S,4R,5S,6S)-3,4,5-trihydroxy-6-(hydroxymethyl)oxan-2-yl]oxy-chromen-5-yl]oxy-6-(hydroxymethyl)oxane-3,4,5-triol	16727-30-3
clpn160190	cardiolipin (dihexadecanoyl, dimethylstearoyl)	C79H152O17P2	-2
cmcbtt	carboxymycobactin T (R=8 carbon, final carbon is carboxyl group)	C33H48N5O13	1	(Z)-10-hydroxy-10-[hydroxy-[(5S)-5-[2-[[(3S)-1-hydroxy-2-oxo-azepan-3-yl]carbamoyl]ethoxycarbonyl]-5-[[(4S)-2-(2-hydroxyphenyl)oxazolidine-4-carbonyl]amino]pentyl]amino]dec-8-enoic acid; iron
cmp	CMP	C9H12N3O8P	-2	3-methylpyrazole-1-carboxamide	100365-72-8
co	Carbon monoxide	CO	0	carbon monoxide	82063-46-5
co1dam	Cob(I)yrinate a,c diamide	C45H56CoN6O12	-5
co2	CO2	CO2	0	cobalt(+2) cation	22541-53-3
co2dam	Cob(II)yrinate a,c diamide	C45H56CoN6O12	-4
coa	Coenzyme A	C21H32N7O16P3S	-4	[5-(6-aminopurin-9-yl)-4-hydroxy-2-[[hydroxy-[hydroxy-[3-hydroxy-2,2-dimethyl-3-[2-(2-sulfanylethylcarbamoyl)ethylcarbamoyl]propoxy]phosphoryl]oxy-phosphoryl]oxymethyl]oxolan-3-yl]oxyphosphonic acid	31416-98-5
cobalt2	Co2+	Co	2	cobalt	7440-48-4
cobya	Cobyrinate	C45H52N4O14Co	-6		33593-50-9
codhpre6	cobalt-dihydro-precorrin 6	C44H47N4O16Co	-7
copre2	cobalt-precorrin 2	C42H38N4O16Co	-8
copre3	cobalt-precorrin 3	C43H40N4O16Co	-8
copre4	cobalt-precorrin 4	C44H43N4O16Co	-7
copre5	cobalt-precorrin 5	C45H45N4O16Co	-7
copre6	cobalt-precorrin 6	C44H45N4O16Co	-7
copre8	cobalt-precorrin 8	C45H52N4O14Co	-6
cpppg1	Coproporphyrinogen I	C36H40N4O8	-4
cpppg3	Coproporphyrinogen III	C36H40N4O8	-4	2624-63-7
crn	L-Carnitine	C7H15NO3	0	[(2S)-3-carboxy-2-hydroxy-propyl]-trimethyl-azanium	44985-71-9
ctp	CTP	C9H12N3O14P3	-4	[[[5-(4-amino-2-oxo-pyrimidin-1-yl)-3,4-dihydroxy-oxolan-2-yl]methoxy-hydroxy-phosphoryl]oxy-hydroxy-phosphoryl]oxyphosphonic acid	65-47-4
cu2	Cu2+	Cu	2	copper(+2) cation	15158-11-9
cyan	Hydrogen cyanide	CHN	0	hydrogen cyanide	74-90-8
cys-L	L-Cysteine	C3H7NO2S	0	(2R)-2-amino-3-sulfanyl-propanoic acid	7048-04-6
cyst-L	L-Cystathionine	C7H14N2O4S	0	(2S)-2-amino-4-[(2R)-2-amino-2-carboxy-ethyl]sulfanyl-butanoic acid
cytd	Cytidine	C9H13N3O5	0	4-amino-1-[3,4-dihydroxy-5-(hydroxymethyl)oxolan-2-yl]pyrimidin-2-one	65-46-3
dad-2	Deoxyadenosine	C10H13N5O3	0	5-(6-aminopurin-9-yl)-2-(hydroxymethyl)oxolan-3-ol	16373-93-6
dadp	dADP	C10H12N5O9P2	-3	[[5-(6-aminopurin-9-yl)-3-hydroxy-oxolan-2-yl]methoxy-hydroxy-phosphoryl]oxyphosphonic acid	2793-06-8
damp	dAMP	C10H12N5O6P	-2	4-[3-(4-carbamimidoyl-2-methoxy-phenoxy)propoxy]-3-methoxy-benzenecarboximidamide	125880-51-5
dann	7,8-Diaminononanoate	C9H21N2O2	1	7,8-diaminononanoic acid
datp	dATP	C10H12N5O12P3	-4	[[[5-(6-aminopurin-9-yl)-3-hydroxy-oxolan-2-yl]methoxy-hydroxy-phosphoryl]oxy-hydroxy-phosphoryl]oxyphosphonic acid	1927-31-7
db4p	3,4-dihydroxy-2-butanone 4-phosphate	C4H7O6P	-2
dca	Decanoate (n-C10:0)	C10H19O2	-1	decanoic acid	334-48-5
dcamp	N6-(1,2-Dicarboxyethyl)-AMP	C14H14N5O11P	-4	2-[[9-[(2R,3R,4R,5R)-3,4-dihydroxy-5-(phosphonooxymethyl)oxolan-2-yl]purin-6-yl]amino]butanedioic acid	19046-78-7
dcdp	dCDP	C9H12N3O10P2	-3	[[(2R,3S,5R)-5-(4-amino-2-oxo-pyrimidin-1-yl)-3-hydroxy-oxolan-2-yl]methoxy-hydroxy-phosphoryl]oxyphosphonic acid
dcmp	dCMP	C9H12N3O7P	-2	3,3-diethyl-1-[(4-methylpiperazin-1-yl)methyl]pyridine-2,4-dione	78144-37-3
dctp	dCTP	C9H12N3O13P3	-4	[[[(2R,3S,5R)-5-(4-amino-2-oxo-pyrimidin-1-yl)-3-hydroxy-oxolan-2-yl]methoxy-hydroxy-phosphoryl]oxy-hydroxy-phosphoryl]oxyphosphonic acid
dcyt	Deoxycytidine	C9H13N3O4	0	4-amino-1-[4-hydroxy-5-(hydroxymethyl)oxolan-2-yl]pyrimidin-2-one	951-77-9
ddca	Dodecanoate (n-C12:0)	C12H23O2	-1	dodecanoic acid	143-07-7
decd_tb	(E,E,E,E,E,E,E,Z,Z) decaprenyl phosphate	C50H81O4P	-2	[(2Z,6Z,10Z,14Z,18Z,22Z,26Z,30Z,34Z)-3,7,11,15,19,23,27,31,35,39-decamethyltetraconta-2,6,10,14,18,22,26,30,34,38-decaenoxy]phosphonic acid	134994-98-2
decda_tb	decaprenylphosphoryl-beta-D-arabinofuranose	C55H89O8P	-2
decdman1p_tb	(E,E,E,E,E,E,E,Z,Z) decaprenyl mannose phosphate	C56H92O9P	-1
decdp	all trans Decaprenyl diphosphate	C50H81O7P2	-3
decdp_tb	(E,E,E,E,E,E,E,Z,Z) Decaprenyl diphosphate	C50H81O7P2	-3
decdpa_tb	decaprenylphosphoryl-beta-D-5-phosphoarabinofuranose	C55H88O11P2	-4
decdpr_tb	decaprenylphosphoryl-beta-D-5-phosphoribose	C55H88O11P2	-4
decdr_tb	decaprenylphosphoryl-beta-D-5-ribose	C55H89O8P	-2
dgdp	dGDP	C10H12N5O10P2	-3	[[5-(2-amino-6-oxo-3H-purin-9-yl)-3-hydroxy-oxolan-2-yl]methoxy-hydroxy-phosphoryl]oxyphosphonic acid	102783-74-4
dgmp	dGMP	C10H12N5O7P	-2	(2R,3S,5R)-5-(2-amino-6-oxo-3H-purin-9-yl)-3-hydroxy-oxolan-2-yl]methoxyphosphonic acid
dgsn	Deoxyguanosine	C10H13N5O4	0	2-amino-9-[4-hydroxy-5-(hydroxymethyl)oxolan-2-yl]-3H-purin-6-one
dgtp	dGTP	C10H12N5O13P3	-4	[[[(2R,3S,5R)-5-(2-amino-6-oxo-3H-purin-9-yl)-3-hydroxy-oxolan-2-yl]methoxy-hydroxy-phosphoryl]oxy-hydroxy-phosphoryl]oxyphosphonic acid
dhap	Dihydroxyacetone phosphate	C3H5O6P	-2	(3-hydroxy-2-oxo-propoxy)phosphonic acid	57-04-5
dhf	7,8-Dihydrofolate	C19H19N7O6	-2	(2S)-2-[[4-[(2-amino-4-oxo-7,8-dihydro-1H-pteridin-6-yl)methylamino]benzoyl]amino]pentanedioic acid	4033-27-6
dhlam	Dihydrolipoamide	C8H17NOS2	0	6,8-bis-sulfanyloctanamide	3884-47-7
dhlpro	Dihydrolipolprotein	H2S2X	0
dhna	1,4-Dihydroxy-2-naphthoate	C11H7O4	-1	1,4-dihydroxynaphthalene-2-carboxylic acid	31519-22-9
dhnpt	Dihydroneopterin	C9H13N5O4	0	2-amino-6-(1,2,3-trihydroxypropyl)-7,8-dihydro-1H-pteridin-4-one
dhor-S	(S)-Dihydroorotate	C5H5N2O4	-1	(4S)-2,6-dioxo-1,3-diazinane-4-carboxylic acid	5988-19-2
dhpmp	Dihydroneopterin monophosphate	C9H12N5O7P	-2
dhpt	Dihydropteroate	C14H13N6O3	-1	4-[(2-amino-4-oxo-7,8-dihydro-1H-pteridin-6-yl)methylamino]benzoic acid	2134-76-1
din	Deoxyinosine	C10H12N4O4	0	9-[(2R,4S,5R)-4-hydroxy-5-(hydroxymethyl)oxolan-2-yl]-3H-purin-6-one	890-38-0
dmarach	di-methyl arachic acid	C22H43O2	-1
dmbhn	di-methyl behenic acid	C24H47O2	-1
dmbzid	5,6-Dimethylbenzimidazole	C9H10N2	0	5,6-dimethyl-1H-benzoimidazole
dmlgnc	dimethyl lignoceric acid	C26H51O2	-1
dmlz	6,7-Dimethyl-8-(1-D-ribityl)lumazine	C13H18N4O6	0	6,7-dimethyl-8-[(2S,3S,4R)-2,3,4,5-tetrahydroxypentyl]pteridine-2,4-dione	5118-16-1
dmpp	Dimethylallyl diphosphate	C5H9O7P2	-3	(hydroxy-(3-methylbut-2-enoxy)phosphoryl)oxyphosphonic acid
dnad	Deamino-NAD+	C21H24N6O15P2	-2	1-[(2R,3R,4R,5R)-5-[[[[(2R,3R,4R,5R)-5-(6-aminopurin-9-yl)-3,4-dihydroxy-oxolan-2-yl]methoxy-hydroxy-phosphoryl]oxy-hydroxy-phosphoryl]oxymethyl]-3,4-dihydroxy-oxolan-2-yl]pyridine-5-carboxylic acid
dpcoa	Dephospho-CoA	C21H33N7O13P2S	-2	[[5-(6-aminopurin-9-yl)-3,4-dihydroxy-oxolan-2-yl]methoxy-hydroxy-phosphoryl]oxy-[3-hydroxy-2,2-dimethyl-3-[2-(2-sulfanylethylcarbamoyl)ethylcarbamoyl]propoxy]phosphinic acid	3633-59-8
dscl	dihydrosirohydrochlorin	C42H41N4O16	-7
dtbt	Dethiobiotin	C10H17N2O3	-1	6-(5-methyl-2-oxo-imidazolidin-4-yl)hexanoic acid
dtdp	dTDP	C10H13N2O11P2	-3	ditridecyl benzene-1,2-dicarboxylate	119-06-2
dtdp4d6dg	dTDP-4-dehydro-6-deoxy-D-glucose	C16H22N2O15P2	-2	[(3,4-dihydroxy-6-methyl-5-oxo-oxan-2-yl)oxy-hydroxy-phosphoryl]oxy-[[3-hydroxy-5-(5-methyl-2,4-dioxo-pyrimidin-1-yl)oxolan-2-yl]methoxy]phosphinic acid
dtdp4d6dm	dTDP-4-dehydro-6-deoxy-L-mannose	C16H22N2O15P2	-2	[(3,4-dihydroxy-6-methyl-5-oxo-oxan-2-yl)oxy-hydroxy-phosphoryl]oxy-[[3-hydroxy-5-(5-methyl-2,4-dioxo-pyrimidin-1-yl)oxolan-2-yl]methoxy]phosphinic acid
dtdpglu	dTDPglucose	C16H24N2O16P2	-2	[(2R,3S,5R)-3-hydroxy-5-(5-methyl-2,4-dioxo-pyrimidin-1-yl)oxolan-2-yl]methoxy-[hydroxy-[(3R,4S,5R,6R)-3,4,5-trihydroxy-6-(hydroxymethyl)oxan-2-yl]oxy-phosphoryl]oxy-phosphinic acid
dtdprmn	dTDP-L-rhamnose	C16H24N2O15P2	-2	[(2R,3S,5R)-3-hydroxy-5-(5-methyl-2,4-dioxo-pyrimidin-1-yl)oxolan-2-yl]methoxy-[hydroxy-[(2R,3R,4R,5S,6S)-3,4,5-trihydroxy-6-methyl-oxan-2-yl]oxy-phosphoryl]oxy-phosphinic acid	62012-79-7
dtmp	dTMP	C10H13N2O8P	-2	[(2R,3S,5R)-3-hydroxy-5-(5-methyl-2,4-dioxo-pyrimidin-1-yl)oxolan-2-yl]methoxyphosphonic acid
dtt	Dithiothreitol	C4H10O2S2	0	1,4-bis-sulfanylbutane-2,3-diol
dttOX	Oxidized dithiothreitol	C4H8O2S2	0	(4R,5R)-dithiane-4,5-diol	51621-02-4
dttp	dTTP	C10H13N2O14P3	-4	[hydroxy-[hydroxy-[[(2R,3S,5R)-3-hydroxy-5-(5-methyl-2,4-dioxo-pyrimidin-1-yl)oxolan-2-yl]methoxy]phosphoryl]oxy-phosphoryl]oxyphosphonic acid
dudp	dUDP	C9H11N2O11P2	-3	[[5-(2,4-dioxopyrimidin-1-yl)-3-hydroxy-oxolan-2-yl]methoxy-hydroxy-phosphoryl]oxyphosphonic acid
dump	dUMP	C9H11N2O8P	-2	[(2R,3S,5R)-5-(2,4-dioxopyrimidin-1-yl)-3-hydroxy-oxolan-2-yl]methoxyphosphonic acid
duri	Deoxyuridine	C9H12N2O5	0	1-[(4S,5R)-4-hydroxy-5-(hydroxymethyl)oxolan-2-yl]pyrimidine-2,4-dione
dutp	dUTP	C9H11N2O14P3	-4	[[[5-(2,4-dioxopyrimidin-1-yl)-3-hydroxy-oxolan-2-yl]methoxy-hydroxy-phosphoryl]oxy-hydroxy-phosphoryl]oxyphosphonic acid	1173-82-6
dxyl	1-deoxy-D-xylulose	C5H10O4	0	3,4,5-trihydroxypentan-2-one
dxyl5p	1-deoxy-D-xylulose 5-phosphate	C5H9O7P	-2	(2,3-dihydroxy-4-oxo-pentoxy)phosphonic acid
e4p	D-Erythrose 4-phosphate	C4H7O7P	-2	[(2R,3R)-2,3-dihydroxy-4-oxo-butoxy]phosphonic acid	80206-32-2
eig3p	D-erythro-1-(Imidazol-4-yl)glycerol 3-phosphate	C6H9N2O6P	-2	[(2R,3S)-2,3-dihydroxy-3-(3H-imidazol-4-yl)propoxy]phosphonic acid
enter	Enterochelin	C30H27N3O15	0	N-[(3S,7S,11S)-7,11-bis[(2,3-dihydroxybenzoyl)amino]-2,6,10-trioxo-1,5,9-trioxacyclododec-3-yl]-2,3-dihydroxy-benzamide	33189-71-8
etha	Ethanolamine	C2H8NO	1	2-aminoethanol	9007-33-4
f6p	D-Fructose 6-phosphate	C6H11O9P	-2	[(2R,3R,4S)-2,3,4,6-tetrahydroxy-5-oxo-hexoxy]phosphonic acid	643-13-0
fad	Flavin adenine dinucleotide oxidized	C27H31N9O15P2	-2		146-14-5
fadh2	Flavin adenine dinucleotide reduced	C27H33N9O15P2	-2		1910-41-4
fald	Formaldehyde	CH2O	0	formaldehyde	8013-13-6
fc1p	L-Fuculose 1-phosphate	C6H11O8P	-2	[(2S,3S,4R,5R,6S)-3,4,5-trihydroxy-6-methyl-oxan-2-yl]oxyphosphonic acid
fcmcbtt	iron(III) chelated carboxymycobactin T (R=8 carbon, final carbon is carboxyl group)	C33H48N5O13Fe	4
fdox	ferredoxin (oxidized) 2[4Fe-4S]	Fe8S8X	3		9040-09-9
fdp	D-Fructose 1,6-bisphosphate	C6H10O12P2	-4	(3S,4R,5R)-2,3,4-trihydroxy-5-(phosphonooxymethyl)oxolan-2-yl]methoxyphosphonic acid	488-69-7
fdred	ferredoxin (reduced) 2[4Fe-4S]	Fe8S8X	2		9040-09-9
fdxox	Oxidized ferredoxin	X	0
fdxrd	Reduced ferredoxin	XH2	0
fe2	Fe2+	Fe	2	iron(+2) cation
fe3	Fe3+	Fe	3	iron(+3) cation
fgam	N2-Formyl-N1-(5-phospho-D-ribosyl)glycinamide	C8H13N2O9P	-2	[(2R,5R)-5-[(2-formamidoacetyl)amino]-3,4-dihydroxy-oxolan-2-yl]methoxyphosphonic acid
ficytc	Ferricytochrome c	C42H52FeN8O6S2	1		97502-59-5
fmcbtt	Iron(II) mycobactin T	C43H71N5O10Fe	4
fmettrna	N-Formylmethionyl-tRNA	C6H9NO2SR	0
fmn	FMN	C17H19N4O9P	-2		6184-17-4
focytc	Ferrocytochrome c	C42H53FeN8O6S2	1
fol	Folate	C19H18N7O6	-1	(2S)-2-[[4-[(2-amino-4-oxo-1H-pteridin-6-yl)methylamino]benzoyl]amino]pentanedioic acid	6484-89-5
for	Formate	CH1O2	-1	formate
forcoa	Formyl-CoA	C22H32N7O17P3S	-4	[(2R,3R,4R,5R)-5-(6-aminopurin-9-yl)-2-[[[[(3R)-3-[2-(2-formylsulfanylethylcarbamoyl)ethylcarbamoyl]-3-hydroxy-2,2-dimethyl-propoxy]-hydroxy-phosphoryl]oxy-hydroxy-phosphoryl]oxymethyl]-4-hydroxy-oxolan-3-yl]oxyphosphonic acid	13131-49-2
fpram	2-(Formamido)-N1-(5-phospho-D-ribosyl)acetamidine	C8H15N3O8P	-1	[(2R,3R,4R,5R)-5-[(1-amino-2-formamido-ethylidene)amino]-3,4-dihydroxy-oxolan-2-yl]methoxyphosphonic acid
fprica	5-Formamido-1-(5-phospho-D-ribosyl)imidazole-4-carboxamide	C10H13N4O9P	-2	[(2R,3R,4R,5R)-5-(4-carbamoyl-5-formamido-imidazol-1-yl)-3,4-dihydroxy-oxolan-2-yl]methoxyphosphonic acid
frdp	Farnesyl diphosphate	C15H25O7P2	-3	(hydroxy-(3,7,11-trimethyldodeca-2,6,10-trienoxy)phosphoryl)oxyphosphonic acid	146-14-5
frrppdima	fucose rhamnose rhamnose phenol phthiocerol dimycocerosate (Mtb)	C117H218O18	0
fum	Fumarate	C4H2O4	-2	(E)-but-2-enedioate	142-42-7
g1p	D-Glucose 1-phosphate	C6H11O9P	-2	[(3R,4S,5R,6R)-3,4,5-trihydroxy-6-(hydroxymethyl)oxan-2-yl]oxyphosphonic acid
g3p	Glyceraldehyde 3-phosphate	C3H5O6P	-2	(2-hydroxy-3-oxo-propoxy)phosphonic acid	142-10-9
g3pe	sn-Glycero-3-phosphoethanolamine	C5H14NO6P	0	2-aminoethoxy-(2,3-dihydroxypropoxy)phosphinic acid
g6p	D-Glucose 6-phosphate	C6H11O9P	-2	[(2R,3R,4S,5R)-2,3,4,5-tetrahydroxy-6-oxo-hexoxy]phosphonic acid
gal	D-Galactose	C6H12O6	0	6-(hydroxymethyl)oxane-2,3,4,5-tetrol	10257-28-0
gal1p	alpha-D-Galactose 1-phosphate	C6H11O9P	-2	[(2R,3R,4S,5S,6R)-3,4,5-trihydroxy-6-(hydroxymethyl)oxan-2-yl]oxyphosphonic acid
galfragund	galactofuranosyl(30)-rhamanosyl-N-acetylglucosamyl-undecaprenyl diphosphate (M tb)	C249H415NO167P2	-2
gam1p	D-Glucosamine 1-phosphate	C6H13NO8P	-1	[3-acetamido-4,5-dihydroxy-6-(hydroxymethyl)oxan-2-yl]oxyphosphonic acid
gam6p	D-Glucosamine 6-phosphate	C6H13NO8P	-1	[(2R,3S,4R,5R,6S)-5-amino-3,4,6-trihydroxy-oxan-2-yl]methoxyphosphonic acid
gar	N1-(5-Phospho-D-ribosyl)glycinamide	C7H14N2O8P	-1	[(2R,5R)-5-[(2-aminoacetyl)amino]-3,4-dihydroxy-oxolan-2-yl]methoxyphosphonic acid
gcald	Glycolaldehyde	C2H4O2	0	2-hydroxyacetaldehyde
gdp	GDP	C10H12N5O11P2	-3	[[(2R,3R,4R,5R)-5-(2-amino-6-oxo-3H-purin-9-yl)-3,4-dihydroxy-oxolan-2-yl]methoxy-hydroxy-phosphoryl]oxyphosphonic acid	2577-83-5
gdpddman	GDP-4-dehydro-6-deoxy-D-mannose	C16H21N5O15P2	-2	[5-(2-amino-6-oxo-3H-purin-9-yl)-3,4-dihydroxy-oxolan-2-yl]methoxy-[(3,4-dihydroxy-6-methyl-5-oxo-oxan-2-yl)oxy-hydroxy-phosphoryl]oxy-phosphinic acid
gdpfuc	GDP-L-fucose	C16H23N5O15P2	-2	[5-(2-amino-6-oxo-3H-purin-9-yl)-3,4-dihydroxy-oxolan-2-yl]methoxy-[hydroxy-(3,4,5-trihydroxy-6-methyl-oxan-2-yl)oxy-phosphoryl]oxy-phosphinic acid	15839-70-0
gdpmann	GDP-D-mannose	C16H23N5O16P2	-2	[(2R,3R,4R,5R)-5-(2-amino-6-oxo-3H-purin-9-yl)-3,4-dihydroxy-oxolan-2-yl]methoxy-[hydroxy-[(2R,3S,4S,5R,6R)-3,4,5-trihydroxy-6-(hydroxymethyl)oxan-2-yl]oxy-phosphoryl]oxy-phosphinic acid
gdptp	Guanosine 3'-diphosphate 5'-triphosphate	C10H11N5O20P5	-7	[[[5-(2-amino-6-oxo-3H-purin-9-yl)-4-hydroxy-3-(hydroxy-phosphonooxy-phosphoryl)oxy-oxolan-2-yl]methoxy-hydroxy-phosphoryl]oxy-hydroxy-phosphoryl]oxyphosphonic acid
glc-D	D-Glucose	C6H12O6	0	(3R,4S,5R,6R)-6-(hydroxymethyl)oxane-2,3,4,5-tetrol	8030-23-7
glcn	D-Gluconate	C6H11O7	-1	(2R,3S,4R,5R)-2,3,4,5,6-pentahydroxyhexanoate
gln-L	L-Glutamine	C5H10N2O3	0	2-amino-4-carbamoyl-butanoic acid	6899-04-3
glu-D	D-Glutamate	C5H8NO4	-1	(2R)-2-azaniumylpentanedioate
glu-L	L-Glutamate	C5H8NO4	-1	[(1S)-1,3-dicarboxypropyl]azanium
glu1sa	L-Glutamate 1-semialdehyde	C5H9NO3	0	4-amino-5-oxo-pentanoic acid
glu5p	L-Glutamate 5-phosphate	C5H8NO7P	-2	(2S)-2-amino-5-oxo-5-phosphonooxy-pentanoic acid
glu5sa	L-Glutamate 5-semialdehyde	C5H9NO3	0	(2S)-2-amino-5-oxo-pentanoic acid
gluala	5-L-Glutamyl-L-alanine	C8H13N2O5	-1
glucys	gamma-L-Glutamyl-L-cysteine	C8H13N2O5S	-1	2-amino-4-[(1-carboxy-2-sulfanyl-ethyl)carbamoyl]butanoic acid	686-58-8
glutrna	L-Glutamyl-tRNA(Glu)	C5H7NO3R	0
glx	Glyoxylate	C2H1O3	-1	oxaldehydic acid	298-12-4
gly	Glycine	C2H5NO2	0	2-aminoacetic acid	87867-94-5
glyb	Glycine betaine	C5H11NO2	0	2-trimethylammonioacetate	590-46-5
glyc	Glycerol	C3H8O3	0	propane-1,2,3-triol	8013-25-0
glyc-R	(R)-Glycerate	C3H5O4	-1	2,3-dihydroxypropanoic acid	6000-40-4
glyc3p	Glycerol 3-phosphate	C3H7O6P	-2	2,3-dihydroxypropoxyphosphonic acid	57-03-4
glyclt	Glycolate	C2H3O3	-1	2-hydroxyacetic acid
glycogen	glycogen	C6H10O5	0		9005-79-2
gmp	GMP	C10H12N5O8P	-2	[5-(2-amino-6-oxo-3H-purin-9-yl)-3,4-dihydroxy-oxolan-2-yl]methoxyphosphonic acid	85-32-5
grdp	Geranyl diphosphate	C10H17O7P2	-3	[[(2E)-3,7-dimethylocta-2,6-dienoxy]-hydroxy-phosphoryl]oxyphosphonic acid	763-10-0
gsn	Guanosine	C10H13N5O5	0	2-amino-9-[(2R,3R,4R,5R)-3,4-dihydroxy-5-(hydroxymethyl)oxolan-2-yl]-3H-purin-6-one	85-30-3
gthox	Oxidized glutathione	C20H30N6O12S2	-2	2-amino-4-[[2-[2-[(4-amino-4-carboxy-butanoyl)amino]-2-(carboxymethylcarbamoyl)ethyl]disulfanyl-1-(carboxymethylcarbamoyl)ethyl]carbamoyl]butanoic acid	27025-41-8
gthrd	Reduced glutathione	C10H16N3O6S	-1	2-amino-4-[[1-(carboxymethylcarbamoyl)-2-sulfanyl-ethyl]carbamoyl]butanoic acid	70-18-8
gtp	GTP	C10H12N5O14P3	-4	[[[5-(2-amino-6-oxo-3H-purin-9-yl)-3,4-dihydroxy-oxolan-2-yl]methoxy-hydroxy-phosphoryl]oxy-hydroxy-phosphoryl]oxyphosphonic acid	86-01-1
gua	Guanine	C5H5N5O	0	2-amino-3,7-dihydropurin-6-on	8039-79-0
h	H+	H	1
h2	H2	H2	0	molecular hydroge	16873-17-9
h2co3	carbonic acid	H2CO3	0	carbonic acid	97328-76-2
h2mb4p	1-hydroxy-2-methyl-2-(E)-butenyl 4-diphosphate	C5H9O8P2	-3	[hydroxy-(4-hydroxy-3-methyl-but-2-enoxy)phosphoryl]oxyphosphonic acid
h2o	H2O	H2O	0	oxidane	13587-54-7
h2o2	Hydrogen peroxide	H2O2	0	hydrogen peroxide	8007-30-5
h2s	Hydrogen sulfide	H2S	0	hydrogen sulfide	7783-06-4
harab-D	hexa arabinofuranoside	C30H50O25	0
hco3	Bicarbonate	CHO3	-1	hydroxyformate	144-55-8
hcys-L	L-Homocysteine	C4H9NO2S	0	2-amino-4-sulfanyl-butanoic acid	454-28-4
hdca	Hexadecanoate (n-C16:0)	C16H31O2	-1	hexadecanoic acid	57-10-3
hdcea	Hexadecenoate (n-C16:1)	C16H29O2	-1
hdcoa	Hexadecenoyl-CoA (n-C16:1CoA)	C37H60N7O17P3S	-4
hexc	hexacosanoate (n-C26:0)	C26H51O2	-1
hexccoa	Hexacosanoyl-CoA (n-C26:0CoA)	C47H82N7O17P3S	-4
hgbam	Hydrogenobyrinate a,c diamide	C45H57N6O12	-5
hgbyr	Hydrogenobyrinate	C45H54N4O14	-6
his-L	L-Histidine	C6H9N3O2	0
hisp	L-Histidinol phosphate	C6H11N3O4P	-1	(2S)-1-(3H-imidazol-4-yl)-3-phosphonatooxy-propan-2-amine
histd	L-Histidinol	C6H12N3O	1	2-amino-3-(3H-imidazol-4-yl)propan-1-ol	501-28-0
hmbil	Hydroxymethylbilane	C40H38N4O17	-8	3-[2-[[4-(2-carboxyethyl)-5-[[4-(2-carboxyethyl)-5-[[4-(2-carboxyethyl)-3-(carboxymethyl)-1H-pyrrol-2-yl]methyl]-3-(carboxymethyl)-1H-pyrrol-2-yl]methyl]-3-(carboxymethyl)-1H-pyrrol-2-yl]methyl]-5-(carboxymethyl)-4-(hydroxymethyl)-1H-pyrrol-3-yl]propanoic acid	71861-60-4
hmocta	hexa-methyl octacosanoate	C34H67O2	-1
hmtria	hexa-methyl triacontanoic acid (C30:0, plus 6 methyl branches)	C36H71O2	-1
hom-L	L-Homoserine	C4H9NO3	0	2-amino-4-hydroxy-butanoic acid	498-19-1
homtta	10 hydroxy octa-methyl tetracontatricosanoic acid (C34:0, 8 methyl-branched carbons, 1 hydroxylated carbon)	C42H83O3	-1
hpglu	Tetrahydropteroyltri-L-glutamate	C24H34N8O12	0	4-amino-5-[1-[2-amino-4-(2-amino-4-carboxy-butanoyl)oxy-5,8-dihydropteridin-6-yl]-1-(2-amino-4-carboxy-butanoyl)oxy-propan-2-yl]oxy-5-oxo-pentanoic acid
hpmdtria	hepta-methyl dotriacontanoic acid (7 methyl branches)	C39H77O2	-1
hpmtria	hepta-methyl triacontanoic acid (C30:0, plus 7 methyl branches)	C37H73O2	-1
hxan	Hypoxanthine	C5H4N4O	0	3,7-dihydropurin-6-one
iacgam	1D-myo-inositol 2-Acetamido-2-deoxy-D-glucopyranoside	C14H25NO11	0
iasp	Iminoaspartate	C4H3NO4	-2	2-iminobutanedioic acid	79067-61-1
ichor	Isochorismate	C10H8O6	-2	5-(1-carboxyethenoxy)-6-hydroxy-cyclohexa-1,3-diene-1-carboxylic acid	22642-82-6
icit	Isocitrate	C6H5O7	-3	1-hydroxypropane-1,2,3-tricarboxylic acid	320-77-4
id3acald	Indole-3-acetaldehyde	C10H9NO	0	2-(1H-indol-3-yl)acetaldehyd
idp	IDP	C10H11N4O11P2	-3	[[(2R,3R,4R,5R)-3,4-dihydroxy-5-(6-oxo-3H-purin-9-yl)oxolan-2-yl]methoxy-hydroxy-phosphoryl]oxyphosphonic acid
igam	1D-myo-inositol 2-deoxy-D-glucopyranoside	C12H24NO10	1
ile-L	L-Isoleucine	C6H13NO2	0
imacp	3-(Imidazol-4-yl)-2-oxopropyl phosphate	C6H7N2O5P	-2	[3-(3H-imidazol-4-yl)-2-oxo-propoxy]phosphonic acid
imp	IMP	C10H11N4O8P	-2	[(2R,3R,4R,5R)-3,4-dihydroxy-5-(6-oxo-3H-purin-9-yl)oxolan-2-yl]methoxyphosphonic acid	485-83-6
indole	Indole	C8H7N	0	1H-indole
indpyr	Indolepyruvate	C11H8NO3	-1	3-(1H-indol-3-yl)-2-oxo-propanoic acid	35656-49-6
inost	myo-Inositol	C6H12O6	0	cyclohexane-1,2,3,4,5,6-hexol	6917-35-7
ins	Inosine	C10H12N4O5	0	9-[3,4-dihydroxy-5-(hydroxymethyl)oxolan-2-yl]-3H-purin-6-one	58-63-9
ipdp	Isopentenyl diphosphate	C5H9O7P2	-3	(hydroxy-(3-methylbut-3-enoxy)phosphoryl)oxyphosphonic acid
itp	ITP	C10H11N4O14P3	-4	[[[3,4-dihydroxy-5-(6-oxo-3H-purin-9-yl)oxolan-2-yl]methoxy-hydroxy-phosphoryl]oxy-hydroxy-phosphoryl]oxyphosphonic acid	132-06-9
k	potassium	K	1	potassium(+1) cation	24203-36-9
kmeroacidACP	keto meroacid ACP	C69H131N2O8PRS	-1
kmeroacidcyc1ACP	cyclopropanated keto-meroacid ACP (1 cyclopropane ring)	C70H133N2O8PRS	-1
kmeroacidcyc2ACP	cyclopropanated keto-meroacid ACP (2 cyclopropane rings)	C71H135N2O8PRS	-1
kmeroacidcyc2AMP	cyclopropanated keto-meroacid AMP (2 cyclopropane rings)	C70H127N5O8P	-1
kmycolate	keto mycolate (2 cyclopropanated rings)	C86H166O3	-1
lac-L	L-Lactate	C3H5O3	-1	(2S)-2-hydroxypropanoic acid	79-33-4
lald-L	L-Lactaldehyde	C3H6O2	0	(2S)-2-hydroxypropanal
lcts	Lactose	C12H22O11	0	(2R,3R,4S,5R,6R)-6-(hydroxymethyl)-5-[(2S,3R,4S,5S,6R)-3,4,5-trihydroxy-6-(hydroxymethyl)oxan-2-yl]oxy-oxane-2,3,4-triol	5965-66-2
leu-L	L-Leucine	C6H13NO2	0	(2R)-2-amino-4-methyl-pentanoic acid	328-39-2
lpam	Lipoamide	C8H15NOS2	0	(6R)-6,8-bis-sulfanyloctanamide
lpro	Lipoylprotein	S2X	0
lys-L	L-Lysine	C6H15N2O2	1	(2S)-2,6-diaminohexanoic acid	6899-06-5
m1ocdca	methyl octadecanoate	C19H37O2	-1	methyl octadecanoate
mal-L	L-Malate	C4H4O5	-2	(2S)-2-hydroxybutanedioic acid	97-67-6
malACP	Malonyl-[acyl-carrier protein]	C14H22N2O10PRS	-2
malcoa	Malonyl-CoA	C24H33N7O19P3S	-5	2-[2-[3-[[4-[[[(2R,3R,4R,5R)-5-(6-aminopurin-9-yl)-4-hydroxy-3-phosphonooxy-oxolan-2-yl]methoxy-hydroxy-phosphoryl]oxy-hydroxy-phosphoryl]oxy-2-hydroxy-3,3-dimethyl-butanoyl]amino]propanoylamino]ethylsulfanylcarbonyl]acetic acid
malt	Maltose	C12H22O11	0	(2R,3R,4S,5R,6R)-6-(hydroxymethyl)-5-[(2R,3R,4S,5R,6R)-3,4,5-trihydroxy-6-(hydroxymethyl)oxan-2-yl]oxy-oxane-2,3,4-triol	77072-48-1
malthp	Maltoheptaose	C42H72O36	0	(2S,3R,4S,5R,6R)-2-[[(2R,3R,4S,5R)-6-[(2R,3R,4S,5R,6R)-4,5-dihydroxy-6-(hydroxymethyl)-3-[(2R,3R,4S,5R,6R)-3,4,5-trihydroxy-6-(hydroxymethyl)oxan-2-yl]oxy-oxan-2-yl]oxy-3,4,5-tris[[(2R,3R,4S,5R,6R)-3,4,5-trihydroxy-6-(hydroxymethyl)oxan-2-yl]oxy]oxan-2-yl]methoxy]-6-(hydroxymethyl)oxane-3,4,5-triol	34620-78-5
maltpt	Maltopentaose	C30H52O26	0	(2R,3S,4R,5R)-4-[(2R,3R,4S,5R,6R)-5-[(2R,3R,4S,5R,6R)-5-[(2R,3R,4S,5R,6R)-3,4-dihydroxy-6-(hydroxymethyl)-5-[(2R,3R,4S,5R,6R)-3,4,5-trihydroxy-6-(hydroxymethyl)oxan-2-yl]oxy-oxan-2-yl]oxy-3,4-dihydroxy-6-(hydroxymethyl)oxan-2-yl]oxy-3,4-dihydroxy-6-(hydroxymethyl)oxan-2-yl]oxy-2,3,5,6-tetrahydroxy-hexanal	34620-76-3
man	D-Mannose	C6H12O6	0	2,3,4,5,6-pentahydroxyhexanal
man1p	D-Mannose 1-phosphate	C6H11O9P	-2	[(2R,3S,4S,5R,6R)-3,4,5-trihydroxy-6-(hydroxymethyl)oxan-2-yl]oxyphosphonic acid
man6p	D-Mannose 6-phosphate	C6H11O9P	-2	[(2R,3R,4S,5S,6R)-3,4,5,6-tetrahydroxyoxan-2-yl]methoxyphosphonic acid
marach	methyl arachidic acid	C21H41O2	-1
mbhn	methyl behenic acid	C23H45O2	-1
mcbts	mycobactin S	C44H73N5O10	2	1-[(1-hydroxy-2-oxo-azepan-3-yl)carbamoyl]propan-2-yl 6-(hydroxy-octadec-2-enoyl-amino)-2-[[(2E)-2-(6-oxo-1-cyclohexa-2,4-dienylidene)oxazolidine-4-carbonyl]amino]hexanoate	26769-11-9
mcbtt	mycobactin T	C43H71N5O10	2
meoh	Methanol	CH4O1	0	methanol	67-56-1
meroacidACP	alpha meroacid ACP	C61H115N2O8PRS	-1
meroacidcyc1ACP	cyclopropanated alpha meroacid ACP (1 cyclopropane ring)	C62H117N2O8PRS	-1
meroacidcyc2ACP	cyclopropanated alpha meroacid ACP (2 cyclopropane rings)	C63H119N2O8PRS	-1
meroacidcyc2AMP	cyclopropanated alpha meroacid AMP (2 cyclopropane rings)	C62H111N5O8P	-1
met-L	L-Methionine	C5H11NO2S	0	2-amino-4-methylsulfanyl-butanoic acid	7005-18-7
methf	5,10-Methenyltetrahydrofolate	C20H20N7O6	-1		74742-49-7
metsox-R-L	L-methionine-R-sulfoxide	C5H11NO3S	0
metsox-S-L	L-Methionine Sulfoxide	C5H11NO3S	0	2-amino-4-methylsulfinyl-butanoic acid	454-41-1
mettrna	L-Methionyl-tRNA (Met)	C5H10NOSR	1
mfrrppdima	phenolic glycolipid (Mtb)	C121H226O18	0
mg2	magnesium	Mg	2	magnesium(+2) cation	22537-22-0
mharab-D	mannose capped hexa arabinofuranoside	C48H80O40	0
mhpglu	5-Methyltetrahydropteroyltri-L-glutamate	C25H36N8O12	0	4-amino-5-[1-[2-amino-4-(2-amino-4-carboxy-butanoyl)oxy-5-methyl-8H-pteridin-6-yl]-1-(2-amino-4-carboxy-butanoyl)oxy-propan-2-yl]oxy-5-oxo-pentanoic acid
mi1p-D	1D-myo-Inositol 1-phosphate	C6H11O9P	-2	[(2S,3R,5S,6S)-2,3,4,5,6-pentahydroxycyclohexyl]oxyphosphonic acid	15421-51-9
mi3p-D	1D-myo-Inositol 3-phosphate	C6H11O9P	-2	[(2R,3R,5S,6R)-2,3,4,5,6-pentahydroxycyclohexyl]oxyphosphonic acid	2831-74-5
mi4p-D	1D-myo-Inositol 4-phosphate	C6H11O9P	-2	[(2R,3R,5R,6S)-2,3,4,5,6-pentahydroxycyclohexyl]oxyphosphonic acid
mkmeroacidACP	methyl hydroxy keto meroacid ACP (1 cyclopropane ring)	C70H135N2O9PRS	-1
mkmeroacidcyc1ACP	cyclopropanated methyl hydroxy keto meroacid ACP (1 cyclopropane ring)	C71H137N2O9PRS	-1
mkmeroacidcyc1AMP	cyclopropanated methyl hydroxy keto meroacid AMP (1 cyclopropane ring)	C70H129N5O9P	-1
mkmycolate	keto mycolate (1 cyclopropanated rings)	C86H168O4	-1
mlthf	5,10-Methylenetetrahydrofolate	C20H21N7O6	-2
mmcoa-R	(R)-Methylmalonyl-CoA	C25H35N7O19P3S	-5	2-[2-[3-[[4-[[[5-(6-aminopurin-9-yl)-4-hydroxy-3-phosphonooxy-oxolan-2-yl]methoxy-hydroxy-phosphoryl]oxy-hydroxy-phosphoryl]oxy-2-hydroxy-3,3-dimethyl-butanoyl]amino]propanoylamino]ethylsulfanylcarbonyl]propanoic acid	104809-02-1
mmcoa-S	(S)-Methylmalonyl-CoA	C25H35N7O19P3S	-5	(2S)-2-[2-[3-[[4-[[[(2R,3R,4R,5R)-5-(6-aminopurin-9-yl)-4-hydroxy-3-phosphonooxy-oxolan-2-yl]methoxy-hydroxy-phosphoryl]oxy-hydroxy-phosphoryl]oxy-2-hydroxy-3,3-dimethyl-butanoyl]amino]propanoylamino]ethylsulfanylcarbonyl]propanoic acid
mmeroacidACP	methoxy meroacid ACP	C67H127N2O8PRS	-1
mmeroacidcyc1ACP	cyclopropanated methoxy-meroacid ACP (1 cyclopropane ring)	C68H129N2O8PRS	-1
mmeroacidcyc2ACP	cyclopropanated methoxy-meroacid ACP (2 cyclopropane rings)	C69H131N2O8PRS	-1
mmeroacidcyc2AMP	cyclopropanated methoxy-meroacid AMP (2 cyclopropane rings)	C68H123N5O8P	-1
mmmeroacidACP	methyl hydroxy methoxy meroacid ACP	C68H131N2O9PRS	-1
mmmeroacidcyc1ACP	cyclopropanated methyl hydroxy methoxy meroacid ACP (1 cyclopropane ring)	C69H133N2O9PRS	-1
mmmeroacidcyc1AMP	cyclopropanated methyl hydroxy methoxy meroacid AMP (1 cyclopropane ring)	C68H125N5O9P	-1
mmmycolate	methoxy mycolate (1 cyclopropanated ring)	C84H164O4	-1
mmycolate	methoxy mycolate (2 cyclopropanated rings)	C84H162O3	-1
mndn	menadione	C11H8O2	0	2-methylnaphthalene-1,4-dione	57414-02-5
mocdca	10-methylstearic acid	C19H37O2	-1	10-methyloctadecanoic acid	542-47-2
motre	maltooligosyltrehalose	C42H72O36	0
mppp9	Magnesium protoporphyrin	C34H30MgN4O4	-2
mql6	Menaquinol 6	C41H58O2	0	2-[(2E,6E,10E,14E,18E)-3,7,11,15,19,23-hexamethyltetracosa-2,6,10,14,18,22-hexaenyl]-3-methyl-naphthalene-1,4-diol	39776-48-2
mql8	Menaquinol 8	C51H74O2	0
mqn6	Menaquinone 6	C41H56O2	0	2-[(2E,6E,10E,14E,18E)-3,7,11,15,19,23-hexamethyltetracosa-2,6,10,14,18,22-hexaenyl]-3-methyl-naphthalene-1,4-dione	84-81-1
mqn8	Menaquinone 8	C51H72O2	0	3-methyl-2-[(2E,6E,10E,14E,18E,22E,26E)-3,7,11,15,19,23,27,31-octamethyldotriaconta-2,6,10,14,18,22,26,30-octaenyl]naphthalene-1,4-dione	523-38-6
msa	Malonate semialdehyde	C3H3O3	-1	3-oxopropanoic acid	926-61-4
msh	mycothiol (reduced)	C17H30N2O12S	0	2-acetamido-N-[4,5-dihydroxy-6-(hydroxymethyl)-2-(2,3,4,5,6-pentahydroxycyclohexyl)oxy-oxan-3-yl]-3-sulfanyl-propanamide
mshfald	mycothiol conjugated methanol	C18H32N2O13S	0
mshfaldox	mycothiol conjugated aldehyde	C18H30N2O13S	0
mssg	mycothiol (oxidized - dimer)	C34H58N4O24S2	0
mstrACP	10methyl stearyoyl-ACP	C30H57N2O8PRS	-1
mycolate	mycolate (2 cyclopropanated rings)	C78H150O3	-1
na1	Sodium	Na	1	sodium(+1) cation	17341-25-2
nac	Nicotinate	C6H4NO2	-1	pyridine-3-carboxylate
nad	Nicotinamide adenine dinucleotide	C21H26N7O14P2	-1	[5-(6-aminopurin-9-yl)-3,4-dihydroxy-oxolan-2-yl]methoxy-[[5-(5-carbamoylpyridin-1-yl)-3,4-dihydroxy-oxolan-2-yl]methoxy-oxido-phosphoryl]oxy-phosphinic acid	53-84-9
nadh	Nicotinamide adenine dinucleotide - reduced	C21H27N7O14P2	-2
nadp	Nicotinamide adenine dinucleotide phosphate	C21H25N7O17P3	-3	[(2R,3R,4R,5R)-2-(6-aminopurin-9-yl)-5-[[[[(2R,3R,4R,5R)-5-(5-carbamoylpyridin-1-yl)-3,4-dihydroxy-oxolan-2-yl]methoxy-hydroxy-phosphoryl]oxy-hydroxy-phosphoryl]oxymethyl]-4-hydroxy-oxolan-3-yl]oxyphosphonic acid
nadph	Nicotinamide adenine dinucleotide phosphate - reduced	C21H26N7O17P3	-4
ncam	Nicotinamide	C6H6N2O	0	pyridine-3-carboxamide
nh4	Ammonium	H4N	1	azanium	14798-03-9
nh4oh	Ammonium hydroxide	H5NO	0	azanium hydroxide	16393-49-0
nicrnt	Nicotinate D-ribonucleotide	C11H12NO9P	-2	1-[(2R,3R,4R,5R)-3,4-dihydroxy-5-(phosphonooxymethyl)oxolan-2-yl]pyridine-5-carboxylic acid
no	Nitric oxide	NO	0		90880-94-7
no2	Nitrite	NO2	-1	2,4-dinitro-1-thiocyanato-benzene	1594-56-5
no3	Nitrate	NO3	-1	nitrate	84145-82-4
o2	O2	O2	0	molecular oxygen	58238-79-2
o2s	Superoxide anion	O2	-1		11062-77-4
oaa	Oxaloacetate	C4H2O5	-2	2-oxobutanedioic acid	149-63-3
occoa	Octanoyl-CoA (n-C8:0CoA)	C29H46N7O17P3S	-4	[(2R,3R,4R)-5-(6-aminopurin-9-yl)-4-hydroxy-2-[[hydroxy-[hydroxy-[(3R)-3-hydroxy-2,2-dimethyl-3-[2-(2-octanoylsulfanylethylcarbamoyl)ethylcarbamoyl]propoxy]phosphoryl]oxy-phosphoryl]oxymethyl]oxolan-3-yl]oxyphosphonic acid	1264-52-4
ocdca	octadecanoate (n-C18:0)	C18H35O2	-1	octadecanoate	646-29-7
ocdcea	octadecenoate (n-C18:1)	C18H33O2	-1
octa	octanoate (n-C8:0)	C8H15O2	-1	octanoate	74-81-7
octdp	all-trans-Octaprenyl diphosphate	C40H65O7P2	-3	(hydroxy-(3,7,11,15,19,23,27,31-octamethyldotriaconta-2,6,10,14,18,22,26,30-octaenoxy)phosphoryl)oxyphosphonic acid
odecoa	Octadecenoyl-CoA (n-C18:1CoA)	C39H64N7O17P3S	-4
ohpb	2-Oxo-3-hydroxy-4-phosphobutanoate	C4H4O8P	-3	(3S)-3-hydroxy-2-oxo-4-phosphonooxy-butanoic acid
omdtria	octa-methyl dotriacontanoic acid (C32:0 with 7 methyl branches)	C40H79O2	-1
omtta	octa-methyl tetracontatricosanoic acid (C34:0, 8 methyl-branched carbons)	C42H83O2	-1
orn	Ornithine	C5H13N2O2	1	(2R)-2,5-diaminopentanoic acid	1069-31-4
orot	Orotate	C5H3N2O4	-1	2,6-dioxo-3H-pyrimidine-4-carboxylate	73-97-2
orot5p	Orotidine 5'-phosphate	C10H10N2O11P	-3	3-[(2R,3R,4R,5R)-3,4-dihydroxy-5-(phosphonooxymethyl)oxolan-2-yl]-2,6-dioxo-pyrimidine-4-carboxylic acid	2149-82-8
oxa	Oxalate	C2O4	-2	oxalic acid	97993-78-7
oxalcoa	Oxalyl-CoA	C23H31N7O19P3S	-5	2-[3-[[4-[[[5-(6-aminopurin-9-yl)-4-hydroxy-3-phosphonooxy-oxolan-2-yl]methoxy-hydroxy-phosphoryl]oxy-hydroxy-phosphoryl]oxy-2-hydroxy-3,3-dimethyl-butanoyl]amino]propanoylamino]ethylsulfanylcarbonylformic acid
pa160	1,2-dihexadecanoyl-sn-glycerol 3-phosphate	C35H67O8P1	-2
pa160190	1,2-sn-glycerol 3-phosphate	C38H73O8P	-2
pa190190	1,2-sn-glycerol 3-phosphate	C41H79O8P	-2
pac	Phenylacetic acid	C8H7O2	-1	2-phenylacetic acid	114-70-5
pacald	Phenylacetaldehyde	C8H8O	0	2-phenylacetaldehyde	122-78-1
palmACP	Palmitoyl-ACP (n-C16:0ACP)	C27H51N2O8PRS	-1
pan4p	Pantetheine 4'-phosphate	C11H21N2O7PS	-2	[3-hydroxy-2,2-dimethyl-3-[2-(2-sulfanylethylcarbamoyl)ethylcarbamoyl]propoxy]phosphonic acid	2226-71-3
pant-R	(R)-Pantoate	C6H11O4	-1	(2R)-2,4-dihydroxy-3,3-dimethyl-butanoic acid	470-29-1
pap	Adenosine 3',5'-bisphosphate	C10H11N5O10P2	-4	[(2R,3R,4R,5R)-5-(6-aminopurin-9-yl)-4-hydroxy-3-phosphonooxy-oxolan-2-yl]methoxyphosphonic acid	75431-54-8
paps	3'-Phosphoadenylyl sulfate	C10H11N5O13P2S	-4	6-amino-9-[(2R,3R,4R,5R)-3-hydroxy-5-[(hydroxy-sulfooxy-phosphoryl)oxymethyl]-4-phosphonooxy-oxolan-2-yl]purine
pat	penta-acyl trehalose	C138H264O16	0
pdima	phthiocerol dimycocerosate A (Mtb)	C96H190O5	0
pdx5p	Pyridoxine 5'-phosphate	C8H10NO6P	-2	[5-hydroxy-4-(hydroxymethyl)-6-methyl-pyridin-3-yl]methoxyphosphonic acid
pe160	phosphatidylethanolamine (dihexadecanoyl, n-C16:0)	C37H74N1O8P1	0
pe180	phosphatidylethanolamine (dioctadecanoyl, n-C18:0)	C41H82N1O8P1	0
peamn	Phenethylamine	C8H12N	1	2-phenylethanamine	71750-39-5
pep	Phosphoenolpyruvate	C3H2O6P	-3	2-phosphonooxyprop-2-enoic acid
peptido_EC	Peptidoglycan subunit of Escherichia coli	C40H62N8O21	-2
peptido_TB1	peptidoglycan subunit (for Mycobacterium tuberculosis)	C39H63N8O19	-1
peptido_TB2	peptidoglycan subunit (for Mycobacterium tuberculosis)	C39H63N8O19	-1
pg160	Phosphatidylglycerol (dihexadecanoyl, n-C16:0)	C38H74O10P1	-1
pg160190	Phosphatidylglycerol (hexadecanoyl, methylstearoyl)	C41H80O10P	-1
pg190	Phosphatidylglycerol (dimethylstearoyl, C19:0)	C44H86O10P	-1
pgp160	Phosphatidylglycerophosphate (dihexadecanoyl, n-C16:0)	C38H73O13P2	-3
pgp160190	Phosphatidylglycerophosphate (hexadecanoyl, tuberculostearoyl, C16:0, C19:0)	C41H79O13P2	-3
pgp190	Phosphatidylglycerophosphate (dituberculostearoyl, C19:0)	C44H85O13P2	-3
phdca	phenol palmitic acid	C23H37O3	-1
phdcaACP	phenol palmitic acid ACP	C34H57N2O9PRS	-1
phdcacoa	phenol palmitic coenzyme A	C44H68N7O18P3S	-4
phe-L	L-Phenylalanine	C9H11NO2	0	(2S)-2-amino-3-phenyl-propanoic acid	67675-33-6
pheme	Protoheme	C34H30FeN4O4	-2
phom	O-Phospho-L-homoserine	C4H8NO6P	-2	(2S)-2-amino-4-phosphonooxy-butanoic acid	4210-66-6
phpyr	Phenylpyruvate	C9H7O3	-1	(Z)-2-hydroxy-3-phenyl-prop-2-enoic acid	5801-57-0
phthcl	phthiocol (oxidized)	C11H8O3	0
phthclh2	phthiocol (reduced)	C11H10O3	0
phthdl	phthiodolone	C31H62O3	0
phthiocerol	phthiocerol A	C32H66O3	0
phthr	O-Phospho-4-hydroxy-L-threonine	C4H8NO7P	-2	(2S,3S)-2-amino-3-hydroxy-4-phosphonooxy-butanoic acid
pi	Phosphate	HO4P	-2	phosphate	264888-19-9
pmcoa	Pimeloyl-CoA	C28H41N7O19P3S	-5	6-[2-[3-[[(2R)-4-[[[(2R,3R,4R,5R)-5-(6-aminopurin-9-yl)-4-hydroxy-3-phosphonooxy-oxolan-2-yl]methoxy-hydroxy-phosphoryl]oxy-hydroxy-phosphoryl]oxy-2-hydroxy-3,3-dimethyl-butanoyl]amino]propanoylamino]ethylsulfanylcarbonyl]hexanoic acid	74648-15-0
pmhexc	penta-methyl hexacosanoate	C31H61O2	-1
pmocta	penta-methyl octacosanoate	C33H65O2	-1
pmtcoa	Palmitoyl-CoA (n-C16:0CoA)	C37H62N7O17P3S	-4	[5-(6-aminopurin-9-yl)-2-[[[[3-[2-(2-hexadecanoylsulfanylethylcarbamoyl)ethylcarbamoyl]-3-hydroxy-2,2-dimethyl-propoxy]-hydroxy-phosphoryl]oxy-hydroxy-phosphoryl]oxymethyl]-4-hydroxy-oxolan-3-yl]oxyphosphonic acid	1763-10-6
pnto-R	(R)-Pantothenate	C9H16NO5	-1	3-[[(2R)-2,4-dihydroxy-3,3-dimethyl-butanoyl]amino]propanoate	20938-62-9
ppa	Propionate (n-C3:0)	C3H5O2	-1	propanoate
ppal	Propanal	C3H6O	0	propanal	123-38-6
ppbng	Porphobilinogen	C10H13N2O4	-1	3-[5-(aminomethyl)-4-(carboxymethyl)-1H-pyrrol-3-yl]propanoic acid
ppcoa	Propanoyl-CoA	C24H36N7O17P3S	-4	[5-(6-aminopurin-9-yl)-4-hydroxy-2-[[hydroxy-[hydroxy-[3-hydroxy-2,2-dimethyl-3-[2-(2-propanoylsulfanylethylcarbamoyl)ethylcarbamoyl]propoxy]phosphoryl]oxy-phosphoryl]oxymethyl]oxolan-3-yl]oxyphosphonic acid	317-66-8
ppdima	phenol phthiocerol dimycocerosate (Mtb)	C99H188O6	0
pphn	Prephenate	C10H8O6	-2	1-(2-carboxy-2-oxo-ethyl)-4-hydroxy-cyclohexa-2,5-diene-1-carboxylic acid
pphthdl	phenolic phthiodiolone	C34H60O4	0
pphthiocerol	phenolphtiocerol	C35H64O4	0
ppi	Diphosphate	HO7P2	-3	dioxido-oxo-phosphonatooxy-phosphorane	14000-31-8
ppp9	Protoporphyrin	C34H32N4O4	-2
pppg9	Protoporphyrinogen IX	C34H38N4O4	-2
pppi	Inorganic triphosphate	HO10P3	-4	oxido-oxo-diphosphonatooxy-phosphorane	14127-68-5
pram	5-Phospho-beta-D-ribosylamine	C5H11NO7P	-1	[(2R,3R,4R,5R)-5-amino-3,4-dihydroxy-oxolan-2-yl]methoxyphosphonic acid
pran	N-(5-Phospho-D-ribosyl)anthranilate	C12H13NO9P	-3	2-[[(2R,3R,4R,5R)-3,4-dihydroxy-5-(phosphonooxymethyl)oxolan-2-yl]amino]benzoic acid
prbamp	1-(5-Phosphoribosyl)-AMP	C15H19N5O14P2	-4	[(2R,3R,4R,5R)-5-[6-amino-9-[(2R,3R,4R,5R)-3,4-dihydroxy-5-(phosphonooxymethyl)oxolan-2-yl]purin-1-yl]-3,4-dihydroxy-oxolan-2-yl]methoxyphosphonic acid
prbatp	1-(5-Phosphoribosyl)-ATP	C15H19N5O20P4	-6	[[[(2R,3R,4R)-5-[1-[(3R,4R,5R)-3,4-dihydroxy-5-(phosphonooxymethyl)oxolan-2-yl]-6-imino-purin-9-yl]-3,4-dihydroxy-oxolan-2-yl]methoxy-hydroxy-phosphoryl]oxy-hydroxy-phosphoryl]oxyphosphonic acid
pre2	Precorrin 2	C42H40N4O16	-8		82542-92-5
pre3a	Precorrin 3A	C43H43N4O16	-7
pre3b	Precorrin 3B	C43H44N4O17	-6
pre4	Precorrin 4	C44H44N4O17	-8
pre5	Precorrin 5	C45H46N4O17	-8
pre6a	Precorrin 6A	C44H47N4O16	-7
pre6b	Precorrin 6B	C44H49N4O16	-7
pre8	Precorrin 8	C45H53N4O14	-7
prephth	phthiocerol precursor	C32H61O5	-1
prephthACP	phthiocerol precursor bound ACP	C43H81N2O11PRS	-1
prephthcoa	phthiocerol precursor bound coenzyme A	C53H92N7O20P3S	-4
prepphth	phenolic phthiocerol precursor	C35H59O6	-1
prepphthACP	phenolic phthiocerol precursor bound ACP	C46H79N2O12PRS	-1
prfp	1-(5-Phosphoribosyl)-5-[(5-phosphoribosylamino)methylideneamino]imidazole-4-carboxamide	C15H21N5O15P2	-4	[(2R,3R,4R,5R)-5-[4-carbamoyl-5-[[(E)-[(2R,3R,4R,5R)-3,4-dihydroxy-5-(phosphonooxymethyl)oxolan-2-yl]iminomethyl]amino]imidazol-1-yl]-3,4-dihydroxy-oxolan-2-yl]methoxyphosphonic acid
prlp	5-[(5-phospho-1-deoxyribulos-1-ylamino)methylideneamino]-1-(5-phosphoribosyl)imidazole-4-carboxamide	C15H21N5O15P2	-4	[(2R,3R)-5-[[[5-carbamoyl-3-[(2R,3R,4R,5R)-3,4-dihydroxy-5(phosphonooxymethyl)oxolan-2-yl]imidazol-4-yl]amino]methylideneamino]-2,3-dihydroxy-4-oxo-pentoxy]phosphonic acid
pro-L	L-Proline	C5H9NO2	0	(2R)-pyrrolidine-2-carboxylic acid	7005-20-1
prpp	5-Phospho-alpha-D-ribose 1-diphosphate	C5H8O14P3	-5	[[(2R,3R,4R,5R)-3,4-dihydroxy-5-(phosphonooxymethyl)oxolan-2-yl]oxy-hydroxy-phosphoryl]oxyphosphonic acid
ps160	phosphatidylserine (dihexadecanoyl, n-C16:0)	C38H73N1O10P1	-1
ps180	phosphatidylserine (dioctadecanoyl, n-C18:0)	C42H81N1O10P1	-1
psd5p	Pseudouridine 5'-phosphate	C9H11N2O9P	-2	[(2R,3R,4S,5S)-5-(2,4-dioxo-1H-pyrimidin-5-yl)-3,4-dihydroxy-oxolan-2-yl]methoxyphosphonic acid
pser-L	O-Phospho-L-serine	C3H6NO6P	-2	(2S)-2-amino-3-phosphonooxy-propanoic acid
ptcys	N-Pantothenoylcysteine	C12H21N2O6S	-1	(2R)-2-[3-[[(2R)-2,4-dihydroxy-3,3-dimethyl-butanoyl]amino]propanoylamino]-3-sulfanyl-propanoic acid
ptd1ino160	phosphatidyl 1D myo inositol	C41H78O13P	-1
ptd1ino160190	phosphatidyl 1D myo inositol (C16:0, C19:0)	C44H84O13P	-1
ptrc	Putrescine	C4H14N2	2	butane-1,4-diaine	333-93-7
ptth	Pantetheine	C11H22N2O4S	0	(2R)-2,4-dihydroxy-3,3-dimethyl-N-[2-(2-sulfanylethylcarbamoyl)ethyl]butanamide	496-65-1
pyam5p	Pyridoxamine 5'-phosphate	C8H12N2O5P	-1	[4-(aminomethyl)-5-hydroxy-6-methyl-pyridin-3-yl]methoxyphosphonic acid
pydam	Pyridoxamine	C8H13N2O2	1	4-(aminomethyl)-5-(hydroxymethyl)-2-methyl-pyridin-3-ol	85-87-0
pydx	Pyridoxal	C8H9NO3	0	3-hydroxy-5-(hydroxymethyl)-2-methyl-pyridine-4-carbaldehyde
pydx5p	Pyridoxal 5'-phosphate	C8H8NO6P	-2	(4-formyl-5-hydroxy-6-methyl-pyridin-3-yl)methoxyphosphonic acid
pydxn	Pyridoxine	C8H11NO3	0	(4-formyl-5-hydroxy-6-methyl-pyridin-3-yl)methoxyphosphonic acid
pyr	Pyruvate	C3H3O3	-1	2-oxopropanoic acid	127-17-3
q	Ubiquinone	C14H18O4	0		1339-63-5
q8	Ubiquinone-8	C49H74O4	0	2,3-dimethoxy-5-methyl-6-(3,7,11,15,19,23,27,31-octamethyldotriaconta-2,6,10,14,18,22,26,30-octaenyl)cyclohexa-2,5-diene-1,4-dione
q8h2	Ubiquinol-8	C49H76O4	0	2,3-dimethoxy-5-methyl-6-(3,7,11,15,19,23,27,31-octamethyldotriaconta-2,6,10,14,18,22,26,30-octaenyl)cyclohexa-2,5-diene-1,4-diol
qh2	Ubiquinol	C14H20O4	0	2,3-dimethoxy-5-methyl-6-(3-methylbut-2-enyl)benzene-1,4-diol
quln	Quinolinate	C7H3NO4	-2	pyridine-2,3-dicarboxylate
r1p	alpha-D-Ribose 1-phosphate	C5H9O8P	-2	[(2R,3R,4R,5R)-3,4-dihydroxy-5-(hydroxymethyl)oxolan-2-yl]oxyphosphonic acid	14075-00-4
r5p	alpha-D-Ribose 5-phosphate	C5H9O8P	-2	[(2R,3R,4R,5S)-3,4,5-trihydroxyoxolan-2-yl]methoxyphosphonic acid
ragund	rhamanosyl-N-acetylglucosamyl-undecaprenyl diphosphate	C69H113N1O16P2	-2
rbl-D	D-Ribulose	C5H10O5	0	2-(hydroxymethyl)oxolane-2,3,4-triol
rbl-L	L-Ribulose	C5H10O5	0	(3S,4S)-1,3,4,5-tetrahydroxypentan-2-one
rdmbzi	N1-(alpha-D-ribosyl)-5,6-dimethylbenzimidazole	C14H18N2O4	0	(2S,3R,4R,5R)-2-(5,6-dimethylbenzoimidazol-1-yl)-5-(hydroxymethyl)oxolane-3,4-diol	132-13-8
rhcys	S-Ribosyl-L-homocysteine	C9H17NO6S	0	2-amino-4-[(3,4,5-trihydroxyoxolan-2-yl)methylsulfanyl]butanoic acid
rib-D	D-Ribose	C5H10O5	0	(3R,4R,5R)-5-(hydroxymethyl)oxolane-2,3,4-triol	6915-40-8
ribflv	Riboflavin	C17H20N4O6	0		83-88-5
rmyc	mycolate compounds (all)	RMYC	-1
rppdima	rhamnose phenol phthiocerol dimycocerosate (Mtb)	C105H198O10	0
rrppdima	rhamnose rhamnose phenol phthiocerol dimycocerosate (Mtb)	C111H208O14	0
ru5p-D	D-Ribulose 5-phosphate	C5H9O8P	-2	[(2R,3R)-2,3,5-trihydroxy-4-oxo-pentoxy]phosphonic acid
ru5p-L	L-Ribulose 5-phosphate	C5H9O8P	-2	[(2S,3S)-2,3,5-trihydroxy-4-oxo-pentoxy]phosphonic acid	4151-19-3
s	Sulfur	S	0	hydrogen sulfide	81032-32-8
s7p	Sedoheptulose 7-phosphate	C7H13O10P	-2	(2,3,4,5,7-pentahydroxy-6-oxo-heptoxy)phosphonic acid	2646-35-7
salc	Salicylate	C7H5O3	-1	2-hydroxybenzoate
sbzcoa	O-Succinylbenzoyl-CoA	C32H39N7O20P3S	-5	4-[2-[2-[3-[[4-[[[5-(6-aminopurin-9-yl)-4-hydroxy-3-phosphonooxy-oxolan-2-yl]methoxy-hydroxy-phosphoryl]oxy-hydroxy-phosphoryl]oxy-2-hydroxy-3,3-dimethyl-butanoyl]amino]propanoylamino]ethylsulfanylcarbonyl]phenyl]-4-oxo-butanoic acid	72471-59-1
scl	sirohydrochlorin	C42H39N4O16	-7
scl2	sirohydrochlorin 2	C42H38N4O16	-8
sdhlam	S-Succinyldihydrolipoamide	C12H20NO4S2	-1	3-[(3R)-7-carbamoyl-1-sulfanyl-heptan-3-yl]sulfanylcarbonylpropanoic acid
selcys	Selenocysteine	C3H7NO2Se	0		3614-08-2
seln	Selenide	HSe	-1	hydrogen selenide	7783-07-5
ser-D	D-Serine	C3H7NO3	0
ser-L	L-Serine	C3H7NO3	0	(2S)-2-amino-3-hydroxy-propanoic acid	6898-95-9
seramp	L-seryl-AMP	C13H19N6O9P	0	[(2S)-2-amino-3-hydroxy-propanoyl]oxy-[[(2R,3R,4R)-5-(6-aminopurin-9-yl)-3,4-dihydroxy-oxolan-2-yl]methoxy]phosphinic acid	52435-67-3
sheme	Siroheme	C42H36FeN4O16	-8		52553-42-1
skm	Shikimate	C7H9O5	-1	(3R,4S,5R)-3,4,5-trihydroxycyclohexene-1-carboxylic acid
skm5p	Shikimate 5-phosphate	C7H8O8P	-3	(3R,4S,5R)-4,5-dihydroxy-3-phosphonooxy-cyclohexene-1-carboxylic acid
sl1	sulfonated tetra-acyl trehalose	C149H287O18S	-1
sl26da	N-Succinyl-LL-2,6-diaminoheptanedioate	C11H16N2O7	-2	2-amino-6-(3-carboxypropanoylamino)heptanedioic acid	26605-36-7
sl2a6o	N-Succinyl-2-L-amino-6-oxoheptanedioate	C11H12NO8	-3	(2S)-2-(3-carboxypropanoylamino)-6-oxo-heptanedioic acid
so3	Sulfite	O3S	-2
so4	Sulfate	O4S	-2
spmd	Spermidine	C7H22N3	3	N-(3-aminopropyl)butane-1,4-diamine	334-50-9
ssaltpp	Succinate semialdehyde-thiamin diphosphate anion	C16H21N4O10P2S	-3	4-[[2-[3-[(4-amino-2-methyl-pyrimidin-5-yl)methyl]-4-methyl-1-thia-3-azoniacyclopenta-2,4-dien-5-yl]ethoxy-hydroxy-phosphoryl]oxy-hydroxy-phosphoryl]oxy-4-hydroxy-butanoic acid
stcoa	Stearoyl-CoA (n-C18:0CoA)	C39H66N7O17P3S	-4	[(2R,3R,4R,5R)-5-(6-aminopurin-9-yl)-4-hydroxy-2-[[hydroxy-[hydroxy-[3-hydroxy-2,2-dimethyl-3-[2-(2-octadecanoylsulfanylethylcarbamoyl)ethylcarbamoyl]propoxy]phosphoryl]oxy-phosphoryl]oxymethyl]oxolan-3-yl]oxyphosphonic acid
sucarg	N2-Succinyl-L-arginine	C10H17N4O5	-1	2-(3-carboxypropanoylamino)-5-(diaminomethylideneamino)pentanoic acid
sucbz	o-Succinylbenzoate	C11H8O5	-2	2-(3-carboxypropanoyl)benzoic acid
succ	Succinate	C4H4O4	-2	butanedioat
succoa	Succinyl-CoA	C25H35N7O19P3S	-5	3-[2-[3-[[(2R)-4-[[[(2R,3R,4R,5R)-5-(6-aminopurin-9-yl)-4-hydroxy-3-phosphonooxy-oxolan-2-yl]methoxy-hydroxy-phosphoryl]oxy-hydroxy-phosphoryl]oxy-2-hydroxy-3,3-dimethyl-butanoyl]amino]propanoylamino]ethylsulfanylcarbonyl]propanoate
sucglu	N2-Succinyl-L-glutamate	C9H10NO7	-3	2-(3-carboxypropanoylamino)pentanedioic acid
sucgsa	N2-Succinyl-L-glutamate 5-semialdehyde	C9H11NO6	-2	2-(3-carboxypropanoylamino)-5-oxo-pentanoic acid
suchms	O-Succinyl-L-homoserine	C8H12NO6	-1	4-[(3S)-3-amino-3-carboxy-propoxy]-4-oxo-butanoic acid	1492-23-5
sucorn	N2-Succinyl-L-ornithine	C9H15N2O5	-1	5-amino-2-(3-carboxypropanoylamino)pentanoic acid
sucsal	Succinic semialdehyde	C4H5O3	-1	4-oxobutanoic acid	692-29-5
tamhexc	tetra-methyl hexacosanoate	C30H59O2	-1
tamlgnc	tri-methyl lignoceric acid	C28H55O2	-1
tamocta	tetra-methyl octacosanoate	C32H63O2	-1
tarab-D	tetra-arabinofuranoside	C20H34O17	0	(2R,3S,4R)-4-[(2R,3R,4S,5S)-3,4-dihydroxy-5-(hydroxymethyl)oxolan-2-yl]oxy-5-hydroxy-2,3-bis[[(2R,3R,4S,5R)-3,4,5-trihydroxyoxan-2-yl]oxy]pentanal	84685-94-9
tartr-L	L-tartrate	C4H4O6	-2	2,3-dihydroxybutanedioic acid
tat	tetra-acyl trehalose	C149H288O15	0
tcynt	Thiocyanate	CNS	-1	thiocyanate	81210-01-7
tdcoa	Tetradecanoyl-CoA (n-C14:0CoA)	C35H58N7O17P3S	-4	[5-(6-aminopurin-9-yl)-4-hydroxy-2-[[hydroxy-[hydroxy-[(3S)-3-hydroxy-2,2-dimethyl-3-[2-(2-tetradec-3-ynoylsulfanylethylcarbamoyl)ethylcarbamoyl]propoxy]phosphoryl]oxy-phosphoryl]oxymethyl]oxolan-3-yl]oxyphosphonic acid	3130-72-1
tdm1	trehalose dimycolate (alpha mycolate + methoxymycolate)	C174H332O15	0
tdm2	trehalose dimycolate (alpha mycolate + methoxymycolate)	C174H334O16	0
tdm3	trehalose dimycolate (alpha mycolate + ketomycolate)	C176H338O16	0
tdm4	trehalose dimycolate (alpha mycolate + methoxymycolate)	C176H336O15	0
thdp	2,3,4,5-Tetrahydrodipicolinate	C7H7NO4	-2	2,3,4,5-tetrahydropyridine-2,6-dicarboxylic acid
thf	5,6,7,8-Tetrahydrofolate	C19H21N7O6	-2	2-[[4-[(2-amino-4-oxo-5,6,7,8-tetrahydro-1H-pteridin-6-yl)methylamino]benzoyl]amino]pentanedioic acid	29347-89-5
thfglu	Tetrahydrofolyl-[Glu](2)	C24H27N8O9	-3	2-[[4-[[4-[(2-amino-4-oxo-5,6,7,8-tetrahydro-1H-pteridin-6-yl)methylamino]benzoyl]amino]-4-carboxy-butanoyl]amino]pentanedioic acid
thm	Thiamin	C12H17N4OS	1	2-[3-[(4-amino-2-methyl-pyrimidin-5-yl)methyl]-4-methyl-1-thia-3-azoniacyclopenta-2,4-dien-5-yl]ethanol
thmmp	Thiamin monophosphate	C12H16N4O4PS	-1	2-[3-[(4-amino-2-methyl-pyrimidin-5-yl)methyl]-4-methyl-1-thia-3-azoniacyclopenta-2,4-dien-5-yl]ethoxyphosphonic acid	532-40-1
thmpp	Thiamine diphosphate	C12H16N4O7P2S	-2	[2-[3-[(4-amino-2-methyl-pyrimidin-5-yl)methyl]-4-methyl-1-thia-3-azoniacyclopenta-2,4-dien-5-yl]ethoxy-hydroxy-phosphoryl]oxyphosphonic acid	154-87-0
thr-L	L-Threonine	C4H9NO3	0	(2S)-2-azaniumyl-3-methoxy-propanoate	32620-11-4
thym	Thymine	C5H6N2O2	0	5-methyl-1H-pyrimidine-2,4-dione	65-71-4
thymd	Thymidine	C10H14N2O5	0	1-[(2R,4S,5R)-4-hydroxy-5-(hydroxymethyl)oxolan-2-yl]-5-methyl-pyrimidine-2,4-dione	28854-96-8
tmbhn	tri-methyl behenic acid	C25H49O2	-1
tmha1	tetramycolyl hexaarabinoside (tdm1 + tdm2 +tre) (Mtb)	C360H684O40	0
tmha2	tetramycolyl hexaarabinoside (tdm1 + tdm3 + tre) (Mtb)	C362H688O40	0
tmha3	tetramycolyl hexaarabinoside (tdm1 + tdm4 + tre) (Mtb)	C362H686O39	0
tmha4	tetramycolyl hexaarabinoside (tdm2 + tdm3 + tre) (Mtb)	C362H690O41	0
tmha5	tetramycolyl hexaarabinoside (tdm2 + tdm4 + tre) (Mtb)	C362H688O40	0
tmha6	tetramycolyl hexaarabinoside (tdm3 + tdm4 + tre) (Mtb)	C364H692O40	0
tmhexc	tri-methyl hexacosanoate	C29H57O2	-1
tmlgnc	tri-methyl lignoceric acid	C27H53O2	-1
trdox	Oxidized thioredoxin	X	0
trdrd	Reduced thioredoxin	XH2	0		52500-60-4
tre	Trehalose	C12H22O11	0	2-(hydroxymethyl)-6-[3,4,5-trihydroxy-6-(hydroxymethyl)oxan-2-yl]oxy-oxane-3,4,5-triol	99-20-7
tre6p	alpha,alpha'-Trehalose 6-phosphate	C12H21O14P	-2	[(2R,3R,4S,5R,6R)-3,4,5-trihydroxy-6-[(2R,3R,4S,5R,6R)-3,4,5-trihydroxy-6-(hydroxymethyl)oxan-2-yl]oxy-oxan-2-yl]methoxyphosphonic acid
tres	trehalose 2 sulfate	C12H21O14S	-1
triat	tri-acyl trehalose	C75H142O14	0
trnaala	tRNA(Ala)	R	0
trnaglu	tRNA (Glu)	R	0
trp-L	L-Tryptophan	C11H12N2O2	0	(2S)-2-amino-3-(1H-indol-3-yl)propanoic acid	80206-30-0
tsul	Thiosulfate	O3S2	-2		14383-50-7
ttc	tetracosanoate (n-C24:0)	C24H47O2	-1		408-40-2
ttdca	tetradecanoate (n-C14:0)	C14H27O2	-1
tyr-L	L-Tyrosine	C9H11NO3	0	2,6-dimethoxybenzamide	21864-67-5
uAgl	UDP-N-acetylmuramoyl-L-alanyl-D-glutamyl-L-lysine	C34H52N7O24P2	-3	(2S)-2-[[(2R)-2-[[(2S)-2-[2-[(2R,3R,4R,5S,6R)-3-acetamido-2-[[[(2R,3R,4R,5R)-5-(2,4-dioxopyrimidin-1-yl)-3,4-dihydroxy-oxolan-2-yl]methoxy-hydroxy-phosphoryl]oxy-hydroxy-phosphoryl]oxy-5-hydroxy-6-(hydroxymethyl)oxan-4-yl]oxypropanoylamino]propanoyl]amino]-4-carboxy-butanoyl]amino]-6-amino-hexanoic acid
uAgla	UDP-N-acetylmuramoyl-L-alanyl-D-glutamyl-L-lysyl-D-alanyl-D-alanine	C40H62N9O26P2	-3	4-[2-[2-[3-acetamido-2-[[[5-(2,4-dioxopyrimidin-1-yl)-3,4-dihydroxy-oxolan-2-yl]methoxy-hydroxy-phosphoryl]oxy-hydroxy-phosphoryl]oxy-5-hydroxy-6-(hydroxymethyl)oxan-4-yl]oxypropanoylamino]propanoylamino]-4-[[5-amino-1-[1-(1-carboxyethylcarbamoyl)ethylcarbamoyl]pentyl]carbamoyl]butanoic acid
uGgl	UDP-N-acetylmuramoyl-L-alanyl-gamma-D-glutamyl-L-lysine	C34H52N7O24P2	-3	(2S)-2-[[4-[[(2S)-2-[2-[(3R,4R,5S,6R)-3-acetamido-2-[[[(2R,3R,4R,5R)-5-(2,4-dioxopyrimidin-1-yl)-3,4-dihydroxy-oxolan-2-yl]methoxy-hydroxy-phosphoryl]oxy-hydroxy-phosphoryl]oxy-5-hydroxy-6-(hydroxymethyl)oxan-4-yl]oxypropanoylamino]propanoyl]amino]-4-carboxy-butanoyl]amino]-6-amino-hexanoic acid
uGgla	UDP-N-acetylmuramoyl-L-alanyl-gamma-D-glutamyl-L-lysyl-D-alanyl-D-alanine	C40H62N9O26P2	-3	(2R)-2-[[(2S)-2-[2-[(2R,3R,4R,5S,6R)-3-acetamido-2-[[[(2R,3R,4R,5R)-5-(2,4-dioxopyrimidin-1-yl)-3,4-dihydroxy-oxolan-2-yl]methoxy-hydroxy-phosphoryl]oxy-hydroxy-phosphoryl]oxy-5-hydroxy-6-(hydroxymethyl)oxan-4-yl]oxypropanoylamino]propanoyl]amino]-4-[[(1S)-5-amino-1-[[(1R)-1-[[(1R)-1-carboxyethyl]carbamoyl]ethyl]carbamoyl]pentyl]carbamoyl]butanoic acid
uaAgla	Undecaprenyl-diphospho-N-acetylmuramoyl-L-alanyl-D-glutamyl-L-lysyl-D-alanyl-D-alanine	C86H140N7O21P2	-3	(4R)-4-[[(2S)-2-[2-[(3R,4R,5S,6R)-3-acetamido-5-hydroxy-2-[hydroxy-(hydroxy-(3,7,11,15,19,23,27,31,35,39,43-undecamethyltetratetraconta-2,6,10,14,18,22,26,30,34,38,42-undecaenoxy)phosphoryl)oxy-phosphoryl]oxy-6-(hydroxymethyl)oxan-4-yl]oxypropanoylamino]propanoyl]amino]-4-[[(1S)-5-amino-1[[(1R)-1[[(1R)-1carboxyethyl]carbamoyl]ethyl]carbamoyl]pentyl]carbamoyl]butanoic acid
uaGgla	Undecaprenyl-diphospho-N-acetylmuramoyl-L-alanyl-gamma-D-glutamyl-L-lysyl-D-alanyl-D-alanine	C86H140N7O21P2	-3	(2R)-2-[[(2S)-2-[2-[(3R,4R,5S,6R)-3-acetamido-5-hydroxy-2-[hydroxy-(hydroxy-(3,7,11,15,19,23,27,31,35,39,43-undecamethyltetratetraconta-2,6,10,14,18,22,26,30,34,38,42-undecaenoxy)phosphoryl)oxy-phosphoryl]oxy-6-(hydroxymethyl)oxan-4-yl]oxypropanoylamino]propanoyl]amino]-4-[[(1S)-5-amino-1-[[(1R)-1-[[(1R)-1-carboxyethyl]carbamoyl]ethyl]carbamoyl]pentyl]carbamoyl]butanoic acid
uaaAgla	Undecaprenyl-diphospho-N-acetylmuramoyl-(N-acetylglucosamine)-L-alanyl-D-glutamyl-L-lysyl-D-alanyl-D-alanine	C94H153N8O26P2	-3	(4R)-4-[[(2S)-2-[2-[(3R,4R,5S,6R)-3-acetamido-5-[(2S,3R,4R,5S,6R)-3-acetamido-4,5-dihydroxy-6-(hydroxymethyl)oxan-2-yl]oxy-2-[hydroxy-(hydroxy-(3,7,11,15,19,23,27,31,35,39,43-undecamethyltetratetraconta-2,6,10,14,18,22,26,30,34,38,42-undecaenoxy)phosphoryl)oxy-phosphoryl]oxy-6-(hydroxymethyl)oxan-4-yl]oxypropanoylamino]propanoyl]amino]-4-[[(1S)-5-amino-1-[[(1R)-1-[[(1R)-1-carboxyethyl]carbamoyl]e…
uaaAgtla	Undecaprenyl-diphospho-N-acetylmuramoyl-(N-acetylglucosamine)-L-alanyl-D-glutaminyl-L-lysyl-D-alanyl-D-alanine	C94H155N9O25P2	-2	(2R)-2-[[(2R)-2-[[(2S)-2-[[(2R)-2-[[(2S)-2-[2-[(3R,4R,5S,6R)-3-acetamido-5-[(2S,3R,4R,5S,6R)-3-acetamido-4,5-dihydroxy-6-(hydroxymethyl)oxan-2-yl]oxy-2-[hydroxy-(hydroxy-(3,7,11,15,19,23,27,31,35,39,43-undecamethyltetratetraconta-2,6,10,14,18,22,26,30,34,38,42-undecaenoxy)phosphoryl)oxy-phosphoryl]oxy-6-(hydroxymethyl)oxan-4-yl]oxypropanoylamino]propanoyl]amino]-4-carbamoyl-butanoyl]amino]-6-amin…
uaaGgla	Undecaprenyl-diphospho-N-acetylmuramoyl-(N-acetylglucosamine)-L-alanyl-gamma-D-glutamyl-L-lysyl-D-alanyl-D-alanine	C94H153N8O26P2	-3	2-[[(2S)-2-[2-[(3R,4R,5S,6R)-3-acetamido-5-[(2S,3R,4R,5S,6R)-3-acetamido-4,5-dihydroxy-6-(hydroxymethyl)oxan-2-yl]oxy-2-[hydroxy-(hydroxy-(3,7,11,15,19,23,27,31,35,39,43-undecamethyltetratetraconta-2,6,10,14,18,22,26,30,34,38,42-undecaenoxy)phosphoryl)oxy-phosphoryl]oxy-6-(hydroxymethyl)oxan-4-yl]oxypropanoylamino]propanoyl]amino]-4-[[(1S)-5-amino-1-[[(1R)-1-[[(1R)-1-carboxyethyl]carbamoyl]ethyl]…
uaaGgtla	Undecaprenyl-diphospho-N-acetylmuramoyl-(N-acetylglucosamine)-L-alanyl-D-isoglutaminyl-L-lysyl-D-alanyl-D-alanine	C94H155N9O25P2	-2	(2R)-2-[[(2R)-2-[[(2S)-2-[[4-[[(2S)-2-[2-[(3R,4R,5S,6R)-3-acetamido-5-[(2S,3R,4R,5S,6R)-3-acetamido-4,5-dihydroxy-6-(hydroxymethyl)oxan-2-yl]oxy-2-[hydroxy-(hydroxy-(3,7,11,15,19,23,27,31,35,39,43-undecamethyltetratetraconta-2,6,10,14,18,22,26,30,34,38,42-undecaenoxy)phosphoryl)oxy-phosphoryl]oxy-6-(hydroxymethyl)oxan-4-yl]oxypropanoylamino]propanoyl]amino]-4-carbamoyl-butanoyl]amino]-6-amino-hex…
uaagmda	Undecaprenyl-diphospho-N-acetylmuramoyl-(N-acetylglucosamine)-L-ala-D-glu-meso-2,6-diaminopimeloyl-D-ala-D-ala	C95H152N8O28P2	-4
uaagtmda	Undecaprenyl-diphospho-N-acetylmuramoyl-(N-acetylglucosamine)-L-alanyl-D-glutaminyl-meso-2,6-diaminopimeloyl-D-alanyl-D-alanine	C95H154N9O27P2	-3
uaccg	UDP-N-acetyl-3-O-(1-carboxyvinyl)-D-glucosamine	C20H26N3O19P2	-3	(2S,6R)-6-[[(2R)-2-[[(2S)-2-[2-[(3R,4R,5S,6R)-3-acetamido-5-[(2S,3R,4R,5S,6R)-3-acetamido-4,5-dihydroxy-6-(hydroxymethyl)oxan-2-yl]oxy-2-[hydroxy-(hydroxy-(3,7,11,15,19,23,27,31,35,39,43-undecamethyltetratetraconta-2,6,10,14,18,22,26,30,34,38,42-undecaenoxy)phosphoryl)oxy-phosphoryl]oxy-6-(hydroxymethyl)oxan-4-yl]oxypropanoylamino]propanoyl]amino]-4-carbamoyl-butanoyl]amino]-2-amino-6-[[(1R)-1-[[…
uacgam	UDP-N-acetyl-D-glucosamine	C17H25N3O17P2	-2	[[(3R,4R,5S,6R)-3-acetamido-4,5-dihydroxy-6-(hydroxymethyl)oxan-2-yl]oxy-hydroxy-phosphoryl]oxy-[[(2R,3R,4R,5R)-5-(2,4-dioxopyrimidin-1-yl)-3,4-dihydroxy-oxolan-2-yl]methoxy]phosphinic acid
uagmda	Undecaprenyl-diphospho-N-acetylmuramoyl-L-alanyl-D-glutamyl-meso-2,6-diaminopimeloyl-D-alanyl-D-alanine	C87H139N7O23P2	-4	(2S,6R)-6-[[(2R)-2-[[(2S)-2-[2-[(3R,4R,5S,6R)-3-acetamido-5-hydroxy-2-[hydroxy-(hydroxy-(3,7,11,15,19,23,27,31,35,39,43-undecamethyltetratetraconta-2,6,10,14,18,22,26,30,34,38,42-undecaenoxy)phosphoryl)oxy-phosphoryl]oxy-6-(hydroxymethyl)oxan-4-yl]oxypropanoylamino]propanoyl]amino]-4-carboxy-butanoyl]amino]-2-amino-6-[[(1R)-1-[[(1R)-1-carboxyethyl]carbamoyl]ethyl]carbamoyl]hexanoic acid
uama	UDP-N-acetylmuramoyl-L-alanine	C23H33N4O20P2	-3	2-[2-[3-acetamido-2-[[[5-(2,4-dioxopyrimidin-1-yl)-3,4-dihydroxy-oxolan-2-yl]methoxy-hydroxy-phosphoryl]oxy-hydroxy-phosphoryl]oxy-5-hydroxy-6-(hydroxymethyl)oxan-4-yl]oxypropanoylamino]propanoic acid
uamag	UDP-N-acetylmuramoyl-L-alanyl-D-glutamate	C28H39N5O23P2	-4	2-[2-[2-[3-acetamido-2-[[[5-(2,4-dioxopyrimidin-1-yl)-3,4-dihydroxy-oxolan-2-yl]methoxy-hydroxy-phosphoryl]oxy-hydroxy-phosphoryl]oxy-5-hydroxy-6-(hydroxymethyl)oxan-4-yl]oxypropanoylamino]propanoylamino]pentanedioic acid
uamr	UDP-N-acetylmuramate	C20H28N3O19P2	-3	2-[3-acetamido-2-[[[5-(2,4-dioxopyrimidin-1-yl)-3,4-dihydroxy-oxolan-2-yl]methoxy-hydroxy-phosphoryl]oxy-hydroxy-phosphoryl]oxy-5-hydroxy-6-(hydroxymethyl)oxan-4-yl]oxypropanoic acid
udcpdp	Undecaprenyl diphosphate	C55H89O7P2	-3	[hydroxy-[(2E,6E,10E,14E,18E,22E,26E,30E,34E,38E)-3,7,11,15,19,23,27,31,35,39,43-ndecamethyltetratetraconta-2,6,10,14,18,22,26,30,34,38,42-undecaenoxy]phosphoryl]oxyphosphonic acid	31867-59-1
udcpp	Undecaprenyl phosphate	C55H89O4P	-2	[(2E,6E,10E,14E,18E,22E,26E,30E,34E,38E)-3,7,11,15,19,23,27,31,35,39,43-undecamethyltetratetraconta-2,6,10,14,18,22,26,30,34,38,42-undecaenoxy]phosphonic acid	25126-51-6
udp	UDP	C9H11N2O12P2	-3	[[5-(2,4-dioxopyrimidin-1-yl)-3,4-dihydroxy-oxolan-2-yl]methoxy-hydroxy-phosphoryl]oxyphosphonic acid	58-98-0
udpg	UDPglucose	C15H22N2O17P2	-2	[(2R,3R,4R,5R)-5-(2,4-dioxopyrimidin-1-yl)-3,4-dihydroxy-oxolan-2-yl]methoxy-[hydroxy-[(3R,4S,5R,6R)-3,4,5-trihydroxy-6-(hydroxymethyl)oxan-2-yl]oxy-phosphoryl]oxy-phosphinic acid	133-89-1
udpgal	UDPgalactose	C15H22N2O17P2	-2	[(2R,3R,4R)-5-(2,4-dioxopyrimidin-1-yl)-3,4-dihydroxy-oxolan-2-yl]methoxy-[hydroxy-[(3R,4S,5S,6R)-3,4,5-trihydroxy-6-(hydroxymethyl)oxan-2-yl]oxy-phosphoryl]oxy-phosphinic acid
udpgalfur	UDP-D-galacto-1,4-furanose	C15H22N2O17P2	-2	[[5-(1,2-dihydroxyethyl)-3,4-dihydroxy-oxolan-2-yl]oxy-hydroxy-phosphoryl]oxy-[[5-(2,4-dioxopyrimidin-1-yl)-3,4-dihydroxy-oxolan-2-yl]methoxy]phosphinic acid
udpglcur	UDP-D-glucuronate	C15H19N2O18P2	-3	(2S,3S,4S,5R,6R)-6-[[[(2R,3R,4R,5R)-5-(2,4-dioxopyrimidin-1-yl)-3,4-dihydroxy-oxolan-2-yl]methoxy-hydroxy-phosphoryl]oxy-hydroxy-phosphoryl]oxy-3,4,5-trihydroxy-oxane-2-carboxylic acid
ugagmda	Undecaprenyl-diphospho-N-glycolylmuramoyl-(N-acetylglucosamine)-L-ala-D-glu-meso-2,6-diaminopimeloyl-D-ala-D-ala	C95H152N8O29P2	-4
ugggmda	Undecaprenyl-diphospho-N-glycolylmuramoyl-L-alanyl-D-glutamyl-meso-2,6-diaminopimeloyl-D-alanyl-D-alanine	C87H139N7O24P2	-4
uggmd	UDP-N-glycolylmuramoyl-L-alanyl-D-gamma-glutamyl-meso-2,6-diaminopimelate	C35H51N7O27P2	-4
uggmda	UDP-N-glycolylmuramoyl-L-alanyl-D-glutamyl-meso-2,6-diaminopimeloyl-D-alanyl-D-alanine	C41H61N9O29P2	-4
ugma	UDP-N-glycolylmuramoyl-L-alanine	C23H33N4O21P2	-3
ugmag	UDP-N-glycolylmuramoyl-L-alanyl-D-glutamate	C28H39N5O24P2	-4
ugmd	UDP-N-acetylmuramoyl-L-alanyl-D-gamma-glutamyl-meso-2,6-diaminopimelate	C35H51N7O26P2	-4	2-[[(4R)-4-[[(2S)-2-[2-[(3R,4R,5S,6R)-3-acetamido-2-[[[(2R,3R,4R,5R)-5-(2,4-dioxopyrimidin-1-yl)-3,4-dihydroxy-oxolan-2-yl]methoxy-hydroxy-phosphoryl]oxy-hydroxy-phosphoryl]oxy-5-hydroxy-6-(hydroxymethyl)oxan-4-yl]oxypropanoylamino]propanoyl]amino]-4-carboxy-butanoyl]amino]-6-amino-heptanedioic acid
ugmda	UDP-N-acetylmuramoyl-L-alanyl-D-glutamyl-meso-2,6-diaminopimeloyl-D-alanyl-D-alanine	C41H61N9O28P2	-4	6-[[4-[2-[2-[3-acetamido-2-[[[5-(2,4-dioxopyrimidin-1-yl)-3,4-dihydroxy-oxolan-2-yl]methoxy-hydroxy-phosphoryl]oxy-hydroxy-phosphoryl]oxy-5-hydroxy-6-(hydroxymethyl)oxan-4-yl]oxypropanoylamino]propanoylamino]-4-carboxy-butanoyl]amino]-2-amino-6-[1-(1-carboxyethylcarbamoyl)ethylcarbamoyl]hexanoic acid
ugmr	UDP-N-glycolylmuramate	C20H28N3O20P2	-3
ump	UMP	C9H11N2O9P	-2	[(2R,3R,4R,5R)-5-(2,4-dioxopyrimidin-1-yl)-3,4-dihydroxy-oxolan-2-yl]methoxyphosphonic acid	81795-92-8
unaga	Undecaprenyl diphospho N-acetyl-glucosamine	C63H103NO12P2	-2
uppg1	Uroporphyrinogen I	C40H36N4O16	-8		1867-62-5
uppg3	Uroporphyrinogen III	C40H36N4O16	-8		1976-85-8
ura	Uracil	C4H4N2O2	0	1H-pyrimidine-2,4-dione	766-19-8
urea	Urea	CH4N2O	0	urea	58069-82-2
uri	Uridine	C9H12N2O6	0	1-[(2R,3R,4R,5R)-3,4-dihydroxy-5-(hydroxymethyl)oxolan-2-yl]pyrimidine-2,4-dione	68184-15-6
utp	UTP	C9H11N2O15P3	-4	[[[5-(2,4-dioxopyrimidin-1-yl)-3,4-dihydroxy-oxolan-2-yl]methoxy-hydroxy-phosphoryl]oxy-hydroxy-phosphoryl]oxyphosphonic acid	63-39-8
val-L	L-Valine	C5H11NO2	0	2-amino-3-methyl-butanoic acid	72-18-4
xan	Xanthine	C5H4N4O2	0	3,7-dihydropurine-2,6-dione	69-89-6
xmp	Xanthosine 5'-phosphate	C10H11N4O9P	-2	[(2R,3R,4R,5R)-5-(2,6-dioxo-3H-purin-9-yl)-3,4-dihydroxy-oxolan-2-yl]methoxyphosphonic acid	523-98-8
xtsn	Xanthosine	C10H12N4O6	0	9-[3,4-dihydroxy-5-(hydroxymethyl)oxolan-2-yl]-3H-purine-2,6-dione	146-80-5
xu5p-D	D-Xylulose 5-phosphate	C5H9O8P	-2	[(2R,3S)-2,3,5-trihydroxy-4-oxo-pentoxy]phosphonic acid	60802-29-1
xyl-D	D-Xylose	C5H10O5	0	oxane-2,3,4,5-tetrol	58-86-6
xylu-D	D-Xylulose	C5H10O5	0	1,3,4,5-tetrahydroxypentan-2-one	551-84-8

## Sheet: Biomass
coefficient	component
0.405957	ala-L
0.0226149	cys-L
0.120308	asp-L
0.0900074	glu-L
0.0481024	phe-L
0.335808	gly
0.0406175	his-L
0.0877315	ile-L
0.0390908	lys-L
0.204707	leu-L
0.0348899	met-L
0.0476998	asn-L
0.138035	pro-L
0.0581205	gln-L
0.120416	arg-L
0.143397	ser-L
0.135713	thr-L
0.205828	val-L
0.0201248	trp-L
0.031757	tyr-L
0.139026	amp
0.250952	cmp
0.243652	gmp
0.131604	ump
0.0034924	damp
0.00666312	dcmp
0.00665916	dgmp
0.0036539	dtmp
0.00797024	tre
0.00117601	tat
0.00125171	pat
0.00113725	sl1
0.00649166	tre6p
0.00647483	tres
0.163152	glc-D
0.0950652	man
0.0217225	rib-D
0.0554742	gal
0.230182	acgam1p
0.00279334	uamr
0.00100864	uaaAgla
0.00100864	uaaGgla
0.000986006	uaagmda
0.000977841	ugagmda
0.0253594	glyc
0.018851	peptido_TB1
0.018851	peptido_TB2
0.000731457	arabinanagalfragund
0.00168152	Ac1PIM1
0.00148881	Ac1PIM2
0.00133573	Ac1PIM3
0.00121119	Ac1PIM4
0.00127411	Ac2PIM2
0.00207677	PIM1
0.00179053	PIM2
0.00157364	PIM3
0.00140361	PIM4
0.00126675	PIM5
0.0011542	PIM6
0.00406129	pe160
0.00585906	clpn160190
0.0121931	ttdca
0.235153	hdca
0.0109402	hdcea
0.0348374	ocdca
0.0098498	ocdcea
0.095803	mocdca
0.0156769	arach
0.00784006	mbhn
0.0583527	hexc
0.00724066	pa160
0.00679842	pa160190
0.00640709	pa190190
0.00648761	pg160
0.0061303	pg160190
0.0058103	pg190
0.0110033	mycolate
0.00333804	kmycolate
0.00329055	mkmycolate
0.0033651	mmmycolate
0.00110556	tmha1
0.0011001	tmha2
0.0011036	tmha3
0.00109662	tmha4
0.00645391	phdca
0.00118499	mfrrppdima
0.00140211	mcbts
0.00149841	fcmcbtt
0.000272644	pdima
0.000263396	ppdima
60	atp
60	adp
60	pi
