# Supplementary material for: MetaMerge: scaling up genome-scale metabolic reconstructions with application to Mycobacterium tuberculosis
Source: Genome Biol. 2012 Jan 31;13(1):r6. doi: 10.1186/gb-2012-13-1-r6 (PMC3488975; doi:10.1186/gb-2012-13-1-r6)
Supplement: Additional file 5 — A list of errors corrected in the original M. tuberculosis models. This file contains a list of errors detected in the original M. tuberculosis models [13,14] and corrected in the Excel files contained in Additional file 4. Most of these are typographical errors, but some are due to inconsistent notations in different parts of the original Excel files. [file gb-2012-13-1-r6-S5.TXT]

GSMN-TB [Model 1]

Sheet 1 (reactions)

Row 7, column F: Rv0162c or Rv0761c or Rv1530 or Rv1862 or Rv3086 or Rv2259 should be Rv0162c OR Rv0761c OR Rv1530 OR Rv1862 OR Rv3086 OR Rv2259

Row 462, column E: 2.7.- should be 2.7.-.-

Row 738, column B: 1.01 PHOSPHO-PENTA-METHYL-TRICONTANOYL-COA + 1.01 GDPMAN = 1 MPM + 1.01 GDP + 1.01 COA should be 1.01 PHOSPHO-PENTA-METHYL-TRICONTANOYL-COA + 1.01 GDPMAN = 1 MPD + 1.01 GDP + 1.01 COA

Row 867, column B: 1 TAGxt = 1 TAGcat should be 1 TAGcatxt = 1 TAGcat

Sheet 2 (metabolites)

Row 98, column A: ARAbr1brGALACTANDPP should be ARA[1]GALACTANDPP

Row 118, column A: brn-1brPOLYP should be (n-1)POLYP

Row 119, column A: brnbrPOLYP should be (n)POLYP

Row 420, column A: MOLYBDENUM should be MOLYBDENUM-CO

Row 607, column A: TAG should be TAGcat

Row 630, column A: TREHALOSEMONOMYCOLATEbrCYbr should be TREHALOSEMONOMYCOLATE(CY)

Row 641, column A: UDPbrNAM:NGMbrAGMDAPIM should be UDP[NAM:NGM]AGMDAPIM

Row 642, column A: UDPbrNAM:NGMbrAGMDAPIMAA should be UDP[NAM:NGM]AGMDAPIMAA

Row 643, column A: UDPbrNAM:NGMbrALA should be UDP[NAM:NGM]ALA

Row 644, column A: UDPbrNAM:NGMbrALAGLU should be UDP[NAM:NGM]ALAGLU

Errors (summarized):

No enzymes found in: hypothetical, No EC, no ec (a total of 59 reactions)

Some metabolites in the metabolite list remain unused in the reactions

5PARAPP; CATECHOL; CROTONOYLCOA; DGLN; DPPARA; FUC1P; GUAIACOL; IDP; ITP; LACTAL; MBTA-HOLO; MBTB-HOLO; MBTCD-HOLO; MBTE-HOLO; MBTF-HOLO; MYCOTHIONE; PPPI; PURI5P; RHYDROXYBUTANOYL; SUGARS; THPTGLU

Some metabolites in the reactions remain unlisted in the metabolite list

APO-LIPO, BSA, CISACONITATE, DC, DU, ELECTROPHILE-X, GLUC, GLUCAN, GLYN, H2X, HBARHAM1, HBARHAM2, HYDROXYGLU, MBT-HOLO, METHYLISOCITRATE, MYCOTHIOL-S-CONJUGATE, N-ACETYL-S-CONJUGATE, OCTANOYL-ACP, PHBAD1, PHBAD2, RTHIO*, SDLIPO, TAGbio, URI

Jamshidi and Palsson [Model 2]

Errors (summarized):

A total of 18 gene combinations were ambiguous - resolved by assuming they are in DNF form
