# Supplementary material for: MetaMerge: scaling up genome-scale metabolic reconstructions with application to Mycobacterium tuberculosis
Source: Genome Biol. 2012 Jan 31;13(1):r6. doi: 10.1186/gb-2012-13-1-r6 (PMC3488975; doi:10.1186/gb-2012-13-1-r6)
Supplement: Additional file 6 — Model 1 (Beste et al. [13]) in SBML. The model contains 873 reactions and 753 metabolites. Each reaction is annotated with lower and upper bounds on its flux, the EC numbers for the enzymes catalyzing it, the Boolean expression containing the genes it requires, the name and chemical equation of the reaction, and the pathway to which it belongs, whenever these are known. Each metabolite is annotated with its abbreviation, official name, molecular formula, IUPAC name, CAS number, and BioCyc and KEGG database identifiers, whenever these are known. [file gb-2012-13-1-r6-S6.XML]

<?xml version="1.0" encoding="UTF-8"?>
<sbml xmlns="http://www.sbml.org/sbml/level2/version4" xmlns:vCard="http://www.w3.org/2001/vcard-rdf/3.0#" xmlns:rdf="http://www.w3.org/1999/02/22-rdf-syntax-ns#" xmlns:dc="http://purl.org/dc/elements/1.1/" xmlns:dcterms="http://purl.org/dc/terms/" xmlns:bqbiol="http://biomodels.net/biology-qualifiers/" xmlns:bqmodel="http://biomodels.net/model-qualifiers/" level="2" version="4">
	<model metaid="metaid_GSMN-TB Model" name="GSMN-TB Model">
		<annotation>
			<rdf:RDF>
				<rdf:Description rdf:about="#metaid_GSMN-TB Model">
					<dc:creator rdf:parseType="Resource">
						<rdf:Bag>
							<rdf:li rdf:parseType="Resource">
								<vCard:N rdf:parseType="Resource">
									<vCard:Family>Chindelevitch</vCard:Family>
									<vCard:Given>Leonid</vCard:Given>
								</vCard:N>
								<vCard:EMAIL>leonidus@mit.edu</vCard:EMAIL>
								<vCard:ORG>
									<vCard:Orgname>Massachusetts Institute of Technology</vCard:Orgname>
								</vCard:ORG>
							</rdf:li>
						</rdf:Bag>
					</dc:creator>
					<dcterms:created rdf:parseType="Resource">
						<dcterms:W3CDTF>2010-7-27T14:31:4Z</dcterms:W3CDTF>
					</dcterms:created>
					<dcterms:modified rdf:parseType="Resource">
						<dcterms:W3CDTF>2010-7-27T14:31:4Z</dcterms:W3CDTF>
					</dcterms:modified>
				</rdf:Description>
			</rdf:RDF>
		</annotation>
		<listOfUnitDefinitions>
			<unitDefinition id="u" name="millimoles per gram (dry weight) per hour">
				<listOfUnits>
					<unit kind="mole" scale="-3"/>
					<unit kind="gram" exponent="-1"/>
					<unit kind="second" exponent="-1" multiplier="0.00027777"/>
				</listOfUnits>
			</unitDefinition>
		</listOfUnitDefinitions>
		<listOfCompartments>
			<compartment metaid="metaid_c_01" id="c_01" name="cytoplasm">
			</compartment>
			<compartment metaid="metaid_c_02" id="c_02" name="extracellular">
			</compartment>
		</listOfCompartments>
		<listOfSpeciesTypes>
			<speciesType metaid="metaid_t_0000" id="t_0000" name="13PDG">
				<notes>
					<body xmlns="http://www.w3.org/1999/xhtml">
						<p>Abbreviation:13PDG</p>
						<p>Official name:1,3-diphosphateglycerate</p>
						<p>IUPAC name:(2-hydroxy-2-phosphonooxycarbonyl-ethoxy)phosphonic acid</p>
						<p>CAS number:1981-49-3</p>
						<p>BioCyc ID:DPG</p>
						<p>KEGG ID:C00236</p>
					</body>
				</notes>
			</speciesType>
			<speciesType metaid="metaid_t_0001" id="t_0001" name="1-AMINO-PROPAN-2-OL">
				<notes>
					<body xmlns="http://www.w3.org/1999/xhtml">
						<p>Abbreviation:1-AMINO-PROPAN-2-OL</p>
						<p>Official name:1-amino-propan-2-ol</p>
						<p>IUPAC name:1-aminopropan-2-ol</p>
						<p>CAS number:78-96-6</p>
						<p>BioCyc ID:1-AMINO-PROPAN-2-OL</p>
						<p>KEGG ID:C03194</p>
					</body>
				</notes>
			</speciesType>
			<speciesType metaid="metaid_t_0002" id="t_0002" name="2A3KB">
				<notes>
					<body xmlns="http://www.w3.org/1999/xhtml">
						<p>Abbreviation:2A3KB</p>
						<p>Official name:2-amino-3-oxobutanoate</p>
						<p>IUPAC name:2-amino-3-oxo-butanoic acid</p>
						<p>BioCyc ID:AMINO-OXOBUT</p>
						<p>KEGG ID:C03214</p>
					</body>
				</notes>
			</speciesType>
			<speciesType metaid="metaid_t_0003" id="t_0003" name="2MBECOA">
				<notes>
					<body xmlns="http://www.w3.org/1999/xhtml">
						<p>Abbreviation:2MBECOA</p>
						<p>Official name:2-methylbut-2-enoyl-CoA (tiglyl-CoA, 2-methylcrotonoyl-CoA)</p>
						<p>IUPAC name:[5-(6-aminopurin-9-yl)-4-hydroxy-2-[[hydroxy-[hydroxy-[3-hydroxy-2,2-dimethyl-3-[2-[2-(2-methylbut-2-enoylsulfanyl)ethylcarbamoyl]ethylcarbamoyl]propoxy]phosphoryl]oxy-phosphoryl]oxymethyl]oxolan-3-yl]oxyphosphonic acid</p>
						<p>CAS number:6247-62-7</p>
						<p>KEGG ID:C03345</p>
					</body>
				</notes>
			</speciesType>
			<speciesType metaid="metaid_t_0004" id="t_0004" name="2MBUTCOA">
				<notes>
					<body xmlns="http://www.w3.org/1999/xhtml">
						<p>Abbreviation:2MBUTCOA</p>
						<p>Official name:S-2-methyl-butyryl-CoA</p>
						<p>BioCyc ID:2-METHYL-BUTYRYL-COA</p>
						<p>KEGG ID:C01033</p>
					</body>
				</notes>
			</speciesType>
			<speciesType metaid="metaid_t_0005" id="t_0005" name="2MBUTLIPO">
				<notes>
					<body xmlns="http://www.w3.org/1999/xhtml">
						<p>Abbreviation:2MBUTLIPO</p>
						<p>Official name:enzyme_N6-(S-[2-methylpropanoyl]dihydrolipoyl)lysine</p>
						<p>KEGG ID:C15977</p>
					</body>
				</notes>
			</speciesType>
			<speciesType metaid="metaid_t_0006" id="t_0006" name="2METHYLCISACONITATE">
				<notes>
					<body xmlns="http://www.w3.org/1999/xhtml">
						<p>Abbreviation:2METHYLCISACONITATE</p>
						<p>Official name:2-methyl-cis-aconitate</p>
						<p>IUPAC name:but-2-ene-1,2,3-tricarboxylic acid</p>
						<p>KEGG ID:C04225</p>
					</body>
				</notes>
			</speciesType>
			<speciesType metaid="metaid_t_0007" id="t_0007" name="2METHYLCITRATE">
				<notes>
					<body xmlns="http://www.w3.org/1999/xhtml">
						<p>Abbreviation:2METHYLCITRATE</p>
						<p>Official name:2-methylcitrate</p>
						<p>IUPAC name:2-hydroxybutane-1,2,3-tricarboxylic acid</p>
						<p>CAS number:6061-96-7</p>
						<p>KEGG ID:C02225</p>
					</body>
				</notes>
			</speciesType>
			<speciesType metaid="metaid_t_0008" id="t_0008" name="2METHYLISOCITRATE">
				<notes>
					<body xmlns="http://www.w3.org/1999/xhtml">
						<p>Abbreviation:2METHYLISOCITRATE</p>
						<p>Official name:0</p>
					</body>
				</notes>
			</speciesType>
			<speciesType metaid="metaid_t_0009" id="t_0009" name="2PCDPMDE">
				<notes>
					<body xmlns="http://www.w3.org/1999/xhtml">
						<p>Abbreviation:2PCDPMDE</p>
						<p>Official name:2-phospho-4-(cytidine_5'-diphospho)-2-C-methyl-D-erythritol</p>
						<p>IUPAC name:[4-[[[5-(4-amino-2-oxo-pyrimidin-1-yl)-3,4-dihydroxy-oxolan-2-yl]methoxy-hydroxy-phosphoryl]oxy-hydroxy-phosphoryl]oxy-1,3-dihydroxy-2-methyl-butan-2-yl]oxyphosphonic acid</p>
						<p>KEGG ID:C11436</p>
					</body>
				</notes>
			</speciesType>
			<speciesType metaid="metaid_t_0010" id="t_0010" name="2PG">
				<notes>
					<body xmlns="http://www.w3.org/1999/xhtml">
						<p>Abbreviation:2PG</p>
						<p>Official name:2-phosphoglycerate</p>
						<p>IUPAC name:(2S)-3-hydroxy-2-phosphonooxy-propanoic acid</p>
						<p>BioCyc ID:2-PG</p>
						<p>KEGG ID:C03673</p>
					</body>
				</notes>
			</speciesType>
			<speciesType metaid="metaid_t_0011" id="t_0011" name="2-PHOSPHO-L-LACTATE">
				<notes>
					<body xmlns="http://www.w3.org/1999/xhtml">
						<p>Abbreviation:2-PHOSPHO-L-LACTATE</p>
						<p>Official name:2-phospho-L-lactate</p>
					</body>
				</notes>
			</speciesType>
			<speciesType metaid="metaid_t_0012" id="t_0012" name="3DDAH7P">
				<notes>
					<body xmlns="http://www.w3.org/1999/xhtml">
						<p>Abbreviation:3DDAH7P</p>
						<p>Official name:3-deoxy-D-arabino-heptulosonate-7-phosphate</p>
						<p>IUPAC name:4,5,6-trihydroxy-2-oxo-7-phosphonooxy-heptanoic acid</p>
						<p>CAS number:2627-73-8</p>
						<p>BioCyc ID:3-DEOXY-D-ARABINO-HEPTULOSONATE-7-P</p>
						<p>KEGG ID:C04691</p>
					</body>
				</notes>
			</speciesType>
			<speciesType metaid="metaid_t_0013" id="t_0013" name="3MBECOA">
				<notes>
					<body xmlns="http://www.w3.org/1999/xhtml">
						<p>Abbreviation:3MBECOA</p>
						<p>Official name:3-methylbut-2-enoyl-CoA (3-methylcrotonyl-CoA)</p>
						<p>KEGG ID:C03069</p>
					</body>
				</notes>
			</speciesType>
			<speciesType metaid="metaid_t_0014" id="t_0014" name="3MBUTCOA">
				<notes>
					<body xmlns="http://www.w3.org/1999/xhtml">
						<p>Abbreviation:3MBUTCOA</p>
						<p>Official name:S-3-methyl-butyryl-CoA</p>
						<p>KEGG ID:C02939</p>
					</body>
				</notes>
			</speciesType>
			<speciesType metaid="metaid_t_0015" id="t_0015" name="3MBUTLIPO">
				<notes>
					<body xmlns="http://www.w3.org/1999/xhtml">
						<p>Abbreviation:3MBUTLIPO</p>
						<p>Official name:enzyme_N6-(S-[3-methylbutanoyl]dihydrolipoyl)lysine</p>
						<p>BioCyc ID:BCAA-dehydrogenase-3MB-DH-lipoyl</p>
						<p>KEGG ID:C15979</p>
					</body>
				</notes>
			</speciesType>
			<speciesType metaid="metaid_t_0016" id="t_0016" name="3PG">
				<notes>
					<body xmlns="http://www.w3.org/1999/xhtml">
						<p>Abbreviation:3PG</p>
						<p>Official name:3-phosphoglycerate</p>
						<p>IUPAC name:2-hydroxy-3-phosphonooxy-propanoic acid</p>
						<p>CAS number:820-11-1</p>
						<p>BioCyc ID:G3P</p>
						<p>KEGG ID:C00597</p>
					</body>
				</notes>
			</speciesType>
			<speciesType metaid="metaid_t_0017" id="t_0017" name="3PSER">
				<notes>
					<body xmlns="http://www.w3.org/1999/xhtml">
						<p>Abbreviation:3PSER</p>
						<p>Official name:3-phospho-serine</p>
						<p>IUPAC name:2-amino-3-phosphonooxy-propanoic acid</p>
						<p>CAS number:17885-08-4</p>
						<p>BioCyc ID:3-P-SERINE</p>
						<p>KEGG ID:C01005</p>
					</body>
				</notes>
			</speciesType>
			<speciesType metaid="metaid_t_0018" id="t_0018" name="3PSME">
				<notes>
					<body xmlns="http://www.w3.org/1999/xhtml">
						<p>Abbreviation:3PSME</p>
						<p>Official name:5-enolpyruvyl-shikimate-3-phosphate</p>
						<p>IUPAC name:5-(1-carboxyethenoxy)-4-hydroxy-3-phosphonooxy-cyclohexene-1-carboxylic acid</p>
						<p>BioCyc ID:3-ENOLPYRUVYL-SHIKIMATE-5P</p>
						<p>KEGG ID:C01269</p>
					</body>
				</notes>
			</speciesType>
			<speciesType metaid="metaid_t_0019" id="t_0019" name="4HPP">
				<notes>
					<body xmlns="http://www.w3.org/1999/xhtml">
						<p>Abbreviation:4HPP</p>
						<p>Official name:p-hydroxyphenylpyruvate</p>
						<p>IUPAC name:3-(4-hydroxyphenyl)-2-oxo-propanoic acid</p>
						<p>CAS number:156-39-8</p>
						<p>BioCyc ID:P-HYDROXY-PHENYLPYRUVATE</p>
						<p>KEGG ID:C01179</p>
					</body>
				</notes>
			</speciesType>
			<speciesType metaid="metaid_t_0020" id="t_0020" name="4PPNCYS">
				<notes>
					<body xmlns="http://www.w3.org/1999/xhtml">
						<p>Abbreviation:4PPNCYS</p>
						<p>Official name:R-4'-phosphopantothenoyl-L-cysteine</p>
						<p>BioCyc ID:R-4-PHOSPHOPANTOTHENOYL-L-CYSTEINE</p>
						<p>KEGG ID:C04352</p>
					</body>
				</notes>
			</speciesType>
			<speciesType metaid="metaid_t_0021" id="t_0021" name="4PPNTE">
				<notes>
					<body xmlns="http://www.w3.org/1999/xhtml">
						<p>Abbreviation:4PPNTE</p>
						<p>Official name:pantetheine_4'-phosphate</p>
						<p>IUPAC name:[3-hydroxy-2,2-dimethyl-3-[2-(2-sulfanylethylcarbamoyl)ethylcarbamoyl]propoxy]phosphonic acid</p>
						<p>CAS number:2226-71-3</p>
						<p>BioCyc ID:PANTETHEINE-P</p>
						<p>KEGG ID:C01134</p>
					</body>
				</notes>
			</speciesType>
			<speciesType metaid="metaid_t_0022" id="t_0022" name="4PPNTO">
				<notes>
					<body xmlns="http://www.w3.org/1999/xhtml">
						<p>Abbreviation:4PPNTO</p>
						<p>Official name:D-4'-phosphopantothenate</p>
						<p>IUPAC name:3-[(2-hydroxy-3,3-dimethyl-4-phosphonooxy-butanoyl)amino]propanoic acid</p>
						<p>BioCyc ID:4-P-PANTOTHENATE</p>
						<p>KEGG ID:C03492</p>
					</body>
				</notes>
			</speciesType>
			<speciesType metaid="metaid_t_0023" id="t_0023" name="5-AMINO-LEVULINATE">
				<notes>
					<body xmlns="http://www.w3.org/1999/xhtml">
						<p>Abbreviation:5-AMINO-LEVULINATE</p>
						<p>Official name:5-amino-levulinate</p>
						<p>IUPAC name:5-amino-4-oxo-pentanoic acid</p>
						<p>CAS number:106-60-5</p>
						<p>BioCyc ID:5-AMINO-LEVULINATE</p>
						<p>KEGG ID:C00430</p>
					</body>
				</notes>
			</speciesType>
			<speciesType metaid="metaid_t_0024" id="t_0024" name="5MTA">
				<notes>
					<body xmlns="http://www.w3.org/1999/xhtml">
						<p>Abbreviation:5MTA</p>
						<p>Official name:5'-methylthioadenosine</p>
						<p>IUPAC name:(2R,3R,4S,5S)-2-(6-aminopurin-9-yl)-5-(methylsulfanylmethyl)oxolane-3,4-diol</p>
						<p>BioCyc ID:5-METHYLTHIOADENOSINE</p>
						<p>KEGG ID:C00170</p>
					</body>
				</notes>
			</speciesType>
			<speciesType metaid="metaid_t_0025" id="t_0025" name="7-8-DIAMINONONANOATE">
				<notes>
					<body xmlns="http://www.w3.org/1999/xhtml">
						<p>Abbreviation:7-8-DIAMINONONANOATE</p>
						<p>Official name:7,8-Diaminononanoate</p>
						<p>IUPAC name:7,8-diaminononanoic acid</p>
						<p>BioCyc ID:DIAMINONONANOATE</p>
						<p>KEGG ID:C01037</p>
					</body>
				</notes>
			</speciesType>
			<speciesType metaid="metaid_t_0026" id="t_0026" name="8-AMINO7-OXONONANOATE">
				<notes>
					<body xmlns="http://www.w3.org/1999/xhtml">
						<p>Abbreviation:8-AMINO7-OXONONANOATE</p>
						<p>Official name:8-amino-7-oxononanoate</p>
						<p>IUPAC name:8-amino-7-oxo-nonanoic acid</p>
						<p>BioCyc ID:8-AMINO-7-OXONONANOATE</p>
						<p>KEGG ID:C01092</p>
					</body>
				</notes>
			</speciesType>
			<speciesType metaid="metaid_t_0027" id="t_0027" name="9-HEXADECENOATE">
				<notes>
					<body xmlns="http://www.w3.org/1999/xhtml">
						<p>Abbreviation:9-HEXADECENOATE</p>
						<p>Official name:9-hexadecenoate</p>
					</body>
				</notes>
			</speciesType>
			<speciesType metaid="metaid_t_0028" id="t_0028" name="9-HEXADECENOYL-ACP">
				<notes>
					<body xmlns="http://www.w3.org/1999/xhtml">
						<p>Abbreviation:9-HEXADECENOYL-ACP</p>
						<p>Official name:9-hexadecenoyl-ACP</p>
					</body>
				</notes>
			</speciesType>
			<speciesType metaid="metaid_t_0029" id="t_0029" name="9-HEXADECENOYL-COA">
				<notes>
					<body xmlns="http://www.w3.org/1999/xhtml">
						<p>Abbreviation:9-HEXADECENOYL-COA</p>
						<p>Official name:9-hexadecenoyl-CoA</p>
					</body>
				</notes>
			</speciesType>
			<speciesType metaid="metaid_t_0030" id="t_0030" name="9-OCTADECENOATE">
				<notes>
					<body xmlns="http://www.w3.org/1999/xhtml">
						<p>Abbreviation:9-OCTADECENOATE</p>
						<p>Official name:9-octadecenoate</p>
						<p>KEGG ID:C14641</p>
					</body>
				</notes>
			</speciesType>
			<speciesType metaid="metaid_t_0031" id="t_0031" name="9-OCTADECENOYL-ACP">
				<notes>
					<body xmlns="http://www.w3.org/1999/xhtml">
						<p>Abbreviation:9-OCTADECENOYL-ACP</p>
						<p>Official name:9-octadecenoyl-ACP</p>
					</body>
				</notes>
			</speciesType>
			<speciesType metaid="metaid_t_0032" id="t_0032" name="9-OCTADECENOYL-COA">
				<notes>
					<body xmlns="http://www.w3.org/1999/xhtml">
						<p>Abbreviation:9-OCTADECENOYL-COA</p>
						<p>Official name:9-octadecenoyl-CoA</p>
						<p>IUPAC name:[(2R,3R,4R,5R)-5-(6-aminopurin-9-yl)-4-hydroxy-2-[[hydroxy-[hydroxy-[(3R)-3-hydroxy-2,2-dimethyl-3-[2-[2-[(Z)-octadec-9-enoyl]sulfanylethylcarbamoyl]ethylcarbamoyl]propoxy]phosphoryl]oxy-phosphoryl]oxymethyl]oxolan-3-yl]oxyphosphonic acid</p>
						<p>CAS number:1716-06-9</p>
					</body>
				</notes>
			</speciesType>
			<speciesType metaid="metaid_t_0033" id="t_0033" name="A160GL3P">
				<notes>
					<body xmlns="http://www.w3.org/1999/xhtml">
						<p>Abbreviation:A160GL3P</p>
						<p>Official name:A160GL3P</p>
					</body>
				</notes>
			</speciesType>
			<speciesType metaid="metaid_t_0034" id="t_0034" name="A6RP">
				<notes>
					<body xmlns="http://www.w3.org/1999/xhtml">
						<p>Abbreviation:A6RP</p>
						<p>Official name:5-amino-6-(5'-phosphoribosylamino)uracil</p>
						<p>IUPAC name:[5-[(5-amino-2,6-dioxo-3H-pyrimidin-4-yl)amino]-3,4-dihydroxy-oxolan-2-yl]methoxyphosphonic acid</p>
						<p>BioCyc ID:CPD-602</p>
						<p>KEGG ID:C01268</p>
					</body>
				</notes>
			</speciesType>
			<speciesType metaid="metaid_t_0035" id="t_0035" name="A6RP5P">
				<notes>
					<body xmlns="http://www.w3.org/1999/xhtml">
						<p>Abbreviation:A6RP5P</p>
						<p>Official name:5-amino-6-(5'-phosphoribitylamino)uracil</p>
						<p>IUPAC name:[5-[(5-amino-2,6-dioxo-3H-pyrimidin-4-yl)amino]-2,3,4-trihydroxy-pentoxy]phosphonic acid</p>
						<p>BioCyc ID:CPD-1086</p>
						<p>KEGG ID:C04454</p>
					</body>
				</notes>
			</speciesType>
			<speciesType metaid="metaid_t_0036" id="t_0036" name="A6RP5P2">
				<notes>
					<body xmlns="http://www.w3.org/1999/xhtml">
						<p>Abbreviation:A6RP5P2</p>
						<p>Official name:5-amino-6-(5'-phosphoribosylamino)uracil</p>
						<p>IUPAC name:[5-[(5-amino-2,6-dioxo-3H-pyrimidin-4-yl)amino]-3,4-dihydroxy-oxolan-2-yl]methoxyphosphonic acid</p>
						<p>BioCyc ID:CPD-602</p>
						<p>KEGG ID:C01268</p>
					</body>
				</notes>
			</speciesType>
			<speciesType metaid="metaid_t_0037" id="t_0037" name="AACCOA">
				<notes>
					<body xmlns="http://www.w3.org/1999/xhtml">
						<p>Abbreviation:AACCOA</p>
						<p>Official name:acetoacetyl-CoA</p>
						<p>IUPAC name:[5-(6-aminopurin-9-yl)-4-hydroxy-2-[[hydroxy-[hydroxy-[3-hydroxy-2,2-dimethyl-3-[2-[2-(3-oxobutanoylsulfanyl)ethylcarbamoyl]ethylcarbamoyl]propoxy]phosphoryl]oxy-phosphoryl]oxymethyl]oxolan-3-yl]oxyphosphonic acid</p>
						<p>CAS number:1420-36-6</p>
						<p>BioCyc ID:ACETOACETYL-COA</p>
						<p>KEGG ID:C00332</p>
					</body>
				</notes>
			</speciesType>
			<speciesType metaid="metaid_t_0038" id="t_0038" name="ABUT">
				<notes>
					<body xmlns="http://www.w3.org/1999/xhtml">
						<p>Abbreviation:ABUT</p>
						<p>Official name:2-aceto-2-hydroxy-butyrate</p>
						<p>IUPAC name:2-ethyl-2-hydroxy-3-oxo-butanoic acid</p>
						<p>CAS number:3142-65-2</p>
						<p>BioCyc ID:2-ACETO-2-HYDROXY-BUTYRATE</p>
						<p>KEGG ID:C06006</p>
					</body>
				</notes>
			</speciesType>
			<speciesType metaid="metaid_t_0039" id="t_0039" name="AC">
				<notes>
					<body xmlns="http://www.w3.org/1999/xhtml">
						<p>Abbreviation:AC</p>
						<p>Official name:acetate</p>
						<p>IUPAC name:acetic acid</p>
						<p>CAS number:64-19-7</p>
						<p>BioCyc ID:ACET</p>
						<p>KEGG ID:C00033</p>
					</body>
				</notes>
			</speciesType>
			<speciesType metaid="metaid_t_0040" id="t_0040" name="AC1PIM1">
				<notes>
					<body xmlns="http://www.w3.org/1999/xhtml">
						<p>Abbreviation:AC1PIM1</p>
						<p>Official name:intermediate in phosphatidylinositol mannoside synthesis</p>
					</body>
				</notes>
			</speciesType>
			<speciesType metaid="metaid_t_0041" id="t_0041" name="AC1PIM2">
				<notes>
					<body xmlns="http://www.w3.org/1999/xhtml">
						<p>Abbreviation:AC1PIM2</p>
						<p>Official name:intermediate in phosphatidylinositol mannoside synthesis</p>
					</body>
				</notes>
			</speciesType>
			<speciesType metaid="metaid_t_0042" id="t_0042" name="AC1PIM3">
				<notes>
					<body xmlns="http://www.w3.org/1999/xhtml">
						<p>Abbreviation:AC1PIM3</p>
						<p>Official name:intermediate in phosphatidylinositol mannoside synthesis</p>
					</body>
				</notes>
			</speciesType>
			<speciesType metaid="metaid_t_0043" id="t_0043" name="AC2PIM1">
				<notes>
					<body xmlns="http://www.w3.org/1999/xhtml">
						<p>Abbreviation:AC2PIM1</p>
						<p>Official name:intermediate in phosphatidylinositol mannoside synthesis</p>
					</body>
				</notes>
			</speciesType>
			<speciesType metaid="metaid_t_0044" id="t_0044" name="AC2PIM2">
				<notes>
					<body xmlns="http://www.w3.org/1999/xhtml">
						<p>Abbreviation:AC2PIM2</p>
						<p>Official name:intermediate in phosphatidylinositol mannoside synthesis</p>
					</body>
				</notes>
			</speciesType>
			<speciesType metaid="metaid_t_0045" id="t_0045" name="AC2PIM3">
				<notes>
					<body xmlns="http://www.w3.org/1999/xhtml">
						<p>Abbreviation:AC2PIM3</p>
						<p>Official name:intermediate in phosphatidylinositol mannoside synthesis</p>
					</body>
				</notes>
			</speciesType>
			<speciesType metaid="metaid_t_0046" id="t_0046" name="AC3PIM1">
				<notes>
					<body xmlns="http://www.w3.org/1999/xhtml">
						<p>Abbreviation:AC3PIM1</p>
						<p>Official name:intermediate in phosphatidylinositol mannoside synthesis</p>
					</body>
				</notes>
			</speciesType>
			<speciesType metaid="metaid_t_0047" id="t_0047" name="AC3PIM2">
				<notes>
					<body xmlns="http://www.w3.org/1999/xhtml">
						<p>Abbreviation:AC3PIM2</p>
						<p>Official name:intermediate in phosphatidylinositol mannoside synthesis</p>
					</body>
				</notes>
			</speciesType>
			<speciesType metaid="metaid_t_0048" id="t_0048" name="AC3PIM3">
				<notes>
					<body xmlns="http://www.w3.org/1999/xhtml">
						<p>Abbreviation:AC3PIM3</p>
						<p>Official name:intermediate in phosphatidylinositol mannoside synthesis</p>
					</body>
				</notes>
			</speciesType>
			<speciesType metaid="metaid_t_0049" id="t_0049" name="AC3PIM4">
				<notes>
					<body xmlns="http://www.w3.org/1999/xhtml">
						<p>Abbreviation:AC3PIM4</p>
						<p>Official name:intermediate in phosphatidylinositol mannoside synthesis</p>
					</body>
				</notes>
			</speciesType>
			<speciesType metaid="metaid_t_0050" id="t_0050" name="AC3PIM5">
				<notes>
					<body xmlns="http://www.w3.org/1999/xhtml">
						<p>Abbreviation:AC3PIM5</p>
						<p>Official name:intermediate in phosphatidylinositol mannoside synthesis</p>
					</body>
				</notes>
			</speciesType>
			<speciesType metaid="metaid_t_0051" id="t_0051" name="AC4PIM1">
				<notes>
					<body xmlns="http://www.w3.org/1999/xhtml">
						<p>Abbreviation:AC4PIM1</p>
						<p>Official name:intermediate in phosphatidylinositol mannoside synthesis</p>
					</body>
				</notes>
			</speciesType>
			<speciesType metaid="metaid_t_0052" id="t_0052" name="AC4PIM2">
				<notes>
					<body xmlns="http://www.w3.org/1999/xhtml">
						<p>Abbreviation:AC4PIM2</p>
						<p>Official name:intermediate in phosphatidylinositol mannoside synthesis</p>
					</body>
				</notes>
			</speciesType>
			<speciesType metaid="metaid_t_0053" id="t_0053" name="AC4PIM3">
				<notes>
					<body xmlns="http://www.w3.org/1999/xhtml">
						<p>Abbreviation:AC4PIM3</p>
						<p>Official name:intermediate in phosphatidylinositol mannoside synthesis</p>
					</body>
				</notes>
			</speciesType>
			<speciesType metaid="metaid_t_0054" id="t_0054" name="AC4PIM5">
				<notes>
					<body xmlns="http://www.w3.org/1999/xhtml">
						<p>Abbreviation:AC4PIM5</p>
						<p>Official name:intermediate in phosphatidylinositol mannoside synthesis</p>
					</body>
				</notes>
			</speciesType>
			<speciesType metaid="metaid_t_0055" id="t_0055" name="AC4PIM6">
				<notes>
					<body xmlns="http://www.w3.org/1999/xhtml">
						<p>Abbreviation:AC4PIM6</p>
						<p>Official name:intermediate in phosphatidylinositol mannoside synthesis</p>
					</body>
				</notes>
			</speciesType>
			<speciesType metaid="metaid_t_0056" id="t_0056" name="AC4PIM7">
				<notes>
					<body xmlns="http://www.w3.org/1999/xhtml">
						<p>Abbreviation:AC4PIM7</p>
						<p>Official name:intermediate in phosphatidylinositol mannoside synthesis</p>
					</body>
				</notes>
			</speciesType>
			<speciesType metaid="metaid_t_0057" id="t_0057" name="ACACP">
				<notes>
					<body xmlns="http://www.w3.org/1999/xhtml">
						<p>Abbreviation:ACACP</p>
						<p>Official name:acetyl-ACP</p>
						<p>BioCyc ID:ACETYL-ACP</p>
						<p>KEGG ID:C05744 </p>
					</body>
				</notes>
			</speciesType>
			<speciesType metaid="metaid_t_0058" id="t_0058" name="ACAL">
				<notes>
					<body xmlns="http://www.w3.org/1999/xhtml">
						<p>Abbreviation:ACAL</p>
						<p>Official name:acetaldehyde</p>
						<p>IUPAC name:acetaldehyde</p>
						<p>BioCyc ID:ACETALD</p>
						<p>KEGG ID:C00084</p>
					</body>
				</notes>
			</speciesType>
			<speciesType metaid="metaid_t_0059" id="t_0059" name="ACCOA">
				<notes>
					<body xmlns="http://www.w3.org/1999/xhtml">
						<p>Abbreviation:ACCOA</p>
						<p>Official name:acetyl-CoA</p>
						<p>IUPAC name:[(2R,3R,4R,5R)-2-[[[[(3R)-3-[2-(2-acetylsulfanylethylcarbamoyl)ethylcarbamoyl]-3-hydroxy-2,2-dimethyl-propoxy]-hydroxy-phosphoryl]oxy-hydroxy-phosphoryl]oxymethyl]-5-(6-aminopurin-9-yl)-4-hydroxy-oxolan-3-yl]oxyphosphonic acid</p>
						<p>BioCyc ID:ACETYL-COA</p>
						<p>KEGG ID:C00024</p>
					</body>
				</notes>
			</speciesType>
			<speciesType metaid="metaid_t_0060" id="t_0060" name="ACETYLP">
				<notes>
					<body xmlns="http://www.w3.org/1999/xhtml">
						<p>Abbreviation:ACETYLP</p>
						<p>Official name:acetylphosphate</p>
						<p>IUPAC name:acetyloxyphosphonic acid</p>
						<p>CAS number:590-54-5</p>
						<p>BioCyc ID:ACETYL-P</p>
						<p>KEGG ID:C00227</p>
					</body>
				</notes>
			</speciesType>
			<speciesType metaid="metaid_t_0061" id="t_0061" name="ACLAC">
				<notes>
					<body xmlns="http://www.w3.org/1999/xhtml">
						<p>Abbreviation:ACLAC</p>
						<p>Official name:2-acetolactate</p>
						<p>IUPAC name:2-hydroxy-2-methyl-3-oxo-butanoic acid</p>
						<p>BioCyc ID:2-ACETO-LACTATE</p>
						<p>KEGG ID:C00900</p>
					</body>
				</notes>
			</speciesType>
			<speciesType metaid="metaid_t_0062" id="t_0062" name="ACP">
				<notes>
					<body xmlns="http://www.w3.org/1999/xhtml">
						<p>Abbreviation:ACP</p>
						<p>Official name:acyl-carrier-protein</p>
						<p>BioCyc ID:(ACP ACP-MONOMER RV0033-MONOMER)</p>
						<p>KEGG ID:C00229</p>
					</body>
				</notes>
			</speciesType>
			<speciesType metaid="metaid_t_0063" id="t_0063" name="ACRCOA">
				<notes>
					<body xmlns="http://www.w3.org/1999/xhtml">
						<p>Abbreviation:ACRCOA</p>
						<p>Official name:acrylyl-CoA</p>
						<p>CAS number:96837-31-9</p>
						<p>BioCyc ID:ACRYLYL-COA</p>
						<p>KEGG ID:C00894</p>
					</body>
				</notes>
			</speciesType>
			<speciesType metaid="metaid_t_0064" id="t_0064" name="ACTAC">
				<notes>
					<body xmlns="http://www.w3.org/1999/xhtml">
						<p>Abbreviation:ACTAC</p>
						<p>Official name:acetoacetate</p>
						<p>IUPAC name:3-oxobutanoic acid</p>
						<p>CAS number:623-58-5</p>
						<p>BioCyc ID:3-KETOBUTYRATE</p>
						<p>KEGG ID:C00164</p>
					</body>
				</notes>
			</speciesType>
			<speciesType metaid="metaid_t_0065" id="t_0065" name="ACYL-MAS">
				<notes>
					<body xmlns="http://www.w3.org/1999/xhtml">
						<p>Abbreviation:ACYL-MAS</p>
						<p>Official name:ACYL-MAS</p>
					</body>
				</notes>
			</speciesType>
			<speciesType metaid="metaid_t_0066" id="t_0066" name="ACYL-TRE-S-COA">
				<notes>
					<body xmlns="http://www.w3.org/1999/xhtml">
						<p>Abbreviation:ACYL-TRE-S-COA</p>
						<p>Official name:ACYL-TRE-S-COA</p>
					</body>
				</notes>
			</speciesType>
			<speciesType metaid="metaid_t_0067" id="t_0067" name="AD">
				<notes>
					<body xmlns="http://www.w3.org/1999/xhtml">
						<p>Abbreviation:AD</p>
						<p>Official name:adenine</p>
						<p>IUPAC name:7H-purin-6-amine</p>
						<p>CAS number:5426-35-7</p>
						<p>BioCyc ID:ADENINE</p>
						<p>KEGG ID:C00147</p>
					</body>
				</notes>
			</speciesType>
			<speciesType metaid="metaid_t_0068" id="t_0068" name="ADCHOR">
				<notes>
					<body xmlns="http://www.w3.org/1999/xhtml">
						<p>Abbreviation:ADCHOR</p>
						<p>Official name:4-amino-4-deoxychorismate</p>
						<p>IUPAC name:4-amino-3-(1-carboxyethenoxy)cyclohexa-1,5-diene-1-carboxylic acid</p>
						<p>CAS number:97279-79-3</p>
						<p>BioCyc ID:4-AMINO-4-DEOXYCHORISMATE</p>
						<p>KEGG ID:C11355</p>
					</body>
				</notes>
			</speciesType>
			<speciesType metaid="metaid_t_0069" id="t_0069" name="ADENOSYLCOBINAMIDE">
				<notes>
					<body xmlns="http://www.w3.org/1999/xhtml">
						<p>Abbreviation:ADENOSYLCOBINAMIDE</p>
						<p>Official name:adenosylcobinamide</p>
						<p>BioCyc ID:ADENOSYLCOBINAMIDE</p>
						<p>KEGG ID:C06508</p>
					</body>
				</notes>
			</speciesType>
			<speciesType metaid="metaid_t_0070" id="t_0070" name="ADENOSYLCOBINAMIDE-GDP">
				<notes>
					<body xmlns="http://www.w3.org/1999/xhtml">
						<p>Abbreviation:ADENOSYLCOBINAMIDE-GDP</p>
						<p>Official name:adenosylcobinamide-GDP</p>
						<p>BioCyc ID:ADENOSYLCOBINAMIDE-GDP</p>
						<p>KEGG ID:C06510</p>
					</body>
				</notes>
			</speciesType>
			<speciesType metaid="metaid_t_0071" id="t_0071" name="ADENOSYLCOBINIMIDE-P">
				<notes>
					<body xmlns="http://www.w3.org/1999/xhtml">
						<p>Abbreviation:ADENOSYLCOBINIMIDE-P</p>
						<p>Official name:adenosylcobinamide-P</p>
						<p>BioCyc ID:ADENOSYLCOBINAMIDE-P</p>
						<p>KEGG ID:C06509</p>
					</body>
				</notes>
			</speciesType>
			<speciesType metaid="metaid_t_0072" id="t_0072" name="ADENOSYL-COBRATE">
				<notes>
					<body xmlns="http://www.w3.org/1999/xhtml">
						<p>Abbreviation:ADENOSYL-COBRATE</p>
						<p>Official name:adenosyl-cobyrate</p>
						<p>BioCyc ID:CPD-691</p>
						<p>KEGG ID:C06507</p>
					</body>
				</notes>
			</speciesType>
			<speciesType metaid="metaid_t_0073" id="t_0073" name="ADENOSYL-COBRINICACID-A-C-DIAMIDE">
				<notes>
					<body xmlns="http://www.w3.org/1999/xhtml">
						<p>Abbreviation:ADENOSYL-COBRINICACID-A-C-DIAMIDE</p>
						<p>Official name:adenosyl-cobyrinic acid a,c-diamide</p>
						<p>BioCyc ID:CPD-690</p>
						<p>KEGG ID:C06506</p>
					</body>
				</notes>
			</speciesType>
			<speciesType metaid="metaid_t_0074" id="t_0074" name="ADLIPO">
				<notes>
					<body xmlns="http://www.w3.org/1999/xhtml">
						<p>Abbreviation:ADLIPO</p>
						<p>Official name:enzyme_N6-(S-acetyldihydrolipoyl)lysine</p>
						<p>KEGG ID:C01136 </p>
					</body>
				</notes>
			</speciesType>
			<speciesType metaid="metaid_t_0075" id="t_0075" name="ADN">
				<notes>
					<body xmlns="http://www.w3.org/1999/xhtml">
						<p>Abbreviation:ADN</p>
						<p>Official name:adenosine</p>
						<p>IUPAC name:(2S,3R,4S,5R)-2-(6-aminopurin-9-yl)-5-(hydroxymethyl)oxolane-3,4-diol</p>
						<p>CAS number:524-69-6</p>
						<p>BioCyc ID:ADENOSINE</p>
						<p>KEGG ID:C00212</p>
					</body>
				</notes>
			</speciesType>
			<speciesType metaid="metaid_t_0076" id="t_0076" name="ADP">
				<notes>
					<body xmlns="http://www.w3.org/1999/xhtml">
						<p>Abbreviation:ADP</p>
						<p>Official name:adenosine-diphosphate</p>
						<p>IUPAC name:[[5-(6-aminopurin-9-yl)-3,4-dihydroxy-oxolan-2-yl]methoxy-hydroxy-phosphoryl]oxyphosphonic acid</p>
						<p>CAS number:58-64-0</p>
						<p>BioCyc ID:ADP</p>
						<p>KEGG ID:C00008</p>
					</body>
				</notes>
			</speciesType>
			<speciesType metaid="metaid_t_0077" id="t_0077" name="AGL3P">
				<notes>
					<body xmlns="http://www.w3.org/1999/xhtml">
						<p>Abbreviation:AGL3P</p>
						<p>Official name:1-acyl-sn-glycerol-3P</p>
						<p>KEGG ID:C00681</p>
					</body>
				</notes>
			</speciesType>
			<speciesType metaid="metaid_t_0078" id="t_0078" name="AHHMD">
				<notes>
					<body xmlns="http://www.w3.org/1999/xhtml">
						<p>Abbreviation:AHHMD</p>
						<p>Official name:2-amino-4-hydroxy-6-hydroxymethyl-7,8-dihydropteridine_diphosphate</p>
						<p>IUPAC name:[(2-amino-4-oxo-7,8-dihydro-1H-pteridin-6-yl)methoxy-hydroxy-phosphoryl]oxyphosphonic acid</p>
						<p>KEGG ID:C04807</p>
					</body>
				</notes>
			</speciesType>
			<speciesType metaid="metaid_t_0079" id="t_0079" name="AHHMP">
				<notes>
					<body xmlns="http://www.w3.org/1999/xhtml">
						<p>Abbreviation:AHHMP</p>
						<p>Official name:6-hydroxymethyl-dihydropterin</p>
						<p>BioCyc ID:AMINO-OH-HYDROXYMETHYL-DIHYDROPTERIDINE</p>
						<p>KEGG ID:C01300</p>
					</body>
				</notes>
			</speciesType>
			<speciesType metaid="metaid_t_0080" id="t_0080" name="AHMMP">
				<notes>
					<body xmlns="http://www.w3.org/1999/xhtml">
						<p>Abbreviation:AHMMP</p>
						<p>Official name:hydroxymethylpyrimidine</p>
						<p>IUPAC name:(4-amino-2-methyl-pyrimidin-5-yl)methanol</p>
						<p>CAS number:73-67-6</p>
						<p>BioCyc ID:HMP</p>
						<p>KEGG ID:C04752</p>
					</body>
				</notes>
			</speciesType>
			<speciesType metaid="metaid_t_0081" id="t_0081" name="AHTD">
				<notes>
					<body xmlns="http://www.w3.org/1999/xhtml">
						<p>Abbreviation:AHTD</p>
						<p>Official name:7,8-dihydroneopterin_3'-triphosphate</p>
						<p>BioCyc ID:DIHYDRONEOPTERIN-P3</p>
						<p>KEGG ID:C04895</p>
					</body>
				</notes>
			</speciesType>
			<speciesType metaid="metaid_t_0082" id="t_0082" name="AICAR">
				<notes>
					<body xmlns="http://www.w3.org/1999/xhtml">
						<p>Abbreviation:AICAR</p>
						<p>Official name:amino-4-imidazolecarboxamide_ribotide</p>
						<p>KEGG ID:C04677</p>
					</body>
				</notes>
			</speciesType>
			<speciesType metaid="metaid_t_0083" id="t_0083" name="AIR">
				<notes>
					<body xmlns="http://www.w3.org/1999/xhtml">
						<p>Abbreviation:AIR</p>
						<p>Official name:5-aminoimidazole_ribonucleotide</p>
						<p>IUPAC name:[(2R,3R,4R,5R)-5-(5-aminoimidazol-1-yl)-3,4-dihydroxy-oxolan-2-yl]methoxyphosphonic acid</p>
						<p>CAS number:25635-88-5</p>
						<p>BioCyc ID:5-PHOSPHORIBOSYL-5-AMINOIMIDAZOLE</p>
						<p>KEGG ID:C03373</p>
					</body>
				</notes>
			</speciesType>
			<speciesType metaid="metaid_t_0084" id="t_0084" name="AKG">
				<notes>
					<body xmlns="http://www.w3.org/1999/xhtml">
						<p>Abbreviation:AKG</p>
						<p>Official name:?-ketoglutarate</p>
						<p>IUPAC name:2-oxopentanedioic acid</p>
						<p>CAS number:328-50-7</p>
						<p>KEGG ID:C00026</p>
					</body>
				</notes>
			</speciesType>
			<speciesType metaid="metaid_t_0085" id="t_0085" name="AKP">
				<notes>
					<body xmlns="http://www.w3.org/1999/xhtml">
						<p>Abbreviation:AKP</p>
						<p>Official name:2-dehydropantoate</p>
						<p>IUPAC name:4-hydroxy-3,3-dimethyl-2-oxo-butanoic acid</p>
						<p>BioCyc ID:2-DEHYDROPANTOATE</p>
						<p>KEGG ID:C00966</p>
					</body>
				</notes>
			</speciesType>
			<speciesType metaid="metaid_t_0086" id="t_0086" name="ALA">
				<notes>
					<body xmlns="http://www.w3.org/1999/xhtml">
						<p>Abbreviation:ALA</p>
						<p>Official name:D-alanine</p>
						<p>BioCyc ID:D-ALANINE</p>
						<p>KEGG ID:C00133</p>
					</body>
				</notes>
			</speciesType>
			<speciesType metaid="metaid_t_0087" id="t_0087" name="ALAALA">
				<notes>
					<body xmlns="http://www.w3.org/1999/xhtml">
						<p>Abbreviation:ALAALA</p>
						<p>Official name:D-alanyl-D-alanine</p>
						<p>IUPAC name:(2R)-2-[[(2R)-2-aminopropanoyl]amino]propanoic acid</p>
						<p>BioCyc ID:D-ALA-D-ALA</p>
						<p>KEGG ID:C00993</p>
					</body>
				</notes>
			</speciesType>
			<speciesType metaid="metaid_t_0088" id="t_0088" name="AMINOACETONE">
				<notes>
					<body xmlns="http://www.w3.org/1999/xhtml">
						<p>Abbreviation:AMINOACETONE</p>
						<p>Official name:aminoacetone</p>
						<p>IUPAC name:1-aminopropan-2-one</p>
						<p>CAS number:7737-17-9</p>
						<p>BioCyc ID:AMINO-ACETONE</p>
						<p>KEGG ID:C01888</p>
					</body>
				</notes>
			</speciesType>
			<speciesType metaid="metaid_t_0089" id="t_0089" name="AMP">
				<notes>
					<body xmlns="http://www.w3.org/1999/xhtml">
						<p>Abbreviation:AMP</p>
						<p>Official name:adenosine-monophosphate</p>
						<p>IUPAC name:[5-(6-aminopurin-9-yl)-3,4-dihydroxy-oxolan-2-yl]methoxyphosphonic acid</p>
						<p>CAS number:61-19-8</p>
						<p>BioCyc ID:AMP</p>
						<p>KEGG ID:C00020</p>
					</body>
				</notes>
			</speciesType>
			<speciesType metaid="metaid_t_0090" id="t_0090" name="AMPMP">
				<notes>
					<body xmlns="http://www.w3.org/1999/xhtml">
						<p>Abbreviation:AMPMP</p>
						<p>Official name:hydroxymethylpyrimidine_phosphate</p>
						<p>IUPAC name:(4-amino-2-methyl-pyrimidin-5-yl)methoxyphosphonic acid</p>
						<p>BioCyc ID:AMINO-HYDROXYMETHYL-METHYL-PYR-P</p>
						<p>KEGG ID:C04556</p>
					</body>
				</notes>
			</speciesType>
			<speciesType metaid="metaid_t_0091" id="t_0091" name="AN">
				<notes>
					<body xmlns="http://www.w3.org/1999/xhtml">
						<p>Abbreviation:AN</p>
						<p>Official name:anthranilate</p>
						<p>IUPAC name:2-aminobenzoate</p>
						<p>BioCyc ID:ANTHRANILATE</p>
						<p>KEGG ID:C00108</p>
					</body>
				</notes>
			</speciesType>
			<speciesType metaid="metaid_t_0092" id="t_0092" name="APO-LIPO">
				<notes>
					<body xmlns="http://www.w3.org/1999/xhtml">
						<p>Abbreviation:APO-LIPO</p>
						<p>Official name:0</p>
					</body>
				</notes>
			</speciesType>
			<speciesType metaid="metaid_t_0093" id="t_0093" name="APS">
				<notes>
					<body xmlns="http://www.w3.org/1999/xhtml">
						<p>Abbreviation:APS</p>
						<p>Official name:adenylyl-sulfate</p>
						<p>IUPAC name:6-amino-9-[3,4-dihydroxy-5-[(hydroxy-sulfooxy-phosphoryl)oxymethyl]oxolan-2-yl]purine</p>
						<p>CAS number:485-84-7</p>
						<p>BioCyc ID:APS</p>
						<p>KEGG ID:C00224</p>
					</body>
				</notes>
			</speciesType>
			<speciesType metaid="metaid_t_0094" id="t_0094" name="ARABINOGALACTAN_PEPTIDOGLYCAN">
				<notes>
					<body xmlns="http://www.w3.org/1999/xhtml">
						<p>Abbreviation:ARABINOGALACTAN_PEPTIDOGLYCAN</p>
						<p>Official name:arabinogalactan_peptidoglycan</p>
						<p>KEGG ID:C00569</p>
					</body>
				</notes>
			</speciesType>
			<speciesType metaid="metaid_t_0095" id="t_0095" name="ARABINOGALACTANDPP">
				<notes>
					<body xmlns="http://www.w3.org/1999/xhtml">
						<p>Abbreviation:ARABINOGALACTANDPP</p>
						<p>Official name:arabinogalactan-decaprenylphosphate</p>
					</body>
				</notes>
			</speciesType>
			<speciesType metaid="metaid_t_0096" id="t_0096" name="ARA[1]GALACTANDPP">
				<notes>
					<body xmlns="http://www.w3.org/1999/xhtml">
						<p>Abbreviation:ARA[1]GALACTANDPP</p>
						<p>Official name:ARA[1]GALACTANDPP</p>
					</body>
				</notes>
			</speciesType>
			<speciesType metaid="metaid_t_0097" id="t_0097" name="ARAFDPP">
				<notes>
					<body xmlns="http://www.w3.org/1999/xhtml">
						<p>Abbreviation:ARAFDPP</p>
						<p>Official name:arabinofuranose-decaprenylphosphate</p>
					</body>
				</notes>
			</speciesType>
			<speciesType metaid="metaid_t_0098" id="t_0098" name="ARG">
				<notes>
					<body xmlns="http://www.w3.org/1999/xhtml">
						<p>Abbreviation:ARG</p>
						<p>Official name:L-arginine</p>
						<p>IUPAC name:2-amino-5-(diaminomethylideneamino)pentanoic acid</p>
						<p>CAS number:74-79-3</p>
						<p>BioCyc ID:ARG</p>
						<p>KEGG ID:C00062</p>
					</body>
				</notes>
			</speciesType>
			<speciesType metaid="metaid_t_0099" id="t_0099" name="ARGSUCC">
				<notes>
					<body xmlns="http://www.w3.org/1999/xhtml">
						<p>Abbreviation:ARGSUCC</p>
						<p>Official name:L-arginino-succinate</p>
						<p>IUPAC name:2-[[N'-(4-amino-4-carboxy-butyl)carbamimidoyl]amino]butanedioic acid</p>
						<p>CAS number:92117-83-4</p>
						<p>BioCyc ID:L-ARGININO-SUCCINATE</p>
						<p>KEGG ID:C03406</p>
					</body>
				</notes>
			</speciesType>
			<speciesType metaid="metaid_t_0100" id="t_0100" name="ASER">
				<notes>
					<body xmlns="http://www.w3.org/1999/xhtml">
						<p>Abbreviation:ASER</p>
						<p>Official name:O-acetyl-L-serine</p>
						<p>IUPAC name:(2S)-3-acetyloxy-2-amino-propanoic acid</p>
						<p>CAS number:5147-00-2</p>
						<p>BioCyc ID:ACETYLSERINE</p>
						<p>KEGG ID:C00979</p>
					</body>
				</notes>
			</speciesType>
			<speciesType metaid="metaid_t_0101" id="t_0101" name="ASN">
				<notes>
					<body xmlns="http://www.w3.org/1999/xhtml">
						<p>Abbreviation:ASN</p>
						<p>Official name:L-asparagine</p>
						<p>IUPAC name:2-amino-3-carbamoyl-propanoic acid</p>
						<p>CAS number:7006-34-0</p>
						<p>BioCyc ID:ASN</p>
						<p>KEGG ID:C00152</p>
					</body>
				</notes>
			</speciesType>
			<speciesType metaid="metaid_t_0102" id="t_0102" name="ASP">
				<notes>
					<body xmlns="http://www.w3.org/1999/xhtml">
						<p>Abbreviation:ASP</p>
						<p>Official name:L-aspartate</p>
						<p>IUPAC name:(2S)-2-azaniumylbutanedioate</p>
						<p>BioCyc ID:L-ASPARTATE</p>
						<p>KEGG ID:C00049</p>
					</body>
				</notes>
			</speciesType>
			<speciesType metaid="metaid_t_0103" id="t_0103" name="ASP4P">
				<notes>
					<body xmlns="http://www.w3.org/1999/xhtml">
						<p>Abbreviation:ASP4P</p>
						<p>Official name:L-aspartyl-4-phosphate</p>
						<p>IUPAC name:2-amino-4-oxo-4-phosphonooxy-butanoic acid</p>
						<p>CAS number:22138-53-0</p>
						<p>BioCyc ID:L-BETA-ASPARTYL-P</p>
						<p>KEGG ID:C03082</p>
					</body>
				</notes>
			</speciesType>
			<speciesType metaid="metaid_t_0104" id="t_0104" name="ASPSA">
				<notes>
					<body xmlns="http://www.w3.org/1999/xhtml">
						<p>Abbreviation:ASPSA</p>
						<p>Official name:L-aspartate-semialdehyde</p>
						<p>IUPAC name:2-amino-4-oxo-butanoic acid</p>
						<p>CAS number:15106-57-7</p>
						<p>BioCyc ID:L-ASPARTATE-SEMIALDEHYDE</p>
						<p>KEGG ID:C00441</p>
					</body>
				</notes>
			</speciesType>
			<speciesType metaid="metaid_t_0105" id="t_0105" name="ASUC">
				<notes>
					<body xmlns="http://www.w3.org/1999/xhtml">
						<p>Abbreviation:ASUC</p>
						<p>Official name:adenylo-succinate</p>
						<p>IUPAC name:2-[[9-[3,4-dihydroxy-5-(phosphonooxymethyl)oxolan-2-yl]purin-6-yl]amino]butanedioic acid</p>
						<p>CAS number:19240-42-7</p>
						<p>BioCyc ID:ADENYLOSUCC</p>
						<p>KEGG ID:C03794</p>
					</body>
				</notes>
			</speciesType>
			<speciesType metaid="metaid_t_0106" id="t_0106" name="ATP">
				<notes>
					<body xmlns="http://www.w3.org/1999/xhtml">
						<p>Abbreviation:ATP</p>
						<p>Official name:adenosine-triphosphate</p>
						<p>IUPAC name:[[[5-(6-aminopurin-9-yl)-3,4-dihydroxy-oxolan-2-yl]methoxy-hydroxy-phosphoryl]oxy-hydroxy-phosphoryl]oxyphosphonic acid</p>
						<p>CAS number:56-65-5</p>
						<p>BioCyc ID:ATP</p>
						<p>KEGG ID:C00002</p>
					</body>
				</notes>
			</speciesType>
			<speciesType metaid="metaid_t_0107" id="t_0107" name="bALA">
				<notes>
					<body xmlns="http://www.w3.org/1999/xhtml">
						<p>Abbreviation:bALA</p>
						<p>Official name:?-alanine</p>
						<p>IUPAC name:3-aminopropanoic acid</p>
						<p>CAS number:87867-95-6</p>
						<p>KEGG ID:C00099</p>
					</body>
				</notes>
			</speciesType>
			<speciesType metaid="metaid_t_0108" id="t_0108" name="bDG1P">
				<notes>
					<body xmlns="http://www.w3.org/1999/xhtml">
						<p>Abbreviation:bDG1P</p>
						<p>Official name:?-D-Glucose_1-phosphate</p>
						<p>IUPAC name:[3,4,5-trihydroxy-6-(hydroxymethyl)oxan-2-yl]oxyphosphonic acid</p>
						<p>KEGG ID:C00663</p>
					</body>
				</notes>
			</speciesType>
			<speciesType metaid="metaid_t_0109" id="t_0109" name="bDG6P">
				<notes>
					<body xmlns="http://www.w3.org/1999/xhtml">
						<p>Abbreviation:bDG6P</p>
						<p>Official name:?-D-glucose-6-phosphate</p>
						<p>IUPAC name:(3,4,5,6-tetrahydroxyoxan-2-yl)methoxyphosphonic acid</p>
						<p>CAS number:56-73-5</p>
						<p>KEGG ID:C01172</p>
					</body>
				</notes>
			</speciesType>
			<speciesType metaid="metaid_t_0110" id="t_0110" name="bDGLC">
				<notes>
					<body xmlns="http://www.w3.org/1999/xhtml">
						<p>Abbreviation:bDGLC</p>
						<p>Official name:?-D-glucose</p>
						<p>IUPAC name:(2R,3R,4S,5R,6R)-6-(hydroxymethyl)oxane-2,3,4,5-tetrol</p>
						<p>CAS number:492-61-5</p>
						<p>KEGG ID:C00221</p>
					</body>
				</notes>
			</speciesType>
			<speciesType metaid="metaid_t_0111" id="t_0111" name="BETA-KETO-C22-ACYL-ACP">
				<notes>
					<body xmlns="http://www.w3.org/1999/xhtml">
						<p>Abbreviation:BETA-KETO-C22-ACYL-ACP</p>
						<p>Official name:intermediate in mycolic acid synthesis</p>
					</body>
				</notes>
			</speciesType>
			<speciesType metaid="metaid_t_0112" id="t_0112" name="BIOMASS">
				<notes>
					<body xmlns="http://www.w3.org/1999/xhtml">
						<p>Abbreviation:BIOMASS</p>
						<p>Official name:biomass</p>
					</body>
				</notes>
			</speciesType>
			<speciesType metaid="metaid_t_0113" id="t_0113" name="BIOTIN">
				<notes>
					<body xmlns="http://www.w3.org/1999/xhtml">
						<p>Abbreviation:BIOTIN</p>
						<p>Official name:biotin</p>
						<p>IUPAC name:5-(7-oxo-3-thia-6,8-diazabicyclo[3.3.0]oct-2-yl)pentanoic acid</p>
						<p>CAS number:58073-87-3</p>
						<p>BioCyc ID:BIOTIN</p>
						<p>KEGG ID:C00120</p>
					</body>
				</notes>
			</speciesType>
			<speciesType metaid="metaid_t_0114" id="t_0114" name="BIOTIN-BCCP">
				<notes>
					<body xmlns="http://www.w3.org/1999/xhtml">
						<p>Abbreviation:BIOTIN-BCCP</p>
						<p>Official name:biotin-BCCP</p>
					</body>
				</notes>
			</speciesType>
			<speciesType metaid="metaid_t_0115" id="t_0115" name="BIOTIN-CO2">
				<notes>
					<body xmlns="http://www.w3.org/1999/xhtml">
						<p>Abbreviation:BIOTIN-CO2</p>
						<p>Official name:BCCP-biotin-CO2</p>
						<p>BioCyc ID:BCCP-BIOTIN-CO2</p>
					</body>
				</notes>
			</speciesType>
			<speciesType metaid="metaid_t_0116" id="t_0116" name="(n-1)POLYP">
				<notes>
					<body xmlns="http://www.w3.org/1999/xhtml">
						<p>Abbreviation:(n-1)POLYP</p>
						<p>Official name:(polyphosphate)(n-1)</p>
						<p>BioCyc ID:Long-Chain-Polyphosphate</p>
						<p>KEGG ID:C00890</p>
					</body>
				</notes>
			</speciesType>
			<speciesType metaid="metaid_t_0117" id="t_0117" name="(n)POLYP">
				<notes>
					<body xmlns="http://www.w3.org/1999/xhtml">
						<p>Abbreviation:(n)POLYP</p>
						<p>Official name:(polyphosphate)(n)</p>
						<p>BioCyc ID:Long-Chain-Polyphosphate</p>
						<p>KEGG ID:C00890</p>
					</body>
				</notes>
			</speciesType>
			<speciesType metaid="metaid_t_0118" id="t_0118" name="BUTANOYL-COA">
				<notes>
					<body xmlns="http://www.w3.org/1999/xhtml">
						<p>Abbreviation:BUTANOYL-COA</p>
						<p>Official name:butanoyl-CoA</p>
						<p>IUPAC name:[5-(6-aminopurin-9-yl)-2-[[[[3-[2-(2-butanoylsulfanylethylcarbamoyl)ethylcarbamoyl]-3-hydroxy-2,2-dimethyl-propoxy]-hydroxy-phosphoryl]oxy-hydroxy-phosphoryl]oxymethyl]-4-hydroxy-oxolan-3-yl]oxyphosphonic acid</p>
						<p>CAS number:2140-48-9</p>
						<p>BioCyc ID:BUTYRYL-COA</p>
						<p>KEGG ID:C00136</p>
					</body>
				</notes>
			</speciesType>
			<speciesType metaid="metaid_t_0119" id="t_0119" name="C78-3-OXY-MYCOLATE-ENZ">
				<notes>
					<body xmlns="http://www.w3.org/1999/xhtml">
						<p>Abbreviation:C78-3-OXY-MYCOLATE-ENZ</p>
						<p>Official name:3-oxo-C78-?-mycolate-ENZ</p>
					</body>
				</notes>
			</speciesType>
			<speciesType metaid="metaid_t_0120" id="t_0120" name="C78MYCOLATE-ENZ">
				<notes>
					<body xmlns="http://www.w3.org/1999/xhtml">
						<p>Abbreviation:C78MYCOLATE-ENZ</p>
						<p>Official name:intermediate in mycolic acid synthesis</p>
					</body>
				</notes>
			</speciesType>
			<speciesType metaid="metaid_t_0121" id="t_0121" name="C78MYCOLATE-PP">
				<notes>
					<body xmlns="http://www.w3.org/1999/xhtml">
						<p>Abbreviation:C78MYCOLATE-PP</p>
						<p>Official name:intermediate in mycolic acid synthesis</p>
					</body>
				</notes>
			</speciesType>
			<speciesType metaid="metaid_t_0122" id="t_0122" name="CAASP">
				<notes>
					<body xmlns="http://www.w3.org/1999/xhtml">
						<p>Abbreviation:CAASP</p>
						<p>Official name:carbamoyl-L-aspartate</p>
						<p>IUPAC name:2-(carbamoylamino)butanedioic acid</p>
						<p>CAS number:16649-79-9</p>
						<p>KEGG ID:C00438</p>
					</body>
				</notes>
			</speciesType>
			<speciesType metaid="metaid_t_0123" id="t_0123" name="CADA">
				<notes>
					<body xmlns="http://www.w3.org/1999/xhtml">
						<p>Abbreviation:CADA</p>
						<p>Official name:cadaverine</p>
						<p>IUPAC name:pentane-1,5-diamine</p>
						<p>CAS number:1476-39-7</p>
						<p>BioCyc ID:CADAVERINE</p>
						<p>KEGG ID:C01672</p>
					</body>
				</notes>
			</speciesType>
			<speciesType metaid="metaid_t_0124" id="t_0124" name="CAIR">
				<notes>
					<body xmlns="http://www.w3.org/1999/xhtml">
						<p>Abbreviation:CAIR</p>
						<p>Official name:4-carboxyaminoimidazole_ribonucleotide</p>
						<p>BioCyc ID:PHOSPHORIBOSYL-CARBOXY-AMINOIMIDAZOLE</p>
						<p>KEGG ID:C04751</p>
					</body>
				</notes>
			</speciesType>
			<speciesType metaid="metaid_t_0125" id="t_0125" name="cAMP">
				<notes>
					<body xmlns="http://www.w3.org/1999/xhtml">
						<p>Abbreviation:cAMP</p>
						<p>Official name:cyclic-AMP</p>
						<p>IUPAC name:8-(6-aminopurin-9-yl)-3-hydroxy-3-oxo-2,4,7-trioxa-3$l^{5}-phosphabicyclo[4.3.0]nonan-9-ol</p>
						<p>CAS number:60-92-4</p>
						<p>KEGG ID:C00575</p>
					</body>
				</notes>
			</speciesType>
			<speciesType metaid="metaid_t_0126" id="t_0126" name="CAP">
				<notes>
					<body xmlns="http://www.w3.org/1999/xhtml">
						<p>Abbreviation:CAP</p>
						<p>Official name:carbamoyl-phosphate</p>
						<p>IUPAC name:carbamoyloxyphosphonic acid</p>
						<p>CAS number:590-55-6</p>
						<p>BioCyc ID:CARBAMOYL-P</p>
						<p>KEGG ID:C00169</p>
					</body>
				</notes>
			</speciesType>
			<speciesType metaid="metaid_t_0127" id="t_0127" name="CBHCAP">
				<notes>
					<body xmlns="http://www.w3.org/1999/xhtml">
						<p>Abbreviation:CBHCAP</p>
						<p>Official name:3-carboxy-2-hydroxy-4-methylpentanoate</p>
						<p>IUPAC name:2-hydroxy-3-propan-2-yl-butanedioic acid</p>
						<p>BioCyc ID:2-D-THREO-HYDROXY-3-CARBOXY-ISOCAPROATE</p>
						<p>KEGG ID:C04411</p>
					</body>
				</notes>
			</speciesType>
			<speciesType metaid="metaid_t_0128" id="t_0128" name="CDP">
				<notes>
					<body xmlns="http://www.w3.org/1999/xhtml">
						<p>Abbreviation:CDP</p>
						<p>Official name:cytidine-diphosphate</p>
						<p>IUPAC name:[[5-(4-amino-2-oxo-pyrimidin-1-yl)-3,4-dihydroxy-oxolan-2-yl]methoxy-hydroxy-phosphoryl]oxyphosphonic acid</p>
						<p>CAS number:63-38-7</p>
						<p>BioCyc ID:CDP</p>
						<p>KEGG ID:C00112</p>
					</body>
				</notes>
			</speciesType>
			<speciesType metaid="metaid_t_0129" id="t_0129" name="CDPDAG-TBA">
				<notes>
					<body xmlns="http://www.w3.org/1999/xhtml">
						<p>Abbreviation:CDPDAG-TBA</p>
						<p>Official name:CDP-diacylglycerol-TBA</p>
					</body>
				</notes>
			</speciesType>
			<speciesType metaid="metaid_t_0130" id="t_0130" name="CDPDG">
				<notes>
					<body xmlns="http://www.w3.org/1999/xhtml">
						<p>Abbreviation:CDPDG</p>
						<p>Official name:CDP-diacylglycerol</p>
						<p>KEGG ID:C00269</p>
					</body>
				</notes>
			</speciesType>
			<speciesType metaid="metaid_t_0131" id="t_0131" name="CDPMDE">
				<notes>
					<body xmlns="http://www.w3.org/1999/xhtml">
						<p>Abbreviation:CDPMDE</p>
						<p>Official name:4-(cytidine_5'-diphospho)-2-C-methyl-D-erythritol</p>
						<p>IUPAC name:[[5-(4-amino-2-oxo-pyrimidin-1-yl)-3,4-dihydroxy-oxolan-2-yl]methoxy-hydroxy-phosphoryl]oxy-(2,3,4-trihydroxy-3-methyl-butoxy)phosphinic acid</p>
						<p>KEGG ID:C11435</p>
					</body>
				</notes>
			</speciesType>
			<speciesType metaid="metaid_t_0132" id="t_0132" name="CELB">
				<notes>
					<body xmlns="http://www.w3.org/1999/xhtml">
						<p>Abbreviation:CELB</p>
						<p>Official name:cellobiose</p>
						<p>IUPAC name:(2R,3R,4S,5R,6R)-6-(hydroxymethyl)-5-[(2S,3R,4S,5R,6R)-3,4,5-trihydroxy-6-(hydroxymethyl)oxan-2-yl]oxy-oxane-2,3,4-triol</p>
						<p>CAS number:16462-44-5</p>
						<p>KEGG ID:C00185</p>
					</body>
				</notes>
			</speciesType>
			<speciesType metaid="metaid_t_0133" id="t_0133" name="cGMP">
				<notes>
					<body xmlns="http://www.w3.org/1999/xhtml">
						<p>Abbreviation:cGMP</p>
						<p>Official name:cyclic-GMP</p>
						<p>IUPAC name:2-amino-9-(3,9-dihydroxy-3-oxo-2,4,7-trioxa-3$l^{5}-phosphabicyclo[4.3.0]non-8-yl)-3H-purin-6-one</p>
						<p>CAS number:7665-99-8</p>
						<p>KEGG ID:C00942</p>
					</body>
				</notes>
			</speciesType>
			<speciesType metaid="metaid_t_0134" id="t_0134" name="CHOR">
				<notes>
					<body xmlns="http://www.w3.org/1999/xhtml">
						<p>Abbreviation:CHOR</p>
						<p>Official name:chorismate</p>
						<p>IUPAC name:(3R,4R)-3-(1-carboxylatoethenoxy)-4-hydroxy-cyclohexa-1,5-diene-1-carboxylate</p>
						<p>BioCyc ID:CHORISMATE</p>
						<p>KEGG ID:C00251</p>
					</body>
				</notes>
			</speciesType>
			<speciesType metaid="metaid_t_0135" id="t_0135" name="CISACONITATE">
				<notes>
					<body xmlns="http://www.w3.org/1999/xhtml">
						<p>Abbreviation:CISACONITATE</p>
						<p>Official name:0</p>
					</body>
				</notes>
			</speciesType>
			<speciesType metaid="metaid_t_0136" id="t_0136" name="CIS-DELTA-13-ENOYL-C32-ACYL-ACP">
				<notes>
					<body xmlns="http://www.w3.org/1999/xhtml">
						<p>Abbreviation:CIS-DELTA-13-ENOYL-C32-ACYL-ACP</p>
						<p>Official name:intermediate in mycolic acid synthesis</p>
					</body>
				</notes>
			</speciesType>
			<speciesType metaid="metaid_t_0137" id="t_0137" name="CIS-DELTA-19-ENOYL-C38-ACYL-ACP">
				<notes>
					<body xmlns="http://www.w3.org/1999/xhtml">
						<p>Abbreviation:CIS-DELTA-19-ENOYL-C38-ACYL-ACP</p>
						<p>Official name:intermediate in mycolic acid synthesis</p>
					</body>
				</notes>
			</speciesType>
			<speciesType metaid="metaid_t_0138" id="t_0138" name="CIS-DELTA-2-19,31-ENOYL-C50-ACYL-ACP">
				<notes>
					<body xmlns="http://www.w3.org/1999/xhtml">
						<p>Abbreviation:CIS-DELTA-2-19,31-ENOYL-C50-ACYL-ACP</p>
						<p>Official name:intermediate in mycolic acid synthesis</p>
					</body>
				</notes>
			</speciesType>
			<speciesType metaid="metaid_t_0139" id="t_0139" name="CIS-DELTA-2-19,37-ENOYL-C56-ACYL-ACP">
				<notes>
					<body xmlns="http://www.w3.org/1999/xhtml">
						<p>Abbreviation:CIS-DELTA-2-19,37-ENOYL-C56-ACYL-ACP</p>
						<p>Official name:intermediate in mycolic acid synthesis</p>
					</body>
				</notes>
			</speciesType>
			<speciesType metaid="metaid_t_0140" id="t_0140" name="CIS-DELTA-2-3,15-ENOYL-C34-ACYL-ACP">
				<notes>
					<body xmlns="http://www.w3.org/1999/xhtml">
						<p>Abbreviation:CIS-DELTA-2-3,15-ENOYL-C34-ACYL-ACP</p>
						<p>Official name:intermediate in mycolic acid synthesis</p>
					</body>
				</notes>
			</speciesType>
			<speciesType metaid="metaid_t_0141" id="t_0141" name="CIS-DELTA-2-3,21-ENOYL-C40-ACYL-ACP">
				<notes>
					<body xmlns="http://www.w3.org/1999/xhtml">
						<p>Abbreviation:CIS-DELTA-2-3,21-ENOYL-C40-ACYL-ACP</p>
						<p>Official name:intermediate in mycolic acid synthesis</p>
					</body>
				</notes>
			</speciesType>
			<speciesType metaid="metaid_t_0142" id="t_0142" name="CIS-DELTA-37-ENOYL-DIMETHY-HYDROXY-C56-ACYL-ACP">
				<notes>
					<body xmlns="http://www.w3.org/1999/xhtml">
						<p>Abbreviation:CIS-DELTA-37-ENOYL-DIMETHY-HYDROXY-C56-ACYL-ACP</p>
						<p>Official name:intermediate in mycolic acid synthesis</p>
					</body>
				</notes>
			</speciesType>
			<speciesType metaid="metaid_t_0143" id="t_0143" name="CIS-DELTA-37-ENOYL-METHY-HYDROXY-C56-ACYL-ACP">
				<notes>
					<body xmlns="http://www.w3.org/1999/xhtml">
						<p>Abbreviation:CIS-DELTA-37-ENOYL-METHY-HYDROXY-C56-ACYL-ACP</p>
						<p>Official name:intermediate in mycolic acid synthesis</p>
					</body>
				</notes>
			</speciesType>
			<speciesType metaid="metaid_t_0144" id="t_0144" name="CIS-DELTA-3-DODECANOYL-COA">
				<notes>
					<body xmlns="http://www.w3.org/1999/xhtml">
						<p>Abbreviation:CIS-DELTA-3-DODECANOYL-COA</p>
						<p>Official name:intermediate in mycolic acid synthesis</p>
					</body>
				</notes>
			</speciesType>
			<speciesType metaid="metaid_t_0145" id="t_0145" name="CIS-DELTA-3-ENOYL-C22-ACYL-ACP">
				<notes>
					<body xmlns="http://www.w3.org/1999/xhtml">
						<p>Abbreviation:CIS-DELTA-3-ENOYL-C22-ACYL-ACP</p>
						<p>Official name:intermediate in mycolic acid synthesis</p>
					</body>
				</notes>
			</speciesType>
			<speciesType metaid="metaid_t_0146" id="t_0146" name="CIS-DELTA-5-TETRADECANOYL-COA">
				<notes>
					<body xmlns="http://www.w3.org/1999/xhtml">
						<p>Abbreviation:CIS-DELTA-5-TETRADECANOYL-COA</p>
						<p>Official name:intermediate in mycolic acid synthesis</p>
					</body>
				</notes>
			</speciesType>
			<speciesType metaid="metaid_t_0147" id="t_0147" name="CIS-KETO-MEROACYL-ACP">
				<notes>
					<body xmlns="http://www.w3.org/1999/xhtml">
						<p>Abbreviation:CIS-KETO-MEROACYL-ACP</p>
						<p>Official name:intermediate in mycolic acid synthesis</p>
					</body>
				</notes>
			</speciesType>
			<speciesType metaid="metaid_t_0148" id="t_0148" name="CIS-METHOXY-MEROACYL-ACP">
				<notes>
					<body xmlns="http://www.w3.org/1999/xhtml">
						<p>Abbreviation:CIS-METHOXY-MEROACYL-ACP</p>
						<p>Official name:intermediate in mycolic acid synthesis</p>
					</body>
				</notes>
			</speciesType>
			<speciesType metaid="metaid_t_0149" id="t_0149" name="CIT">
				<notes>
					<body xmlns="http://www.w3.org/1999/xhtml">
						<p>Abbreviation:CIT</p>
						<p>Official name:citrate</p>
						<p>IUPAC name:2-hydroxypropane-1,2,3-tricarboxylate</p>
						<p>CAS number:126-44-3</p>
						<p>BioCyc ID:CIT</p>
						<p>KEGG ID:C00158</p>
					</body>
				</notes>
			</speciesType>
			<speciesType metaid="metaid_t_0150" id="t_0150" name="CITR">
				<notes>
					<body xmlns="http://www.w3.org/1999/xhtml">
						<p>Abbreviation:CITR</p>
						<p>Official name:citrulline</p>
						<p>IUPAC name:2-amino-5-(carbamoylamino)pentanoic acid</p>
						<p>BioCyc ID:L-CITRULLINE</p>
						<p>KEGG ID:C00790</p>
					</body>
				</notes>
			</speciesType>
			<speciesType metaid="metaid_t_0151" id="t_0151" name="CL">
				<notes>
					<body xmlns="http://www.w3.org/1999/xhtml">
						<p>Abbreviation:CL</p>
						<p>Official name:cardiolipin</p>
						<p>BioCyc ID:CARDIOLIPIN</p>
						<p>KEGG ID:C05980</p>
					</body>
				</notes>
			</speciesType>
			<speciesType metaid="metaid_t_0152" id="t_0152" name="CMP">
				<notes>
					<body xmlns="http://www.w3.org/1999/xhtml">
						<p>Abbreviation:CMP</p>
						<p>Official name:cytidine-monophosphate</p>
						<p>IUPAC name:[5-(4-amino-2-oxo-pyrimidin-1-yl)-3,4-dihydroxy-oxolan-2-yl]methoxyphosphonic acid</p>
						<p>CAS number:63-37-6</p>
						<p>BioCyc ID:CMP</p>
						<p>KEGG ID:C00055</p>
					</body>
				</notes>
			</speciesType>
			<speciesType metaid="metaid_t_0153" id="t_0153" name="CO2">
				<notes>
					<body xmlns="http://www.w3.org/1999/xhtml">
						<p>Abbreviation:CO2</p>
						<p>Official name:carbon_dioxide</p>
						<p>IUPAC name:carbon dioxide</p>
						<p>CAS number:18923-20-1</p>
						<p>BioCyc ID:CARBON-DIOXIDE</p>
						<p>KEGG ID:C00011</p>
					</body>
				</notes>
			</speciesType>
			<speciesType metaid="metaid_t_0154" id="t_0154" name="COA">
				<notes>
					<body xmlns="http://www.w3.org/1999/xhtml">
						<p>Abbreviation:COA</p>
						<p>Official name:coenzyme_A</p>
						<p>IUPAC name:[5-(6-aminopurin-9-yl)-4-hydroxy-2-[[hydroxy-[hydroxy-[3-hydroxy-2,2-dimethyl-3-[2-(2-sulfanylethylcarbamoyl)ethylcarbamoyl]propoxy]phosphoryl]oxy-phosphoryl]oxymethyl]oxolan-3-yl]oxyphosphonic acid</p>
						<p>CAS number:31416-98-5</p>
						<p>BioCyc ID:CO-A</p>
						<p>KEGG ID:C00010</p>
					</body>
				</notes>
			</speciesType>
			<speciesType metaid="metaid_t_0155" id="t_0155" name="COB-I">
				<notes>
					<body xmlns="http://www.w3.org/1999/xhtml">
						<p>Abbreviation:COB-I</p>
						<p>Official name:coenzyme B12, cob(I)alamin</p>
						<p>BioCyc ID:ADENOSYLCOBALAMIN</p>
						<p>KEGG ID:C00194</p>
					</body>
				</notes>
			</speciesType>
			<speciesType metaid="metaid_t_0156" id="t_0156" name="COB-II">
				<notes>
					<body xmlns="http://www.w3.org/1999/xhtml">
						<p>Abbreviation:COB-II</p>
						<p>Official name:coenzyme B12, cob(II)alamin</p>
					</body>
				</notes>
			</speciesType>
			<speciesType metaid="metaid_t_0157" id="t_0157" name="COB-III">
				<notes>
					<body xmlns="http://www.w3.org/1999/xhtml">
						<p>Abbreviation:COB-III</p>
						<p>Official name:coenzyme B12, cob(III)alamin</p>
					</body>
				</notes>
			</speciesType>
			<speciesType metaid="metaid_t_0158" id="t_0158" name="COB-II-RINICACID-A-C-DIAMIDE">
				<notes>
					<body xmlns="http://www.w3.org/1999/xhtml">
						<p>Abbreviation:COB-II-RINICACID-A-C-DIAMIDE</p>
						<p>Official name:cob(II)yrinic acid a,c-diamide</p>
						<p>BioCyc ID:CPD-689</p>
						<p>KEGG ID:C06504</p>
					</body>
				</notes>
			</speciesType>
			<speciesType metaid="metaid_t_0159" id="t_0159" name="COB-I-RINICACID-A-C-DIAMIDE">
				<notes>
					<body xmlns="http://www.w3.org/1999/xhtml">
						<p>Abbreviation:COB-I-RINICACID-A-C-DIAMIDE</p>
						<p>Official name:cob(I)yrinic acid a,c-diamide</p>
						<p>BioCyc ID:CPD-694</p>
						<p>KEGG ID:C06505</p>
					</body>
				</notes>
			</speciesType>
			<speciesType metaid="metaid_t_0160" id="t_0160" name="CO-II">
				<notes>
					<body xmlns="http://www.w3.org/1999/xhtml">
						<p>Abbreviation:CO-II</p>
						<p>Official name:Co2+ (cobalt ion)</p>
						<p>IUPAC name:cobalt</p>
						<p>CAS number:7440-48-4</p>
						<p>KEGG ID:C00175</p>
					</body>
				</notes>
			</speciesType>
			<speciesType metaid="metaid_t_0161" id="t_0161" name="COPROPORPHYRINOGEN-III">
				<notes>
					<body xmlns="http://www.w3.org/1999/xhtml">
						<p>Abbreviation:COPROPORPHYRINOGEN-III</p>
						<p>Official name:coproporphyrinogen_III</p>
						<p>CAS number:2624-63-7</p>
						<p>BioCyc ID:COPROPORPHYRINOGEN_III</p>
						<p>KEGG ID:C03263</p>
					</body>
				</notes>
			</speciesType>
			<speciesType metaid="metaid_t_0162" id="t_0162" name="CPAD5P">
				<notes>
					<body xmlns="http://www.w3.org/1999/xhtml">
						<p>Abbreviation:CPAD5P</p>
						<p>Official name:1-(o-carboxyphenylamino)-1'-deoxyribulose-5'-phosphate</p>
						<p>IUPAC name:2-[(3,4-dihydroxy-2-oxo-5-phosphonooxy-pentyl)amino]benzoic acid</p>
						<p>BioCyc ID:CARBOXYPHENYLAMINO-DEOXYRIBULOSE-P</p>
						<p>KEGG ID:C01302</p>
					</body>
				</notes>
			</speciesType>
			<speciesType metaid="metaid_t_0163" id="t_0163" name="CTP">
				<notes>
					<body xmlns="http://www.w3.org/1999/xhtml">
						<p>Abbreviation:CTP</p>
						<p>Official name:cytidine-5'-triphosphate</p>
						<p>IUPAC name:[[[(2R,3R,4R,5R)-5-(4-amino-2-oxo-pyrimidin-1-yl)-3,4-dihydroxy-oxolan-2-yl]methoxy-hydroxy-phosphoryl]oxy-hydroxy-phosphoryl]oxyphosphonic acid</p>
						<p>BioCyc ID:CTP</p>
						<p>KEGG ID:C00063</p>
					</body>
				</notes>
			</speciesType>
			<speciesType metaid="metaid_t_0164" id="t_0164" name="CYCLOPROPYL-MEROACYL-ACP">
				<notes>
					<body xmlns="http://www.w3.org/1999/xhtml">
						<p>Abbreviation:CYCLOPROPYL-MEROACYL-ACP</p>
						<p>Official name:intermediate in mycolic acid synthesis</p>
					</body>
				</notes>
			</speciesType>
			<speciesType metaid="metaid_t_0165" id="t_0165" name="CYS">
				<notes>
					<body xmlns="http://www.w3.org/1999/xhtml">
						<p>Abbreviation:CYS</p>
						<p>Official name:L-cysteine</p>
						<p>IUPAC name:(2R)-2-amino-3-sulfanyl-propanoic acid</p>
						<p>CAS number:7048-04-6</p>
						<p>BioCyc ID:CYS</p>
						<p>KEGG ID:C00097</p>
					</body>
				</notes>
			</speciesType>
			<speciesType metaid="metaid_t_0166" id="t_0166" name="CYS-NG-INS">
				<notes>
					<body xmlns="http://www.w3.org/1999/xhtml">
						<p>Abbreviation:CYS-NG-INS</p>
						<p>Official name:desacetylmycothiol_(1-D-myo-inosityl-2-(L-cysteinyl)amido-2-deoxy-?-D-glucopyranoside)</p>
					</body>
				</notes>
			</speciesType>
			<speciesType metaid="metaid_t_0167" id="t_0167" name="D-3-HYDROXY-C22-ACYL-ACP">
				<notes>
					<body xmlns="http://www.w3.org/1999/xhtml">
						<p>Abbreviation:D-3-HYDROXY-C22-ACYL-ACP</p>
						<p>Official name:intermediate in mycolic acid synthesis</p>
					</body>
				</notes>
			</speciesType>
			<speciesType metaid="metaid_t_0168" id="t_0168" name="D6PGC">
				<notes>
					<body xmlns="http://www.w3.org/1999/xhtml">
						<p>Abbreviation:D6PGC</p>
						<p>Official name:6-phospho-D-gluconate</p>
						<p>IUPAC name:2,3,4,5-tetrahydroxy-6-phosphonooxy-hexanoic acid</p>
						<p>CAS number:921-62-0</p>
						<p>BioCyc ID:CPD-2961</p>
						<p>KEGG ID:C00345</p>
					</body>
				</notes>
			</speciesType>
			<speciesType metaid="metaid_t_0169" id="t_0169" name="D6PGL">
				<notes>
					<body xmlns="http://www.w3.org/1999/xhtml">
						<p>Abbreviation:D6PGL</p>
						<p>Official name:D-glucono-?-lactone-6-phosphate</p>
						<p>IUPAC name:(3,4,5-trihydroxy-6-oxo-oxan-2-yl)methoxyphosphonic acid</p>
						<p>CAS number:2641-81-8</p>
						<p>KEGG ID:C01236</p>
					</body>
				</notes>
			</speciesType>
			<speciesType metaid="metaid_t_0170" id="t_0170" name="D6RP5P">
				<notes>
					<body xmlns="http://www.w3.org/1999/xhtml">
						<p>Abbreviation:D6RP5P</p>
						<p>Official name:2,5-diamino-6-(ribosylamino)-4-(3H)-pyrimidinone_5'-phosphate</p>
						<p>IUPAC name:[5-[(2,5-diamino-6-oxo-3H-pyrimidin-4-yl)amino]-3,4-dihydroxy-oxolan-2-yl]methoxyphosphonic acid</p>
						<p>BioCyc ID:DIAMINO-OH-PHOSPHORIBOSYLAMINO-PYR</p>
					</body>
				</notes>
			</speciesType>
			<speciesType metaid="metaid_t_0171" id="t_0171" name="D8RL">
				<notes>
					<body xmlns="http://www.w3.org/1999/xhtml">
						<p>Abbreviation:D8RL</p>
						<p>Official name:6,7-dimethyl-8-(1-D-ribityl)lumazine</p>
						<p>IUPAC name:6,7-dimethyl-8-[(2S,3S,4R)-2,3,4,5-tetrahydroxypentyl]pteridine-2,4-dione</p>
						<p>CAS number:5118-16-1</p>
						<p>BioCyc ID:DIMETHYL-D-RIBITYL-LUMAZINE</p>
						<p>KEGG ID:C04332</p>
					</body>
				</notes>
			</speciesType>
			<speciesType metaid="metaid_t_0172" id="t_0172" name="DA">
				<notes>
					<body xmlns="http://www.w3.org/1999/xhtml">
						<p>Abbreviation:DA</p>
						<p>Official name:deoxyadenosine</p>
						<p>IUPAC name:5-(6-aminopurin-9-yl)-2-(hydroxymethyl)oxolan-3-ol</p>
						<p>CAS number:16373-93-6</p>
						<p>BioCyc ID:DEOXYADENOSINE</p>
						<p>KEGG ID:C00559</p>
					</body>
				</notes>
			</speciesType>
			<speciesType metaid="metaid_t_0173" id="t_0173" name="DADP">
				<notes>
					<body xmlns="http://www.w3.org/1999/xhtml">
						<p>Abbreviation:DADP</p>
						<p>Official name:deoxyadenosine-diphosphate</p>
						<p>IUPAC name:[[5-(6-aminopurin-9-yl)-3-hydroxy-oxolan-2-yl]methoxy-hydroxy-phosphoryl]oxyphosphonic acid</p>
						<p>CAS number:2793-06-8</p>
						<p>BioCyc ID:DADP</p>
						<p>KEGG ID:C00206</p>
					</body>
				</notes>
			</speciesType>
			<speciesType metaid="metaid_t_0174" id="t_0174" name="DAG">
				<notes>
					<body xmlns="http://www.w3.org/1999/xhtml">
						<p>Abbreviation:DAG</p>
						<p>Official name:1,2-diacylglycerol</p>
						<p>KEGG ID:C00641</p>
					</body>
				</notes>
			</speciesType>
			<speciesType metaid="metaid_t_0175" id="t_0175" name="DALA">
				<notes>
					<body xmlns="http://www.w3.org/1999/xhtml">
						<p>Abbreviation:DALA</p>
						<p>Official name:D-alanine</p>
						<p>BioCyc ID:D-ALANINE</p>
						<p>KEGG ID:C00133</p>
					</body>
				</notes>
			</speciesType>
			<speciesType metaid="metaid_t_0176" id="t_0176" name="DAPIM">
				<notes>
					<body xmlns="http://www.w3.org/1999/xhtml">
						<p>Abbreviation:DAPIM</p>
						<p>Official name:L,L-diaminopimelate</p>
						<p>IUPAC name:2,6-diaminoheptanedioic acid</p>
						<p>CAS number:14289-34-0</p>
						<p>BioCyc ID:LL-DIAMINOPIMELATE</p>
						<p>KEGG ID:C00666</p>
					</body>
				</notes>
			</speciesType>
			<speciesType metaid="metaid_t_0177" id="t_0177" name="DATP">
				<notes>
					<body xmlns="http://www.w3.org/1999/xhtml">
						<p>Abbreviation:DATP</p>
						<p>Official name:deoxyadenosine-triphosphate</p>
						<p>IUPAC name:[[[5-(6-aminopurin-9-yl)-3-hydroxy-oxolan-2-yl]methoxy-hydroxy-phosphoryl]oxy-hydroxy-phosphoryl]oxyphosphonic acid</p>
						<p>CAS number:1927-31-7</p>
						<p>BioCyc ID:DATP</p>
						<p>KEGG ID:C00131</p>
					</body>
				</notes>
			</speciesType>
			<speciesType metaid="metaid_t_0178" id="t_0178" name="DB4P">
				<notes>
					<body xmlns="http://www.w3.org/1999/xhtml">
						<p>Abbreviation:DB4P</p>
						<p>Official name:2,5-diamino-6-(ribosylamino)-4-(3H)-pyrimidinone_5'-phosphate</p>
						<p>IUPAC name:[5-[(2,5-diamino-6-oxo-3H-pyrimidin-4-yl)amino]-3,4-dihydroxy-oxolan-2-yl]methoxyphosphonic acid</p>
						<p>BioCyc ID:DIAMINO-OH-PHOSPHORIBOSYLAMINO-PYR</p>
						<p>KEGG ID:C04732</p>
					</body>
				</notes>
			</speciesType>
			<speciesType metaid="metaid_t_0179" id="t_0179" name="DC">
				<notes>
					<body xmlns="http://www.w3.org/1999/xhtml">
						<p>Abbreviation:DC</p>
						<p>Official name:0</p>
					</body>
				</notes>
			</speciesType>
			<speciesType metaid="metaid_t_0180" id="t_0180" name="DCDP">
				<notes>
					<body xmlns="http://www.w3.org/1999/xhtml">
						<p>Abbreviation:DCDP</p>
						<p>Official name:deoxycytidine-diphosphate</p>
						<p>IUPAC name:[[5-(4-amino-2-oxo-pyrimidin-1-yl)-3-hydroxy-oxolan-2-yl]methoxy-hydroxy-phosphoryl]oxyphosphonic acid</p>
						<p>CAS number:800-73-7</p>
						<p>BioCyc ID:DCDP</p>
						<p>KEGG ID:C00705</p>
					</body>
				</notes>
			</speciesType>
			<speciesType metaid="metaid_t_0181" id="t_0181" name="DCMP">
				<notes>
					<body xmlns="http://www.w3.org/1999/xhtml">
						<p>Abbreviation:DCMP</p>
						<p>Official name:deoxycytidine_monophosphate</p>
						<p>IUPAC name:[(2R,3S,5R)-5-(4-amino-2-oxo-pyrimidin-1-yl)-3-hydroxy-oxolan-2-yl]methoxyphosphonic acid</p>
						<p>KEGG ID:C00239</p>
					</body>
				</notes>
			</speciesType>
			<speciesType metaid="metaid_t_0182" id="t_0182" name="DCTP">
				<notes>
					<body xmlns="http://www.w3.org/1999/xhtml">
						<p>Abbreviation:DCTP</p>
						<p>Official name:deoxycytidine-triphosphate</p>
						<p>IUPAC name:[[[5-(4-amino-2-oxo-pyrimidin-1-yl)-3-hydroxy-oxolan-2-yl]methoxy-hydroxy-phosphoryl]oxy-hydroxy-phosphoryl]oxyphosphonic acid</p>
						<p>CAS number:2056-98-6</p>
						<p>BioCyc ID:DCTP</p>
						<p>KEGG ID:C00458</p>
					</body>
				</notes>
			</speciesType>
			<speciesType metaid="metaid_t_0183" id="t_0183" name="DECANOATE">
				<notes>
					<body xmlns="http://www.w3.org/1999/xhtml">
						<p>Abbreviation:DECANOATE</p>
						<p>Official name:decanoate</p>
						<p>IUPAC name:decanoic acid</p>
						<p>CAS number:334-48-5</p>
						<p>KEGG ID:C01571</p>
					</body>
				</notes>
			</speciesType>
			<speciesType metaid="metaid_t_0184" id="t_0184" name="DECANOYL-COA">
				<notes>
					<body xmlns="http://www.w3.org/1999/xhtml">
						<p>Abbreviation:DECANOYL-COA</p>
						<p>Official name:decanoyl-CoA</p>
						<p>IUPAC name:[(2R,3R,4R,5R)-5-(6-aminopurin-9-yl)-2-[[[[3-[2-(2-decanoylsulfanylethylcarbamoyl)ethylcarbamoyl]-3-hydroxy-2,2-dimethyl-propoxy]-hydroxy-phosphoryl]oxy-hydroxy-phosphoryl]oxymethyl]-4-hydroxy-oxolan-3-yl]oxyphosphonic acid</p>
						<p>KEGG ID:C05274</p>
					</body>
				</notes>
			</speciesType>
			<speciesType metaid="metaid_t_0185" id="t_0185" name="DETHIOBIOTIN">
				<notes>
					<body xmlns="http://www.w3.org/1999/xhtml">
						<p>Abbreviation:DETHIOBIOTIN</p>
						<p>Official name:dethiobiotin</p>
						<p>IUPAC name:6-(5-methyl-2-oxo-imidazolidin-4-yl)hexanoic acid</p>
						<p>BioCyc ID:DETHIOBIOTIN</p>
						<p>KEGG ID:C01909</p>
					</body>
				</notes>
			</speciesType>
			<speciesType metaid="metaid_t_0186" id="t_0186" name="DGDP">
				<notes>
					<body xmlns="http://www.w3.org/1999/xhtml">
						<p>Abbreviation:DGDP</p>
						<p>Official name:deoxyguanosine-diphosphate</p>
						<p>IUPAC name:[[5-(2-amino-6-oxo-3H-purin-9-yl)-3-hydroxy-oxolan-2-yl]methoxy-hydroxy-phosphoryl]oxyphosphonic acid</p>
						<p>CAS number:102783-74-4</p>
						<p>BioCyc ID:DGDP</p>
						<p>KEGG ID:C00361</p>
					</body>
				</notes>
			</speciesType>
			<speciesType metaid="metaid_t_0187" id="t_0187" name="DGLU">
				<notes>
					<body xmlns="http://www.w3.org/1999/xhtml">
						<p>Abbreviation:DGLU</p>
						<p>Official name:D-glutamate</p>
						<p>IUPAC name:(2R)-2-azaniumylpentanedioate</p>
						<p>BioCyc ID:D-GLT</p>
						<p>KEGG ID:C00217</p>
					</body>
				</notes>
			</speciesType>
			<speciesType metaid="metaid_t_0188" id="t_0188" name="DGLYCERATE">
				<notes>
					<body xmlns="http://www.w3.org/1999/xhtml">
						<p>Abbreviation:DGLYCERATE</p>
						<p>Official name:D-glycerate</p>
						<p>IUPAC name:(2R)-2,3-dihydroxypropanoic acid</p>
						<p>CAS number:473-81-4</p>
						<p>BioCyc ID:GLYCERATE</p>
						<p>KEGG ID:C00258</p>
					</body>
				</notes>
			</speciesType>
			<speciesType metaid="metaid_t_0189" id="t_0189" name="DGMP">
				<notes>
					<body xmlns="http://www.w3.org/1999/xhtml">
						<p>Abbreviation:DGMP</p>
						<p>Official name:deoxyguanosine-monophosphate</p>
						<p>KEGG ID:C00362</p>
					</body>
				</notes>
			</speciesType>
			<speciesType metaid="metaid_t_0190" id="t_0190" name="DGTP">
				<notes>
					<body xmlns="http://www.w3.org/1999/xhtml">
						<p>Abbreviation:DGTP</p>
						<p>Official name:deoxyguanosine-triphosphate</p>
						<p>IUPAC name:[[[5-(2-amino-6-oxo-3H-purin-9-yl)-3-hydroxy-oxolan-2-yl]methoxy-hydroxy-phosphoryl]oxy-hydroxy-phosphoryl]oxyphosphonic acid</p>
						<p>CAS number:2564-35-4</p>
						<p>BioCyc ID:DGTP</p>
						<p>KEGG ID:C00286</p>
					</body>
				</notes>
			</speciesType>
			<speciesType metaid="metaid_t_0191" id="t_0191" name="DHAP">
				<notes>
					<body xmlns="http://www.w3.org/1999/xhtml">
						<p>Abbreviation:DHAP</p>
						<p>Official name:dihydroxyacetone-phosphate</p>
						<p>IUPAC name:(3-hydroxy-2-oxo-propoxy)phosphonic acid</p>
						<p>CAS number:57-04-5</p>
						<p>BioCyc ID:DIHYDROXY-ACETONE-PHOSPHATE</p>
						<p>KEGG ID:C00111</p>
					</body>
				</notes>
			</speciesType>
			<speciesType metaid="metaid_t_0192" id="t_0192" name="DHF">
				<notes>
					<body xmlns="http://www.w3.org/1999/xhtml">
						<p>Abbreviation:DHF</p>
						<p>Official name:7,8-dihydrofolate</p>
						<p>IUPAC name:(2S)-2-[[4-[(2-amino-4-oxo-7,8-dihydro-1H-pteridin-6-yl)methylamino]benzoyl]amino]pentanedioic acid</p>
						<p>BioCyc ID:DIHYDROFOLATE</p>
						<p>KEGG ID:C00415</p>
					</body>
				</notes>
			</speciesType>
			<speciesType metaid="metaid_t_0193" id="t_0193" name="DHLIPOYLPROTEIN">
				<notes>
					<body xmlns="http://www.w3.org/1999/xhtml">
						<p>Abbreviation:DHLIPOYLPROTEIN</p>
						<p>Official name:enzyme_N6-(dihydrolipoyl)lysine</p>
						<p>KEGG ID:C15973</p>
					</body>
				</notes>
			</speciesType>
			<speciesType metaid="metaid_t_0194" id="t_0194" name="DHMVA">
				<notes>
					<body xmlns="http://www.w3.org/1999/xhtml">
						<p>Abbreviation:DHMVA</p>
						<p>Official name:2,3-dihydroxy-3-methylvalerate</p>
						<p>IUPAC name:2,3-dihydroxy-3-methyl-pentanoic acid</p>
						<p>BioCyc ID:1-KETO-2-METHYLVALERATE</p>
						<p>KEGG ID:C04104</p>
					</body>
				</notes>
			</speciesType>
			<speciesType metaid="metaid_t_0195" id="t_0195" name="DHN">
				<notes>
					<body xmlns="http://www.w3.org/1999/xhtml">
						<p>Abbreviation:DHN</p>
						<p>Official name:1,4-dihydroxy-2-naphthoate</p>
						<p>IUPAC name:1,4-dihydroxynaphthalene-2-carboxylic acid</p>
						<p>CAS number:31519-22-9</p>
						<p>BioCyc ID:DIHYDROXYNAPHTHOATE</p>
						<p>KEGG ID:C03657</p>
					</body>
				</notes>
			</speciesType>
			<speciesType metaid="metaid_t_0196" id="t_0196" name="DHP">
				<notes>
					<body xmlns="http://www.w3.org/1999/xhtml">
						<p>Abbreviation:DHP</p>
						<p>Official name:dihydro-neo-pterin</p>
						<p>IUPAC name:2-amino-6-(1,2,3-trihydroxypropyl)-7,8-dihydro-1H-pteridin-4-one</p>
						<p>BioCyc ID:DIHYDRO-NEO-PTERIN</p>
						<p>KEGG ID:C04874</p>
					</body>
				</notes>
			</speciesType>
			<speciesType metaid="metaid_t_0197" id="t_0197" name="DHPT">
				<notes>
					<body xmlns="http://www.w3.org/1999/xhtml">
						<p>Abbreviation:DHPT</p>
						<p>Official name:7,8-dihydropteroate</p>
						<p>IUPAC name:4-[(2-amino-4-oxo-7,8-dihydro-1H-pteridin-6-yl)methylamino]benzoic acid</p>
						<p>BioCyc ID:7,8-dihydropteroate</p>
						<p>KEGG ID:C00921</p>
					</body>
				</notes>
			</speciesType>
			<speciesType metaid="metaid_t_0198" id="t_0198" name="DHSK">
				<notes>
					<body xmlns="http://www.w3.org/1999/xhtml">
						<p>Abbreviation:DHSK</p>
						<p>Official name:3-dehydro-shikimate</p>
						<p>IUPAC name:4,5-dihydroxy-3-oxo-cyclohexene-1-carboxylic acid</p>
						<p>CAS number:2922-42-1</p>
						<p>BioCyc ID:3-DEHYDRO-SHIKIMATE</p>
						<p>KEGG ID:C02637</p>
					</body>
				</notes>
			</speciesType>
			<speciesType metaid="metaid_t_0199" id="t_0199" name="DIACYLTREHALOSE">
				<notes>
					<body xmlns="http://www.w3.org/1999/xhtml">
						<p>Abbreviation:DIACYLTREHALOSE</p>
						<p>Official name:diacyltrehalose.</p>
					</body>
				</notes>
			</speciesType>
			<speciesType metaid="metaid_t_0200" id="t_0200" name="DIHYDRODIPICOLINATE">
				<notes>
					<body xmlns="http://www.w3.org/1999/xhtml">
						<p>Abbreviation:DIHYDRODIPICOLINATE</p>
						<p>Official name:L-2,3-dihydrodipicolinate</p>
						<p>IUPAC name:2,3-dihydropyridine-2,6-dicarboxylic acid</p>
						<p>BioCyc ID:2,3-dihydrodipicolinate</p>
						<p>KEGG ID:C03340</p>
					</body>
				</notes>
			</speciesType>
			<speciesType metaid="metaid_t_0201" id="t_0201" name="DIHYDROXYMETHYLPENTANOATE">
				<notes>
					<body xmlns="http://www.w3.org/1999/xhtml">
						<p>Abbreviation:DIHYDROXYMETHYLPENTANOATE</p>
						<p>Official name:Dihydroxy-methylpentanoate</p>
						<p>KEGG ID:C04104</p>
					</body>
				</notes>
			</speciesType>
			<speciesType metaid="metaid_t_0202" id="t_0202" name="DIM">
				<notes>
					<body xmlns="http://www.w3.org/1999/xhtml">
						<p>Abbreviation:DIM</p>
						<p>Official name:dimycocerosate</p>
					</body>
				</notes>
			</speciesType>
			<speciesType metaid="metaid_t_0203" id="t_0203" name="DIM-CYTO">
				<notes>
					<body xmlns="http://www.w3.org/1999/xhtml">
						<p>Abbreviation:DIM-CYTO</p>
						<p>Official name:cytoplasmic_dimycocerosate</p>
					</body>
				</notes>
			</speciesType>
			<speciesType metaid="metaid_t_0204" id="t_0204" name="DIMGP">
				<notes>
					<body xmlns="http://www.w3.org/1999/xhtml">
						<p>Abbreviation:DIMGP</p>
						<p>Official name:D-erythro-imidazole-glycerol-phosphate</p>
						<p>IUPAC name:[2,3-dihydroxy-3-(3H-imidazol-4-yl)propoxy]phosphonic acid</p>
						<p>BioCyc ID:D-ERYTHRO-IMIDAZOLE-GLYCEROL-P</p>
						<p>KEGG ID:C04666</p>
					</body>
				</notes>
			</speciesType>
			<speciesType metaid="metaid_t_0205" id="t_0205" name="DIN">
				<notes>
					<body xmlns="http://www.w3.org/1999/xhtml">
						<p>Abbreviation:DIN</p>
						<p>Official name:deoxyinosine</p>
						<p>IUPAC name:9-[(2R,4S,5R)-4-hydroxy-5-(hydroxymethyl)oxolan-2-yl]-3H-purin-6-one</p>
						<p>CAS number:890-38-0</p>
						<p>BioCyc ID:DEOXYINOSINE</p>
						<p>KEGG ID:C05512</p>
					</body>
				</notes>
			</speciesType>
			<speciesType metaid="metaid_t_0206" id="t_0206" name="DLIPO">
				<notes>
					<body xmlns="http://www.w3.org/1999/xhtml">
						<p>Abbreviation:DLIPO</p>
						<p>Official name:dihydrolipoyl</p>
						<p>KEGG ID:C00579</p>
					</body>
				</notes>
			</speciesType>
			<speciesType metaid="metaid_t_0207" id="t_0207" name="DMK">
				<notes>
					<body xmlns="http://www.w3.org/1999/xhtml">
						<p>Abbreviation:DMK</p>
						<p>Official name:3-demethylubiquinone-8</p>
						<p>IUPAC name:3-hydroxy-2-methoxy-5-methyl-4-(3,7,11,15,19,23,27,31-octamethyldotriaconta-2,6,10,14,18,22,26,30-octaenyl)cyclohexa-2,4-diene-1,6-dione</p>
						<p>BioCyc ID:OCTAPRENYL-METHYL-OH-METHOXY-BENZQ</p>
						<p>KEGG ID:C05815</p>
					</body>
				</notes>
			</speciesType>
			<speciesType metaid="metaid_t_0208" id="t_0208" name="DMPP">
				<notes>
					<body xmlns="http://www.w3.org/1999/xhtml">
						<p>Abbreviation:DMPP</p>
						<p>Official name:dimethylallyl-pyrophosphate</p>
						<p>IUPAC name:(hydroxy-(3-methylbut-2-enoxy)phosphoryl)oxyphosphonic acid</p>
						<p>CAS number:358-72-5</p>
						<p>KEGG ID:C00235</p>
					</body>
				</notes>
			</speciesType>
			<speciesType metaid="metaid_t_0209" id="t_0209" name="DNA">
				<notes>
					<body xmlns="http://www.w3.org/1999/xhtml">
						<p>Abbreviation:DNA</p>
						<p>Official name:deoxyribonucleic acid</p>
						<p>KEGG ID:C00039</p>
					</body>
				</notes>
			</speciesType>
			<speciesType metaid="metaid_t_0210" id="t_0210" name="DOCOSANOATE">
				<notes>
					<body xmlns="http://www.w3.org/1999/xhtml">
						<p>Abbreviation:DOCOSANOATE</p>
						<p>Official name:docosanoate</p>
						<p>IUPAC name:docosanoic acid</p>
						<p>CAS number:112-85-6</p>
						<p>KEGG ID:C08281</p>
					</body>
				</notes>
			</speciesType>
			<speciesType metaid="metaid_t_0211" id="t_0211" name="DOCOSANOYL-ACP">
				<notes>
					<body xmlns="http://www.w3.org/1999/xhtml">
						<p>Abbreviation:DOCOSANOYL-ACP</p>
						<p>Official name:docosanoyl-ACP</p>
					</body>
				</notes>
			</speciesType>
			<speciesType metaid="metaid_t_0212" id="t_0212" name="DOCOSANOYL-COA">
				<notes>
					<body xmlns="http://www.w3.org/1999/xhtml">
						<p>Abbreviation:DOCOSANOYL-COA</p>
						<p>Official name:docosanoyl-CoA</p>
					</body>
				</notes>
			</speciesType>
			<speciesType metaid="metaid_t_0213" id="t_0213" name="DODECANOATE">
				<notes>
					<body xmlns="http://www.w3.org/1999/xhtml">
						<p>Abbreviation:DODECANOATE</p>
						<p>Official name:dodecanoate</p>
						<p>IUPAC name:dodecanoic acid</p>
						<p>CAS number:143-07-7</p>
						<p>KEGG ID:C02679</p>
					</body>
				</notes>
			</speciesType>
			<speciesType metaid="metaid_t_0214" id="t_0214" name="DODECANOYL-COA">
				<notes>
					<body xmlns="http://www.w3.org/1999/xhtml">
						<p>Abbreviation:DODECANOYL-COA</p>
						<p>Official name:dodecanoyl-CoA</p>
						<p>IUPAC name:[(2R,3R,4R,5R)-5-(6-aminopurin-9-yl)-2-[[[[(3R)-3-[2-(2-dodecanoylsulfanylethylcarbamoyl)ethylcarbamoyl]-3-hydroxy-2,2-dimethyl-propoxy]-hydroxy-phosphoryl]oxy-hydroxy-phosphoryl]oxymethyl]-4-hydroxy-oxolan-3-yl]oxyphosphonic acid</p>
						<p>KEGG ID:C01832</p>
					</body>
				</notes>
			</speciesType>
			<speciesType metaid="metaid_t_0215" id="t_0215" name="DOROA">
				<notes>
					<body xmlns="http://www.w3.org/1999/xhtml">
						<p>Abbreviation:DOROA</p>
						<p>Official name:dihydroorotate</p>
						<p>IUPAC name:2,6-dioxo-1,3-diazinane-4-carboxylate</p>
						<p>BioCyc ID:DI-H-OROTATE</p>
						<p>KEGG ID:C00337</p>
					</body>
				</notes>
			</speciesType>
			<speciesType metaid="metaid_t_0216" id="t_0216" name="DPCOA">
				<notes>
					<body xmlns="http://www.w3.org/1999/xhtml">
						<p>Abbreviation:DPCOA</p>
						<p>Official name:dephospho-CoA</p>
						<p>IUPAC name:[[5-(6-aminopurin-9-yl)-3,4-dihydroxy-oxolan-2-yl]methoxy-hydroxy-phosphoryl]oxy-[3-hydroxy-2,2-dimethyl-3-[2-(2-sulfanylethylcarbamoyl)ethylcarbamoyl]propoxy]phosphinic acid</p>
						<p>CAS number:3633-59-8</p>
						<p>BioCyc ID:DEPHOSPHO-COA</p>
						<p>KEGG ID:C00882</p>
					</body>
				</notes>
			</speciesType>
			<speciesType metaid="metaid_t_0217" id="t_0217" name="DPP">
				<notes>
					<body xmlns="http://www.w3.org/1999/xhtml">
						<p>Abbreviation:DPP</p>
						<p>Official name:dimethylallyl-pyrophosphate</p>
						<p>IUPAC name:(hydroxy-(3-methylbut-2-enoxy)phosphoryl)oxyphosphonic acid</p>
						<p>CAS number:358-72-5</p>
						<p>KEGG ID:???</p>
					</body>
				</notes>
			</speciesType>
			<speciesType metaid="metaid_t_0218" id="t_0218" name="DPPPR">
				<notes>
					<body xmlns="http://www.w3.org/1999/xhtml">
						<p>Abbreviation:DPPPR</p>
						<p>Official name:decaprenylphosphoryl-5-phosphoribose</p>
					</body>
				</notes>
			</speciesType>
			<speciesType metaid="metaid_t_0219" id="t_0219" name="DPPR">
				<notes>
					<body xmlns="http://www.w3.org/1999/xhtml">
						<p>Abbreviation:DPPR</p>
						<p>Official name:decaprenylphosphoribose</p>
					</body>
				</notes>
			</speciesType>
			<speciesType metaid="metaid_t_0220" id="t_0220" name="DQT">
				<notes>
					<body xmlns="http://www.w3.org/1999/xhtml">
						<p>Abbreviation:DQT</p>
						<p>Official name:3-dehydroquinate</p>
						<p>IUPAC name:1,3,4-trihydroxy-5-oxo-cyclohexane-1-carboxylic acid</p>
						<p>CAS number:10534-44-8</p>
						<p>BioCyc ID:DEHYDROQUINATE</p>
						<p>KEGG ID:C00944</p>
					</body>
				</notes>
			</speciesType>
			<speciesType metaid="metaid_t_0221" id="t_0221" name="DR1P">
				<notes>
					<body xmlns="http://www.w3.org/1999/xhtml">
						<p>Abbreviation:DR1P</p>
						<p>Official name:deoxyribose-1-phosphate</p>
						<p>IUPAC name:[4-hydroxy-5-(hydroxymethyl)oxolan-2-yl]oxyphosphonic acid</p>
						<p>CAS number:17210-42-3</p>
						<p>BioCyc ID:DEOXY-RIBOSE-1P</p>
						<p>KEGG ID:C00672</p>
					</body>
				</notes>
			</speciesType>
			<speciesType metaid="metaid_t_0222" id="t_0222" name="DR5P">
				<notes>
					<body xmlns="http://www.w3.org/1999/xhtml">
						<p>Abbreviation:DR5P</p>
						<p>Official name:deoxyribose-5-phosphate</p>
						<p>IUPAC name:(3,5-dihydroxyoxolan-2-yl)methoxyphosphonic acid</p>
						<p>CAS number:102916-66-5</p>
						<p>BioCyc ID:DEOXY-RIBOSE-5P</p>
						<p>KEGG ID:C00673</p>
					</body>
				</notes>
			</speciesType>
			<speciesType metaid="metaid_t_0223" id="t_0223" name="DT">
				<notes>
					<body xmlns="http://www.w3.org/1999/xhtml">
						<p>Abbreviation:DT</p>
						<p>Official name:thymidine</p>
						<p>IUPAC name:1-[(2R,4S,5R)-4-hydroxy-5-(hydroxymethyl)oxolan-2-yl]-5-methyl-pyrimidine-2,4-dione</p>
					</body>
				</notes>
			</speciesType>
			<speciesType metaid="metaid_t_0224" id="t_0224" name="DTDP">
				<notes>
					<body xmlns="http://www.w3.org/1999/xhtml">
						<p>Abbreviation:DTDP</p>
						<p>Official name:deoxythymidine-5'-diphosphate</p>
						<p>KEGG ID:C00363</p>
					</body>
				</notes>
			</speciesType>
			<speciesType metaid="metaid_t_0225" id="t_0225" name="DTDP4DH6DGLC">
				<notes>
					<body xmlns="http://www.w3.org/1999/xhtml">
						<p>Abbreviation:DTDP4DH6DGLC</p>
						<p>Official name:dTDP-4-dehydro-6-deoxy-D-glucose</p>
						<p>IUPAC name:[(3,4-dihydroxy-6-methyl-5-oxo-oxan-2-yl)oxy-hydroxy-phosphoryl]oxy-[[3-hydroxy-5-(5-methyl-2,4-dioxo-pyrimidin-1-yl)oxolan-2-yl]methoxy]phosphinic acid</p>
						<p>BioCyc ID:DTDP-DEOH-DEOXY-GLUCOSE</p>
						<p>KEGG ID:C11907</p>
					</body>
				</notes>
			</speciesType>
			<speciesType metaid="metaid_t_0226" id="t_0226" name="DTDP4DH6DMAN">
				<notes>
					<body xmlns="http://www.w3.org/1999/xhtml">
						<p>Abbreviation:DTDP4DH6DMAN</p>
						<p>Official name:dTDP-4-dehydro-6-deoxy-L-mannose</p>
						<p>IUPAC name:[(3,4-dihydroxy-6-methyl-5-oxo-oxan-2-yl)oxy-hydroxy-phosphoryl]oxy-[[3-hydroxy-5-(5-methyl-2,4-dioxo-pyrimidin-1-yl)oxolan-2-yl]methoxy]phosphinic acid</p>
						<p>BioCyc ID:DTDP-DEOH-DEOXY-MANNOSE</p>
						<p>KEGG ID:C00688</p>
					</body>
				</notes>
			</speciesType>
			<speciesType metaid="metaid_t_0227" id="t_0227" name="DTDPGLC">
				<notes>
					<body xmlns="http://www.w3.org/1999/xhtml">
						<p>Abbreviation:DTDPGLC</p>
						<p>Official name:dTDP-glucose</p>
						<p>IUPAC name:[3-hydroxy-5-(5-methyl-2,4-dioxo-pyrimidin-1-yl)oxolan-2-yl]methoxy-[hydroxy-[3,4,5-trihydroxy-6-(hydroxymethyl)oxan-2-yl]oxy-phosphoryl]oxy-phosphinic acid</p>
						<p>KEGG ID:C00842</p>
					</body>
				</notes>
			</speciesType>
			<speciesType metaid="metaid_t_0228" id="t_0228" name="DTDPRHAM">
				<notes>
					<body xmlns="http://www.w3.org/1999/xhtml">
						<p>Abbreviation:DTDPRHAM</p>
						<p>Official name:dTDP-?-L-rhamnose</p>
						<p>IUPAC name:[3-hydroxy-5-(5-methyl-2,4-dioxo-pyrimidin-1-yl)oxolan-2-yl]methoxy-[hydroxy-(3,4,5-trihydroxy-6-methyl-oxan-2-yl)oxy-phosphoryl]oxy-phosphinic acid</p>
						<p>KEGG ID:C03319</p>
					</body>
				</notes>
			</speciesType>
			<speciesType metaid="metaid_t_0229" id="t_0229" name="DTMP">
				<notes>
					<body xmlns="http://www.w3.org/1999/xhtml">
						<p>Abbreviation:DTMP</p>
						<p>Official name:deoxythymidine 5'-phosphate</p>
						<p>IUPAC name:[(2R,3S,5R)-3-hydroxy-5-(5-methyl-2,4-dioxo-pyrimidin-1-yl)oxolan-2-yl]methoxyphosphonic acid</p>
						<p>BioCyc ID:TMP</p>
						<p>KEGG ID:C00364</p>
					</body>
				</notes>
			</speciesType>
			<speciesType metaid="metaid_t_0230" id="t_0230" name="DTTP">
				<notes>
					<body xmlns="http://www.w3.org/1999/xhtml">
						<p>Abbreviation:DTTP</p>
						<p>Official name:deoxythymidine 5'-triphosphate</p>
						<p>IUPAC name:[hydroxy-[hydroxy-[[(2R,3S,5R)-3-hydroxy-5-(5-methyl-2,4-dioxo-pyrimidin-1-yl)oxolan-2-yl]methoxy]phosphoryl]oxy-phosphoryl]oxyphosphonic acid</p>
						<p>KEGG ID:C00459</p>
					</body>
				</notes>
			</speciesType>
			<speciesType metaid="metaid_t_0231" id="t_0231" name="DU">
				<notes>
					<body xmlns="http://www.w3.org/1999/xhtml">
						<p>Abbreviation:DU</p>
						<p>Official name:0</p>
					</body>
				</notes>
			</speciesType>
			<speciesType metaid="metaid_t_0232" id="t_0232" name="DUDP">
				<notes>
					<body xmlns="http://www.w3.org/1999/xhtml">
						<p>Abbreviation:DUDP</p>
						<p>Official name:deoxyuridine-diphosphate </p>
						<p>IUPAC name:[[5-(2,4-dioxopyrimidin-1-yl)-3-hydroxy-oxolan-2-yl]methoxy-hydroxy-phosphoryl]oxyphosphonic acid</p>
						<p>KEGG ID:C01346</p>
					</body>
				</notes>
			</speciesType>
			<speciesType metaid="metaid_t_0233" id="t_0233" name="DUMP">
				<notes>
					<body xmlns="http://www.w3.org/1999/xhtml">
						<p>Abbreviation:DUMP</p>
						<p>Official name:deoxyuridine-phosphate</p>
						<p>IUPAC name:[5-(2,4-dioxopyrimidin-1-yl)-3-hydroxy-oxolan-2-yl]methoxyphosphonic acid</p>
						<p>CAS number:964-26-1</p>
						<p>BioCyc ID:DUMP</p>
						<p>KEGG ID:C00365</p>
					</body>
				</notes>
			</speciesType>
			<speciesType metaid="metaid_t_0234" id="t_0234" name="DUTP">
				<notes>
					<body xmlns="http://www.w3.org/1999/xhtml">
						<p>Abbreviation:DUTP</p>
						<p>Official name:deoxyuridine-triphosphate</p>
						<p>IUPAC name:[[[5-(2,4-dioxopyrimidin-1-yl)-3-hydroxy-oxolan-2-yl]methoxy-hydroxy-phosphoryl]oxy-hydroxy-phosphoryl]oxyphosphonic acid</p>
						<p>CAS number:1173-82-6</p>
						<p>KEGG ID:C00460</p>
					</body>
				</notes>
			</speciesType>
			<speciesType metaid="metaid_t_0235" id="t_0235" name="DX5P">
				<notes>
					<body xmlns="http://www.w3.org/1999/xhtml">
						<p>Abbreviation:DX5P</p>
						<p>Official name:1-deoxy-D-xylulose 5-phosphate</p>
						<p>IUPAC name:(2,3-dihydroxy-4-oxo-pentoxy)phosphonic acid</p>
						<p>BioCyc ID:DEOXYXYLULOSE-5P</p>
						<p>KEGG ID:C11437</p>
					</body>
				</notes>
			</speciesType>
			<speciesType metaid="metaid_t_0236" id="t_0236" name="E4P">
				<notes>
					<body xmlns="http://www.w3.org/1999/xhtml">
						<p>Abbreviation:E4P</p>
						<p>Official name:D-erythrose-4-phosphate</p>
						<p>IUPAC name:(2,3-dihydroxy-4-oxo-butoxy)phosphonic acid</p>
						<p>CAS number:585-18-2</p>
						<p>BioCyc ID:ERYTHROSE-4P</p>
						<p>KEGG ID:C00279</p>
					</body>
				</notes>
			</speciesType>
			<speciesType metaid="metaid_t_0237" id="t_0237" name="EICOSANOATE">
				<notes>
					<body xmlns="http://www.w3.org/1999/xhtml">
						<p>Abbreviation:EICOSANOATE</p>
						<p>Official name:eicosanoate</p>
						<p>KEGG ID:C06425</p>
					</body>
				</notes>
			</speciesType>
			<speciesType metaid="metaid_t_0238" id="t_0238" name="EICOSANOYL-ACP">
				<notes>
					<body xmlns="http://www.w3.org/1999/xhtml">
						<p>Abbreviation:EICOSANOYL-ACP</p>
						<p>Official name:eicosanoyl-ACP</p>
					</body>
				</notes>
			</speciesType>
			<speciesType metaid="metaid_t_0239" id="t_0239" name="EICOSANOYL-COA">
				<notes>
					<body xmlns="http://www.w3.org/1999/xhtml">
						<p>Abbreviation:EICOSANOYL-COA</p>
						<p>Official name:eicosanoyl-CoA</p>
						<p>IUPAC name:[(2R,3R,4R,5R)-5-(6-aminopurin-9-yl)-4-hydroxy-2-[[hydroxy-[hydroxy-[3-hydroxy-3-[2-(2-icosanoylsulfanylethylcarbamoyl)ethylcarbamoyl]-2,2-dimethyl-propoxy]phosphoryl]oxy-phosphoryl]oxymethyl]oxolan-3-yl]oxyphosphonic acid</p>
						<p>KEGG ID:C02041</p>
					</body>
				</notes>
			</speciesType>
			<speciesType metaid="metaid_t_0240" id="t_0240" name="ELECTROPHILE-X">
				<notes>
					<body xmlns="http://www.w3.org/1999/xhtml">
						<p>Abbreviation:ELECTROPHILE-X</p>
						<p>Official name:0</p>
					</body>
				</notes>
			</speciesType>
			<speciesType metaid="metaid_t_0241" id="t_0241" name="ETH">
				<notes>
					<body xmlns="http://www.w3.org/1999/xhtml">
						<p>Abbreviation:ETH</p>
						<p>Official name:ethanol</p>
						<p>IUPAC name:ethanol</p>
						<p>CAS number:8024-45-1</p>
						<p>BioCyc ID:ETOH</p>
						<p>KEGG ID:C00469</p>
					</body>
				</notes>
			</speciesType>
			<speciesType metaid="metaid_t_0242" id="t_0242" name="F1P">
				<notes>
					<body xmlns="http://www.w3.org/1999/xhtml">
						<p>Abbreviation:F1P</p>
						<p>Official name:fructose-1-phosphate</p>
						<p>IUPAC name:[(3S,4R,5R)-3,4,5,6-tetrahydroxy-2-oxo-hexoxy]phosphonic acid</p>
						<p>CAS number:576-69-2</p>
						<p>KEGG ID:C02976</p>
					</body>
				</notes>
			</speciesType>
			<speciesType metaid="metaid_t_0243" id="t_0243" name="F420">
				<notes>
					<body xmlns="http://www.w3.org/1999/xhtml">
						<p>Abbreviation:F420</p>
						<p>Official name:coenzyme F420</p>
						<p>KEGG ID:C00876</p>
					</body>
				</notes>
			</speciesType>
			<speciesType metaid="metaid_t_0244" id="t_0244" name="F420-0">
				<notes>
					<body xmlns="http://www.w3.org/1999/xhtml">
						<p>Abbreviation:F420-0</p>
						<p>Official name:intermediate in coenzyme F420 synthesis</p>
					</body>
				</notes>
			</speciesType>
			<speciesType metaid="metaid_t_0245" id="t_0245" name="F6P">
				<notes>
					<body xmlns="http://www.w3.org/1999/xhtml">
						<p>Abbreviation:F6P</p>
						<p>Official name:D-fructose-6-phosphate</p>
						<p>IUPAC name:[3,4,5-trihydroxy-5-(hydroxymethyl)oxolan-2-yl]methoxyphosphonic acid</p>
						<p>CAS number:643-13-0</p>
						<p>BioCyc ID:FRUCTOSE-6P</p>
						<p>KEGG ID:C00085</p>
					</body>
				</notes>
			</speciesType>
			<speciesType metaid="metaid_t_0246" id="t_0246" name="FAD">
				<notes>
					<body xmlns="http://www.w3.org/1999/xhtml">
						<p>Abbreviation:FAD</p>
						<p>Official name:flavin adenine dinucleotide</p>
						<p>CAS number:16426-55-4</p>
						<p>BioCyc ID:FAD</p>
						<p>KEGG ID:C00016</p>
					</body>
				</notes>
			</speciesType>
			<speciesType metaid="metaid_t_0247" id="t_0247" name="FADH2">
				<notes>
					<body xmlns="http://www.w3.org/1999/xhtml">
						<p>Abbreviation:FADH2</p>
						<p>Official name:flavin adenine dinucleotide reduced</p>
						<p>CAS number:1910-41-4</p>
						<p>BioCyc ID:FADH2</p>
						<p>KEGG ID:C01352</p>
					</body>
				</notes>
			</speciesType>
			<speciesType metaid="metaid_t_0248" id="t_0248" name="FDP">
				<notes>
					<body xmlns="http://www.w3.org/1999/xhtml">
						<p>Abbreviation:FDP</p>
						<p>Official name:fructose-1,6-bisphosphate</p>
						<p>IUPAC name:[2,3,4-trihydroxy-5-(phosphonooxymethyl)oxolan-2-yl]methoxyphosphonic acid</p>
						<p>CAS number:488-69-7</p>
						<p>BioCyc ID:FRUCTOSE-16-DIPHOSPHATE</p>
						<p>KEGG ID:C00354</p>
					</body>
				</notes>
			</speciesType>
			<speciesType metaid="metaid_t_0249" id="t_0249" name="FE2">
				<notes>
					<body xmlns="http://www.w3.org/1999/xhtml">
						<p>Abbreviation:FE2</p>
						<p>Official name:ferrous iron</p>
						<p>IUPAC name:iron(+2) cation</p>
						<p>BioCyc ID:FE+2</p>
						<p>KEGG ID:C14818</p>
					</body>
				</notes>
			</speciesType>
			<speciesType metaid="metaid_t_0250" id="t_0250" name="FE3">
				<notes>
					<body xmlns="http://www.w3.org/1999/xhtml">
						<p>Abbreviation:FE3</p>
						<p>Official name:ferric iron </p>
						<p>IUPAC name:iron(+3) cation</p>
						<p>KEGG ID:C14819</p>
					</body>
				</notes>
			</speciesType>
			<speciesType metaid="metaid_t_0251" id="t_0251" name="FERI">
				<notes>
					<body xmlns="http://www.w3.org/1999/xhtml">
						<p>Abbreviation:FERI</p>
						<p>Official name:oxidized ferredoxin</p>
						<p>BioCyc ID:OX-FERREDOXIN</p>
						<p>KEGG ID:C00139</p>
					</body>
				</notes>
			</speciesType>
			<speciesType metaid="metaid_t_0252" id="t_0252" name="FERO">
				<notes>
					<body xmlns="http://www.w3.org/1999/xhtml">
						<p>Abbreviation:FERO</p>
						<p>Official name:reduced ferredoxin</p>
						<p>BioCyc ID:(Reduced-ferredoxins FERREDOXIN-MONOMER)</p>
						<p>KEGG ID:C00138</p>
					</body>
				</notes>
			</speciesType>
			<speciesType metaid="metaid_t_0253" id="t_0253" name="FGAM">
				<notes>
					<body xmlns="http://www.w3.org/1999/xhtml">
						<p>Abbreviation:FGAM</p>
						<p>Official name:5-phosphoribosyl-N-formylglycineamidine</p>
						<p>IUPAC name:[5-[(1-amino-2-formamido-ethylidene)amino]-3,4-dihydroxy-oxolan-2-yl]methoxyphosphonic acid</p>
						<p>BioCyc ID:5-PHOSPHORIBOSYL-N-FORMYLGLYCINEAMIDINE</p>
						<p>KEGG ID:C04640</p>
					</body>
				</notes>
			</speciesType>
			<speciesType metaid="metaid_t_0254" id="t_0254" name="FGAR">
				<notes>
					<body xmlns="http://www.w3.org/1999/xhtml">
						<p>Abbreviation:FGAR</p>
						<p>Official name:5'-phosphoribosyl-N-formylglycineamide</p>
						<p>IUPAC name:[5-[(2-formamidoacetyl)amino]-3,4-dihydroxy-oxolan-2-yl]methoxyphosphonic acid</p>
						<p>BioCyc ID:5-P-RIBOSYL-N-FORMYLGLYCINEAMIDE</p>
						<p>KEGG ID:C04376</p>
					</body>
				</notes>
			</speciesType>
			<speciesType metaid="metaid_t_0255" id="t_0255" name="FMN">
				<notes>
					<body xmlns="http://www.w3.org/1999/xhtml">
						<p>Abbreviation:FMN</p>
						<p>Official name:flavin_mononucleotide</p>
						<p>CAS number:6184-17-4</p>
						<p>KEGG ID:C00061</p>
					</body>
				</notes>
			</speciesType>
			<speciesType metaid="metaid_t_0256" id="t_0256" name="FO">
				<notes>
					<body xmlns="http://www.w3.org/1999/xhtml">
						<p>Abbreviation:FO</p>
						<p>Official name:intermediate in coenzyme F420 synthesis</p>
					</body>
				</notes>
			</speciesType>
			<speciesType metaid="metaid_t_0257" id="t_0257" name="FOR">
				<notes>
					<body xmlns="http://www.w3.org/1999/xhtml">
						<p>Abbreviation:FOR</p>
						<p>Official name:formate</p>
						<p>IUPAC name:formate</p>
						<p>BioCyc ID:FORMATE</p>
						<p>KEGG ID:C00058</p>
					</body>
				</notes>
			</speciesType>
			<speciesType metaid="metaid_t_0258" id="t_0258" name="FPP">
				<notes>
					<body xmlns="http://www.w3.org/1999/xhtml">
						<p>Abbreviation:FPP</p>
						<p>Official name:trans, trans-farnesyl diphosphate</p>
						<p>IUPAC name:(hydroxy-(3,7,11-trimethyldodeca-2,6,10-trienoxy)phosphoryl)oxyphosphonic acid</p>
						<p>CAS number:146-14-5</p>
						<p>BioCyc ID:FARNESYL-PP</p>
						<p>KEGG ID:C00448</p>
					</body>
				</notes>
			</speciesType>
			<speciesType metaid="metaid_t_0259" id="t_0259" name="FRU">
				<notes>
					<body xmlns="http://www.w3.org/1999/xhtml">
						<p>Abbreviation:FRU</p>
						<p>Official name:fructose</p>
						<p>IUPAC name:2,5-bis(hydroxymethyl)oxolane-2,3,4-triol</p>
						<p>CAS number:30237-26-4</p>
						<p>BioCyc ID:FRU</p>
						<p>KEGG ID:C01496, C02336</p>
					</body>
				</notes>
			</speciesType>
			<speciesType metaid="metaid_t_0260" id="t_0260" name="FTHF">
				<notes>
					<body xmlns="http://www.w3.org/1999/xhtml">
						<p>Abbreviation:FTHF</p>
						<p>Official name:N10-formyl-THF</p>
						<p>IUPAC name:2-[[4-[(2-amino-4-oxo-5,6,7,8-tetrahydro-1H-pteridin-6-yl)methyl-formyl-amino]benzoyl]amino]pentanedioic acid</p>
						<p>CAS number:2800-34-2</p>
						<p>BioCyc ID:10-FORMYL-THF</p>
						<p>KEGG ID:C00234</p>
					</body>
				</notes>
			</speciesType>
			<speciesType metaid="metaid_t_0261" id="t_0261" name="FUACAC">
				<notes>
					<body xmlns="http://www.w3.org/1999/xhtml">
						<p>Abbreviation:FUACAC</p>
						<p>Official name:4-fumaryl-acetoacetate</p>
						<p>IUPAC name:4,6-dioxooct-2-enedioic acid</p>
						<p>KEGG ID:C01061</p>
					</body>
				</notes>
			</speciesType>
			<speciesType metaid="metaid_t_0262" id="t_0262" name="FUM">
				<notes>
					<body xmlns="http://www.w3.org/1999/xhtml">
						<p>Abbreviation:FUM</p>
						<p>Official name:fumarate</p>
						<p>IUPAC name:(E)-but-2-enedioate</p>
						<p>CAS number:142-42-7</p>
						<p>BioCyc ID:FUM</p>
						<p>KEGG ID:C00122</p>
					</body>
				</notes>
			</speciesType>
			<speciesType metaid="metaid_t_0263" id="t_0263" name="G1P">
				<notes>
					<body xmlns="http://www.w3.org/1999/xhtml">
						<p>Abbreviation:G1P</p>
						<p>Official name:?-D-glucose_1-phosphate</p>
						<p>IUPAC name:[(2R,3R,4S,5R,6R)-3,4,5-trihydroxy-6-(hydroxymethyl)oxan-2-yl]oxyphosphonic acid</p>
						<p>CAS number:59-56-3</p>
						<p>KEGG ID:C11450</p>
					</body>
				</notes>
			</speciesType>
			<speciesType metaid="metaid_t_0264" id="t_0264" name="G3P">
				<notes>
					<body xmlns="http://www.w3.org/1999/xhtml">
						<p>Abbreviation:G3P</p>
						<p>Official name:D-glyceraldehyde-3-phosphate</p>
						<p>IUPAC name:[(2R)-2-hydroxy-3-oxo-propoxy]phosphonic acid</p>
						<p>CAS number:591-57-1</p>
						<p>BioCyc ID:GAP</p>
						<p>KEGG ID:C00118</p>
					</body>
				</notes>
			</speciesType>
			<speciesType metaid="metaid_t_0265" id="t_0265" name="G6P">
				<notes>
					<body xmlns="http://www.w3.org/1999/xhtml">
						<p>Abbreviation:G6P</p>
						<p>Official name:?-D-glucose-6-phosphate</p>
						<p>IUPAC name:(3,4,5,6-tetrahydroxyoxan-2-yl)methoxyphosphonic acid</p>
						<p>CAS number:56-73-5</p>
						<p>KEGG ID:C01172</p>
					</body>
				</notes>
			</speciesType>
			<speciesType metaid="metaid_t_0266" id="t_0266" name="GA1P">
				<notes>
					<body xmlns="http://www.w3.org/1999/xhtml">
						<p>Abbreviation:GA1P</p>
						<p>Official name:D-glucosamine-1-phosphate</p>
						<p>IUPAC name:[3-acetamido-4,5-dihydroxy-6-(hydroxymethyl)oxan-2-yl]oxyphosphonic acid</p>
						<p>BioCyc ID:GLUCOSAMINE-1P</p>
						<p>KEGG ID:C06156</p>
					</body>
				</notes>
			</speciesType>
			<speciesType metaid="metaid_t_0267" id="t_0267" name="GA6P">
				<notes>
					<body xmlns="http://www.w3.org/1999/xhtml">
						<p>Abbreviation:GA6P</p>
						<p>Official name:D-glucosamine-6-phosphate</p>
						<p>IUPAC name:(5-amino-3,4,6-trihydroxy-oxan-2-yl)methoxyphosphonic acid</p>
						<p>CAS number:3616-42-0</p>
						<p>BioCyc ID:D-GLUCOSAMINE-6-P</p>
						<p>KEGG ID:C00352</p>
					</body>
				</notes>
			</speciesType>
			<speciesType metaid="metaid_t_0268" id="t_0268" name="GABA">
				<notes>
					<body xmlns="http://www.w3.org/1999/xhtml">
						<p>Abbreviation:GABA</p>
						<p>Official name:4-aminobutyrate_(GABA)</p>
						<p>KEGG ID:C00334</p>
					</body>
				</notes>
			</speciesType>
			<speciesType metaid="metaid_t_0269" id="t_0269" name="GAL1P">
				<notes>
					<body xmlns="http://www.w3.org/1999/xhtml">
						<p>Abbreviation:GAL1P</p>
						<p>Official name:?-D-galactose_1-phosphate</p>
						<p>IUPAC name:[(2R,3R,4S,5S,6R)-3,4,5-trihydroxy-6-(hydroxymethyl)oxan-2-yl]oxyphosphonic acid</p>
						<p>KEGG ID:C00446</p>
					</body>
				</notes>
			</speciesType>
			<speciesType metaid="metaid_t_0270" id="t_0270" name="GALACTANDPP">
				<notes>
					<body xmlns="http://www.w3.org/1999/xhtml">
						<p>Abbreviation:GALACTANDPP</p>
						<p>Official name:galactan-decaprenylphosphate</p>
					</body>
				</notes>
			</speciesType>
			<speciesType metaid="metaid_t_0271" id="t_0271" name="GAR">
				<notes>
					<body xmlns="http://www.w3.org/1999/xhtml">
						<p>Abbreviation:GAR</p>
						<p>Official name:5-phospho-ribosyl-glycineamide</p>
						<p>IUPAC name:[5-[(2-aminoacetyl)amino]-3,4-dihydroxy-oxolan-2-yl]methoxyphosphonic acid</p>
						<p>BioCyc ID:5-PHOSPHO-RIBOSYL-GLYCINEAMIDE</p>
						<p>KEGG ID:C03838</p>
					</body>
				</notes>
			</speciesType>
			<speciesType metaid="metaid_t_0272" id="t_0272" name="GDP">
				<notes>
					<body xmlns="http://www.w3.org/1999/xhtml">
						<p>Abbreviation:GDP</p>
						<p>Official name:guanosine_diphosphate</p>
						<p>IUPAC name:[[(2R,3R,4R,5R)-5-(2-amino-6-oxo-3H-purin-9-yl)-3,4-dihydroxy-oxolan-2-yl]methoxy-hydroxy-phosphoryl]oxyphosphonic acid</p>
						<p>CAS number:2577-83-5</p>
						<p>BioCyc ID:GDP</p>
						<p>KEGG ID:C00035</p>
					</body>
				</notes>
			</speciesType>
			<speciesType metaid="metaid_t_0273" id="t_0273" name="GDPDHDOGAL">
				<notes>
					<body xmlns="http://www.w3.org/1999/xhtml">
						<p>Abbreviation:GDPDHDOGAL</p>
						<p>Official name:GDP-4-dehydro-6-L-deoxygalactose</p>
						<p>IUPAC name:[5-(2-amino-6-oxo-3H-purin-9-yl)-3,4-dihydroxy-oxolan-2-yl]methoxy-[(3,4-dihydroxy-6-methyl-5-oxo-oxan-2-yl)oxy-hydroxy-phosphoryl]oxy-phosphinic acid</p>
						<p>BioCyc ID:GDP-4-DEHYDRO-6-L-DEOXYGALACTOSE</p>
						<p>KEGG ID:C14830</p>
					</body>
				</notes>
			</speciesType>
			<speciesType metaid="metaid_t_0274" id="t_0274" name="GDPDHDOMAN">
				<notes>
					<body xmlns="http://www.w3.org/1999/xhtml">
						<p>Abbreviation:GDPDHDOMAN</p>
						<p>Official name:GDP-4-dehydro-6-deoxy-D-mannose</p>
						<p>IUPAC name:[5-(2-amino-6-oxo-3H-purin-9-yl)-3,4-dihydroxy-oxolan-2-yl]methoxy-[(3,4-dihydroxy-6-methyl-5-oxo-oxan-2-yl)oxy-hydroxy-phosphoryl]oxy-phosphinic acid</p>
						<p>BioCyc ID:GDP-4-DEHYDRO-6-DEOXY-D-MANNOSE</p>
						<p>KEGG ID:C01222</p>
					</body>
				</notes>
			</speciesType>
			<speciesType metaid="metaid_t_0275" id="t_0275" name="GDPFUC">
				<notes>
					<body xmlns="http://www.w3.org/1999/xhtml">
						<p>Abbreviation:GDPFUC</p>
						<p>Official name:GDP-L-fucose</p>
						<p>IUPAC name:[5-(2-amino-6-oxo-3H-purin-9-yl)-3,4-dihydroxy-oxolan-2-yl]methoxy-[hydroxy-(3,4,5-trihydroxy-6-methyl-oxan-2-yl)oxy-phosphoryl]oxy-phosphinic acid</p>
						<p>CAS number:15839-70-0</p>
						<p>BioCyc ID:GUANOSINE_DIPHOSPHATE_FUCOSE</p>
						<p>KEGG ID:C00325</p>
					</body>
				</notes>
			</speciesType>
			<speciesType metaid="metaid_t_0276" id="t_0276" name="GDPMAN">
				<notes>
					<body xmlns="http://www.w3.org/1999/xhtml">
						<p>Abbreviation:GDPMAN</p>
						<p>Official name:guanosine_diphosphate_mannose</p>
						<p>IUPAC name:[(2R,3R,4R,5R)-5-(2-amino-6-oxo-3H-purin-9-yl)-3,4-dihydroxy-oxolan-2-yl]methoxy-[hydroxy-[(2R,3S,4S,5R,6R)-3,4,5-trihydroxy-6-(hydroxymethyl)oxan-2-yl]oxy-phosphoryl]oxy-phosphinic acid</p>
						<p>CAS number:90191-82-5</p>
						<p>BioCyc ID:GDP-MANNOSE</p>
						<p>KEGG ID:C00096</p>
					</body>
				</notes>
			</speciesType>
			<speciesType metaid="metaid_t_0277" id="t_0277" name="GGPP">
				<notes>
					<body xmlns="http://www.w3.org/1999/xhtml">
						<p>Abbreviation:GGPP</p>
						<p>Official name:geranylgeranyl_diphosphate</p>
						<p>IUPAC name:[hydroxy-[(2E,6E,10E)-3,7,11,15-tetramethylhexadeca-2,6,10,14-tetraenoxy]phosphoryl]oxyphosphonic acid</p>
						<p>BioCyc ID:GERANYLGERANYL-PP</p>
						<p>KEGG ID:C00353</p>
					</body>
				</notes>
			</speciesType>
			<speciesType metaid="metaid_t_0278" id="t_0278" name="GL">
				<notes>
					<body xmlns="http://www.w3.org/1999/xhtml">
						<p>Abbreviation:GL</p>
						<p>Official name:Glycerol</p>
						<p>IUPAC name:propane-1,2,3-triol</p>
						<p>CAS number:8013-25-0</p>
						<p>BioCyc ID:GLYCEROL</p>
						<p>KEGG ID:C00116</p>
					</body>
				</notes>
			</speciesType>
			<speciesType metaid="metaid_t_0279" id="t_0279" name="GL3P">
				<notes>
					<body xmlns="http://www.w3.org/1999/xhtml">
						<p>Abbreviation:GL3P</p>
						<p>Official name:glycerol-3-phosphate</p>
						<p>IUPAC name:2,3-dihydroxypropoxyphosphonic acid</p>
						<p>CAS number:927-20-8</p>
						<p>BioCyc ID:GLYCEROL-3P</p>
						<p>KEGG ID:C00093</p>
					</body>
				</notes>
			</speciesType>
			<speciesType metaid="metaid_t_0280" id="t_0280" name="GLAC">
				<notes>
					<body xmlns="http://www.w3.org/1999/xhtml">
						<p>Abbreviation:GLAC</p>
						<p>Official name:D-galactose</p>
						<p>IUPAC name:6-(hydroxymethyl)oxane-2,3,4,5-tetrol</p>
						<p>CAS number:10257-28-0</p>
						<p>BioCyc ID:D-Galactose</p>
						<p>KEGG ID:C00124</p>
					</body>
				</notes>
			</speciesType>
			<speciesType metaid="metaid_t_0281" id="t_0281" name="GLAL">
				<notes>
					<body xmlns="http://www.w3.org/1999/xhtml">
						<p>Abbreviation:GLAL</p>
						<p>Official name:glycolaldehyde</p>
						<p>IUPAC name:2-hydroxyacetaldehyde</p>
						<p>BioCyc ID:GLYCOLALDEHYDE</p>
						<p>KEGG ID:C00266</p>
					</body>
				</notes>
			</speciesType>
			<speciesType metaid="metaid_t_0282" id="t_0282" name="GLC">
				<notes>
					<body xmlns="http://www.w3.org/1999/xhtml">
						<p>Abbreviation:GLC</p>
						<p>Official name:?-D-glucose</p>
						<p>IUPAC name:(2R,3R,4S,5R,6R)-6-(hydroxymethyl)oxane-2,3,4,5-tetrol</p>
						<p>CAS number:492-61-5</p>
						<p>KEGG ID:C00221</p>
					</body>
				</notes>
			</speciesType>
			<speciesType metaid="metaid_t_0283" id="t_0283" name="GLN">
				<notes>
					<body xmlns="http://www.w3.org/1999/xhtml">
						<p>Abbreviation:GLN</p>
						<p>Official name:glutamine</p>
						<p>IUPAC name:2-amino-4-carbamoyl-butanoic acid</p>
						<p>CAS number:6899-04-3</p>
						<p>BioCyc ID:GLN</p>
						<p>KEGG ID:C00303</p>
					</body>
				</notes>
			</speciesType>
			<speciesType metaid="metaid_t_0284" id="t_0284" name="GLU">
				<notes>
					<body xmlns="http://www.w3.org/1999/xhtml">
						<p>Abbreviation:GLU</p>
						<p>Official name:glutamate</p>
						<p>IUPAC name:(2R)-2-amino-5-hydroxy-5-oxo-pentanoat</p>
						<p>CAS number:11070-68-1</p>
						<p>BioCyc ID:GLT</p>
						<p>KEGG ID:C00302</p>
					</body>
				</notes>
			</speciesType>
			<speciesType metaid="metaid_t_0285" id="t_0285" name="GLU1SEMIALD">
				<notes>
					<body xmlns="http://www.w3.org/1999/xhtml">
						<p>Abbreviation:GLU1SEMIALD</p>
						<p>Official name:glutamate-1-semialdehyde</p>
						<p>IUPAC name:4-amino-5-oxo-pentanoic acid</p>
						<p>BioCyc ID:GLUTAMATE-1-SEMIALDEHYDE</p>
						<p>KEGG ID:C03741</p>
					</body>
				</notes>
			</speciesType>
			<speciesType metaid="metaid_t_0286" id="t_0286" name="GLUC">
				<notes>
					<body xmlns="http://www.w3.org/1999/xhtml">
						<p>Abbreviation:GLUC</p>
						<p>Official name:0</p>
					</body>
				</notes>
			</speciesType>
			<speciesType metaid="metaid_t_0287" id="t_0287" name="GLUCAN">
				<notes>
					<body xmlns="http://www.w3.org/1999/xhtml">
						<p>Abbreviation:GLUCAN</p>
						<p>Official name:0</p>
					</body>
				</notes>
			</speciesType>
			<speciesType metaid="metaid_t_0288" id="t_0288" name="GLUGSAL">
				<notes>
					<body xmlns="http://www.w3.org/1999/xhtml">
						<p>Abbreviation:GLUGSAL</p>
						<p>Official name:L-glutamate_?-semialdehyde</p>
						<p>IUPAC name:2-amino-5-oxo-pentanoic acid</p>
						<p>KEGG ID:C01165</p>
					</body>
				</notes>
			</speciesType>
			<speciesType metaid="metaid_t_0289" id="t_0289" name="GLUP">
				<notes>
					<body xmlns="http://www.w3.org/1999/xhtml">
						<p>Abbreviation:GLUP</p>
						<p>Official name:L-glutamate-5-phosphate</p>
						<p>IUPAC name:2-amino-5-oxo-5-phosphonooxy-pentanoic acid</p>
						<p>BioCyc ID:L-GLUTAMATE-5-P</p>
						<p>KEGG ID:C03287</p>
					</body>
				</notes>
			</speciesType>
			<speciesType metaid="metaid_t_0290" id="t_0290" name="GLX">
				<notes>
					<body xmlns="http://www.w3.org/1999/xhtml">
						<p>Abbreviation:GLX</p>
						<p>Official name:glyoxylate</p>
						<p>IUPAC name:oxaldehydic acid</p>
						<p>CAS number:298-12-4</p>
						<p>BioCyc ID:GLYOX</p>
						<p>KEGG ID:C00048</p>
					</body>
				</notes>
			</speciesType>
			<speciesType metaid="metaid_t_0291" id="t_0291" name="GLY">
				<notes>
					<body xmlns="http://www.w3.org/1999/xhtml">
						<p>Abbreviation:GLY</p>
						<p>Official name:glycine</p>
						<p>IUPAC name:2-aminoacetic acid</p>
						<p>CAS number:87867-94-5</p>
						<p>BioCyc ID:GLY</p>
						<p>KEGG ID:C00037</p>
					</body>
				</notes>
			</speciesType>
			<speciesType metaid="metaid_t_0292" id="t_0292" name="GLYCOLATE">
				<notes>
					<body xmlns="http://www.w3.org/1999/xhtml">
						<p>Abbreviation:GLYCOLATE</p>
						<p>Official name:glycolate</p>
						<p>IUPAC name:2-hydroxyacetic acid</p>
						<p>KEGG ID:C00160</p>
					</body>
				</notes>
			</speciesType>
			<speciesType metaid="metaid_t_0293" id="t_0293" name="GMP">
				<notes>
					<body xmlns="http://www.w3.org/1999/xhtml">
						<p>Abbreviation:GMP</p>
						<p>Official name:guanosine-monophosphate</p>
						<p>IUPAC name:[5-(2-amino-6-oxo-3H-purin-9-yl)-3,4-dihydroxy-oxolan-2-yl]methoxyphosphonic acid</p>
						<p>CAS number:85-32-5</p>
						<p>BioCyc ID:GMP</p>
						<p>KEGG ID:C00144</p>
					</body>
				</notes>
			</speciesType>
			<speciesType metaid="metaid_t_0294" id="t_0294" name="GN">
				<notes>
					<body xmlns="http://www.w3.org/1999/xhtml">
						<p>Abbreviation:GN</p>
						<p>Official name:guanine</p>
						<p>IUPAC name:2-amino-3,7-dihydropurin-6-one</p>
						<p>CAS number:8039-79-0</p>
						<p>KEGG ID:C00242</p>
					</body>
				</notes>
			</speciesType>
			<speciesType metaid="metaid_t_0295" id="t_0295" name="GPP">
				<notes>
					<body xmlns="http://www.w3.org/1999/xhtml">
						<p>Abbreviation:GPP</p>
						<p>Official name:geranyl-PP</p>
						<p>IUPAC name:(3,7-dimethylocta-2,6-dienoxy-hydroxy-phosphoryl)oxyphosphonic acid</p>
						<p>BioCyc ID:GERANYL-PP</p>
						<p>KEGG ID:C00341</p>
					</body>
				</notes>
			</speciesType>
			<speciesType metaid="metaid_t_0296" id="t_0296" name="GSN">
				<notes>
					<body xmlns="http://www.w3.org/1999/xhtml">
						<p>Abbreviation:GSN</p>
						<p>Official name:guanosine</p>
						<p>IUPAC name:2-amino-9-[(2R,3R,4R,5R)-3,4-dihydroxy-5-(hydroxymethyl)oxolan-2-yl]-3H-purin-6-one</p>
						<p>CAS number:85-30-3</p>
						<p>KEGG ID:C00387</p>
					</body>
				</notes>
			</speciesType>
			<speciesType metaid="metaid_t_0297" id="t_0297" name="GTP">
				<notes>
					<body xmlns="http://www.w3.org/1999/xhtml">
						<p>Abbreviation:GTP</p>
						<p>Official name:guanosine-triphosphate</p>
						<p>IUPAC name:[[[5-(2-amino-6-oxo-3H-purin-9-yl)-3,4-dihydroxy-oxolan-2-yl]methoxy-hydroxy-phosphoryl]oxy-hydroxy-phosphoryl]oxyphosphonic acid</p>
						<p>CAS number:86-01-1</p>
						<p>BioCyc ID:GTP</p>
						<p>KEGG ID:C00044</p>
					</body>
				</notes>
			</speciesType>
			<speciesType metaid="metaid_t_0298" id="t_0298" name="H">
				<notes>
					<body xmlns="http://www.w3.org/1999/xhtml">
						<p>Abbreviation:H</p>
						<p>Official name:proton</p>
						<p>IUPAC name:hydrogen</p>
						<p>CAS number:12408-02-5</p>
						<p>BioCyc ID:PROTON</p>
						<p>KEGG ID:C00080</p>
					</body>
				</notes>
			</speciesType>
			<speciesType metaid="metaid_t_0299" id="t_0299" name="H2O2">
				<notes>
					<body xmlns="http://www.w3.org/1999/xhtml">
						<p>Abbreviation:H2O2</p>
						<p>Official name:hydrogen_peroxide</p>
						<p>IUPAC name:hydrogen peroxide</p>
						<p>CAS number:8007-30-5</p>
						<p>BioCyc ID:HYDROGEN-PEROXIDE</p>
						<p>KEGG ID:C00027</p>
					</body>
				</notes>
			</speciesType>
			<speciesType metaid="metaid_t_0300" id="t_0300" name="H2S">
				<notes>
					<body xmlns="http://www.w3.org/1999/xhtml">
						<p>Abbreviation:H2S</p>
						<p>Official name:hydrogen_sulfide</p>
						<p>IUPAC name:hydrogen sulfide</p>
						<p>CAS number:7783-06-4</p>
						<p>BioCyc ID:HS</p>
						<p>KEGG ID:C00283</p>
					</body>
				</notes>
			</speciesType>
			<speciesType metaid="metaid_t_0301" id="t_0301" name="H2SO3">
				<notes>
					<body xmlns="http://www.w3.org/1999/xhtml">
						<p>Abbreviation:H2SO3</p>
						<p>Official name:sulfurous_acid_</p>
						<p>IUPAC name:sulfurous acid</p>
						<p>CAS number:7782-99-2</p>
						<p>BioCyc ID:SO3</p>
					</body>
				</notes>
			</speciesType>
			<speciesType metaid="metaid_t_0302" id="t_0302" name="H2X">
				<notes>
					<body xmlns="http://www.w3.org/1999/xhtml">
						<p>Abbreviation:H2X</p>
						<p>Official name:0</p>
					</body>
				</notes>
			</speciesType>
			<speciesType metaid="metaid_t_0303" id="t_0303" name="HBA">
				<notes>
					<body xmlns="http://www.w3.org/1999/xhtml">
						<p>Abbreviation:HBA</p>
						<p>Official name:salicylate_(o-hydroxybenzoic_acid)</p>
						<p>KEGG ID:C00805</p>
					</body>
				</notes>
			</speciesType>
			<speciesType metaid="metaid_t_0304" id="t_0304" name="HCO3">
				<notes>
					<body xmlns="http://www.w3.org/1999/xhtml">
						<p>Abbreviation:HCO3</p>
						<p>Official name:bicarbonate</p>
						<p>IUPAC name:hydroxyformate</p>
						<p>CAS number:144-55-8</p>
						<p>BioCyc ID:HCO3</p>
						<p>KEGG ID:C00288</p>
					</body>
				</notes>
			</speciesType>
			<speciesType metaid="metaid_t_0305" id="t_0305" name="HCYS">
				<notes>
					<body xmlns="http://www.w3.org/1999/xhtml">
						<p>Abbreviation:HCYS</p>
						<p>Official name:L-homocysteine</p>
						<p>IUPAC name:2-amino-4-sulfanyl-butanoic acid</p>
						<p>CAS number:454-28-4</p>
						<p>BioCyc ID:HOMO-CYS</p>
						<p>KEGG ID:C00155</p>
					</body>
				</notes>
			</speciesType>
			<speciesType metaid="metaid_t_0306" id="t_0306" name="HEME-FE2">
				<notes>
					<body xmlns="http://www.w3.org/1999/xhtml">
						<p>Abbreviation:HEME-FE2</p>
						<p>Official name:heme in ferrous form</p>
					</body>
				</notes>
			</speciesType>
			<speciesType metaid="metaid_t_0307" id="t_0307" name="HEME-FE3">
				<notes>
					<body xmlns="http://www.w3.org/1999/xhtml">
						<p>Abbreviation:HEME-FE3</p>
						<p>Official name:heme in ferric form</p>
					</body>
				</notes>
			</speciesType>
			<speciesType metaid="metaid_t_0308" id="t_0308" name="HEMT">
				<notes>
					<body xmlns="http://www.w3.org/1999/xhtml">
						<p>Abbreviation:HEMT</p>
						<p>Official name:4-methyl-5-(?-hydroxyethyl)thiazole</p>
						<p>IUPAC name:2-(4-methyl-1,3-thiazol-5-yl)ethanol</p>
						<p>CAS number:137-00-8</p>
						<p>KEGG ID:C04294</p>
					</body>
				</notes>
			</speciesType>
			<speciesType metaid="metaid_t_0309" id="t_0309" name="HEPPP">
				<notes>
					<body xmlns="http://www.w3.org/1999/xhtml">
						<p>Abbreviation:HEPPP</p>
						<p>Official name:hexaprenyl_diphosphate</p>
						<p>KEGG ID:C04145</p>
					</body>
				</notes>
			</speciesType>
			<speciesType metaid="metaid_t_0310" id="t_0310" name="HEPTADECANOATE">
				<notes>
					<body xmlns="http://www.w3.org/1999/xhtml">
						<p>Abbreviation:HEPTADECANOATE</p>
						<p>Official name:heptadecanoate</p>
						<p>IUPAC name:heptadecanoate</p>
					</body>
				</notes>
			</speciesType>
			<speciesType metaid="metaid_t_0311" id="t_0311" name="HEPTADECANOYL-ACP">
				<notes>
					<body xmlns="http://www.w3.org/1999/xhtml">
						<p>Abbreviation:HEPTADECANOYL-ACP</p>
						<p>Official name:heptadecanoyl-ACP</p>
					</body>
				</notes>
			</speciesType>
			<speciesType metaid="metaid_t_0312" id="t_0312" name="HEPTADECANOYL-COA">
				<notes>
					<body xmlns="http://www.w3.org/1999/xhtml">
						<p>Abbreviation:HEPTADECANOYL-COA</p>
						<p>Official name:heptadecanoyl-CoA</p>
						<p>IUPAC name:[(2R,3R,4R,5R)-5-(6-aminopurin-9-yl)-2-[[[[(3R)-3-[2-(2-heptadecanoylsulfanylethylcarbamoyl)ethylcarbamoyl]-3-hydroxy-2,2-dimethyl-propoxy]-hydroxy-phosphoryl]oxy-hydroxy-phosphoryl]oxymethyl]-4-hydroxy-oxolan-3-yl]oxyphosphonic acid</p>
						<p>CAS number:3546-17-6</p>
					</body>
				</notes>
			</speciesType>
			<speciesType metaid="metaid_t_0313" id="t_0313" name="HEPTANOYL-COA">
				<notes>
					<body xmlns="http://www.w3.org/1999/xhtml">
						<p>Abbreviation:HEPTANOYL-COA</p>
						<p>Official name:heptanoyl-CoA</p>
					</body>
				</notes>
			</speciesType>
			<speciesType metaid="metaid_t_0314" id="t_0314" name="HEXACOSANOATE">
				<notes>
					<body xmlns="http://www.w3.org/1999/xhtml">
						<p>Abbreviation:HEXACOSANOATE</p>
						<p>Official name:hexacosanoate</p>
						<p>IUPAC name:hexacosanoate</p>
					</body>
				</notes>
			</speciesType>
			<speciesType metaid="metaid_t_0315" id="t_0315" name="HEXACOSANOYL-ACP">
				<notes>
					<body xmlns="http://www.w3.org/1999/xhtml">
						<p>Abbreviation:HEXACOSANOYL-ACP</p>
						<p>Official name:hexacosanoyl-ACP</p>
					</body>
				</notes>
			</speciesType>
			<speciesType metaid="metaid_t_0316" id="t_0316" name="HEXACOSANOYL-COA">
				<notes>
					<body xmlns="http://www.w3.org/1999/xhtml">
						<p>Abbreviation:HEXACOSANOYL-COA</p>
						<p>Official name:hexacosanoyl-CoA</p>
					</body>
				</notes>
			</speciesType>
			<speciesType metaid="metaid_t_0317" id="t_0317" name="HEXACOSANOYL-COA-CO2">
				<notes>
					<body xmlns="http://www.w3.org/1999/xhtml">
						<p>Abbreviation:HEXACOSANOYL-COA-CO2</p>
						<p>Official name:hexacosanoyl-CoA-CO2</p>
					</body>
				</notes>
			</speciesType>
			<speciesType metaid="metaid_t_0318" id="t_0318" name="HEXADECANOATE">
				<notes>
					<body xmlns="http://www.w3.org/1999/xhtml">
						<p>Abbreviation:HEXADECANOATE</p>
						<p>Official name:hexadecanoate</p>
						<p>IUPAC name:hexadecanoic acid</p>
						<p>CAS number: 57-10-3</p>
						<p>KEGG ID:C00249</p>
					</body>
				</notes>
			</speciesType>
			<speciesType metaid="metaid_t_0319" id="t_0319" name="HEXADECANOYL-ACP">
				<notes>
					<body xmlns="http://www.w3.org/1999/xhtml">
						<p>Abbreviation:HEXADECANOYL-ACP</p>
						<p>Official name:hexadecanoyl-ACP</p>
					</body>
				</notes>
			</speciesType>
			<speciesType metaid="metaid_t_0320" id="t_0320" name="HEXADECANOYL-COA">
				<notes>
					<body xmlns="http://www.w3.org/1999/xhtml">
						<p>Abbreviation:HEXADECANOYL-COA</p>
						<p>Official name:hexadecanoyl-COA</p>
						<p>IUPAC name:[(2R,3R,4R,5R)-5-(6-aminopurin-9-yl)-2-[[[[(3R)-3-[2-(2-hexadecanoylsulfanylethylcarbamoyl)ethylcarbamoyl]-3-hydroxy-2,2-dimethyl-propoxy]-hydroxy-phosphoryl]oxy-hydroxy-phosphoryl]oxymethyl]-4-hydroxy-oxolan-3-yl]oxyphosphonic acid</p>
						<p>CAS number:1763-10-6</p>
						<p>BioCyc ID:PALMITYL-COA</p>
						<p>KEGG ID:C00154</p>
					</body>
				</notes>
			</speciesType>
			<speciesType metaid="metaid_t_0321" id="t_0321" name="HEXADECANOYL-MAS">
				<notes>
					<body xmlns="http://www.w3.org/1999/xhtml">
						<p>Abbreviation:HEXADECANOYL-MAS</p>
						<p>Official name:hexadecanoyl-MAS</p>
					</body>
				</notes>
			</speciesType>
			<speciesType metaid="metaid_t_0322" id="t_0322" name="HEXANOATE">
				<notes>
					<body xmlns="http://www.w3.org/1999/xhtml">
						<p>Abbreviation:HEXANOATE</p>
						<p>Official name:hexanoate</p>
						<p>IUPAC name:hexanoate</p>
						<p>KEGG ID:C01585</p>
					</body>
				</notes>
			</speciesType>
			<speciesType metaid="metaid_t_0323" id="t_0323" name="HEXANOYL-ACP">
				<notes>
					<body xmlns="http://www.w3.org/1999/xhtml">
						<p>Abbreviation:HEXANOYL-ACP</p>
						<p>Official name:hexanoyl-ACP</p>
					</body>
				</notes>
			</speciesType>
			<speciesType metaid="metaid_t_0324" id="t_0324" name="HEXANOYL-COA">
				<notes>
					<body xmlns="http://www.w3.org/1999/xhtml">
						<p>Abbreviation:HEXANOYL-COA</p>
						<p>Official name:hexanoyl-CoA</p>
						<p>IUPAC name:[(2R,3R,4R,5R)-5-(6-aminopurin-9-yl)-2-[[[[3-[2-(2-hexanoylsulfanylethylcarbamoyl)ethylcarbamoyl]-3-hydroxy-2,2-dimethyl-propoxy]-hydroxy-phosphoryl]oxy-hydroxy-phosphoryl]oxymethyl]-4-hydroxy-oxolan-3-yl]oxyphosphonic acid</p>
						<p>KEGG ID:C05270</p>
					</body>
				</notes>
			</speciesType>
			<speciesType metaid="metaid_t_0325" id="t_0325" name="HIBUT">
				<notes>
					<body xmlns="http://www.w3.org/1999/xhtml">
						<p>Abbreviation:HIBUT</p>
						<p>Official name:3-hydroxy-isobutyrate</p>
						<p>IUPAC name:3-hydroxy-2-methyl-propanoic acid</p>
						<p>CAS number:2068-83-9</p>
						<p>BioCyc ID:3-HYDROXY-ISOBUTYRATE</p>
						<p>KEGG ID:C01188</p>
					</body>
				</notes>
			</speciesType>
			<speciesType metaid="metaid_t_0326" id="t_0326" name="HIBUTCOA">
				<notes>
					<body xmlns="http://www.w3.org/1999/xhtml">
						<p>Abbreviation:HIBUTCOA</p>
						<p>Official name:3-hydroxy-isobutyryl-CoA</p>
						<p>IUPAC name:[5-(6-aminopurin-9-yl)-4-hydroxy-2-[[hydroxy-[hydroxy-[3-hydroxy-3-[2-[2-(3-hydroxy-2-methyl-propanoyl)sulfanylethylcarbamoyl]ethylcarbamoyl]-2,2-dimethyl-propoxy]phosphoryl]oxy-phosphoryl]oxymethyl]oxolan-3-yl]oxyphosphonic acid</p>
						<p>BioCyc ID:3-HYDROXY-ISOBUTYRYL-COA</p>
						<p>KEGG ID:C04047</p>
					</body>
				</notes>
			</speciesType>
			<speciesType metaid="metaid_t_0327" id="t_0327" name="HIS">
				<notes>
					<body xmlns="http://www.w3.org/1999/xhtml">
						<p>Abbreviation:HIS</p>
						<p>Official name:L-histidine</p>
						<p>BioCyc ID:HIS</p>
						<p>KEGG ID:C00135</p>
					</body>
				</notes>
			</speciesType>
			<speciesType metaid="metaid_t_0328" id="t_0328" name="HISOL">
				<notes>
					<body xmlns="http://www.w3.org/1999/xhtml">
						<p>Abbreviation:HISOL</p>
						<p>Official name:histidinol</p>
						<p>IUPAC name:2-amino-3-(3H-imidazol-4-yl)propan-1-ol</p>
						<p>BioCyc ID:HISTIDINOL</p>
						<p>KEGG ID:C00860</p>
					</body>
				</notes>
			</speciesType>
			<speciesType metaid="metaid_t_0329" id="t_0329" name="HISOLP">
				<notes>
					<body xmlns="http://www.w3.org/1999/xhtml">
						<p>Abbreviation:HISOLP</p>
						<p>Official name:L-histidinol-phosphate</p>
						<p>IUPAC name:[2-amino-3-(3H-imidazol-4-yl)propoxy]phosphonic acid</p>
						<p>CAS number:25679-93-0</p>
						<p>BioCyc ID:L-HISTIDINOL-P</p>
						<p>KEGG ID:C01100</p>
					</body>
				</notes>
			</speciesType>
			<speciesType metaid="metaid_t_0330" id="t_0330" name="HMB4PP">
				<notes>
					<body xmlns="http://www.w3.org/1999/xhtml">
						<p>Abbreviation:HMB4PP</p>
						<p>Official name:1-hydroxy-2-methyl-2-(E)-butenyl_4-diphosphate</p>
						<p>IUPAC name:[hydroxy-(4-hydroxy-3-methyl-but-2-enoxy)phosphoryl]oxyphosphonic acid</p>
						<p>KEGG ID:C11811</p>
					</body>
				</notes>
			</speciesType>
			<speciesType metaid="metaid_t_0331" id="t_0331" name="HMBUTCOA">
				<notes>
					<body xmlns="http://www.w3.org/1999/xhtml">
						<p>Abbreviation:HMBUTCOA</p>
						<p>Official name:3-hydroxybutyryl-CoA</p>
						<p>IUPAC name:[5-(6-aminopurin-9-yl)-4-hydroxy-2-[[hydroxy-[hydroxy-[3-hydroxy-3-[2-[2-(3-hydroxybutanoylsulfanyl)ethylcarbamoyl]ethylcarbamoyl]-2,2-dimethyl-propoxy]phosphoryl]oxy-phosphoryl]oxymethyl]oxolan-3-yl]oxyphosphonic acid</p>
						<p>BioCyc ID:CPD-650</p>
						<p>KEGG ID:C01144</p>
					</body>
				</notes>
			</speciesType>
			<speciesType metaid="metaid_t_0332" id="t_0332" name="HMGLUTCOA">
				<notes>
					<body xmlns="http://www.w3.org/1999/xhtml">
						<p>Abbreviation:HMGLUTCOA</p>
						<p>Official name:3-hydroxy-3-methyl-glutaryl-CoA</p>
						<p>IUPAC name:4-[2-[3-[[4-[[[5-(6-aminopurin-9-yl)-4-hydroxy-3-phosphonooxy-oxolan-2-yl]methoxy-hydroxy-phosphoryl]oxy-hydroxy-phosphoryl]oxy-2-hydroxy-3,3-dimethyl-butanoyl]amino]propanoylamino]ethylsulfanylcarbonyl]-3-hydroxy-3-methyl-butanoic acid</p>
						<p>CAS number:1553-55-5</p>
						<p>KEGG ID:C00356</p>
					</body>
				</notes>
			</speciesType>
			<speciesType metaid="metaid_t_0333" id="t_0333" name="HOMOGEN">
				<notes>
					<body xmlns="http://www.w3.org/1999/xhtml">
						<p>Abbreviation:HOMOGEN</p>
						<p>Official name:homogentisate</p>
						<p>IUPAC name:2-(2,5-dihydroxyphenyl)acetic acid</p>
						<p>CAS number:451-13-8</p>
						<p>KEGG ID:C00544</p>
					</body>
				</notes>
			</speciesType>
			<speciesType metaid="metaid_t_0334" id="t_0334" name="HPPP">
				<notes>
					<body xmlns="http://www.w3.org/1999/xhtml">
						<p>Abbreviation:HPPP</p>
						<p>Official name:hexaprenyl_phosphate</p>
					</body>
				</notes>
			</speciesType>
			<speciesType metaid="metaid_t_0335" id="t_0335" name="HSER">
				<notes>
					<body xmlns="http://www.w3.org/1999/xhtml">
						<p>Abbreviation:HSER</p>
						<p>Official name:homoserine</p>
						<p>IUPAC name:2-amino-4-hydroxy-butanoic acid</p>
						<p>BioCyc ID:HOMO-SER</p>
						<p>KEGG ID:C00263</p>
					</body>
				</notes>
			</speciesType>
			<speciesType metaid="metaid_t_0336" id="t_0336" name="HYDROGENOBYRINATE">
				<notes>
					<body xmlns="http://www.w3.org/1999/xhtml">
						<p>Abbreviation:HYDROGENOBYRINATE</p>
						<p>Official name:hydrogenobyrinate</p>
						<p>BioCyc ID:CPD-687</p>
						<p>KEGG ID:C06399</p>
					</body>
				</notes>
			</speciesType>
			<speciesType metaid="metaid_t_0337" id="t_0337" name="HYDROGENOBYRINATE-A-C-DIAMIDE">
				<notes>
					<body xmlns="http://www.w3.org/1999/xhtml">
						<p>Abbreviation:HYDROGENOBYRINATE-A-C-DIAMIDE</p>
						<p>Official name:hydrogenobyrinate_a,c_diamide</p>
						<p>BioCyc ID:CPD-688</p>
						<p>KEGG ID:C06503</p>
					</body>
				</notes>
			</speciesType>
			<speciesType metaid="metaid_t_0338" id="t_0338" name="HYDROXYAKG">
				<notes>
					<body xmlns="http://www.w3.org/1999/xhtml">
						<p>Abbreviation:HYDROXYAKG</p>
						<p>Official name:D-4-hydroxy-2-keto-glutarate</p>
						<p>IUPAC name:2-hydroxy-4-oxo-pentanedioic acid</p>
						<p>CAS number:1187-99-1</p>
						<p>BioCyc ID:D-4-HYDROXY-2-KETO-GLUTARATE</p>
						<p>KEGG ID:C05946</p>
					</body>
				</notes>
			</speciesType>
			<speciesType metaid="metaid_t_0339" id="t_0339" name="HYDROXYGLU">
				<notes>
					<body xmlns="http://www.w3.org/1999/xhtml">
						<p>Abbreviation:HYDROXYGLU</p>
						<p>Official name:0</p>
					</body>
				</notes>
			</speciesType>
			<speciesType metaid="metaid_t_0340" id="t_0340" name="HYDROXYMETHYLBILANE">
				<notes>
					<body xmlns="http://www.w3.org/1999/xhtml">
						<p>Abbreviation:HYDROXYMETHYLBILANE</p>
						<p>Official name:hydroxymethylbilane</p>
						<p>IUPAC name:3-[2-[[4-(2-carboxyethyl)-5-[[4-(2-carboxyethyl)-5-[[4-(2-carboxyethyl)-3-(carboxymethyl)-1H-pyrrol-2-yl]methyl]-3-(carboxymethyl)-1H-pyrrol-2-yl]methyl]-3-(carboxymethyl)-1H-pyrrol-2-yl]methyl]-5-(carboxymethyl)-4-(hydroxymethyl)-1H-pyrrol-3-yl]propanoic acid</p>
						<p>CAS number:71861-60-4</p>
						<p>BioCyc ID:HYDROXYMETHYLBILANE</p>
						<p>KEGG ID:C01024</p>
					</body>
				</notes>
			</speciesType>
			<speciesType metaid="metaid_t_0341" id="t_0341" name="HYDROXYPHTHIOCERANOYL-COA">
				<notes>
					<body xmlns="http://www.w3.org/1999/xhtml">
						<p>Abbreviation:HYDROXYPHTHIOCERANOYL-COA</p>
						<p>Official name:hydroxyphthioceranoyl-CoA</p>
					</body>
				</notes>
			</speciesType>
			<speciesType metaid="metaid_t_0342" id="t_0342" name="HYXN">
				<notes>
					<body xmlns="http://www.w3.org/1999/xhtml">
						<p>Abbreviation:HYXN</p>
						<p>Official name:hypoxanthine</p>
						<p>IUPAC name:3,7-dihydropurin-6-one</p>
						<p>BioCyc ID:HYPOXANTHINE</p>
						<p>KEGG ID:C00262</p>
					</body>
				</notes>
			</speciesType>
			<speciesType metaid="metaid_t_0343" id="t_0343" name="IBUTCOA">
				<notes>
					<body xmlns="http://www.w3.org/1999/xhtml">
						<p>Abbreviation:IBUTCOA</p>
						<p>Official name:isobutyryl-CoA</p>
						<p>IUPAC name:[5-(6-aminopurin-9-yl)-4-hydroxy-2-[[hydroxy-[hydroxy-[3-hydroxy-2,2-dimethyl-3-[2-[2-(2-methylpropanoylsulfanyl)ethylcarbamoyl]ethylcarbamoyl]propoxy]phosphoryl]oxy-phosphoryl]oxymethyl]oxolan-3-yl]oxyphosphonic acid</p>
						<p>CAS number:15621-60-0</p>
						<p>KEGG ID:C00630</p>
					</body>
				</notes>
			</speciesType>
			<speciesType metaid="metaid_t_0344" id="t_0344" name="IBUTLIPO">
				<notes>
					<body xmlns="http://www.w3.org/1999/xhtml">
						<p>Abbreviation:IBUTLIPO</p>
						<p>Official name:isobutyryl-lipoamide</p>
					</body>
				</notes>
			</speciesType>
			<speciesType metaid="metaid_t_0345" id="t_0345" name="ICHOR">
				<notes>
					<body xmlns="http://www.w3.org/1999/xhtml">
						<p>Abbreviation:ICHOR</p>
						<p>Official name:isochorismate</p>
						<p>IUPAC name:5-(1-carboxyethenoxy)-6-hydroxy-cyclohexa-1,3-diene-1-carboxylic acid</p>
						<p>CAS number:22642-82-6</p>
						<p>BioCyc ID:ISOCHORISMATE</p>
						<p>KEGG ID:C00885</p>
					</body>
				</notes>
			</speciesType>
			<speciesType metaid="metaid_t_0346" id="t_0346" name="ICIT">
				<notes>
					<body xmlns="http://www.w3.org/1999/xhtml">
						<p>Abbreviation:ICIT</p>
						<p>Official name:isocitrate</p>
						<p>IUPAC name:1-hydroxypropane-1,2,3-tricarboxylic acid</p>
						<p>CAS number:320-77-4</p>
						<p>BioCyc ID:threo-d(s)-iso-citrate</p>
						<p>KEGG ID:C00311</p>
					</body>
				</notes>
			</speciesType>
			<speciesType metaid="metaid_t_0347" id="t_0347" name="IGP">
				<notes>
					<body xmlns="http://www.w3.org/1999/xhtml">
						<p>Abbreviation:IGP</p>
						<p>Official name:indole-3-glycerol-phosphate</p>
						<p>IUPAC name:[2,3-dihydroxy-3-(1H-indol-3-yl)propoxy]phosphonic acid</p>
						<p>BioCyc ID:INDOLE-3-GLYCEROL-P</p>
						<p>KEGG ID:C03506</p>
					</body>
				</notes>
			</speciesType>
			<speciesType metaid="metaid_t_0348" id="t_0348" name="ILE">
				<notes>
					<body xmlns="http://www.w3.org/1999/xhtml">
						<p>Abbreviation:ILE</p>
						<p>Official name:L-isoleucine</p>
						<p>BioCyc ID:ILE</p>
						<p>KEGG ID:C00407</p>
					</body>
				</notes>
			</speciesType>
			<speciesType metaid="metaid_t_0349" id="t_0349" name="IMACP">
				<notes>
					<body xmlns="http://www.w3.org/1999/xhtml">
						<p>Abbreviation:IMACP</p>
						<p>Official name:imidazole_acetol-phosphate</p>
						<p>IUPAC name:[3-(3H-imidazol-4-yl)-2-oxo-propoxy]phosphonic acid</p>
						<p>CAS number:99979-59-6</p>
						<p>BioCyc ID:IMIDAZOLE-ACETOL-P</p>
						<p>KEGG ID:C01267</p>
					</body>
				</notes>
			</speciesType>
			<speciesType metaid="metaid_t_0350" id="t_0350" name="IMP">
				<notes>
					<body xmlns="http://www.w3.org/1999/xhtml">
						<p>Abbreviation:IMP</p>
						<p>Official name:inosine-5'-phosphate</p>
						<p>IUPAC name:[3,4-dihydroxy-5-(6-oxo-3H-purin-9-yl)oxolan-2-yl]methoxyphosphonic acid</p>
						<p>CAS number:131-99-7</p>
						<p>BioCyc ID:IMP</p>
						<p>KEGG ID:C00130</p>
					</body>
				</notes>
			</speciesType>
			<speciesType metaid="metaid_t_0351" id="t_0351" name="INS">
				<notes>
					<body xmlns="http://www.w3.org/1999/xhtml">
						<p>Abbreviation:INS</p>
						<p>Official name:inosine</p>
						<p>IUPAC name:9-[3,4-dihydroxy-5-(hydroxymethyl)oxolan-2-yl]-3H-purin-6-one</p>
						<p>CAS number:58-63-9</p>
						<p>BioCyc ID:INOSINE</p>
						<p>KEGG ID:C00294</p>
					</body>
				</notes>
			</speciesType>
			<speciesType metaid="metaid_t_0352" id="t_0352" name="IP">
				<notes>
					<body xmlns="http://www.w3.org/1999/xhtml">
						<p>Abbreviation:IP</p>
						<p>Official name:inositol_phosphate</p>
						<p>KEGG ID:C01177</p>
					</body>
				</notes>
			</speciesType>
			<speciesType metaid="metaid_t_0353" id="t_0353" name="IPP">
				<notes>
					<body xmlns="http://www.w3.org/1999/xhtml">
						<p>Abbreviation:IPP</p>
						<p>Official name:?3-isopentenyl-PP</p>
						<p>IUPAC name:(hydroxy-(3-methylbut-3-enoxy)phosphoryl)oxyphosphonic acid</p>
						<p>CAS number:358-71-4</p>
						<p>KEGG ID:C00129</p>
					</body>
				</notes>
			</speciesType>
			<speciesType metaid="metaid_t_0354" id="t_0354" name="IPPMAL">
				<notes>
					<body xmlns="http://www.w3.org/1999/xhtml">
						<p>Abbreviation:IPPMAL</p>
						<p>Official name:2-isopropylmalate</p>
						<p>IUPAC name:2-hydroxy-3-propan-2-yl-butanedioic acid</p>
						<p>BioCyc ID:3-CARBOXY-3-HYDROXY-ISOCAPROATE</p>
						<p>KEGG ID:C02504</p>
					</body>
				</notes>
			</speciesType>
			<speciesType metaid="metaid_t_0355" id="t_0355" name="ISUCC">
				<notes>
					<body xmlns="http://www.w3.org/1999/xhtml">
						<p>Abbreviation:ISUCC</p>
						<p>Official name:iminoaspartate_(?-iminosuccinate)</p>
						<p>KEGG ID:C05840</p>
					</body>
				</notes>
			</speciesType>
			<speciesType metaid="metaid_t_0356" id="t_0356" name="LAC">
				<notes>
					<body xmlns="http://www.w3.org/1999/xhtml">
						<p>Abbreviation:LAC</p>
						<p>Official name:D-lactate</p>
						<p>IUPAC name:(2R)-2-hydroxypropanoate</p>
						<p>BioCyc ID:D-LACTATE</p>
						<p>KEGG ID:C00256</p>
					</body>
				</notes>
			</speciesType>
			<speciesType metaid="metaid_t_0357" id="t_0357" name="LAM">
				<notes>
					<body xmlns="http://www.w3.org/1999/xhtml">
						<p>Abbreviation:LAM</p>
						<p>Official name:lipoarabinomannan</p>
					</body>
				</notes>
			</speciesType>
			<speciesType metaid="metaid_t_0358" id="t_0358" name="LEU">
				<notes>
					<body xmlns="http://www.w3.org/1999/xhtml">
						<p>Abbreviation:LEU</p>
						<p>Official name:L-leucine</p>
						<p>IUPAC name:(2R)-2-amino-4-methyl-pentanoic acid</p>
						<p>CAS number:328-39-2</p>
						<p>BioCyc ID:LEU</p>
						<p>KEGG ID:C00123</p>
					</body>
				</notes>
			</speciesType>
			<speciesType metaid="metaid_t_0359" id="t_0359" name="LIPID1">
				<notes>
					<body xmlns="http://www.w3.org/1999/xhtml">
						<p>Abbreviation:LIPID1</p>
						<p>Official name:LIPID1 intermediate in peptidoglycan synthesis</p>
					</body>
				</notes>
			</speciesType>
			<speciesType metaid="metaid_t_0360" id="t_0360" name="LIPID2">
				<notes>
					<body xmlns="http://www.w3.org/1999/xhtml">
						<p>Abbreviation:LIPID2</p>
						<p>Official name:LIPID2 intermediate in peptidoglycan synthesis</p>
					</body>
				</notes>
			</speciesType>
			<speciesType metaid="metaid_t_0361" id="t_0361" name="LIPID2-AMIDATED">
				<notes>
					<body xmlns="http://www.w3.org/1999/xhtml">
						<p>Abbreviation:LIPID2-AMIDATED</p>
						<p>Official name:LIPID2-AMIDATED</p>
					</body>
				</notes>
			</speciesType>
			<speciesType metaid="metaid_t_0362" id="t_0362" name="LIPO">
				<notes>
					<body xmlns="http://www.w3.org/1999/xhtml">
						<p>Abbreviation:LIPO</p>
						<p>Official name:lipoamide</p>
						<p>IUPAC name:(6R)-6,8-bis-sulfanyloctanamide</p>
						<p>BioCyc ID:SUCB-LIPOATE</p>
						<p>KEGG ID:C00248, C15972</p>
					</body>
				</notes>
			</speciesType>
			<speciesType metaid="metaid_t_0363" id="t_0363" name="LIPOYLPROTEIN">
				<notes>
					<body xmlns="http://www.w3.org/1999/xhtml">
						<p>Abbreviation:LIPOYLPROTEIN</p>
						<p>Official name:H-protein-(lipoyl)lysine</p>
					</body>
				</notes>
			</speciesType>
			<speciesType metaid="metaid_t_0364" id="t_0364" name="LLAC">
				<notes>
					<body xmlns="http://www.w3.org/1999/xhtml">
						<p>Abbreviation:LLAC</p>
						<p>Official name:lactate</p>
						<p>IUPAC name:2-hydroxypropanoic acid</p>
						<p>CAS number:10326-41-7</p>
						<p>BioCyc ID:Lactate</p>
						<p>KEGG ID:C01432</p>
					</body>
				</notes>
			</speciesType>
			<speciesType metaid="metaid_t_0365" id="t_0365" name="LLCT">
				<notes>
					<body xmlns="http://www.w3.org/1999/xhtml">
						<p>Abbreviation:LLCT</p>
						<p>Official name:cystathionine</p>
						<p>IUPAC name:(2S)-2-amino-4-[(2R)-2-amino-2-carboxy-ethyl]sulfanyl-butanoic acid</p>
						<p>CAS number:535-34-2</p>
						<p>BioCyc ID:L-CYSTATHIONINE</p>
						<p>KEGG ID:C00542</p>
					</body>
				</notes>
			</speciesType>
			<speciesType metaid="metaid_t_0366" id="t_0366" name="LM">
				<notes>
					<body xmlns="http://www.w3.org/1999/xhtml">
						<p>Abbreviation:LM</p>
						<p>Official name:ipomannan</p>
					</body>
				</notes>
			</speciesType>
			<speciesType metaid="metaid_t_0367" id="t_0367" name="LPPG">
				<notes>
					<body xmlns="http://www.w3.org/1999/xhtml">
						<p>Abbreviation:LPPG</p>
						<p>Official name:2-phospho-lactate</p>
						<p>KEGG ID:C05693</p>
					</body>
				</notes>
			</speciesType>
			<speciesType metaid="metaid_t_0368" id="t_0368" name="LYS">
				<notes>
					<body xmlns="http://www.w3.org/1999/xhtml">
						<p>Abbreviation:LYS</p>
						<p>Official name:L-lysine</p>
						<p>IUPAC name:(2S)-2,6-diaminohexanoic acid</p>
						<p>CAS number:6899-06-5</p>
						<p>BioCyc ID:LYS</p>
						<p>KEGG ID:C00047</p>
					</body>
				</notes>
			</speciesType>
			<speciesType metaid="metaid_t_0369" id="t_0369" name="MAACCOA">
				<notes>
					<body xmlns="http://www.w3.org/1999/xhtml">
						<p>Abbreviation:MAACCOA</p>
						<p>Official name:MAACCOA</p>
					</body>
				</notes>
			</speciesType>
			<speciesType metaid="metaid_t_0370" id="t_0370" name="MACAC">
				<notes>
					<body xmlns="http://www.w3.org/1999/xhtml">
						<p>Abbreviation:MACAC</p>
						<p>Official name:4-maleyl-acetoacetate</p>
						<p>IUPAC name:4,6-dioxooct-2-enedioic acid</p>
						<p>KEGG ID:C01036</p>
					</body>
				</notes>
			</speciesType>
			<speciesType metaid="metaid_t_0371" id="t_0371" name="MACRCOA">
				<notes>
					<body xmlns="http://www.w3.org/1999/xhtml">
						<p>Abbreviation:MACRCOA</p>
						<p>Official name:methylacrylyl-CoA</p>
						<p>IUPAC name:[(2R,3R,4R,5R)-5-(6-aminopurin-9-yl)-4-hydroxy-2-[[hydroxy-[hydroxy-[3-hydroxy-2,2-dimethyl-3-[2-[2-(2-methylprop-2-enoylsulfanyl)ethylcarbamoyl]ethylcarbamoyl]propoxy]phosphoryl]oxy-phosphoryl]oxymethyl]oxolan-3-yl]oxyphosphonic acid</p>
						<p>BioCyc ID:METHACRYLYL-COA</p>
						<p>KEGG ID:C03460</p>
					</body>
				</notes>
			</speciesType>
			<speciesType metaid="metaid_t_0372" id="t_0372" name="MAG">
				<notes>
					<body xmlns="http://www.w3.org/1999/xhtml">
						<p>Abbreviation:MAG</p>
						<p>Official name:monoacylglycerol</p>
						<p>KEGG ID:C01885</p>
					</body>
				</notes>
			</speciesType>
			<speciesType metaid="metaid_t_0373" id="t_0373" name="MAHMPPP">
				<notes>
					<body xmlns="http://www.w3.org/1999/xhtml">
						<p>Abbreviation:MAHMPPP</p>
						<p>Official name:4-amino-5-hydroxymethyl-2-methylpyrimidine-pyrophosphate</p>
						<p>IUPAC name:[(4-amino-2-methyl-pyrimidin-5-yl)methoxy-hydroxy-phosphoryl]oxyphosphonic acid</p>
						<p>CAS number:841-01-0</p>
						<p>BioCyc ID:AMINO-HYDROXYMETHYL-METHYLPYRIMIDINE-PP</p>
						<p>KEGG ID:C04752</p>
					</body>
				</notes>
			</speciesType>
			<speciesType metaid="metaid_t_0374" id="t_0374" name="MAL">
				<notes>
					<body xmlns="http://www.w3.org/1999/xhtml">
						<p>Abbreviation:MAL</p>
						<p>Official name:malate</p>
						<p>IUPAC name:2-hydroxybutanedioic acid</p>
						<p>CAS number:617-48-1</p>
						<p>BioCyc ID:MAL</p>
						<p>KEGG ID:C00711</p>
					</body>
				</notes>
			</speciesType>
			<speciesType metaid="metaid_t_0375" id="t_0375" name="MALACP">
				<notes>
					<body xmlns="http://www.w3.org/1999/xhtml">
						<p>Abbreviation:MALACP</p>
						<p>Official name:malonyl-ACP</p>
						<p>BioCyc ID:MALONYL-ACP</p>
						<p>KEGG ID:C01209</p>
					</body>
				</notes>
			</speciesType>
			<speciesType metaid="metaid_t_0376" id="t_0376" name="MALCOA">
				<notes>
					<body xmlns="http://www.w3.org/1999/xhtml">
						<p>Abbreviation:MALCOA</p>
						<p>Official name:malonyl-CoA</p>
						<p>IUPAC name:2-[2-[3-[[4-[[[(2R,3R,4R,5R)-5-(6-aminopurin-9-yl)-4-hydroxy-3-phosphonooxy-oxolan-2-yl]methoxy-hydroxy-phosphoryl]oxy-hydroxy-phosphoryl]oxy-2-hydroxy-3,3-dimethyl-butanoyl]amino]propanoylamino]ethylsulfanylcarbonyl]acetic acid</p>
						<p>BioCyc ID:MALONYL-COA</p>
						<p>KEGG ID:C00083</p>
					</body>
				</notes>
			</speciesType>
			<speciesType metaid="metaid_t_0377" id="t_0377" name="MAN">
				<notes>
					<body xmlns="http://www.w3.org/1999/xhtml">
						<p>Abbreviation:MAN</p>
						<p>Official name:mannose</p>
						<p>IUPAC name:(3S,4S,5R,6R)-6-(hydroxymethyl)oxane-2,3,4,5-tetrol</p>
						<p>CAS number:40866-07-7</p>
						<p>BioCyc ID:MANNOSE</p>
						<p>KEGG ID:C00159</p>
					</body>
				</notes>
			</speciesType>
			<speciesType metaid="metaid_t_0378" id="t_0378" name="MAN1P">
				<notes>
					<body xmlns="http://www.w3.org/1999/xhtml">
						<p>Abbreviation:MAN1P</p>
						<p>Official name:?-D-mannose_1-phosphate</p>
						<p>IUPAC name:[3,4,5-trihydroxy-6-(hydroxymethyl)oxan-2-yl]oxyphosphonic acid</p>
						<p>KEGG ID:C00636</p>
					</body>
				</notes>
			</speciesType>
			<speciesType metaid="metaid_t_0379" id="t_0379" name="MAN6P">
				<notes>
					<body xmlns="http://www.w3.org/1999/xhtml">
						<p>Abbreviation:MAN6P</p>
						<p>Official name:mannose-6-phosphate</p>
						<p>IUPAC name:[(2R,3R,4S,5S)-3,4,5,6-tetrahydroxyoxan-2-yl]methoxyphosphonic acid</p>
						<p>CAS number:7683-50-3</p>
						<p>BioCyc ID:MANNOSE-6P</p>
						<p>KEGG ID:C00275</p>
					</body>
				</notes>
			</speciesType>
			<speciesType metaid="metaid_t_0380" id="t_0380" name="MAPC">
				<notes>
					<body xmlns="http://www.w3.org/1999/xhtml">
						<p>Abbreviation:MAPC</p>
						<p>Official name:mycolic_acid-arabinogalactan-peptidoglycan_complex</p>
					</body>
				</notes>
			</speciesType>
			<speciesType metaid="metaid_t_0381" id="t_0381" name="MAS">
				<notes>
					<body xmlns="http://www.w3.org/1999/xhtml">
						<p>Abbreviation:MAS</p>
						<p>Official name:mycocerosic acids polyketide synthase</p>
						<p>BioCyc ID:RV2940C-MONOMER</p>
					</body>
				</notes>
			</speciesType>
			<speciesType metaid="metaid_t_0382" id="t_0382" name="MBT">
				<notes>
					<body xmlns="http://www.w3.org/1999/xhtml">
						<p>Abbreviation:MBT</p>
						<p>Official name:mycobactin</p>
						<p>IUPAC name:2-[(1-hydroxy-2-oxo-azepan-3-yl)carbamoyl]ethyl 7-(formyl-hydroxy-amino)-2-[[(2Z)-2-(6-oxo-1-cyclohexa-2,4-dienylidene)oxazolidine-4-carbonyl]amino]heptanoate</p>
						<p>CAS number:1400-46-0</p>
						<p>KEGG ID:C12216</p>
					</body>
				</notes>
			</speciesType>
			<speciesType metaid="metaid_t_0383" id="t_0383" name="MBT-HOLO">
				<notes>
					<body xmlns="http://www.w3.org/1999/xhtml">
						<p>Abbreviation:MBT-HOLO</p>
						<p>Official name:0</p>
					</body>
				</notes>
			</speciesType>
			<speciesType metaid="metaid_t_0384" id="t_0384" name="MBTA-SAL">
				<notes>
					<body xmlns="http://www.w3.org/1999/xhtml">
						<p>Abbreviation:MBTA-SAL</p>
						<p>Official name:mycobactinA-SAL</p>
					</body>
				</notes>
			</speciesType>
			<speciesType metaid="metaid_t_0385" id="t_0385" name="MBTB-SER">
				<notes>
					<body xmlns="http://www.w3.org/1999/xhtml">
						<p>Abbreviation:MBTB-SER</p>
						<p>Official name:mycobactinB-SER</p>
					</body>
				</notes>
			</speciesType>
			<speciesType metaid="metaid_t_0386" id="t_0386" name="MBTCD-HBA">
				<notes>
					<body xmlns="http://www.w3.org/1999/xhtml">
						<p>Abbreviation:MBTCD-HBA</p>
						<p>Official name:mycobactinCD-HBA</p>
					</body>
				</notes>
			</speciesType>
			<speciesType metaid="metaid_t_0387" id="t_0387" name="MBTE-LYS">
				<notes>
					<body xmlns="http://www.w3.org/1999/xhtml">
						<p>Abbreviation:MBTE-LYS</p>
						<p>Official name:mycobactinE-LYS</p>
					</body>
				</notes>
			</speciesType>
			<speciesType metaid="metaid_t_0388" id="t_0388" name="MBTF-LYS">
				<notes>
					<body xmlns="http://www.w3.org/1999/xhtml">
						<p>Abbreviation:MBTF-LYS</p>
						<p>Official name:mycobactinF-LYS</p>
					</body>
				</notes>
			</speciesType>
			<speciesType metaid="metaid_t_0389" id="t_0389" name="MBTSEC">
				<notes>
					<body xmlns="http://www.w3.org/1999/xhtml">
						<p>Abbreviation:MBTSEC</p>
						<p>Official name:mycobactinSEC</p>
					</body>
				</notes>
			</speciesType>
			<speciesType metaid="metaid_t_0390" id="t_0390" name="MBTWALL">
				<notes>
					<body xmlns="http://www.w3.org/1999/xhtml">
						<p>Abbreviation:MBTWALL</p>
						<p>Official name:mycobactinWALL</p>
					</body>
				</notes>
			</speciesType>
			<speciesType metaid="metaid_t_0391" id="t_0391" name="MDAPIM">
				<notes>
					<body xmlns="http://www.w3.org/1999/xhtml">
						<p>Abbreviation:MDAPIM</p>
						<p>Official name:meso-diaminopimelate</p>
						<p>IUPAC name:2,6-diaminoheptanedioic acid</p>
						<p>CAS number:922-54-3</p>
						<p>BioCyc ID:MESO-DIAMINOPIMELATE</p>
						<p>KEGG ID:C00680</p>
					</body>
				</notes>
			</speciesType>
			<speciesType metaid="metaid_t_0392" id="t_0392" name="MDE4P">
				<notes>
					<body xmlns="http://www.w3.org/1999/xhtml">
						<p>Abbreviation:MDE4P</p>
						<p>Official name:2-C-methyl-D-erythritol-4-phosphate</p>
						<p>IUPAC name:(2,3,4-trihydroxy-3-methyl-butoxy)phosphonic acid</p>
						<p>KEGG ID:C11434</p>
					</body>
				</notes>
			</speciesType>
			<speciesType metaid="metaid_t_0393" id="t_0393" name="MDECPP">
				<notes>
					<body xmlns="http://www.w3.org/1999/xhtml">
						<p>Abbreviation:MDECPP</p>
						<p>Official name:2-C-methyl-D-erythritol-2,4-cyclodiphosphate</p>
						<p>IUPAC name:2,4-dihydroxy-6-(hydroxymethyl)-6-methyl-2,4-dioxo-1,3,5-trioxa-2$l^{5},4$l^{5}-diphosphacyclooctan-7-ol</p>
						<p>KEGG ID:C11453</p>
					</body>
				</notes>
			</speciesType>
			<speciesType metaid="metaid_t_0394" id="t_0394" name="MEROACYL-AMP">
				<notes>
					<body xmlns="http://www.w3.org/1999/xhtml">
						<p>Abbreviation:MEROACYL-AMP</p>
						<p>Official name:meroacyl-AMP</p>
					</body>
				</notes>
			</speciesType>
			<speciesType metaid="metaid_t_0395" id="t_0395" name="MET">
				<notes>
					<body xmlns="http://www.w3.org/1999/xhtml">
						<p>Abbreviation:MET</p>
						<p>Official name:methionine</p>
						<p>IUPAC name:2-amino-4-methylsulfanyl-butanoic acid</p>
						<p>CAS number:7005-18-7</p>
						<p>BioCyc ID:MET</p>
						<p>KEGG ID:C01733</p>
					</body>
				</notes>
			</speciesType>
			<speciesType metaid="metaid_t_0396" id="t_0396" name="METHF">
				<notes>
					<body xmlns="http://www.w3.org/1999/xhtml">
						<p>Abbreviation:METHF</p>
						<p>Official name:5,10-methenyl-THF</p>
						<p>CAS number:7444-29-3</p>
						<p>BioCyc ID:5,10-methenyl-thf</p>
						<p>KEGG ID:C00445</p>
					</body>
				</notes>
			</speciesType>
			<speciesType metaid="metaid_t_0397" id="t_0397" name="METHYMALONATE">
				<notes>
					<body xmlns="http://www.w3.org/1999/xhtml">
						<p>Abbreviation:METHYMALONATE</p>
						<p>Official name:methylmalonate</p>
						<p>IUPAC name:2-methylpropanedioate</p>
						<p>KEGG ID:C02170</p>
					</body>
				</notes>
			</speciesType>
			<speciesType metaid="metaid_t_0398" id="t_0398" name="METTHF">
				<notes>
					<body xmlns="http://www.w3.org/1999/xhtml">
						<p>Abbreviation:METTHF</p>
						<p>Official name:5,10-methylene-THF</p>
						<p>CAS number:7444-29-3</p>
						<p>BioCyc ID:METHYLENE-THF</p>
						<p>KEGG ID:C00143</p>
					</body>
				</notes>
			</speciesType>
			<speciesType metaid="metaid_t_0399" id="t_0399" name="MGLUTCOA">
				<notes>
					<body xmlns="http://www.w3.org/1999/xhtml">
						<p>Abbreviation:MGLUTCOA</p>
						<p>Official name:3-methylglutaconyl-CoA</p>
						<p>IUPAC name:4-[2-[3-[[4-[[[5-(6-aminopurin-9-yl)-4-hydroxy-3-phosphonooxy-oxolan-2-yl]methoxy-hydroxy-phosphoryl]oxy-hydroxy-phosphoryl]oxy-2-hydroxy-3,3-dimethyl-butanoyl]amino]propanoylamino]ethylsulfanylcarbonyl]-3-methyl-but-3-enoic acid</p>
						<p>KEGG ID:C03231</p>
					</body>
				</notes>
			</speciesType>
			<speciesType metaid="metaid_t_0400" id="t_0400" name="MI">
				<notes>
					<body xmlns="http://www.w3.org/1999/xhtml">
						<p>Abbreviation:MI</p>
						<p>Official name:myo-inositol</p>
						<p>IUPAC name:cyclohexane-1,2,3,4,5,6-hexol</p>
						<p>CAS number:6917-35-7</p>
						<p>BioCyc ID:MYO-INOSITOL</p>
						<p>KEGG ID:C00137</p>
					</body>
				</notes>
			</speciesType>
			<speciesType metaid="metaid_t_0401" id="t_0401" name="MK">
				<notes>
					<body xmlns="http://www.w3.org/1999/xhtml">
						<p>Abbreviation:MK</p>
						<p>Official name:ubiquinone-8</p>
						<p>IUPAC name:2,3-dimethoxy-5-methyl-6-(3,7,11,15,19,23,27,31-octamethyldotriaconta-2,6,10,14,18,22,26,30-octaenyl)cyclohexa-2,5-diene-1,4-dione</p>
						<p>BioCyc ID:UBIQUINONE-8</p>
						<p>KEGG ID:C00399</p>
					</body>
				</notes>
			</speciesType>
			<speciesType metaid="metaid_t_0402" id="t_0402" name="MKH2">
				<notes>
					<body xmlns="http://www.w3.org/1999/xhtml">
						<p>Abbreviation:MKH2</p>
						<p>Official name:ubiquinol-8</p>
						<p>IUPAC name:2,3-dimethoxy-5-methyl-6-(3,7,11,15,19,23,27,31-octamethyldotriaconta-2,6,10,14,18,22,26,30-octaenyl)cyclohexa-2,5-diene-1,4-diol</p>
						<p>BioCyc ID:UBIQUINOL-8</p>
						<p>KEGG ID:C00390</p>
					</body>
				</notes>
			</speciesType>
			<speciesType metaid="metaid_t_0403" id="t_0403" name="MLT">
				<notes>
					<body xmlns="http://www.w3.org/1999/xhtml">
						<p>Abbreviation:MLT</p>
						<p>Official name:maltose</p>
						<p>IUPAC name:(2R,3R,4S,5R,6R)-6-(hydroxymethyl)-5-[(2R,3R,4S,5R,6R)-3,4,5-trihydroxy-6-(hydroxymethyl)oxan-2-yl]oxy-oxane-2,3,4-triol</p>
						<p>CAS number:77072-48-1</p>
						<p>BioCyc ID:MALTOSE</p>
						<p>KEGG ID:C00208</p>
					</body>
				</notes>
			</speciesType>
			<speciesType metaid="metaid_t_0404" id="t_0404" name="MO2">
				<notes>
					<body xmlns="http://www.w3.org/1999/xhtml">
						<p>Abbreviation:MO2</p>
						<p>Official name:molybdenum_ion</p>
						<p>KEGG ID:C00150</p>
					</body>
				</notes>
			</speciesType>
			<speciesType metaid="metaid_t_0405" id="t_0405" name="MOAD-COOH">
				<notes>
					<body xmlns="http://www.w3.org/1999/xhtml">
						<p>Abbreviation:MOAD-COOH</p>
						<p>Official name:intermediate in molybdopterin synthesis</p>
					</body>
				</notes>
			</speciesType>
			<speciesType metaid="metaid_t_0406" id="t_0406" name="MOAD-COSH">
				<notes>
					<body xmlns="http://www.w3.org/1999/xhtml">
						<p>Abbreviation:MOAD-COSH</p>
						<p>Official name:intermediate in molybdopterin synthesis</p>
					</body>
				</notes>
			</speciesType>
			<speciesType metaid="metaid_t_0407" id="t_0407" name="MOLYBDENUM-CO">
				<notes>
					<body xmlns="http://www.w3.org/1999/xhtml">
						<p>Abbreviation:MOLYBDENUM-CO</p>
						<p>Official name:molybdenum</p>
						<p>IUPAC name:molybdenum</p>
						<p>CAS number:16065-87-5</p>
						<p>KEGG ID:C00150</p>
					</body>
				</notes>
			</speciesType>
			<speciesType metaid="metaid_t_0408" id="t_0408" name="MOLYBDOPTERIN">
				<notes>
					<body xmlns="http://www.w3.org/1999/xhtml">
						<p>Abbreviation:MOLYBDOPTERIN</p>
						<p>Official name:molybdopterin</p>
						<p>CAS number:73508-07-3</p>
						<p>KEGG ID:C05924</p>
					</body>
				</notes>
			</speciesType>
			<speciesType metaid="metaid_t_0409" id="t_0409" name="MOLYBDOPTERIN-GDP">
				<notes>
					<body xmlns="http://www.w3.org/1999/xhtml">
						<p>Abbreviation:MOLYBDOPTERIN-GDP</p>
						<p>Official name:molybdopterin_guanine_dinucleotide</p>
					</body>
				</notes>
			</speciesType>
			<speciesType metaid="metaid_t_0410" id="t_0410" name="MOP">
				<notes>
					<body xmlns="http://www.w3.org/1999/xhtml">
						<p>Abbreviation:MOP</p>
						<p>Official name:4-methyl-2-oxopentanoate</p>
						<p>IUPAC name:4-methyl-2-oxo-pentanoic acid</p>
						<p>CAS number:816-66-0</p>
						<p>BioCyc ID:2K-4CH3-PENTANOATE</p>
						<p>KEGG ID:C00233</p>
					</body>
				</notes>
			</speciesType>
			<speciesType metaid="metaid_t_0411" id="t_0411" name="MPD">
				<notes>
					<body xmlns="http://www.w3.org/1999/xhtml">
						<p>Abbreviation:MPD</p>
						<p>Official name:mannosyl-beta-1-phosphodolichol</p>
					</body>
				</notes>
			</speciesType>
			<speciesType metaid="metaid_t_0412" id="t_0412" name="MPET">
				<notes>
					<body xmlns="http://www.w3.org/1999/xhtml">
						<p>Abbreviation:MPET</p>
						<p>Official name:4-methyl-5-(?-hydroxyethyl)thiazole_phosphate</p>
						<p>IUPAC name:2-(4-methyl-1,3-thiazol-5-yl)ethoxyphosphonic acid</p>
						<p>KEGG ID:C04294</p>
					</body>
				</notes>
			</speciesType>
			<speciesType metaid="metaid_t_0413" id="t_0413" name="MTHF">
				<notes>
					<body xmlns="http://www.w3.org/1999/xhtml">
						<p>Abbreviation:MTHF</p>
						<p>Official name:5-methyl-THF</p>
						<p>IUPAC name:2-[[4-[(2-amino-5-methyl-4-oxo-1,6,7,8-tetrahydropteridin-6-yl)methylamino]benzoyl]amino]pentanedioic acid</p>
						<p>CAS number:134-35-0</p>
						<p>BioCyc ID:5-METHYL-THF</p>
						<p>KEGG ID:C00440</p>
					</body>
				</notes>
			</speciesType>
			<speciesType metaid="metaid_t_0414" id="t_0414" name="MTR1P">
				<notes>
					<body xmlns="http://www.w3.org/1999/xhtml">
						<p>Abbreviation:MTR1P</p>
						<p>Official name:5-methylthioribose-1-phosphate</p>
						<p>IUPAC name:[3,4-dihydroxy-5-(methylsulfanylmethyl)oxolan-2-yl]oxyphosphonic acid</p>
						<p>KEGG ID:C04188</p>
					</body>
				</notes>
			</speciesType>
			<speciesType metaid="metaid_t_0415" id="t_0415" name="MYCOCEROSOYL-MAS">
				<notes>
					<body xmlns="http://www.w3.org/1999/xhtml">
						<p>Abbreviation:MYCOCEROSOYL-MAS</p>
						<p>Official name:mycocerosyl-mas enzyme</p>
					</body>
				</notes>
			</speciesType>
			<speciesType metaid="metaid_t_0416" id="t_0416" name="MYCOLIPANOIC-ACP">
				<notes>
					<body xmlns="http://www.w3.org/1999/xhtml">
						<p>Abbreviation:MYCOLIPANOIC-ACP</p>
						<p>Official name:mycolipanoic-ACP</p>
					</body>
				</notes>
			</speciesType>
			<speciesType metaid="metaid_t_0417" id="t_0417" name="MYCOLIPDIENOYL-ACP">
				<notes>
					<body xmlns="http://www.w3.org/1999/xhtml">
						<p>Abbreviation:MYCOLIPDIENOYL-ACP</p>
						<p>Official name:mycolipdienoyl-ACP</p>
					</body>
				</notes>
			</speciesType>
			<speciesType metaid="metaid_t_0418" id="t_0418" name="MYCOLIPENOYL-ACP">
				<notes>
					<body xmlns="http://www.w3.org/1999/xhtml">
						<p>Abbreviation:MYCOLIPENOYL-ACP</p>
						<p>Official name:mycolipenoyl-ACP</p>
					</body>
				</notes>
			</speciesType>
			<speciesType metaid="metaid_t_0419" id="t_0419" name="MYCOSIDE_B">
				<notes>
					<body xmlns="http://www.w3.org/1999/xhtml">
						<p>Abbreviation:MYCOSIDE_B</p>
						<p>Official name:mycoside_B</p>
						<p>CAS number:39379-13-0</p>
					</body>
				</notes>
			</speciesType>
			<speciesType metaid="metaid_t_0420" id="t_0420" name="MYCOTHIOL">
				<notes>
					<body xmlns="http://www.w3.org/1999/xhtml">
						<p>Abbreviation:MYCOTHIOL</p>
						<p>Official name:mycothiol</p>
						<p>IUPAC name:2-acetamido-N-[4,5-dihydroxy-6-(hydroxymethyl)-2-(2,3,4,5,6-pentahydroxycyclohexyl)oxy-oxan-3-yl]-3-sulfanyl-propanamide</p>
						<p>BioCyc ID:CPD1G-2</p>
						<p>KEGG ID:C06717</p>
					</body>
				</notes>
			</speciesType>
			<speciesType metaid="metaid_t_0421" id="t_0421" name="MYCOTHIOL-S-CONJUGATE">
				<notes>
					<body xmlns="http://www.w3.org/1999/xhtml">
						<p>Abbreviation:MYCOTHIOL-S-CONJUGATE</p>
						<p>Official name:0</p>
					</body>
				</notes>
			</speciesType>
			<speciesType metaid="metaid_t_0422" id="t_0422" name="N-ACETYL-S-CONJUGATE">
				<notes>
					<body xmlns="http://www.w3.org/1999/xhtml">
						<p>Abbreviation:N-ACETYL-S-CONJUGATE</p>
						<p>Official name:0</p>
					</body>
				</notes>
			</speciesType>
			<speciesType metaid="metaid_t_0423" id="t_0423" name="NAAD">
				<notes>
					<body xmlns="http://www.w3.org/1999/xhtml">
						<p>Abbreviation:NAAD</p>
						<p>Official name:deamido-NAD</p>
						<p>IUPAC name:1-[(2R,3R,4R,5R)-5-[[[[(2R,3R,4R,5R)-5-(6-aminopurin-9-yl)-3,4-dihydroxy-oxolan-2-yl]methoxy-hydroxy-phosphoryl]oxy-hydroxy-phosphoryl]oxymethyl]-3,4-dihydroxy-oxolan-2-yl]pyridine-5-carboxylic acid</p>
						<p>BioCyc ID:DEAMIDO-NAD</p>
						<p>KEGG ID:C00857</p>
					</body>
				</notes>
			</speciesType>
			<speciesType metaid="metaid_t_0424" id="t_0424" name="NAC">
				<notes>
					<body xmlns="http://www.w3.org/1999/xhtml">
						<p>Abbreviation:NAC</p>
						<p>Official name:nicotinate</p>
						<p>IUPAC name:pyridine-3-carboxylate</p>
						<p>BioCyc ID:NIACINE</p>
						<p>KEGG ID:C00253</p>
					</body>
				</notes>
			</speciesType>
			<speciesType metaid="metaid_t_0425" id="t_0425" name="NACD">
				<notes>
					<body xmlns="http://www.w3.org/1999/xhtml">
						<p>Abbreviation:NACD</p>
						<p>Official name:nicotinate_ribonucleoside</p>
						<p>IUPAC name:1-[(2R,3R,4R,5R)-3,4-dihydroxy-5-(hydroxymethyl)oxolan-2-yl]pyridine-5-carboxylate</p>
						<p>CAS number:17720-18-2</p>
						<p>KEGG ID:C05841</p>
					</body>
				</notes>
			</speciesType>
			<speciesType metaid="metaid_t_0426" id="t_0426" name="NACN">
				<notes>
					<body xmlns="http://www.w3.org/1999/xhtml">
						<p>Abbreviation:NACN</p>
						<p>Official name:nicotinate_nucleotide</p>
						<p>IUPAC name:1-[3,4-dihydroxy-5-(phosphonooxymethyl)oxolan-2-yl]pyridine-5-carboxylic acid</p>
						<p>CAS number:321-02-8</p>
						<p>BioCyc ID:NICOTINATE_NUCLEOTIDE</p>
						<p>KEGG ID:C01185</p>
					</body>
				</notes>
			</speciesType>
			<speciesType metaid="metaid_t_0427" id="t_0427" name="NAD">
				<notes>
					<body xmlns="http://www.w3.org/1999/xhtml">
						<p>Abbreviation:NAD</p>
						<p>Official name:nicotinamide_adenine_dinucleotide</p>
						<p>IUPAC name:[5-(6-aminopurin-9-yl)-3,4-dihydroxy-oxolan-2-yl]methoxy-[[5-(5-carbamoylpyridin-1-yl)-3,4-dihydroxy-oxolan-2-yl]methoxy-oxido-phosphoryl]oxy-phosphinic acid</p>
						<p>CAS number:53-84-9</p>
						<p>BioCyc ID:NAD</p>
						<p>KEGG ID:C00003</p>
					</body>
				</notes>
			</speciesType>
			<speciesType metaid="metaid_t_0428" id="t_0428" name="NADH">
				<notes>
					<body xmlns="http://www.w3.org/1999/xhtml">
						<p>Abbreviation:NADH</p>
						<p>Official name:nicotinamide_adenine_dinucleotide_-_reduced</p>
						<p>BioCyc ID:NADH</p>
						<p>KEGG ID:C00004</p>
					</body>
				</notes>
			</speciesType>
			<speciesType metaid="metaid_t_0429" id="t_0429" name="NADP">
				<notes>
					<body xmlns="http://www.w3.org/1999/xhtml">
						<p>Abbreviation:NADP</p>
						<p>Official name:nicotinamide_adenine_dinucleotide_phosphate</p>
						<p>IUPAC name:[(2R,3R,4R,5R)-2-(6-aminopurin-9-yl)-5-[[[[(2R,3R,4R,5R)-5-(5-carbamoylpyridin-1-yl)-3,4-dihydroxy-oxolan-2-yl]methoxy-hydroxy-phosphoryl]oxy-hydroxy-phosphoryl]oxymethyl]-4-hydroxy-oxolan-3-yl]oxyphosphonic acid</p>
						<p>BioCyc ID:NADP</p>
						<p>KEGG ID:C00006</p>
					</body>
				</notes>
			</speciesType>
			<speciesType metaid="metaid_t_0430" id="t_0430" name="NADPH">
				<notes>
					<body xmlns="http://www.w3.org/1999/xhtml">
						<p>Abbreviation:NADPH</p>
						<p>Official name:Nicotinamide_adenine_dinucleotide_phosphate_-_reduced</p>
						<p>BioCyc ID:NADPH</p>
						<p>KEGG ID:C00005</p>
					</body>
				</notes>
			</speciesType>
			<speciesType metaid="metaid_t_0431" id="t_0431" name="NAGA1P">
				<notes>
					<body xmlns="http://www.w3.org/1999/xhtml">
						<p>Abbreviation:NAGA1P</p>
						<p>Official name:N-acetyl-glucosamine-1-phosphate</p>
						<p>IUPAC name:[3-acetamido-4,5-dihydroxy-6-(hydroxymethyl)oxan-2-yl]oxyphosphonic acid</p>
						<p>BioCyc ID:N-ACETYL-D-GLUCOSAMINE-1-P</p>
						<p>KEGG ID:C04256</p>
					</body>
				</notes>
			</speciesType>
			<speciesType metaid="metaid_t_0432" id="t_0432" name="NAGDPP">
				<notes>
					<body xmlns="http://www.w3.org/1999/xhtml">
						<p>Abbreviation:NAGDPP</p>
						<p>Official name:N-acetyl-glucosamine-DPP</p>
					</body>
				</notes>
			</speciesType>
			<speciesType metaid="metaid_t_0433" id="t_0433" name="NAG-INS">
				<notes>
					<body xmlns="http://www.w3.org/1999/xhtml">
						<p>Abbreviation:NAG-INS</p>
						<p>Official name:1-D-myo-inosityl-2-acetamido-2-deoxy-?-D-glucopyranoside</p>
						<p>IUPAC name:N-[4,5-dihydroxy-6-(hydroxymethyl)-2-(2,3,4,5,6-pentahydroxycyclohexyl)oxy-oxan-3-yl]acetamide</p>
					</body>
				</notes>
			</speciesType>
			<speciesType metaid="metaid_t_0434" id="t_0434" name="NAGLU">
				<notes>
					<body xmlns="http://www.w3.org/1999/xhtml">
						<p>Abbreviation:NAGLU</p>
						<p>Official name:N-acetyl-L-glutamate</p>
						<p>IUPAC name:(2S)-2-acetamidopentanedioic acid</p>
						<p>BioCyc ID:ACETYL-GLU</p>
						<p>KEGG ID:C00624</p>
					</body>
				</notes>
			</speciesType>
			<speciesType metaid="metaid_t_0435" id="t_0435" name="NAGLUP">
				<notes>
					<body xmlns="http://www.w3.org/1999/xhtml">
						<p>Abbreviation:NAGLUP</p>
						<p>Official name:N-acetylglutamyl-phosphate</p>
						<p>IUPAC name:2-acetamido-5-oxo-5-phosphonooxy-pentanoic acid</p>
						<p>BioCyc ID:N-ACETYL-GLUTAMYL-P</p>
						<p>KEGG ID:C04133</p>
					</body>
				</notes>
			</speciesType>
			<speciesType metaid="metaid_t_0436" id="t_0436" name="NAGLUS">
				<notes>
					<body xmlns="http://www.w3.org/1999/xhtml">
						<p>Abbreviation:NAGLUS</p>
						<p>Official name:N-acetyl-L-glutamate_5-semialdehyde</p>
						<p>IUPAC name:(2S)-2-acetamido-5-oxo-pentanoic acid</p>
						<p>BioCyc ID:CPD-469</p>
						<p>KEGG ID:C01250</p>
					</body>
				</notes>
			</speciesType>
			<speciesType metaid="metaid_t_0437" id="t_0437" name="NAM">
				<notes>
					<body xmlns="http://www.w3.org/1999/xhtml">
						<p>Abbreviation:NAM</p>
						<p>Official name:nicotinamide</p>
						<p>IUPAC name:pyridine-3-carboxamide</p>
						<p>BioCyc ID:NIACINAMIDE</p>
						<p>KEGG ID:C00153</p>
					</body>
				</notes>
			</speciesType>
			<speciesType metaid="metaid_t_0438" id="t_0438" name="NAMD">
				<notes>
					<body xmlns="http://www.w3.org/1999/xhtml">
						<p>Abbreviation:NAMD</p>
						<p>Official name:nicotinamide_riboside</p>
						<p>IUPAC name:1-[(2R,3R,4R,5R)-3,4-dihydroxy-5-(hydroxymethyl)oxolan-2-yl]pyridine-5-carboxamide</p>
						<p>CAS number:20299-13-2</p>
						<p>BioCyc ID:NICOTINAMIDE_RIBOSE</p>
						<p>KEGG ID:C15497</p>
					</body>
				</notes>
			</speciesType>
			<speciesType metaid="metaid_t_0439" id="t_0439" name="NAMN">
				<notes>
					<body xmlns="http://www.w3.org/1999/xhtml">
						<p>Abbreviation:NAMN</p>
						<p>Official name:nicotinamide_mononucleotide</p>
						<p>IUPAC name:1-[(2R,3R,4R,5R)-3,4-dihydroxy-5-[(hydroxy-oxido-phosphoryl)oxymethyl]oxolan-2-yl]pyridine-5-carboxamide</p>
						<p>BioCyc ID:NICOTINAMIDE_NUCLEOTIDE</p>
						<p>KEGG ID:C00455</p>
					</body>
				</notes>
			</speciesType>
			<speciesType metaid="metaid_t_0440" id="t_0440" name="NAORN">
				<notes>
					<body xmlns="http://www.w3.org/1999/xhtml">
						<p>Abbreviation:NAORN</p>
						<p>Official name:N-acetyl-L-ornithine</p>
						<p>BioCyc ID:N-ALPHA-ACETYLORNITHINE</p>
						<p>KEGG ID:C00437</p>
					</body>
				</notes>
			</speciesType>
			<speciesType metaid="metaid_t_0441" id="t_0441" name="NG-INS">
				<notes>
					<body xmlns="http://www.w3.org/1999/xhtml">
						<p>Abbreviation:NG-INS</p>
						<p>Official name:glucosaminyl-inositol</p>
						<p>BioCyc ID:CPD1G-0</p>
					</body>
				</notes>
			</speciesType>
			<speciesType metaid="metaid_t_0442" id="t_0442" name="NH3">
				<notes>
					<body xmlns="http://www.w3.org/1999/xhtml">
						<p>Abbreviation:NH3</p>
						<p>Official name:ammonia</p>
						<p>IUPAC name:azane</p>
						<p>CAS number:8007-57-6</p>
						<p>BioCyc ID:AMMONIA</p>
						<p>KEGG ID:C00014</p>
					</body>
				</notes>
			</speciesType>
			<speciesType metaid="metaid_t_0443" id="t_0443" name="NO2">
				<notes>
					<body xmlns="http://www.w3.org/1999/xhtml">
						<p>Abbreviation:NO2</p>
						<p>Official name:nitrite</p>
						<p>IUPAC name:2,4-dinitro-1-thiocyanato-benzene</p>
						<p>CAS number:1594-56-5</p>
						<p>BioCyc ID:NITRITE</p>
						<p>KEGG ID:C00088</p>
					</body>
				</notes>
			</speciesType>
			<speciesType metaid="metaid_t_0444" id="t_0444" name="NO3">
				<notes>
					<body xmlns="http://www.w3.org/1999/xhtml">
						<p>Abbreviation:NO3</p>
						<p>Official name:nitrate_</p>
						<p>IUPAC name:nitrate</p>
						<p>CAS number:84145-82-4</p>
						<p>BioCyc ID:NITRATE</p>
						<p>KEGG ID:C00244</p>
					</body>
				</notes>
			</speciesType>
			<speciesType metaid="metaid_t_0445" id="t_0445" name="NONADECANOATE">
				<notes>
					<body xmlns="http://www.w3.org/1999/xhtml">
						<p>Abbreviation:NONADECANOATE</p>
						<p>Official name:nonadecanoate</p>
					</body>
				</notes>
			</speciesType>
			<speciesType metaid="metaid_t_0446" id="t_0446" name="NONADECANOYL-ACP">
				<notes>
					<body xmlns="http://www.w3.org/1999/xhtml">
						<p>Abbreviation:NONADECANOYL-ACP</p>
						<p>Official name:nonadecanoyl-ACP</p>
					</body>
				</notes>
			</speciesType>
			<speciesType metaid="metaid_t_0447" id="t_0447" name="NONADECANOYL-COA">
				<notes>
					<body xmlns="http://www.w3.org/1999/xhtml">
						<p>Abbreviation:NONADECANOYL-COA</p>
						<p>Official name:nonadecanoyl-COA</p>
					</body>
				</notes>
			</speciesType>
			<speciesType metaid="metaid_t_0448" id="t_0448" name="NONANOYL-COA">
				<notes>
					<body xmlns="http://www.w3.org/1999/xhtml">
						<p>Abbreviation:NONANOYL-COA</p>
						<p>Official name:nonanoyl-COA</p>
						<p>IUPAC name:[(2R,3R,4R,5R)-5-(6-aminopurin-9-yl)-4-hydroxy-2-[[hydroxy-[hydroxy-[(3R)-3-hydroxy-2,2-dimethyl-3-[2-(2-nonanoylsulfanylethylcarbamoyl)ethylcarbamoyl]propoxy]phosphoryl]oxy-phosphoryl]oxymethyl]oxolan-3-yl]oxyphosphonic acid</p>
						<p>CAS number:17331-98-5</p>
						<p>KEGG ID:C01942</p>
					</body>
				</notes>
			</speciesType>
			<speciesType metaid="metaid_t_0449" id="t_0449" name="NPP">
				<notes>
					<body xmlns="http://www.w3.org/1999/xhtml">
						<p>Abbreviation:NPP</p>
						<p>Official name:nerylpyrophosphate</p>
					</body>
				</notes>
			</speciesType>
			<speciesType metaid="metaid_t_0450" id="t_0450" name="NPRAN">
				<notes>
					<body xmlns="http://www.w3.org/1999/xhtml">
						<p>Abbreviation:NPRAN</p>
						<p>Official name:N-(5'-phosphoribosyl)-anthranilate</p>
						<p>IUPAC name:2-[[3,4-dihydroxy-5-(phosphonooxymethyl)oxolan-2-yl]amino]benzoic acid</p>
						<p>BioCyc ID:N-(5-PHOSPHORIBOSYL)-ANTHRANILATE</p>
						<p>KEGG ID:C04302</p>
					</body>
				</notes>
			</speciesType>
			<speciesType metaid="metaid_t_0451" id="t_0451" name="O2">
				<notes>
					<body xmlns="http://www.w3.org/1999/xhtml">
						<p>Abbreviation:O2</p>
						<p>Official name:oxygen</p>
						<p>IUPAC name:molecular oxygen</p>
						<p>CAS number:80937-33-3</p>
						<p>BioCyc ID:OXYGEN-MOLECULE</p>
						<p>KEGG ID:C00007</p>
					</body>
				</notes>
			</speciesType>
			<speciesType metaid="metaid_t_0452" id="t_0452" name="OA">
				<notes>
					<body xmlns="http://www.w3.org/1999/xhtml">
						<p>Abbreviation:OA</p>
						<p>Official name:oxaloacetate</p>
						<p>IUPAC name:2-oxobutanedioic acid</p>
						<p>CAS number:149-63-3</p>
						<p>BioCyc ID:OXALACETIC_ACID</p>
						<p>KEGG ID:C00036</p>
					</body>
				</notes>
			</speciesType>
			<speciesType metaid="metaid_t_0453" id="t_0453" name="OAHSER">
				<notes>
					<body xmlns="http://www.w3.org/1999/xhtml">
						<p>Abbreviation:OAHSER</p>
						<p>Official name:O-acetyl-L-homoserine</p>
						<p>IUPAC name:4-acetyloxy-2-amino-butanoic acid</p>
						<p>BioCyc ID:CPD-667</p>
						<p>KEGG ID:C01077</p>
					</body>
				</notes>
			</speciesType>
			<speciesType metaid="metaid_t_0454" id="t_0454" name="OBUT">
				<notes>
					<body xmlns="http://www.w3.org/1999/xhtml">
						<p>Abbreviation:OBUT</p>
						<p>Official name:2-oxobutanoate</p>
						<p>IUPAC name:2-oxobutanoate</p>
						<p>BioCyc ID:2-OXOBUTANOATE</p>
						<p>KEGG ID:C00109</p>
					</body>
				</notes>
			</speciesType>
			<speciesType metaid="metaid_t_0455" id="t_0455" name="OCTACOSANOYL-ACP">
				<notes>
					<body xmlns="http://www.w3.org/1999/xhtml">
						<p>Abbreviation:OCTACOSANOYL-ACP</p>
						<p>Official name:octacosanoyl-ACP</p>
					</body>
				</notes>
			</speciesType>
			<speciesType metaid="metaid_t_0456" id="t_0456" name="OCTACOSANOYL-COA">
				<notes>
					<body xmlns="http://www.w3.org/1999/xhtml">
						<p>Abbreviation:OCTACOSANOYL-COA</p>
						<p>Official name:octacosanoyl-COA</p>
					</body>
				</notes>
			</speciesType>
			<speciesType metaid="metaid_t_0457" id="t_0457" name="OCTADECANOATE">
				<notes>
					<body xmlns="http://www.w3.org/1999/xhtml">
						<p>Abbreviation:OCTADECANOATE</p>
						<p>Official name:octadecanoate</p>
					</body>
				</notes>
			</speciesType>
			<speciesType metaid="metaid_t_0458" id="t_0458" name="OCTADECANOYL-ACP">
				<notes>
					<body xmlns="http://www.w3.org/1999/xhtml">
						<p>Abbreviation:OCTADECANOYL-ACP</p>
						<p>Official name:octadecanoyl-ACP</p>
					</body>
				</notes>
			</speciesType>
			<speciesType metaid="metaid_t_0459" id="t_0459" name="OCTADECANOYL-COA">
				<notes>
					<body xmlns="http://www.w3.org/1999/xhtml">
						<p>Abbreviation:OCTADECANOYL-COA</p>
						<p>Official name:octadecanoyl-CoA</p>
						<p>IUPAC name:[(2R,3R,4R,5R)-5-(6-aminopurin-9-yl)-4-hydroxy-2-[[hydroxy-[hydroxy-[(3R)-3-hydroxy-2,2-dimethyl-3-[2-(2-octadecanoylsulfanylethylcarbamoyl)ethylcarbamoyl]propoxy]phosphoryl]oxy-phosphoryl]oxymethyl]oxolan-3-yl]oxyphosphonic acid</p>
						<p>CAS number:362-66-3</p>
					</body>
				</notes>
			</speciesType>
			<speciesType metaid="metaid_t_0460" id="t_0460" name="OCTANOYL-COA">
				<notes>
					<body xmlns="http://www.w3.org/1999/xhtml">
						<p>Abbreviation:OCTANOYL-COA</p>
						<p>Official name:octanoyl-CoA</p>
						<p>IUPAC name:[(2R,3R,4R)-5-(6-aminopurin-9-yl)-4-hydroxy-2-[[hydroxy-[hydroxy-[(3R)-3-hydroxy-2,2-dimethyl-3-[2-(2-octanoylsulfanylethylcarbamoyl)ethylcarbamoyl]propoxy]phosphoryl]oxy-phosphoryl]oxymethyl]oxolan-3-yl]oxyphosphonic acid</p>
						<p>CAS number:1264-52-4</p>
						<p>BioCyc ID:OCTANOYL-COA</p>
						<p>KEGG ID:C01944</p>
					</body>
				</notes>
			</speciesType>
			<speciesType metaid="metaid_t_0461" id="t_0461" name="OCTANOYL-ACP">
				<notes>
					<body xmlns="http://www.w3.org/1999/xhtml">
						<p>Abbreviation:OCTANOYL-ACP</p>
						<p>Official name:0</p>
					</body>
				</notes>
			</speciesType>
			<speciesType metaid="metaid_t_0462" id="t_0462" name="OICAP">
				<notes>
					<body xmlns="http://www.w3.org/1999/xhtml">
						<p>Abbreviation:OICAP</p>
						<p>Official name:(2S)-2-isopropyl-3-oxosuccinate</p>
						<p>IUPAC name:(3S)-2-oxo-3-propan-2-yl-butanedioic acid</p>
					</body>
				</notes>
			</speciesType>
			<speciesType metaid="metaid_t_0463" id="t_0463" name="OMP">
				<notes>
					<body xmlns="http://www.w3.org/1999/xhtml">
						<p>Abbreviation:OMP</p>
						<p>Official name:orotidine-5'-phosphate</p>
						<p>IUPAC name:3-[3,4-dihydroxy-5-(phosphonooxymethyl)oxolan-2-yl]-2,6-dioxo-pyrimidine-4-carboxylic acid</p>
						<p>CAS number:2149-82-8</p>
						<p>BioCyc ID:OROTIDINE-5-PHOSPHATE</p>
						<p>KEGG ID:C01103</p>
					</body>
				</notes>
			</speciesType>
			<speciesType metaid="metaid_t_0464" id="t_0464" name="OMVAL">
				<notes>
					<body xmlns="http://www.w3.org/1999/xhtml">
						<p>Abbreviation:OMVAL</p>
						<p>Official name:2-keto-3-methyl-valerate</p>
						<p>IUPAC name:3-methyl-2-oxo-pentanoic acid</p>
						<p>CAS number:1460-34-0</p>
						<p>BioCyc ID:2-KETO-3-METHYL-VALERATE</p>
						<p>KEGG ID:C00671</p>
					</body>
				</notes>
			</speciesType>
			<speciesType metaid="metaid_t_0465" id="t_0465" name="OPP">
				<notes>
					<body xmlns="http://www.w3.org/1999/xhtml">
						<p>Abbreviation:OPP</p>
						<p>Official name:octaprenyl_diphosphate</p>
						<p>IUPAC name:(hydroxy-(3,7,11,15,19,23,27,31-octamethyldotriaconta-2,6,10,14,18,22,26,30-octaenoxy)phosphoryl)oxyphosphonic acid</p>
						<p>BioCyc ID:OCTAPRENYL-DIPHOSPHATE</p>
						<p>KEGG ID:C04146</p>
					</body>
				</notes>
			</speciesType>
			<speciesType metaid="metaid_t_0466" id="t_0466" name="ORN">
				<notes>
					<body xmlns="http://www.w3.org/1999/xhtml">
						<p>Abbreviation:ORN</p>
						<p>Official name:ornithine</p>
						<p>IUPAC name:(2R)-2,5-diaminopentanoic acid</p>
						<p>CAS number:1069-31-4</p>
						<p>BioCyc ID:L-ORNITHINE</p>
						<p>KEGG ID:C01602</p>
					</body>
				</notes>
			</speciesType>
			<speciesType metaid="metaid_t_0467" id="t_0467" name="OROA">
				<notes>
					<body xmlns="http://www.w3.org/1999/xhtml">
						<p>Abbreviation:OROA</p>
						<p>Official name:orotate</p>
						<p>IUPAC name:2,6-dioxo-3H-pyrimidine-4-carboxylate</p>
						<p>CAS number:73-97-2</p>
						<p>BioCyc ID:OROTATE</p>
						<p>KEGG ID:C00295</p>
					</body>
				</notes>
			</speciesType>
			<speciesType metaid="metaid_t_0468" id="t_0468" name="OSB">
				<notes>
					<body xmlns="http://www.w3.org/1999/xhtml">
						<p>Abbreviation:OSB</p>
						<p>Official name:O-succinylbenzoate</p>
						<p>IUPAC name:2-(3-carboxypropanoyl)benzoic acid</p>
						<p>BioCyc ID:O-SUCCINYLBENZOATE</p>
						<p>KEGG ID:C02730</p>
					</body>
				</notes>
			</speciesType>
			<speciesType metaid="metaid_t_0469" id="t_0469" name="OSBCOA">
				<notes>
					<body xmlns="http://www.w3.org/1999/xhtml">
						<p>Abbreviation:OSBCOA</p>
						<p>Official name:O-succinylbenzoyl-CoA</p>
						<p>IUPAC name:4-[2-[2-[3-[[4-[[[5-(6-aminopurin-9-yl)-4-hydroxy-3-phosphonooxy-oxolan-2-yl]methoxy-hydroxy-phosphoryl]oxy-hydroxy-phosphoryl]oxy-2-hydroxy-3,3-dimethyl-butanoyl]amino]propanoylamino]ethylsulfanylcarbonyl]phenyl]-4-oxo-butanoic acid</p>
						<p>BioCyc ID:O-SUCCINYLBENZOYL-COA</p>
						<p>KEGG ID:C03160</p>
					</body>
				</notes>
			</speciesType>
			<speciesType metaid="metaid_t_0470" id="t_0470" name="OSLHSER">
				<notes>
					<body xmlns="http://www.w3.org/1999/xhtml">
						<p>Abbreviation:OSLHSER</p>
						<p>Official name:O-succinyl-L-homoserine</p>
						<p>IUPAC name:4-[(3S)-3-amino-3-carboxy-propoxy]-4-oxo-butanoic acid</p>
						<p>BioCyc ID:O-SUCCINYL-L-HOMOSERINE</p>
						<p>KEGG ID:C01118</p>
					</body>
				</notes>
			</speciesType>
			<speciesType metaid="metaid_t_0471" id="t_0471" name="OTHIO">
				<notes>
					<body xmlns="http://www.w3.org/1999/xhtml">
						<p>Abbreviation:OTHIO</p>
						<p>Official name:thioredoxin_disulfide</p>
						<p>KEGG ID:C00343</p>
					</body>
				</notes>
			</speciesType>
			<speciesType metaid="metaid_t_0472" id="t_0472" name="OXOMETHYLPENTANOATE">
				<notes>
					<body xmlns="http://www.w3.org/1999/xhtml">
						<p>Abbreviation:OXOMETHYLPENTANOATE</p>
						<p>Official name:2-oxo-3-methylpentanoate</p>
						<p>IUPAC name:3-methyl-2-oxo-pentanoic acid</p>
						<p>CAS number:1460-34-0</p>
						<p>BioCyc ID:2-KETO-3-METHYL-VALERATE</p>
						<p>KEGG ID:C06008</p>
					</body>
				</notes>
			</speciesType>
			<speciesType metaid="metaid_t_0473" id="t_0473" name="P5C">
				<notes>
					<body xmlns="http://www.w3.org/1999/xhtml">
						<p>Abbreviation:P5C</p>
						<p>Official name:pyrroline_5-carboxylate</p>
						<p>IUPAC name:3,4-dihydro-2H-pyrrole-2-carboxylic acid</p>
						<p>CAS number:2906-39-0</p>
						<p>BioCyc ID:l-delta(1)-pyrroline_5-carboxylate</p>
						<p>KEGG ID:C03912</p>
					</body>
				</notes>
			</speciesType>
			<speciesType metaid="metaid_t_0474" id="t_0474" name="PA">
				<notes>
					<body xmlns="http://www.w3.org/1999/xhtml">
						<p>Abbreviation:PA</p>
						<p>Official name:L-phosphatidate</p>
						<p>BioCyc ID:L-PHOSPHATIDATE</p>
						<p>KEGG ID:C00416</p>
					</body>
				</notes>
			</speciesType>
			<speciesType metaid="metaid_t_0475" id="t_0475" name="PABA">
				<notes>
					<body xmlns="http://www.w3.org/1999/xhtml">
						<p>Abbreviation:PABA</p>
						<p>Official name:para-aminobenzoic_acid</p>
						<p>IUPAC name:4-aminobenzoic acid</p>
						<p>CAS number:8014-65-1</p>
						<p>BioCyc ID:P-AMINO-BENZOATE</p>
						<p>KEGG ID:C00568</p>
					</body>
				</notes>
			</speciesType>
			<speciesType metaid="metaid_t_0476" id="t_0476" name="PANT">
				<notes>
					<body xmlns="http://www.w3.org/1999/xhtml">
						<p>Abbreviation:PANT</p>
						<p>Official name:L-pantoate</p>
						<p>IUPAC name:2,4-dihydroxy-3,3-dimethyl-butanoic acid</p>
						<p>BioCyc ID:L-PANTOATE</p>
						<p>KEGG ID:C00522</p>
					</body>
				</notes>
			</speciesType>
			<speciesType metaid="metaid_t_0477" id="t_0477" name="PAP">
				<notes>
					<body xmlns="http://www.w3.org/1999/xhtml">
						<p>Abbreviation:PAP</p>
						<p>Official name:adenosine_3',5'-bisphosphate</p>
						<p>IUPAC name:[(2R,3R,4R,5R)-5-(6-aminopurin-9-yl)-4-hydroxy-3-phosphonooxy-oxolan-2-yl]methoxyphosphonic acid</p>
						<p>CAS number:75431-54-8</p>
						<p>BioCyc ID:PAP</p>
						<p>KEGG ID:C00054</p>
					</body>
				</notes>
			</speciesType>
			<speciesType metaid="metaid_t_0478" id="t_0478" name="PAPS">
				<notes>
					<body xmlns="http://www.w3.org/1999/xhtml">
						<p>Abbreviation:PAPS</p>
						<p>Official name:3'-phosphoadenylyl-sulfate</p>
						<p>IUPAC name:6-amino-9-[3-hydroxy-5-[(hydroxy-sulfooxy-phosphoryl)oxymethyl]-4-phosphonooxy-oxolan-2-yl]purine</p>
						<p>CAS number:482-67-7</p>
						<p>BioCyc ID:PAPS</p>
						<p>KEGG ID:C00053</p>
					</body>
				</notes>
			</speciesType>
			<speciesType metaid="metaid_t_0479" id="t_0479" name="PA-TBA">
				<notes>
					<body xmlns="http://www.w3.org/1999/xhtml">
						<p>Abbreviation:PA-TBA</p>
						<p>Official name:PA-tuberculostearic_acid</p>
					</body>
				</notes>
			</speciesType>
			<speciesType metaid="metaid_t_0480" id="t_0480" name="PE">
				<notes>
					<body xmlns="http://www.w3.org/1999/xhtml">
						<p>Abbreviation:PE</p>
						<p>Official name:L-1-phosphatidyl-ethanolamine</p>
						<p>BioCyc ID:L-1-PHOSPHATIDYL-ETHANOLAMINE</p>
						<p>KEGG ID:C00350</p>
					</body>
				</notes>
			</speciesType>
			<speciesType metaid="metaid_t_0481" id="t_0481" name="PENTADECANOATE">
				<notes>
					<body xmlns="http://www.w3.org/1999/xhtml">
						<p>Abbreviation:PENTADECANOATE</p>
						<p>Official name:pentadecanoate</p>
					</body>
				</notes>
			</speciesType>
			<speciesType metaid="metaid_t_0482" id="t_0482" name="PENTADECANOYL-ACP">
				<notes>
					<body xmlns="http://www.w3.org/1999/xhtml">
						<p>Abbreviation:PENTADECANOYL-ACP</p>
						<p>Official name:pentadecanoyl-ACP</p>
					</body>
				</notes>
			</speciesType>
			<speciesType metaid="metaid_t_0483" id="t_0483" name="PENTADECANOYL-COA">
				<notes>
					<body xmlns="http://www.w3.org/1999/xhtml">
						<p>Abbreviation:PENTADECANOYL-COA</p>
						<p>Official name:pentadecanoyl-CoA</p>
					</body>
				</notes>
			</speciesType>
			<speciesType metaid="metaid_t_0484" id="t_0484" name="PENTA-METHYL-TRICONTANOYL">
				<notes>
					<body xmlns="http://www.w3.org/1999/xhtml">
						<p>Abbreviation:PENTA-METHYL-TRICONTANOYL</p>
						<p>Official name:PENTA-METHYL-TRICONTANOYL</p>
					</body>
				</notes>
			</speciesType>
			<speciesType metaid="metaid_t_0485" id="t_0485" name="PENTA-METHYL-TRICONTANOYL-COA">
				<notes>
					<body xmlns="http://www.w3.org/1999/xhtml">
						<p>Abbreviation:PENTA-METHYL-TRICONTANOYL-COA</p>
						<p>Official name:PENTA-METHYL-TRICONTANOYL-COA</p>
					</body>
				</notes>
			</speciesType>
			<speciesType metaid="metaid_t_0486" id="t_0486" name="PENTANOYL-COA">
				<notes>
					<body xmlns="http://www.w3.org/1999/xhtml">
						<p>Abbreviation:PENTANOYL-COA</p>
						<p>Official name:pentanoyl-CoA</p>
						<p>IUPAC name:[(2R,3R,4R,5R)-5-(6-aminopurin-9-yl)-4-hydroxy-2-[[hydroxy-[hydroxy-[3-hydroxy-2,2-dimethyl-3-[2-(2-pentanoylsulfanylethylcarbamoyl)ethylcarbamoyl]propoxy]phosphoryl]oxy-phosphoryl]oxymethyl]oxolan-3-yl]oxyphosphonic acid</p>
						<p>KEGG ID:C00888</p>
					</body>
				</notes>
			</speciesType>
			<speciesType metaid="metaid_t_0487" id="t_0487" name="PEP">
				<notes>
					<body xmlns="http://www.w3.org/1999/xhtml">
						<p>Abbreviation:PEP</p>
						<p>Official name:phosphoenolpyruvate</p>
						<p>IUPAC name:2-phosphonooxyprop-2-enoic acid</p>
						<p>BioCyc ID:PHOSPHO-ENOL-PYRUVATE</p>
						<p>KEGG ID:C00074</p>
					</body>
				</notes>
			</speciesType>
			<speciesType metaid="metaid_t_0488" id="t_0488" name="PEPTIDOGLYCAN">
				<notes>
					<body xmlns="http://www.w3.org/1999/xhtml">
						<p>Abbreviation:PEPTIDOGLYCAN</p>
						<p>Official name:peptidoglycan</p>
						<p>KEGG ID:C00889</p>
					</body>
				</notes>
			</speciesType>
			<speciesType metaid="metaid_t_0489" id="t_0489" name="PG">
				<notes>
					<body xmlns="http://www.w3.org/1999/xhtml">
						<p>Abbreviation:PG</p>
						<p>Official name:L-1-phosphatidyl-glycero</p>
						<p>KEGG ID:C00344</p>
					</body>
				</notes>
			</speciesType>
			<speciesType metaid="metaid_t_0490" id="t_0490" name="PGL-TB">
				<notes>
					<body xmlns="http://www.w3.org/1999/xhtml">
						<p>Abbreviation:PGL-TB</p>
						<p>Official name:phenolglycolipid_antigen_(PLG-Tb_1)</p>
					</body>
				</notes>
			</speciesType>
			<speciesType metaid="metaid_t_0491" id="t_0491" name="PGP">
				<notes>
					<body xmlns="http://www.w3.org/1999/xhtml">
						<p>Abbreviation:PGP</p>
						<p>Official name:L-1-phosphatidylglycerol-phosphate</p>
						<p>KEGG ID:C03892</p>
					</body>
				</notes>
			</speciesType>
			<speciesType metaid="metaid_t_0492" id="t_0492" name="PHDIM">
				<notes>
					<body xmlns="http://www.w3.org/1999/xhtml">
						<p>Abbreviation:PHDIM</p>
						<p>Official name:phthiocerol dimycocerosate</p>
						<p>CAS number:63642-22-8</p>
					</body>
				</notes>
			</speciesType>
			<speciesType metaid="metaid_t_0493" id="t_0493" name="PHDIM-CYTO">
				<notes>
					<body xmlns="http://www.w3.org/1999/xhtml">
						<p>Abbreviation:PHDIM-CYTO</p>
						<p>Official name:cytoplasmic_phthiocerol_dimycocerosate</p>
					</body>
				</notes>
			</speciesType>
			<speciesType metaid="metaid_t_0494" id="t_0494" name="PHDIMRHAM1">
				<notes>
					<body xmlns="http://www.w3.org/1999/xhtml">
						<p>Abbreviation:PHDIMRHAM1</p>
						<p>Official name:PHDIMRHAM1</p>
					</body>
				</notes>
			</speciesType>
			<speciesType metaid="metaid_t_0495" id="t_0495" name="PHDIMRHAM2">
				<notes>
					<body xmlns="http://www.w3.org/1999/xhtml">
						<p>Abbreviation:PHDIMRHAM2</p>
						<p>Official name:PHDIMRHAM2</p>
					</body>
				</notes>
			</speciesType>
			<speciesType metaid="metaid_t_0496" id="t_0496" name="PHE">
				<notes>
					<body xmlns="http://www.w3.org/1999/xhtml">
						<p>Abbreviation:PHE</p>
						<p>Official name:phenylalanine</p>
						<p>IUPAC name:2-amino-3-phenyl-propanoic acid</p>
						<p>CAS number:3617-44-5</p>
						<p>BioCyc ID:PHE</p>
						<p>KEGG ID:C02057</p>
					</body>
				</notes>
			</speciesType>
			<speciesType metaid="metaid_t_0497" id="t_0497" name="PHEN">
				<notes>
					<body xmlns="http://www.w3.org/1999/xhtml">
						<p>Abbreviation:PHEN</p>
						<p>Official name:prephenate</p>
						<p>IUPAC name:1-(2-carboxy-2-oxo-ethyl)-4-hydroxy-cyclohexa-2,5-diene-1-carboxylic acid</p>
						<p>BioCyc ID:PREPHENATE</p>
						<p>KEGG ID:C00254</p>
					</body>
				</notes>
			</speciesType>
			<speciesType metaid="metaid_t_0498" id="t_0498" name="PHENOLPHTHIODIOLONE-A">
				<notes>
					<body xmlns="http://www.w3.org/1999/xhtml">
						<p>Abbreviation:PHENOLPHTHIODIOLONE-A</p>
						<p>Official name:phenolphthiodiolone A</p>
					</body>
				</notes>
			</speciesType>
			<speciesType metaid="metaid_t_0499" id="t_0499" name="PHOSPHATIDYLCHOLINE">
				<notes>
					<body xmlns="http://www.w3.org/1999/xhtml">
						<p>Abbreviation:PHOSPHATIDYLCHOLINE</p>
						<p>Official name:phosphatidylcholine</p>
						<p>IUPAC name:2-[[(2R)-3-hexadecanoyloxy-2-[(Z)-octadec-9-enoyl]oxy-propoxy]-oxido-phosphoryl]oxyethyl-trimethyl-azanium</p>
						<p>CAS number:26853-31-6</p>
						<p>BioCyc ID:PHOSPHATIDYLCHOLINE</p>
						<p>KEGG ID:C00157</p>
					</body>
				</notes>
			</speciesType>
			<speciesType metaid="metaid_t_0500" id="t_0500" name="PHOSPHO-PENTA-METHYL-TRICONTANOYL-COA">
				<notes>
					<body xmlns="http://www.w3.org/1999/xhtml">
						<p>Abbreviation:PHOSPHO-PENTA-METHYL-TRICONTANOYL-COA</p>
						<p>Official name:PHOSPHO-PENTA-METHYL-TRICONTANOYL-COA</p>
					</body>
				</notes>
			</speciesType>
			<speciesType metaid="metaid_t_0501" id="t_0501" name="PHP">
				<notes>
					<body xmlns="http://www.w3.org/1999/xhtml">
						<p>Abbreviation:PHP</p>
						<p>Official name:3-phospho-hydroxypyruvate</p>
						<p>IUPAC name:2-oxo-3-phosphonooxy-propanoic acid</p>
						<p>CAS number:3913-50-6</p>
						<p>BioCyc ID:3-P-HYDROXYPYRUVATE</p>
						<p>KEGG ID:C03232</p>
					</body>
				</notes>
			</speciesType>
			<speciesType metaid="metaid_t_0502" id="t_0502" name="PHPAA-COA">
				<notes>
					<body xmlns="http://www.w3.org/1999/xhtml">
						<p>Abbreviation:PHPAA-COA</p>
						<p>Official name:PHPAA-COA</p>
					</body>
				</notes>
			</speciesType>
			<speciesType metaid="metaid_t_0503" id="t_0503" name="PHPYR">
				<notes>
					<body xmlns="http://www.w3.org/1999/xhtml">
						<p>Abbreviation:PHPYR</p>
						<p>Official name:phenylpyruvate</p>
						<p>IUPAC name:(Z)-2-hydroxy-3-phenyl-prop-2-enoic acid</p>
						<p>CAS number:5801-57-0</p>
						<p>BioCyc ID:PHENYL-PYRUVATE</p>
						<p>KEGG ID:C00166</p>
					</body>
				</notes>
			</speciesType>
			<speciesType metaid="metaid_t_0504" id="t_0504" name="PHSER">
				<notes>
					<body xmlns="http://www.w3.org/1999/xhtml">
						<p>Abbreviation:PHSER</p>
						<p>Official name:O-phospho-L-homoserine</p>
						<p>IUPAC name:(2S)-2-amino-4-phosphonooxy-butanoic acid</p>
						<p>CAS number:4210-66-6</p>
						<p>BioCyc ID:O-PHOSPHO-L-HOMOSERINE</p>
						<p>KEGG ID:C01102</p>
					</body>
				</notes>
			</speciesType>
			<speciesType metaid="metaid_t_0505" id="t_0505" name="PHTHIODIOLONE-A">
				<notes>
					<body xmlns="http://www.w3.org/1999/xhtml">
						<p>Abbreviation:PHTHIODIOLONE-A</p>
						<p>Official name:phthiodiolone_A</p>
					</body>
				</notes>
			</speciesType>
			<speciesType metaid="metaid_t_0506" id="t_0506" name="PI">
				<notes>
					<body xmlns="http://www.w3.org/1999/xhtml">
						<p>Abbreviation:PI</p>
						<p>Official name:phosphate</p>
						<p>IUPAC name:phosphate</p>
						<p>CAS number:264888-19-9</p>
						<p>BioCyc ID:Pi</p>
						<p>KEGG ID:C00009</p>
					</body>
				</notes>
			</speciesType>
			<speciesType metaid="metaid_t_0507" id="t_0507" name="PIMELOYL-COA">
				<notes>
					<body xmlns="http://www.w3.org/1999/xhtml">
						<p>Abbreviation:PIMELOYL-COA</p>
						<p>Official name:pimeloyl-CoA</p>
						<p>IUPAC name:6-[2-[3-[[(2R)-4-[[[(2R,3R,4R,5R)-5-(6-aminopurin-9-yl)-4-hydroxy-3-phosphonooxy-oxolan-2-yl]methoxy-hydroxy-phosphoryl]oxy-hydroxy-phosphoryl]oxy-2-hydroxy-3,3-dimethyl-butanoyl]amino]propanoylamino]ethylsulfanylcarbonyl]hexanoic acid</p>
						<p>CAS number:74648-15-0</p>
						<p>BioCyc ID:CPD-558</p>
						<p>KEGG ID:C01063</p>
					</body>
				</notes>
			</speciesType>
			<speciesType metaid="metaid_t_0508" id="t_0508" name="PIMS">
				<notes>
					<body xmlns="http://www.w3.org/1999/xhtml">
						<p>Abbreviation:PIMS</p>
						<p>Official name:phosphatidyl_myo-inositol_mannosides</p>
					</body>
				</notes>
			</speciesType>
			<speciesType metaid="metaid_t_0509" id="t_0509" name="PI-TBA">
				<notes>
					<body xmlns="http://www.w3.org/1999/xhtml">
						<p>Abbreviation:PI-TBA</p>
						<p>Official name:PI-tuberculostearic_acid</p>
					</body>
				</notes>
			</speciesType>
			<speciesType metaid="metaid_t_0510" id="t_0510" name="P-L-GLX">
				<notes>
					<body xmlns="http://www.w3.org/1999/xhtml">
						<p>Abbreviation:P-L-GLX</p>
						<p>Official name:poly-L-glutamate/glutamine (PL-glx) cell wall structure</p>
						<p>KEGG ID:C05930</p>
					</body>
				</notes>
			</speciesType>
			<speciesType metaid="metaid_t_0511" id="t_0511" name="PNTO">
				<notes>
					<body xmlns="http://www.w3.org/1999/xhtml">
						<p>Abbreviation:PNTO</p>
						<p>Official name:pantothenate</p>
						<p>IUPAC name:3-[(2,4-dihydroxy-3,3-dimethyl-butanoyl)amino]propanoate</p>
						<p>BioCyc ID:PANTOTHENATE</p>
						<p>KEGG ID:C00864</p>
					</body>
				</notes>
			</speciesType>
			<speciesType metaid="metaid_t_0512" id="t_0512" name="POLYACYLTREHALOSE">
				<notes>
					<body xmlns="http://www.w3.org/1999/xhtml">
						<p>Abbreviation:POLYACYLTREHALOSE</p>
						<p>Official name:polyacyltrehalose</p>
					</body>
				</notes>
			</speciesType>
			<speciesType metaid="metaid_t_0513" id="t_0513" name="PORPHOBILILOGIN">
				<notes>
					<body xmlns="http://www.w3.org/1999/xhtml">
						<p>Abbreviation:PORPHOBILILOGIN</p>
						<p>Official name:porphobilinogen</p>
						<p>IUPAC name:3-[5-(aminomethyl)-4-(carboxymethyl)-1H-pyrrol-3-yl]propanoic acid</p>
						<p>BioCyc ID:PORPHOBILINOGEN</p>
						<p>KEGG ID:C00931</p>
					</body>
				</notes>
			</speciesType>
			<speciesType metaid="metaid_t_0514" id="t_0514" name="ppGpp">
				<notes>
					<body xmlns="http://www.w3.org/1999/xhtml">
						<p>Abbreviation:ppGpp</p>
						<p>Official name:ppGpp</p>
						<p>IUPAC name:[[5-(2-amino-6-oxo-3H-purin-9-yl)-4-hydroxy-3-(hydroxy-phosphonooxy-phosphoryl)oxy-oxolan-2-yl]methoxy-hydroxy-phosphoryl]oxyphosphonic acid</p>
						<p>BioCyc ID:GUANOSINE-5DP-3DP</p>
						<p>KEGG ID:C01228</p>
					</body>
				</notes>
			</speciesType>
			<speciesType metaid="metaid_t_0515" id="t_0515" name="PPI">
				<notes>
					<body xmlns="http://www.w3.org/1999/xhtml">
						<p>Abbreviation:PPI</p>
						<p>Official name:pyrophosphate</p>
						<p>IUPAC name:phosphonooxyphosphonic acid</p>
						<p>BioCyc ID:PPI</p>
						<p>KEGG ID:C00013</p>
					</body>
				</notes>
			</speciesType>
			<speciesType metaid="metaid_t_0516" id="t_0516" name="PPM">
				<notes>
					<body xmlns="http://www.w3.org/1999/xhtml">
						<p>Abbreviation:PPM</p>
						<p>Official name:polyprenolmannose</p>
					</body>
				</notes>
			</speciesType>
			<speciesType metaid="metaid_t_0517" id="t_0517" name="PPPP">
				<notes>
					<body xmlns="http://www.w3.org/1999/xhtml">
						<p>Abbreviation:PPPP</p>
						<p>Official name:PPPP</p>
					</body>
				</notes>
			</speciesType>
			<speciesType metaid="metaid_t_0518" id="t_0518" name="PPTC">
				<notes>
					<body xmlns="http://www.w3.org/1999/xhtml">
						<p>Abbreviation:PPTC</p>
						<p>Official name:phenolphthiocerol</p>
					</body>
				</notes>
			</speciesType>
			<speciesType metaid="metaid_t_0519" id="t_0519" name="PPTT">
				<notes>
					<body xmlns="http://www.w3.org/1999/xhtml">
						<p>Abbreviation:PPTT</p>
						<p>Official name:PPTT</p>
					</body>
				</notes>
			</speciesType>
			<speciesType metaid="metaid_t_0520" id="t_0520" name="PRAM">
				<notes>
					<body xmlns="http://www.w3.org/1999/xhtml">
						<p>Abbreviation:PRAM</p>
						<p>Official name:5-phosphoribosylamine</p>
						<p>IUPAC name:(5-amino-3,4-dihydroxy-oxolan-2-yl)methoxyphosphonic acid</p>
						<p>BioCyc ID:5-P-BETA-D-RIBOSYL-AMINE</p>
						<p>KEGG ID:C03090</p>
					</body>
				</notes>
			</speciesType>
			<speciesType metaid="metaid_t_0521" id="t_0521" name="PRBAMP">
				<notes>
					<body xmlns="http://www.w3.org/1999/xhtml">
						<p>Abbreviation:PRBAMP</p>
						<p>Official name:phosphoribosylformiminoAICAR-phosphate</p>
						<p>IUPAC name:[5-[4-carbamoyl-5-[[3,4-dihydroxy-5-(phosphonooxymethyl)oxolan-2-yl]iminomethylamino]imidazol-1-yl]-3,4-dihydroxy-oxolan-2-yl]methoxyphosphonic acid</p>
						<p>BioCyc ID:PHOSPHORIBOSYL-FORMIMINO-AICAR-P</p>
						<p>KEGG ID:C04896</p>
					</body>
				</notes>
			</speciesType>
			<speciesType metaid="metaid_t_0522" id="t_0522" name="PRBATP">
				<notes>
					<body xmlns="http://www.w3.org/1999/xhtml">
						<p>Abbreviation:PRBATP</p>
						<p>Official name:5-phosphoribosyl_1-pyrophosphate</p>
						<p>IUPAC name:[[(2R,3R,4R,5R)-3,4-dihydroxy-5-(phosphonooxymethyl)oxolan-2-yl]oxy-hydroxy-phosphoryl]oxyphosphonic acid</p>
						<p>BioCyc ID:PRPP</p>
						<p>KEGG ID:C00119</p>
					</body>
				</notes>
			</speciesType>
			<speciesType metaid="metaid_t_0523" id="t_0523" name="PRECORIN-2">
				<notes>
					<body xmlns="http://www.w3.org/1999/xhtml">
						<p>Abbreviation:PRECORIN-2</p>
						<p>Official name:precorrin-2</p>
						<p>BioCyc ID:DIHYDROSIROHYDROCHLORIN</p>
						<p>KEGG ID:C02463</p>
					</body>
				</notes>
			</speciesType>
			<speciesType metaid="metaid_t_0524" id="t_0524" name="PRECORIN-3A">
				<notes>
					<body xmlns="http://www.w3.org/1999/xhtml">
						<p>Abbreviation:PRECORIN-3A</p>
						<p>Official name:precorrin-3A</p>
						<p>BioCyc ID:CPD-642</p>
						<p>KEGG ID:C05772</p>
					</body>
				</notes>
			</speciesType>
			<speciesType metaid="metaid_t_0525" id="t_0525" name="PRECORIN-3B">
				<notes>
					<body xmlns="http://www.w3.org/1999/xhtml">
						<p>Abbreviation:PRECORIN-3B</p>
						<p>Official name:precorrin-3B</p>
						<p>BioCyc ID:CPD-643</p>
						<p>KEGG ID:C06406</p>
					</body>
				</notes>
			</speciesType>
			<speciesType metaid="metaid_t_0526" id="t_0526" name="PRECORIN-4B">
				<notes>
					<body xmlns="http://www.w3.org/1999/xhtml">
						<p>Abbreviation:PRECORIN-4B</p>
						<p>Official name:precorrin-4B</p>
					</body>
				</notes>
			</speciesType>
			<speciesType metaid="metaid_t_0527" id="t_0527" name="PRECORIN-5">
				<notes>
					<body xmlns="http://www.w3.org/1999/xhtml">
						<p>Abbreviation:PRECORIN-5</p>
						<p>Official name:precorrin-5</p>
						<p>BioCyc ID:CPD-662</p>
						<p>KEGG ID:C06416</p>
					</body>
				</notes>
			</speciesType>
			<speciesType metaid="metaid_t_0528" id="t_0528" name="PRECORIN-6X">
				<notes>
					<body xmlns="http://www.w3.org/1999/xhtml">
						<p>Abbreviation:PRECORIN-6X</p>
						<p>Official name:precorrin-6x</p>
						<p>BioCyc ID:CPD-675</p>
						<p>KEGG ID:C06320</p>
					</body>
				</notes>
			</speciesType>
			<speciesType metaid="metaid_t_0529" id="t_0529" name="PRECORIN-6Y">
				<notes>
					<body xmlns="http://www.w3.org/1999/xhtml">
						<p>Abbreviation:PRECORIN-6Y</p>
						<p>Official name:precorrin-6y</p>
						<p>BioCyc ID:CPD-679</p>
						<p>KEGG ID:C06319</p>
					</body>
				</notes>
			</speciesType>
			<speciesType metaid="metaid_t_0530" id="t_0530" name="PRECORIN-8X">
				<notes>
					<body xmlns="http://www.w3.org/1999/xhtml">
						<p>Abbreviation:PRECORIN-8X</p>
						<p>Official name:precorrin-8x</p>
						<p>BioCyc ID:CPD-686</p>
						<p>KEGG ID:C06408</p>
					</body>
				</notes>
			</speciesType>
			<speciesType metaid="metaid_t_0531" id="t_0531" name="PRECURSOR-Z">
				<notes>
					<body xmlns="http://www.w3.org/1999/xhtml">
						<p>Abbreviation:PRECURSOR-Z</p>
						<p>Official name:precursor-Z</p>
					</body>
				</notes>
			</speciesType>
			<speciesType metaid="metaid_t_0532" id="t_0532" name="PRFICA">
				<notes>
					<body xmlns="http://www.w3.org/1999/xhtml">
						<p>Abbreviation:PRFICA</p>
						<p>Official name:phosphoribosyl-formamido-carboxamide</p>
						<p>IUPAC name:[5-(4-carbamoyl-5-formamido-imidazol-1-yl)-3,4-dihydroxy-oxolan-2-yl]methoxyphosphonic acid</p>
						<p>BioCyc ID:PHOSPHORIBOSYL-FORMAMIDO-CARBOXAMIDE</p>
						<p>KEGG ID:C04734</p>
					</body>
				</notes>
			</speciesType>
			<speciesType metaid="metaid_t_0533" id="t_0533" name="PRFP">
				<notes>
					<body xmlns="http://www.w3.org/1999/xhtml">
						<p>Abbreviation:PRFP</p>
						<p>Official name:phosphoribosylformiminoAICAR-phosphate</p>
						<p>IUPAC name:[5-[4-carbamoyl-5-[[3,4-dihydroxy-5-(phosphonooxymethyl)oxolan-2-yl]iminomethylamino]imidazol-1-yl]-3,4-dihydroxy-oxolan-2-yl]methoxyphosphonic acid</p>
						<p>BioCyc ID:PHOSPHORIBOSYL-FORMIMINO-AICAR-P</p>
						<p>KEGG ID:C04916</p>
					</body>
				</notes>
			</speciesType>
			<speciesType metaid="metaid_t_0534" id="t_0534" name="PRLP">
				<notes>
					<body xmlns="http://www.w3.org/1999/xhtml">
						<p>Abbreviation:PRLP</p>
						<p>Official name:phosphoribulosylformimino-AICAR-P</p>
						<p>IUPAC name:[5-[[[5-carbamoyl-3-[3,4-dihydroxy-5-(phosphonooxymethyl)oxolan-2-yl]imidazol-4-yl]amino]methylideneamino]-2,3-dihydroxy-4-oxo-pentoxy]phosphonic acid</p>
						<p>BioCyc ID:PHOSPHORIBULOSYL-FORMIMINO-AICAR-P</p>
						<p>KEGG ID:C04916</p>
					</body>
				</notes>
			</speciesType>
			<speciesType metaid="metaid_t_0535" id="t_0535" name="PRO">
				<notes>
					<body xmlns="http://www.w3.org/1999/xhtml">
						<p>Abbreviation:PRO</p>
						<p>Official name:proline</p>
						<p>IUPAC name:(2R)-pyrrolidine-2-carboxylic acid</p>
						<p>CAS number:7005-20-1</p>
						<p>BioCyc ID:PRO</p>
						<p>KEGG ID:C00148</p>
					</body>
				</notes>
			</speciesType>
			<speciesType metaid="metaid_t_0536" id="t_0536" name="PROPANOATE">
				<notes>
					<body xmlns="http://www.w3.org/1999/xhtml">
						<p>Abbreviation:PROPANOATE</p>
						<p>Official name:propanoate</p>
						<p>IUPAC name:propanoate</p>
						<p>CAS number:72-03-7</p>
						<p>BioCyc ID:PROPIONATE</p>
						<p>KEGG ID:C00163</p>
					</body>
				</notes>
			</speciesType>
			<speciesType metaid="metaid_t_0537" id="t_0537" name="PROPIONYLACP">
				<notes>
					<body xmlns="http://www.w3.org/1999/xhtml">
						<p>Abbreviation:PROPIONYLACP</p>
						<p>Official name:propionyl-ACP</p>
					</body>
				</notes>
			</speciesType>
			<speciesType metaid="metaid_t_0538" id="t_0538" name="PROPIONYLCOA">
				<notes>
					<body xmlns="http://www.w3.org/1999/xhtml">
						<p>Abbreviation:PROPIONYLCOA</p>
						<p>Official name:propionyl-CoA</p>
						<p>IUPAC name:[5-(6-aminopurin-9-yl)-4-hydroxy-2-[[hydroxy-[hydroxy-[3-hydroxy-2,2-dimethyl-3-[2-(2-propanoylsulfanylethylcarbamoyl)ethylcarbamoyl]propoxy]phosphoryl]oxy-phosphoryl]oxymethyl]oxolan-3-yl]oxyphosphonic acid</p>
						<p>CAS number:317-66-8</p>
						<p>BioCyc ID:PROPIONYL-COA</p>
						<p>KEGG ID:C00100</p>
					</body>
				</notes>
			</speciesType>
			<speciesType metaid="metaid_t_0539" id="t_0539" name="PROPIONYLP">
				<notes>
					<body xmlns="http://www.w3.org/1999/xhtml">
						<p>Abbreviation:PROPIONYLP</p>
						<p>Official name:propionyl-P</p>
						<p>IUPAC name:propanoyloxyphosphonic acid</p>
						<p>BioCyc ID:PROPIONYL-P</p>
						<p>KEGG ID:C02876</p>
					</body>
				</notes>
			</speciesType>
			<speciesType metaid="metaid_t_0540" id="t_0540" name="PROTEIN">
				<notes>
					<body xmlns="http://www.w3.org/1999/xhtml">
						<p>Abbreviation:PROTEIN</p>
						<p>Official name:average_mycobacterial_protein</p>
					</body>
				</notes>
			</speciesType>
			<speciesType metaid="metaid_t_0541" id="t_0541" name="PROTOHEME-FE2">
				<notes>
					<body xmlns="http://www.w3.org/1999/xhtml">
						<p>Abbreviation:PROTOHEME-FE2</p>
						<p>Official name:protoheme</p>
						<p>BioCyc ID:PROTOHEME</p>
						<p>KEGG ID:C00032</p>
					</body>
				</notes>
			</speciesType>
			<speciesType metaid="metaid_t_0542" id="t_0542" name="PROTOPORPHYRIN-IX">
				<notes>
					<body xmlns="http://www.w3.org/1999/xhtml">
						<p>Abbreviation:PROTOPORPHYRIN-IX</p>
						<p>Official name:protoporphyrin_IX</p>
						<p>CAS number:75750-98-0</p>
						<p>BioCyc ID:PROTOPORPHYRIN_IX</p>
						<p>KEGG ID:C02191</p>
					</body>
				</notes>
			</speciesType>
			<speciesType metaid="metaid_t_0543" id="t_0543" name="PROTOPORPHYRINOGEN">
				<notes>
					<body xmlns="http://www.w3.org/1999/xhtml">
						<p>Abbreviation:PROTOPORPHYRINOGEN</p>
						<p>Official name:protoporphyrinogen_IX</p>
						<p>BioCyc ID:PROTOPORPHYRINOGEN</p>
						<p>KEGG ID:C01079</p>
					</body>
				</notes>
			</speciesType>
			<speciesType metaid="metaid_t_0544" id="t_0544" name="PRPP">
				<notes>
					<body xmlns="http://www.w3.org/1999/xhtml">
						<p>Abbreviation:PRPP</p>
						<p>Official name:5-phosphoribosyl_1-pyrophosphate</p>
						<p>IUPAC name:[[(2R,3R,4R,5R)-3,4-dihydroxy-5-(phosphonooxymethyl)oxolan-2-yl]oxy-hydroxy-phosphoryl]oxyphosphonic acid</p>
						<p>BioCyc ID:PRPP</p>
						<p>KEGG ID:C00119</p>
					</body>
				</notes>
			</speciesType>
			<speciesType metaid="metaid_t_0545" id="t_0545" name="PS">
				<notes>
					<body xmlns="http://www.w3.org/1999/xhtml">
						<p>Abbreviation:PS</p>
						<p>Official name:phosphatidylserine</p>
						<p>KEGG ID:C02737</p>
					</body>
				</notes>
			</speciesType>
			<speciesType metaid="metaid_t_0546" id="t_0546" name="PTC">
				<notes>
					<body xmlns="http://www.w3.org/1999/xhtml">
						<p>Abbreviation:PTC</p>
						<p>Official name:phthiocerol</p>
					</body>
				</notes>
			</speciesType>
			<speciesType metaid="metaid_t_0547" id="t_0547" name="PTHIOCERANOYL-COA">
				<notes>
					<body xmlns="http://www.w3.org/1999/xhtml">
						<p>Abbreviation:PTHIOCERANOYL-COA</p>
						<p>Official name:phthioceranoyl-COA</p>
					</body>
				</notes>
			</speciesType>
			<speciesType metaid="metaid_t_0548" id="t_0548" name="PTRSC">
				<notes>
					<body xmlns="http://www.w3.org/1999/xhtml">
						<p>Abbreviation:PTRSC</p>
						<p>Official name:putrescine</p>
						<p>IUPAC name:butane-1,4-diamine</p>
						<p>CAS number:333-93-7</p>
						<p>BioCyc ID:PUTRESCINE</p>
						<p>KEGG ID:C00134</p>
					</body>
				</notes>
			</speciesType>
			<speciesType metaid="metaid_t_0549" id="t_0549" name="PTT">
				<notes>
					<body xmlns="http://www.w3.org/1999/xhtml">
						<p>Abbreviation:PTT</p>
						<p>Official name:PTT</p>
					</body>
				</notes>
			</speciesType>
			<speciesType metaid="metaid_t_0550" id="t_0550" name="PYR">
				<notes>
					<body xmlns="http://www.w3.org/1999/xhtml">
						<p>Abbreviation:PYR</p>
						<p>Official name:pyruvate</p>
						<p>IUPAC name:2-oxopropanoic acid</p>
						<p>CAS number:127-17-3</p>
						<p>BioCyc ID:PYRUVATE</p>
						<p>KEGG ID:C00022</p>
					</body>
				</notes>
			</speciesType>
			<speciesType metaid="metaid_t_0551" id="t_0551" name="QA">
				<notes>
					<body xmlns="http://www.w3.org/1999/xhtml">
						<p>Abbreviation:QA</p>
						<p>Official name:quinolinate</p>
						<p>IUPAC name:pyridine-2,3-dicarboxylate</p>
						<p>BioCyc ID:QUINOLINATE</p>
						<p>KEGG ID:C03722</p>
					</body>
				</notes>
			</speciesType>
			<speciesType metaid="metaid_t_0552" id="t_0552" name="R1P">
				<notes>
					<body xmlns="http://www.w3.org/1999/xhtml">
						<p>Abbreviation:R1P</p>
						<p>Official name:ribose-1-phosphate</p>
						<p>IUPAC name:[3,4-dihydroxy-5-(hydroxymethyl)oxolan-2-yl]oxyphosphonic acid</p>
						<p>CAS number:14075-00-4</p>
						<p>BioCyc ID:RIBOSE-1P</p>
						<p>KEGG ID:C00620</p>
					</body>
				</notes>
			</speciesType>
			<speciesType metaid="metaid_t_0553" id="t_0553" name="R5P">
				<notes>
					<body xmlns="http://www.w3.org/1999/xhtml">
						<p>Abbreviation:R5P</p>
						<p>Official name:D-ribose-5-phosphate</p>
						<p>IUPAC name:(2,3,4-trihydroxy-5-oxo-pentoxy)phosphonic acid</p>
						<p>CAS number:3615-55-2</p>
						<p>BioCyc ID:RIBOSE-5P</p>
						<p>KEGG ID:C00117</p>
					</body>
				</notes>
			</speciesType>
			<speciesType metaid="metaid_t_0554" id="t_0554" name="RHAMNAGDPP">
				<notes>
					<body xmlns="http://www.w3.org/1999/xhtml">
						<p>Abbreviation:RHAMNAGDPP</p>
						<p>Official name:Rha-GlcNAc-DPP</p>
					</body>
				</notes>
			</speciesType>
			<speciesType metaid="metaid_t_0555" id="t_0555" name="RIB">
				<notes>
					<body xmlns="http://www.w3.org/1999/xhtml">
						<p>Abbreviation:RIB</p>
						<p>Official name:Ribose</p>
						<p>IUPAC name:(3R,4R,5R)-5-(hydroxymethyl)oxolane-2,3,4-triol</p>
						<p>CAS number:6915-40-8</p>
						<p>BioCyc ID:RIBOSE</p>
						<p>KEGG ID:C08353</p>
					</body>
				</notes>
			</speciesType>
			<speciesType metaid="metaid_t_0556" id="t_0556" name="RIBFLAV">
				<notes>
					<body xmlns="http://www.w3.org/1999/xhtml">
						<p>Abbreviation:RIBFLAV</p>
						<p>Official name:riboflavin</p>
						<p>CAS number:83-88-5</p>
						<p>BioCyc ID:RIBOFLAVIN</p>
						<p>KEGG ID:C00255</p>
					</body>
				</notes>
			</speciesType>
			<speciesType metaid="metaid_t_0557" id="t_0557" name="RL5P">
				<notes>
					<body xmlns="http://www.w3.org/1999/xhtml">
						<p>Abbreviation:RL5P</p>
						<p>Official name:D-ribulose-5-phosphate</p>
						<p>IUPAC name:(2,3,5-trihydroxy-4-oxo-pentoxy)phosphonic acid</p>
						<p>CAS number:4151-19-3</p>
						<p>BioCyc ID:RIBULOSE-5P</p>
						<p>KEGG ID:C00199</p>
					</body>
				</notes>
			</speciesType>
			<speciesType metaid="metaid_t_0558" id="t_0558" name="RMMALONYLACP">
				<notes>
					<body xmlns="http://www.w3.org/1999/xhtml">
						<p>Abbreviation:RMMALONYLACP</p>
						<p>Official name:(R)-methylmalonyl-ACP</p>
					</body>
				</notes>
			</speciesType>
			<speciesType metaid="metaid_t_0559" id="t_0559" name="RMMALONYLCOA">
				<notes>
					<body xmlns="http://www.w3.org/1999/xhtml">
						<p>Abbreviation:RMMALONYLCOA</p>
						<p>Official name:(R)-methylmalonyl-CoA</p>
						<p>IUPAC name:2-[2-[3-[[4-[[[5-(6-aminopurin-9-yl)-4-hydroxy-3-phosphonooxy-oxolan-2-yl]methoxy-hydroxy-phosphoryl]oxy-hydroxy-phosphoryl]oxy-2-hydroxy-3,3-dimethyl-butanoyl]amino]propanoylamino]ethylsulfanylcarbonyl]propanoic acid</p>
						<p>CAS number:104809-02-1</p>
						<p>BioCyc ID:METHYL-MALONYL-COA</p>
						<p>KEGG ID:C01213</p>
					</body>
				</notes>
			</speciesType>
			<speciesType metaid="metaid_t_0560" id="t_0560" name="RNA">
				<notes>
					<body xmlns="http://www.w3.org/1999/xhtml">
						<p>Abbreviation:RNA</p>
						<p>Official name:ribonucleic_acid</p>
						<p>CAS number:9046-66-6</p>
						<p>KEGG ID:C00046</p>
					</body>
				</notes>
			</speciesType>
			<speciesType metaid="metaid_t_0561" id="t_0561" name="RTHIO">
				<notes>
					<body xmlns="http://www.w3.org/1999/xhtml">
						<p>Abbreviation:RTHIO</p>
						<p>Official name:reduced_thioredoxin</p>
						<p>CAS number:52500-60-4</p>
						<p>KEGG ID:C00342</p>
					</body>
				</notes>
			</speciesType>
			<speciesType metaid="metaid_t_0562" id="t_0562" name="RTHIO*">
				<notes>
					<body xmlns="http://www.w3.org/1999/xhtml">
						<p>Abbreviation:RTHIO*</p>
						<p>Official name:0</p>
					</body>
				</notes>
			</speciesType>
			<speciesType metaid="metaid_t_0563" id="t_0563" name="S7P">
				<notes>
					<body xmlns="http://www.w3.org/1999/xhtml">
						<p>Abbreviation:S7P</p>
						<p>Official name:D-sedoheptulose-7-phosphate</p>
						<p>IUPAC name:(2,3,4,5,7-pentahydroxy-6-oxo-heptoxy)phosphonic acid</p>
						<p>CAS number:2646-35-7</p>
						<p>BioCyc ID:D-SEDOHEPTULOSE-7-P</p>
						<p>KEGG ID:C05382</p>
					</body>
				</notes>
			</speciesType>
			<speciesType metaid="metaid_t_0564" id="t_0564" name="SAH">
				<notes>
					<body xmlns="http://www.w3.org/1999/xhtml">
						<p>Abbreviation:SAH</p>
						<p>Official name:S-adenosyl-L-homocysteine</p>
						<p>IUPAC name:(2S)-2-amino-4-[[(2S,3S,4R,5R)-5-(6-aminopurin-9-yl)-3,4-dihydroxy-oxolan-2-yl]methylsulfanyl]butanoic acid</p>
						<p>BioCyc ID:ADENOSYL-HOMO-CYS</p>
						<p>KEGG ID:C00021</p>
					</body>
				</notes>
			</speciesType>
			<speciesType metaid="metaid_t_0565" id="t_0565" name="SAICAR">
				<notes>
					<body xmlns="http://www.w3.org/1999/xhtml">
						<p>Abbreviation:SAICAR</p>
						<p>Official name:5'-phosphoribosyl-4-(N-succinocarboxamide)-5-aminoimidazole</p>
						<p>IUPAC name:2-[[5-amino-1-[3,4-dihydroxy-5-(phosphonooxymethyl)oxolan-2-yl]imidazole-4-carbonyl]amino]butanedioic acid</p>
						<p>BioCyc ID:P-RIBOSYL-4-SUCCCARB-AMINOIMIDAZOLE</p>
						<p>KEGG ID:C04823</p>
					</body>
				</notes>
			</speciesType>
			<speciesType metaid="metaid_t_0566" id="t_0566" name="SAL">
				<notes>
					<body xmlns="http://www.w3.org/1999/xhtml">
						<p>Abbreviation:SAL</p>
						<p>Official name:salicylate</p>
						<p>IUPAC name:2-hydroxybenzoate</p>
						<p>KEGG ID:C00805</p>
					</body>
				</notes>
			</speciesType>
			<speciesType metaid="metaid_t_0567" id="t_0567" name="SAM">
				<notes>
					<body xmlns="http://www.w3.org/1999/xhtml">
						<p>Abbreviation:SAM</p>
						<p>Official name:S-adenosyl-L-methionine</p>
						<p>IUPAC name:(2S)-2-amino-4-[[(2S,3S,4R,5R)-5-(6-aminopurin-9-yl)-3,4-dihydroxy-oxolan-2-yl]methyl-methyl-sulfonio]butanoate</p>
						<p>CAS number:86866-89-9</p>
						<p>BioCyc ID:S-ADENOSYLMETHIONINE</p>
						<p>KEGG ID:C00019</p>
					</body>
				</notes>
			</speciesType>
			<speciesType metaid="metaid_t_0568" id="t_0568" name="SAM-2-OXOBUTANOATE">
				<notes>
					<body xmlns="http://www.w3.org/1999/xhtml">
						<p>Abbreviation:SAM-2-OXOBUTANOATE</p>
						<p>Official name:S-adenosyl-4-methylthio-2-oxobutanoate</p>
						<p>IUPAC name:[5-(6-aminopurin-9-yl)-3,4-dihydroxy-oxolan-2-yl]methyl-(3-carboxy-3-oxo-propyl)-methyl-sulfanium</p>
						<p>BioCyc ID:S-ADENOSYL-4-METHYLTHIO-2-OXOBUTANOATE</p>
						<p>KEGG ID:C04425</p>
					</body>
				</notes>
			</speciesType>
			<speciesType metaid="metaid_t_0569" id="t_0569" name="SAOPIM">
				<notes>
					<body xmlns="http://www.w3.org/1999/xhtml">
						<p>Abbreviation:SAOPIM</p>
						<p>Official name:N-succinyl-2-amino-6-ketopimelate</p>
						<p>IUPAC name:2-(3-carboxypropanoylamino)-6-oxo-heptanedioic acid</p>
						<p>BioCyc ID:N-SUCCINYL-2-AMINO-6-KETOPIMELATE</p>
						<p>KEGG ID:C04462</p>
					</body>
				</notes>
			</speciesType>
			<speciesType metaid="metaid_t_0570" id="t_0570" name="SAP">
				<notes>
					<body xmlns="http://www.w3.org/1999/xhtml">
						<p>Abbreviation:SAP</p>
						<p>Official name:H-protein-S-(aminomethyldihydrolipoyl)lysine</p>
					</body>
				</notes>
			</speciesType>
			<speciesType metaid="metaid_t_0571" id="t_0571" name="SDAPIM">
				<notes>
					<body xmlns="http://www.w3.org/1999/xhtml">
						<p>Abbreviation:SDAPIM</p>
						<p>Official name:N-succinyl-L,L-2,6-diaminopimelate</p>
						<p>IUPAC name:2-amino-6-(3-carboxypropanoylamino)heptanedioic acid</p>
						<p>CAS number:26605-36-7</p>
						<p>BioCyc ID:n-succinylll-2,6-diaminopimelate</p>
						<p>KEGG ID:C04421</p>
					</body>
				</notes>
			</speciesType>
			<speciesType metaid="metaid_t_0572" id="t_0572" name="SDLIPO">
				<notes>
					<body xmlns="http://www.w3.org/1999/xhtml">
						<p>Abbreviation:SDLIPO</p>
						<p>Official name:0</p>
					</body>
				</notes>
			</speciesType>
			<speciesType metaid="metaid_t_0573" id="t_0573" name="SER">
				<notes>
					<body xmlns="http://www.w3.org/1999/xhtml">
						<p>Abbreviation:SER</p>
						<p>Official name:serine</p>
						<p>IUPAC name:(2S)-2-amino-3-hydroxy-propanoic acid</p>
						<p>CAS number:6898-95-9</p>
						<p>BioCyc ID:SER</p>
						<p>KEGG ID:C00716</p>
					</body>
				</notes>
			</speciesType>
			<speciesType metaid="metaid_t_0574" id="t_0574" name="SHCHC">
				<notes>
					<body xmlns="http://www.w3.org/1999/xhtml">
						<p>Abbreviation:SHCHC</p>
						<p>Official name:2-succinyl-6-hydroxy-2,4-cyclohexadiene-1-carboxylate</p>
						<p>IUPAC name:2-(3-carboxypropanoyl)-6-hydroxy-cyclohexa-1,3-diene-1-carboxylic acid</p>
						<p>BioCyc ID:SUCCINYL-OH-CYCLOHEXADIENE-COOH</p>
						<p>KEGG ID:C05817</p>
					</body>
				</notes>
			</speciesType>
			<speciesType metaid="metaid_t_0575" id="t_0575" name="SL-1">
				<notes>
					<body xmlns="http://www.w3.org/1999/xhtml">
						<p>Abbreviation:SL-1</p>
						<p>Official name:sulfolipid-1</p>
					</body>
				</notes>
			</speciesType>
			<speciesType metaid="metaid_t_0576" id="t_0576" name="SL1278-CYTO">
				<notes>
					<body xmlns="http://www.w3.org/1999/xhtml">
						<p>Abbreviation:SL1278-CYTO</p>
						<p>Official name:cyptoplasmic_SL1278_(SL-1_precursor)</p>
					</body>
				</notes>
			</speciesType>
			<speciesType metaid="metaid_t_0577" id="t_0577" name="SL1278-WALL">
				<notes>
					<body xmlns="http://www.w3.org/1999/xhtml">
						<p>Abbreviation:SL1278-WALL</p>
						<p>Official name:wallbound_SL1278_(SL-1_precursor)</p>
					</body>
				</notes>
			</speciesType>
			<speciesType metaid="metaid_t_0578" id="t_0578" name="SLF">
				<notes>
					<body xmlns="http://www.w3.org/1999/xhtml">
						<p>Abbreviation:SLF</p>
						<p>Official name:sulfate</p>
						<p>CAS number:64-31-3</p>
						<p>BioCyc ID:SULFATE</p>
						<p>KEGG ID:C00059</p>
					</body>
				</notes>
			</speciesType>
			<speciesType metaid="metaid_t_0579" id="t_0579" name="SMALLMOLECULES">
				<notes>
					<body xmlns="http://www.w3.org/1999/xhtml">
						<p>Abbreviation:SMALLMOLECULES</p>
						<p>Official name:small_molecules</p>
					</body>
				</notes>
			</speciesType>
			<speciesType metaid="metaid_t_0580" id="t_0580" name="SME">
				<notes>
					<body xmlns="http://www.w3.org/1999/xhtml">
						<p>Abbreviation:SME</p>
						<p>Official name:shikimate</p>
						<p>IUPAC name:(3R,4S,5R)-3,4,5-trihydroxycyclohexene-1-carboxylic acid</p>
						<p>BioCyc ID:SHIKIMATE</p>
						<p>KEGG ID:C00493</p>
					</body>
				</notes>
			</speciesType>
			<speciesType metaid="metaid_t_0581" id="t_0581" name="SME3P">
				<notes>
					<body xmlns="http://www.w3.org/1999/xhtml">
						<p>Abbreviation:SME3P</p>
						<p>Official name:shikimate-3-phosphate</p>
						<p>IUPAC name:4,5-dihydroxy-3-phosphonooxy-cyclohexene-1-carboxylic acid</p>
						<p>BioCyc ID:SHIKIMATE-5P</p>
						<p>KEGG ID:C03175</p>
					</body>
				</notes>
			</speciesType>
			<speciesType metaid="metaid_t_0582" id="t_0582" name="SMMALONYLCOA">
				<notes>
					<body xmlns="http://www.w3.org/1999/xhtml">
						<p>Abbreviation:SMMALONYLCOA</p>
						<p>Official name:(S)-methyl-malonyl-CoA</p>
						<p>IUPAC name:2-[2-[3-[[4-[[[5-(6-aminopurin-9-yl)-4-hydroxy-3-phosphonooxy-oxolan-2-yl]methoxy-hydroxy-phosphoryl]oxy-hydroxy-phosphoryl]oxy-2-hydroxy-3,3-dimethyl-butanoyl]amino]propanoylamino]ethylsulfanylcarbonyl]propanoic acid</p>
						<p>CAS number:104809-02-1</p>
						<p>BioCyc ID:D-METHYL-MALONYL-COA</p>
						<p>KEGG ID:C02557</p>
					</body>
				</notes>
			</speciesType>
			<speciesType metaid="metaid_t_0583" id="t_0583" name="SPRMD">
				<notes>
					<body xmlns="http://www.w3.org/1999/xhtml">
						<p>Abbreviation:SPRMD</p>
						<p>Official name:spermidine</p>
						<p>IUPAC name:N-(3-aminopropyl)butane-1,4-diamine</p>
						<p>CAS number:334-50-9</p>
						<p>BioCyc ID:SPERMIDINE</p>
						<p>KEGG ID:C00315</p>
					</body>
				</notes>
			</speciesType>
			<speciesType metaid="metaid_t_0584" id="t_0584" name="SUC">
				<notes>
					<body xmlns="http://www.w3.org/1999/xhtml">
						<p>Abbreviation:SUC</p>
						<p>Official name:sucrose</p>
						<p>IUPAC name:(2R,3R,4S,5R,6R)-2-[(2S,3S,4R,5R)-3,4-dihydroxy-2,5-bis(hydroxymethyl)oxolan-2-yl]oxy-6-(hydroxymethyl)oxane-3,4,5-triol</p>
						<p>BioCyc ID:SUCROSE</p>
						<p>KEGG ID:C00089</p>
					</body>
				</notes>
			</speciesType>
			<speciesType metaid="metaid_t_0585" id="t_0585" name="SUCC">
				<notes>
					<body xmlns="http://www.w3.org/1999/xhtml">
						<p>Abbreviation:SUCC</p>
						<p>Official name:succinate</p>
						<p>IUPAC name:butanedioate</p>
						<p>BioCyc ID:SUC</p>
						<p>KEGG ID:C00042</p>
					</body>
				</notes>
			</speciesType>
			<speciesType metaid="metaid_t_0586" id="t_0586" name="SUCCOA">
				<notes>
					<body xmlns="http://www.w3.org/1999/xhtml">
						<p>Abbreviation:SUCCOA</p>
						<p>Official name:succinyl-CoA</p>
						<p>IUPAC name:3-[2-[3-[[(2R)-4-[[[(2R,3R,4R,5R)-5-(6-aminopurin-9-yl)-4-hydroxy-3-phosphonooxy-oxolan-2-yl]methoxy-hydroxy-phosphoryl]oxy-hydroxy-phosphoryl]oxy-2-hydroxy-3,3-dimethyl-butanoyl]amino]propanoylamino]ethylsulfanylcarbonyl]propanoate</p>
						<p>BioCyc ID:SUC-COA</p>
						<p>KEGG ID:C00091</p>
					</body>
				</notes>
			</speciesType>
			<speciesType metaid="metaid_t_0587" id="t_0587" name="SUCCSAL">
				<notes>
					<body xmlns="http://www.w3.org/1999/xhtml">
						<p>Abbreviation:SUCCSAL</p>
						<p>Official name:succinate_semialdehyde_(succinic_semialdehyde)</p>
						<p>IUPAC name:4-oxobutanoic acid</p>
						<p>CAS number:692-29-5</p>
						<p>KEGG ID:C00232</p>
					</body>
				</notes>
			</speciesType>
			<speciesType metaid="metaid_t_0588" id="t_0588" name="T3">
				<notes>
					<body xmlns="http://www.w3.org/1999/xhtml">
						<p>Abbreviation:T3</p>
						<p>Official name:D-glyceraldehyde-3-phosphate</p>
						<p>IUPAC name:[(2R)-2-hydroxy-3-oxo-propoxy]phosphonic acid</p>
						<p>CAS number:591-57-1</p>
						<p>BioCyc ID:GAP</p>
						<p>KEGG ID:C00118</p>
					</body>
				</notes>
			</speciesType>
			<speciesType metaid="metaid_t_0589" id="t_0589" name="TAG">
				<notes>
					<body xmlns="http://www.w3.org/1999/xhtml">
						<p>Abbreviation:TAG</p>
						<p>Official name:triacylglycerol</p>
						<p>KEGG ID:C00422</p>
					</body>
				</notes>
			</speciesType>
			<speciesType metaid="metaid_t_0590" id="t_0590" name="TAGbio">
				<notes>
					<body xmlns="http://www.w3.org/1999/xhtml">
						<p>Abbreviation:TAGbio</p>
						<p>Official name:0</p>
					</body>
				</notes>
			</speciesType>
			<speciesType metaid="metaid_t_0591" id="t_0591" name="TETRACOSANOATE">
				<notes>
					<body xmlns="http://www.w3.org/1999/xhtml">
						<p>Abbreviation:TETRACOSANOATE</p>
						<p>Official name:tetracosanoate</p>
						<p>IUPAC name:tetracosanoate</p>
					</body>
				</notes>
			</speciesType>
			<speciesType metaid="metaid_t_0592" id="t_0592" name="TETRACOSANOYL-ACP">
				<notes>
					<body xmlns="http://www.w3.org/1999/xhtml">
						<p>Abbreviation:TETRACOSANOYL-ACP</p>
						<p>Official name:tetracosanoyl-ACP</p>
					</body>
				</notes>
			</speciesType>
			<speciesType metaid="metaid_t_0593" id="t_0593" name="TETRACOSANOYL-COA">
				<notes>
					<body xmlns="http://www.w3.org/1999/xhtml">
						<p>Abbreviation:TETRACOSANOYL-COA</p>
						<p>Official name:tetracosanoyl-CoA</p>
					</body>
				</notes>
			</speciesType>
			<speciesType metaid="metaid_t_0594" id="t_0594" name="TETRADECANOATE">
				<notes>
					<body xmlns="http://www.w3.org/1999/xhtml">
						<p>Abbreviation:TETRADECANOATE</p>
						<p>Official name:tetradecanoate_</p>
						<p>IUPAC name:tetradecanoic acid</p>
						<p>CAS number:544-63-8</p>
						<p>KEGG ID:C06424</p>
					</body>
				</notes>
			</speciesType>
			<speciesType metaid="metaid_t_0595" id="t_0595" name="TETRADECANOYL-ACP">
				<notes>
					<body xmlns="http://www.w3.org/1999/xhtml">
						<p>Abbreviation:TETRADECANOYL-ACP</p>
						<p>Official name:tetradecanoyl-ACP</p>
						<p>KEGG ID:C05761</p>
					</body>
				</notes>
			</speciesType>
			<speciesType metaid="metaid_t_0596" id="t_0596" name="TETRADECANOYL-COA">
				<notes>
					<body xmlns="http://www.w3.org/1999/xhtml">
						<p>Abbreviation:TETRADECANOYL-COA</p>
						<p>Official name:tetradecanoyl-CoA</p>
						<p>IUPAC name:[(2R,3R,4R,5R)-5-(6-aminopurin-9-yl)-4-hydroxy-2-[[hydroxy-[hydroxy-[3-hydroxy-2,2-dimethyl-3-[2-(2-tetradecanoylsulfanylethylcarbamoyl)ethylcarbamoyl]propoxy]phosphoryl]oxy-phosphoryl]oxymethyl]oxolan-3-yl]oxyphosphonic acid</p>
						<p>CAS number:3130-72-1</p>
						<p>KEGG ID:C02593</p>
					</body>
				</notes>
			</speciesType>
			<speciesType metaid="metaid_t_0597" id="t_0597" name="TETRAHYDRODIPICOLINATE">
				<notes>
					<body xmlns="http://www.w3.org/1999/xhtml">
						<p>Abbreviation:TETRAHYDRODIPICOLINATE</p>
						<p>Official name:tetrahydrodipicolinate</p>
						<p>IUPAC name:2,3,4,5-tetrahydropyridine-2,6-dicarboxylic acid</p>
						<p>BioCyc ID:DELTA{1}-PIPERIDEINE-2-6-DICARBOXYLATE</p>
						<p>KEGG ID:C03972</p>
					</body>
				</notes>
			</speciesType>
			<speciesType metaid="metaid_t_0598" id="t_0598" name="THF">
				<notes>
					<body xmlns="http://www.w3.org/1999/xhtml">
						<p>Abbreviation:THF</p>
						<p>Official name:tetrahydrofolate</p>
						<p>IUPAC name:(2S)-2-[[4-[[(6S)-2-amino-4-oxo-5,6,7,8-tetrahydro-1H-pteridin-6-yl]methylamino]benzoyl]amino]pentanedioic acid</p>
						<p>BioCyc ID:THF</p>
						<p>KEGG ID:C00101</p>
					</body>
				</notes>
			</speciesType>
			<speciesType metaid="metaid_t_0599" id="t_0599" name="THFG">
				<notes>
					<body xmlns="http://www.w3.org/1999/xhtml">
						<p>Abbreviation:THFG</p>
						<p>Official name:THF-L-glutamate</p>
						<p>IUPAC name:2-[[4-[[4-[(2-amino-4-oxo-5,6,7,8-tetrahydro-1H-pteridin-6-yl)methylamino]benzoyl]amino]-4-carboxy-butanoyl]amino]pentanedioic acid</p>
						<p>KEGG ID:C09332</p>
					</body>
				</notes>
			</speciesType>
			<speciesType metaid="metaid_t_0600" id="t_0600" name="THI">
				<notes>
					<body xmlns="http://www.w3.org/1999/xhtml">
						<p>Abbreviation:THI</p>
						<p>Official name:thiamine</p>
						<p>IUPAC name:2-[3-[(4-amino-2-methyl-pyrimidin-5-yl)methyl]-4-methyl-1-thia-3-azoniacyclopenta-2,4-dien-5-yl]ethanol</p>
						<p>CAS number:67-03-8</p>
						<p>BioCyc ID:THIAMINE</p>
						<p>KEGG ID:C00378</p>
					</body>
				</notes>
			</speciesType>
			<speciesType metaid="metaid_t_0601" id="t_0601" name="THIP">
				<notes>
					<body xmlns="http://www.w3.org/1999/xhtml">
						<p>Abbreviation:THIP</p>
						<p>Official name:thiamine-phosphate</p>
						<p>IUPAC name:2-[3-[(4-amino-2-methyl-pyrimidin-5-yl)methyl]-4-methyl-1-thia-3-azoniacyclopenta-2,4-dien-5-yl]ethoxyphosphonic acid</p>
						<p>BioCyc ID:THIAMINE-P</p>
						<p>KEGG ID:C01081</p>
					</body>
				</notes>
			</speciesType>
			<speciesType metaid="metaid_t_0602" id="t_0602" name="THR">
				<notes>
					<body xmlns="http://www.w3.org/1999/xhtml">
						<p>Abbreviation:THR</p>
						<p>Official name:threonine</p>
						<p>IUPAC name:2-amino-3-hydroxy-butanoic acid</p>
						<p>CAS number:80-68-2</p>
						<p>BioCyc ID:THR</p>
						<p>KEGG ID:C00188</p>
					</body>
				</notes>
			</speciesType>
			<speciesType metaid="metaid_t_0603" id="t_0603" name="TRANS-DELTA-2-DODECANOYL-COA">
				<notes>
					<body xmlns="http://www.w3.org/1999/xhtml">
						<p>Abbreviation:TRANS-DELTA-2-DODECANOYL-COA</p>
						<p>Official name:TRANS-DELTA-2-DODECANOYL-COA</p>
					</body>
				</notes>
			</speciesType>
			<speciesType metaid="metaid_t_0604" id="t_0604" name="TRANS-DELTA-2-ENOYL-C22-ACYL-ACP">
				<notes>
					<body xmlns="http://www.w3.org/1999/xhtml">
						<p>Abbreviation:TRANS-DELTA-2-ENOYL-C22-ACYL-ACP</p>
						<p>Official name:TRANS-DELTA-2-ENOYL-C22-ACYL-ACP</p>
					</body>
				</notes>
			</speciesType>
			<speciesType metaid="metaid_t_0605" id="t_0605" name="TRANS-DELTA-2-HYDROXY-DODECANOYL-COA">
				<notes>
					<body xmlns="http://www.w3.org/1999/xhtml">
						<p>Abbreviation:TRANS-DELTA-2-HYDROXY-DODECANOYL-COA</p>
						<p>Official name:TRANS-DELTA-2-HYDROXY-DODECANOYL-COA</p>
					</body>
				</notes>
			</speciesType>
			<speciesType metaid="metaid_t_0606" id="t_0606" name="TRANS-KETO-MEROACYL-ACP">
				<notes>
					<body xmlns="http://www.w3.org/1999/xhtml">
						<p>Abbreviation:TRANS-KETO-MEROACYL-ACP</p>
						<p>Official name:TRANS-KETO-MEROACYL-ACP</p>
					</body>
				</notes>
			</speciesType>
			<speciesType metaid="metaid_t_0607" id="t_0607" name="TRANS-METHOXY-MEROACYL-ACP">
				<notes>
					<body xmlns="http://www.w3.org/1999/xhtml">
						<p>Abbreviation:TRANS-METHOXY-MEROACYL-ACP</p>
						<p>Official name:TRANS-METHOXY-MEROACYL-ACP</p>
					</body>
				</notes>
			</speciesType>
			<speciesType metaid="metaid_t_0608" id="t_0608" name="TRE">
				<notes>
					<body xmlns="http://www.w3.org/1999/xhtml">
						<p>Abbreviation:TRE</p>
						<p>Official name:trehalose</p>
						<p>IUPAC name:2-(hydroxymethyl)-6-[3,4,5-trihydroxy-6-(hydroxymethyl)oxan-2-yl]oxy-oxane-3,4,5-triol</p>
						<p>CAS number:99-20-7</p>
						<p>BioCyc ID:TREHALOSE</p>
						<p>KEGG ID:C01083</p>
					</body>
				</notes>
			</speciesType>
			<speciesType metaid="metaid_t_0609" id="t_0609" name="TRE6P">
				<notes>
					<body xmlns="http://www.w3.org/1999/xhtml">
						<p>Abbreviation:TRE6P</p>
						<p>Official name:trehalose_6-phosphate</p>
						<p>IUPAC name:[(2R,3R,4S,5R,6R)-3,4,5-trihydroxy-6-[(2R,3R,4S,5R,6R)-3,4,5-trihydroxy-6-(hydroxymethyl)oxan-2-yl]oxy-oxan-2-yl]methoxyphosphonic acid</p>
						<p>BioCyc ID:TREHALOSE-6P</p>
						<p>KEGG ID:C00689</p>
					</body>
				</notes>
			</speciesType>
			<speciesType metaid="metaid_t_0610" id="t_0610" name="TREHALOSEDIMYCOLATE">
				<notes>
					<body xmlns="http://www.w3.org/1999/xhtml">
						<p>Abbreviation:TREHALOSEDIMYCOLATE</p>
						<p>Official name:trehalosedimycolate_(TDM)</p>
					</body>
				</notes>
			</speciesType>
			<speciesType metaid="metaid_t_0611" id="t_0611" name="TREHALOSEMONOMYCOLATE">
				<notes>
					<body xmlns="http://www.w3.org/1999/xhtml">
						<p>Abbreviation:TREHALOSEMONOMYCOLATE</p>
						<p>Official name:trehalosemonomycolate_(TMM)</p>
					</body>
				</notes>
			</speciesType>
			<speciesType metaid="metaid_t_0612" id="t_0612" name="TREHALOSEMONOMYCOLATE(CY)">
				<notes>
					<body xmlns="http://www.w3.org/1999/xhtml">
						<p>Abbreviation:TREHALOSEMONOMYCOLATE(CY)</p>
						<p>Official name:cytoplasmic_trehalosemonomycolate_(TMM)</p>
					</body>
				</notes>
			</speciesType>
			<speciesType metaid="metaid_t_0613" id="t_0613" name="TREHALOSEMONOMYCOLATE-P">
				<notes>
					<body xmlns="http://www.w3.org/1999/xhtml">
						<p>Abbreviation:TREHALOSEMONOMYCOLATE-P</p>
						<p>Official name:cytoplasmic_trehalosemonomycolate-P</p>
					</body>
				</notes>
			</speciesType>
			<speciesType metaid="metaid_t_0614" id="t_0614" name="TRE-S">
				<notes>
					<body xmlns="http://www.w3.org/1999/xhtml">
						<p>Abbreviation:TRE-S</p>
						<p>Official name:sulfated_trehalose</p>
					</body>
				</notes>
			</speciesType>
			<speciesType metaid="metaid_t_0615" id="t_0615" name="TRIDECANOYL-COA">
				<notes>
					<body xmlns="http://www.w3.org/1999/xhtml">
						<p>Abbreviation:TRIDECANOYL-COA</p>
						<p>Official name:tridecanoyl-CoA</p>
					</body>
				</notes>
			</speciesType>
			<speciesType metaid="metaid_t_0616" id="t_0616" name="TRNA-GLU">
				<notes>
					<body xmlns="http://www.w3.org/1999/xhtml">
						<p>Abbreviation:TRNA-GLU</p>
						<p>Official name:tRNAGlu</p>
						<p>BioCyc ID:GLT-tRNAs</p>
					</body>
				</notes>
			</speciesType>
			<speciesType metaid="metaid_t_0617" id="t_0617" name="TRP">
				<notes>
					<body xmlns="http://www.w3.org/1999/xhtml">
						<p>Abbreviation:TRP</p>
						<p>Official name:tryptophan</p>
						<p>IUPAC name:2-amino-3-(1H-indol-3-yl)propanoic acid</p>
						<p>CAS number:6912-86-3</p>
						<p>BioCyc ID:TRP</p>
						<p>KEGG ID:C00806, C00078</p>
					</body>
				</notes>
			</speciesType>
			<speciesType metaid="metaid_t_0618" id="t_0618" name="TS-COSH-TYR">
				<notes>
					<body xmlns="http://www.w3.org/1999/xhtml">
						<p>Abbreviation:TS-COSH-TYR</p>
						<p>Official name:L-tyrosine/ThiS-COSH_complex</p>
					</body>
				</notes>
			</speciesType>
			<speciesType metaid="metaid_t_0619" id="t_0619" name="TS-PROTEIN">
				<notes>
					<body xmlns="http://www.w3.org/1999/xhtml">
						<p>Abbreviation:TS-PROTEIN</p>
						<p>Official name:ThiS_protein/C1of_Tyrosine,_4hydroxybenzyl_alcohol_complex</p>
					</body>
				</notes>
			</speciesType>
			<speciesType metaid="metaid_t_0620" id="t_0620" name="TUBERCULOSTEROYL-ACP">
				<notes>
					<body xmlns="http://www.w3.org/1999/xhtml">
						<p>Abbreviation:TUBERCULOSTEROYL-ACP</p>
						<p>Official name:Tuberculostearic acid (TBSA)</p>
					</body>
				</notes>
			</speciesType>
			<speciesType metaid="metaid_t_0621" id="t_0621" name="TYR">
				<notes>
					<body xmlns="http://www.w3.org/1999/xhtml">
						<p>Abbreviation:TYR</p>
						<p>Official name:tyrosine</p>
						<p>IUPAC name:2-amino-3-(4-hydroxyphenyl)propanoic acid</p>
						<p>CAS number:556-03-6</p>
						<p>BioCyc ID:TYR</p>
						<p>KEGG ID:C01536</p>
					</body>
				</notes>
			</speciesType>
			<speciesType metaid="metaid_t_0622" id="t_0622" name="UDP">
				<notes>
					<body xmlns="http://www.w3.org/1999/xhtml">
						<p>Abbreviation:UDP</p>
						<p>Official name:uridine-diphosphate</p>
						<p>IUPAC name:[[5-(2,4-dioxopyrimidin-1-yl)-3,4-dihydroxy-oxolan-2-yl]methoxy-hydroxy-phosphoryl]oxyphosphonic acid</p>
						<p>CAS number:58-98-0</p>
						<p>BioCyc ID:UDP</p>
						<p>KEGG ID:C00015</p>
					</body>
				</notes>
			</speciesType>
			<speciesType metaid="metaid_t_0623" id="t_0623" name="UDP[NAM:NGM]AGMDAPIM">
				<notes>
					<body xmlns="http://www.w3.org/1999/xhtml">
						<p>Abbreviation:UDP[NAM:NGM]AGMDAPIM</p>
						<p>Official name:UDP[NAM:NGM]AGMDAPIM</p>
					</body>
				</notes>
			</speciesType>
			<speciesType metaid="metaid_t_0624" id="t_0624" name="UDP[NAM:NGM]AGMDAPIMAA">
				<notes>
					<body xmlns="http://www.w3.org/1999/xhtml">
						<p>Abbreviation:UDP[NAM:NGM]AGMDAPIMAA</p>
						<p>Official name:UDP[NAM:NGM]AGMDAPIMAA</p>
					</body>
				</notes>
			</speciesType>
			<speciesType metaid="metaid_t_0625" id="t_0625" name="UDP[NAM:NGM]ALA">
				<notes>
					<body xmlns="http://www.w3.org/1999/xhtml">
						<p>Abbreviation:UDP[NAM:NGM]ALA</p>
						<p>Official name:UDP[NAM:NGM]ALA</p>
					</body>
				</notes>
			</speciesType>
			<speciesType metaid="metaid_t_0626" id="t_0626" name="UDP[NAM:NGM]ALAGLU">
				<notes>
					<body xmlns="http://www.w3.org/1999/xhtml">
						<p>Abbreviation:UDP[NAM:NGM]ALAGLU</p>
						<p>Official name:UDP[NAM:NGM]ALAGLU</p>
					</body>
				</notes>
			</speciesType>
			<speciesType metaid="metaid_t_0627" id="t_0627" name="UDPG">
				<notes>
					<body xmlns="http://www.w3.org/1999/xhtml">
						<p>Abbreviation:UDPG</p>
						<p>Official name:UDP-D-glucose</p>
						<p>IUPAC name:[(2R,3R,4R,5R)-5-(2,4-dioxopyrimidin-1-yl)-3,4-dihydroxy-oxolan-2-yl]methoxy-[hydroxy-[(2R,3R,4S,5R,6R)-3,4,5-trihydroxy-6-(hydroxymethyl)oxan-2-yl]oxy-phosphoryl]oxy-phosphinic acid</p>
						<p>BioCyc ID:UDP-GLUCOSE</p>
						<p>KEGG ID:C00029</p>
					</body>
				</notes>
			</speciesType>
			<speciesType metaid="metaid_t_0628" id="t_0628" name="UDPGAL">
				<notes>
					<body xmlns="http://www.w3.org/1999/xhtml">
						<p>Abbreviation:UDPGAL</p>
						<p>Official name:UDP-galactose</p>
						<p>IUPAC name:[5-(2,4-dioxopyrimidin-1-yl)-3,4-dihydroxy-oxolan-2-yl]methoxy-[hydroxy-[3,4,5-trihydroxy-6-(hydroxymethyl)oxan-2-yl]oxy-phosphoryl]oxy-phosphinic acid</p>
						<p>CAS number:2956-16-3</p>
						<p>BioCyc ID:UDP-GALACTOSE</p>
						<p>KEGG ID:C00052</p>
					</body>
				</notes>
			</speciesType>
			<speciesType metaid="metaid_t_0629" id="t_0629" name="UDPGALF">
				<notes>
					<body xmlns="http://www.w3.org/1999/xhtml">
						<p>Abbreviation:UDPGALF</p>
						<p>Official name:UDP-D-galacto-1,4-furanose</p>
						<p>IUPAC name:[[5-(1,2-dihydroxyethyl)-3,4-dihydroxy-oxolan-2-yl]oxy-hydroxy-phosphoryl]oxy-[[5-(2,4-dioxopyrimidin-1-yl)-3,4-dihydroxy-oxolan-2-yl]methoxy]phosphinic acid</p>
						<p>BioCyc ID:UDP-D-GALACTO-14-FURANOSE</p>
						<p>KEGG ID:C03733</p>
					</body>
				</notes>
			</speciesType>
			<speciesType metaid="metaid_t_0630" id="t_0630" name="UDPNAG">
				<notes>
					<body xmlns="http://www.w3.org/1999/xhtml">
						<p>Abbreviation:UDPNAG</p>
						<p>Official name:UDP-N-acetyl-D-glucosamine</p>
						<p>IUPAC name:[[(3R,4R,5S,6R)-3-acetamido-4,5-dihydroxy-6-(hydroxymethyl)oxan-2-yl]oxy-hydroxy-phosphoryl]oxy-[[(2R,3R,4R,5R)-5-(2,4-dioxopyrimidin-1-yl)-3,4-dihydroxy-oxolan-2-yl]methoxy]phosphinic acid</p>
						<p>BioCyc ID:UDP-N-ACETYL-D-GLUCOSAMINE</p>
						<p>KEGG ID:C00043</p>
					</body>
				</notes>
			</speciesType>
			<speciesType metaid="metaid_t_0631" id="t_0631" name="UDPNAGPEE">
				<notes>
					<body xmlns="http://www.w3.org/1999/xhtml">
						<p>Abbreviation:UDPNAGPEE</p>
						<p>Official name:UDP-GlcNAc-pyruvate_enol_ether</p>
						<p>IUPAC name:2-[3-acetamido-2-[[[5-(2,4-dioxopyrimidin-1-yl)-3,4-dihydroxy-oxolan-2-yl]methoxy-hydroxy-phosphoryl]oxy-hydroxy-phosphoryl]oxy-5-hydroxy-6-(hydroxymethyl)oxan-4-yl]oxyprop-2-enoic acid</p>
						<p>BioCyc ID:UDP-ACETYL-CARBOXYVINYL-GLUCOSAMINE</p>
						<p>KEGG ID:C04631</p>
					</body>
				</notes>
			</speciesType>
			<speciesType metaid="metaid_t_0632" id="t_0632" name="UDPNAM">
				<notes>
					<body xmlns="http://www.w3.org/1999/xhtml">
						<p>Abbreviation:UDPNAM</p>
						<p>Official name:UDP-N-acetylmuramate</p>
						<p>IUPAC name:2-[3-acetamido-2-[[[5-(2,4-dioxopyrimidin-1-yl)-3,4-dihydroxy-oxolan-2-yl]methoxy-hydroxy-phosphoryl]oxy-hydroxy-phosphoryl]oxy-5-hydroxy-6-(hydroxymethyl)oxan-4-yl]oxypropanoic acid</p>
						<p>BioCyc ID:UDP-N-ACETYLMURAMATE</p>
						<p>KEGG ID:C01050</p>
					</body>
				</notes>
			</speciesType>
			<speciesType metaid="metaid_t_0633" id="t_0633" name="UDPNGM">
				<notes>
					<body xmlns="http://www.w3.org/1999/xhtml">
						<p>Abbreviation:UDPNGM</p>
						<p>Official name:UDPNGM</p>
					</body>
				</notes>
			</speciesType>
			<speciesType metaid="metaid_t_0634" id="t_0634" name="UMP">
				<notes>
					<body xmlns="http://www.w3.org/1999/xhtml">
						<p>Abbreviation:UMP</p>
						<p>Official name:uridine-monophosphate</p>
						<p>IUPAC name:[5-(2,4-dioxopyrimidin-1-yl)-3,4-dihydroxy-oxolan-2-yl]methoxyphosphonic acid</p>
						<p>CAS number:58-97-9</p>
						<p>BioCyc ID:UMP</p>
						<p>KEGG ID:C00105</p>
					</body>
				</notes>
			</speciesType>
			<speciesType metaid="metaid_t_0635" id="t_0635" name="UNDECANOYL-COA">
				<notes>
					<body xmlns="http://www.w3.org/1999/xhtml">
						<p>Abbreviation:UNDECANOYL-COA</p>
						<p>Official name:undecanoyl-CoA</p>
					</body>
				</notes>
			</speciesType>
			<speciesType metaid="metaid_t_0636" id="t_0636" name="URA">
				<notes>
					<body xmlns="http://www.w3.org/1999/xhtml">
						<p>Abbreviation:URA</p>
						<p>Official name:uracil</p>
						<p>IUPAC name:1H-pyrimidine-2,4-dione</p>
						<p>CAS number:766-19-8</p>
						<p>BioCyc ID:URACIL</p>
						<p>KEGG ID:C00106</p>
					</body>
				</notes>
			</speciesType>
			<speciesType metaid="metaid_t_0637" id="t_0637" name="UREA">
				<notes>
					<body xmlns="http://www.w3.org/1999/xhtml">
						<p>Abbreviation:UREA</p>
						<p>Official name:urea</p>
						<p>IUPAC name:urea</p>
						<p>CAS number:58069-82-2</p>
						<p>BioCyc ID:UREA</p>
						<p>KEGG ID:C00086</p>
					</body>
				</notes>
			</speciesType>
			<speciesType metaid="metaid_t_0638" id="t_0638" name="URI">
				<notes>
					<body xmlns="http://www.w3.org/1999/xhtml">
						<p>Abbreviation:URI</p>
						<p>Official name:0</p>
					</body>
				</notes>
			</speciesType>
			<speciesType metaid="metaid_t_0639" id="t_0639" name="UROPORPHYRINOGEN-III">
				<notes>
					<body xmlns="http://www.w3.org/1999/xhtml">
						<p>Abbreviation:UROPORPHYRINOGEN-III</p>
						<p>Official name:uroporphyrinogen-III</p>
						<p>CAS number:1976-85-8</p>
						<p>BioCyc ID:UROPORPHYRINOGEN-III</p>
						<p>KEGG ID:C01051</p>
					</body>
				</notes>
			</speciesType>
			<speciesType metaid="metaid_t_0640" id="t_0640" name="UTP">
				<notes>
					<body xmlns="http://www.w3.org/1999/xhtml">
						<p>Abbreviation:UTP</p>
						<p>Official name:uridine-triphosphate</p>
						<p>IUPAC name:[[[5-(2,4-dioxopyrimidin-1-yl)-3,4-dihydroxy-oxolan-2-yl]methoxy-hydroxy-phosphoryl]oxy-hydroxy-phosphoryl]oxyphosphonic acid</p>
						<p>CAS number:63-39-8</p>
						<p>BioCyc ID:UTP</p>
						<p>KEGG ID:C00075</p>
					</body>
				</notes>
			</speciesType>
			<speciesType metaid="metaid_t_0641" id="t_0641" name="VAL">
				<notes>
					<body xmlns="http://www.w3.org/1999/xhtml">
						<p>Abbreviation:VAL</p>
						<p>Official name:valine</p>
						<p>IUPAC name:2-amino-3-methyl-butanoic acid</p>
						<p>CAS number:7004-03-7</p>
						<p>BioCyc ID:VAL</p>
						<p>KEGG ID:C00183</p>
					</body>
				</notes>
			</speciesType>
			<speciesType metaid="metaid_t_0642" id="t_0642" name="X5P">
				<notes>
					<body xmlns="http://www.w3.org/1999/xhtml">
						<p>Abbreviation:X5P</p>
						<p>Official name:D-xylulose-5-phosphate</p>
						<p>IUPAC name:(2,3,5-trihydroxy-4-oxo-pentoxy)phosphonic acid</p>
						<p>CAS number:60802-29-1</p>
						<p>BioCyc ID:XYLULOSE-5-PHOSPHATE</p>
						<p>KEGG ID:C00231</p>
					</body>
				</notes>
			</speciesType>
			<speciesType metaid="metaid_t_0643" id="t_0643" name="XAN">
				<notes>
					<body xmlns="http://www.w3.org/1999/xhtml">
						<p>Abbreviation:XAN</p>
						<p>Official name:xanthine</p>
						<p>IUPAC name:3,7-dihydropurine-2,6-dione</p>
						<p>BioCyc ID:XANTHINE</p>
						<p>KEGG ID:C00385</p>
					</body>
				</notes>
			</speciesType>
			<speciesType metaid="metaid_t_0644" id="t_0644" name="XMP">
				<notes>
					<body xmlns="http://www.w3.org/1999/xhtml">
						<p>Abbreviation:XMP</p>
						<p>Official name:xanthosine-5-phosphate</p>
						<p>IUPAC name:[5-(2,6-dioxo-3H-purin-9-yl)-3,4-dihydroxy-oxolan-2-yl]methoxyphosphonic acid</p>
						<p>BioCyc ID:XANTHOSINE-5-PHOSPHATE</p>
						<p>KEGG ID:C00655</p>
					</body>
				</notes>
			</speciesType>
			<speciesType metaid="metaid_t_0645" id="t_0645" name="XTSINE">
				<notes>
					<body xmlns="http://www.w3.org/1999/xhtml">
						<p>Abbreviation:XTSINE</p>
						<p>Official name:xanthosine</p>
						<p>IUPAC name:9-[3,4-dihydroxy-5-(hydroxymethyl)oxolan-2-yl]-3H-purine-2,6-dione</p>
						<p>KEGG ID:C01762</p>
					</body>
				</notes>
			</speciesType>
			<speciesType metaid="metaid_t_0646" id="t_0646" name="HBARHAM1">
				<notes>
					<body xmlns="http://www.w3.org/1999/xhtml">
						<p>Abbreviation:HBARHAM1</p>
						<p>Official name:0</p>
					</body>
				</notes>
			</speciesType>
			<speciesType metaid="metaid_t_0647" id="t_0647" name="HBARHAM2">
				<notes>
					<body xmlns="http://www.w3.org/1999/xhtml">
						<p>Abbreviation:HBARHAM2</p>
						<p>Official name:0</p>
					</body>
				</notes>
			</speciesType>
			<speciesType metaid="metaid_t_0648" id="t_0648" name="PHBAD1">
				<notes>
					<body xmlns="http://www.w3.org/1999/xhtml">
						<p>Abbreviation:PHBAD1</p>
						<p>Official name:0</p>
					</body>
				</notes>
			</speciesType>
			<speciesType metaid="metaid_t_0649" id="t_0649" name="PHBAD2">
				<notes>
					<body xmlns="http://www.w3.org/1999/xhtml">
						<p>Abbreviation:PHBAD2</p>
						<p>Official name:0</p>
					</body>
				</notes>
			</speciesType>
			<speciesType metaid="metaid_t_0650" id="t_0650" name="GLYN">
				<notes>
					<body xmlns="http://www.w3.org/1999/xhtml">
						<p>Abbreviation:GLYN</p>
						<p>Official name:0</p>
					</body>
				</notes>
			</speciesType>
			<speciesType metaid="metaid_t_0651" id="t_0651" name="BSA">
				<notes>
					<body xmlns="http://www.w3.org/1999/xhtml">
						<p>Abbreviation:BSA</p>
						<p>Official name:0</p>
					</body>
				</notes>
			</speciesType>
			<speciesType metaid="metaid_t_0652" id="t_0652" name="MT1364">
			</speciesType>
			<speciesType metaid="metaid_t_0653" id="t_0653" name="MT3443">
			</speciesType>
			<speciesType metaid="metaid_t_0654" id="t_0654" name="Rv0013">
			</speciesType>
			<speciesType metaid="metaid_t_0655" id="t_0655" name="Rv0032">
			</speciesType>
			<speciesType metaid="metaid_t_0656" id="t_0656" name="Rv0035">
			</speciesType>
			<speciesType metaid="metaid_t_0657" id="t_0657" name="Rv0046c">
			</speciesType>
			<speciesType metaid="metaid_t_0658" id="t_0658" name="Rv0066c">
			</speciesType>
			<speciesType metaid="metaid_t_0659" id="t_0659" name="Rv0069c">
			</speciesType>
			<speciesType metaid="metaid_t_0660" id="t_0660" name="Rv0070c">
			</speciesType>
			<speciesType metaid="metaid_t_0661" id="t_0661" name="Rv0098">
			</speciesType>
			<speciesType metaid="metaid_t_0662" id="t_0662" name="Rv0099">
			</speciesType>
			<speciesType metaid="metaid_t_0663" id="t_0663" name="Rv0112">
			</speciesType>
			<speciesType metaid="metaid_t_0664" id="t_0664" name="Rv0119">
			</speciesType>
			<speciesType metaid="metaid_t_0665" id="t_0665" name="Rv0126">
			</speciesType>
			<speciesType metaid="metaid_t_0666" id="t_0666" name="Rv0129c">
			</speciesType>
			<speciesType metaid="metaid_t_0667" id="t_0667" name="Rv0130">
			</speciesType>
			<speciesType metaid="metaid_t_0668" id="t_0668" name="Rv0131c">
			</speciesType>
			<speciesType metaid="metaid_t_0669" id="t_0669" name="Rv0154c">
			</speciesType>
			<speciesType metaid="metaid_t_0670" id="t_0670" name="Rv0155">
			</speciesType>
			<speciesType metaid="metaid_t_0671" id="t_0671" name="Rv0156">
			</speciesType>
			<speciesType metaid="metaid_t_0672" id="t_0672" name="Rv0157">
			</speciesType>
			<speciesType metaid="metaid_t_0673" id="t_0673" name="Rv0162c">
			</speciesType>
			<speciesType metaid="metaid_t_0674" id="t_0674" name="Rv0166">
			</speciesType>
			<speciesType metaid="metaid_t_0675" id="t_0675" name="Rv0183">
			</speciesType>
			<speciesType metaid="metaid_t_0676" id="t_0676" name="Rv0186">
			</speciesType>
			<speciesType metaid="metaid_t_0677" id="t_0677" name="Rv0189c">
			</speciesType>
			<speciesType metaid="metaid_t_0678" id="t_0678" name="Rv0194">
			</speciesType>
			<speciesType metaid="metaid_t_0679" id="t_0679" name="Rv0211">
			</speciesType>
			<speciesType metaid="metaid_t_0680" id="t_0680" name="Rv0214">
			</speciesType>
			<speciesType metaid="metaid_t_0681" id="t_0681" name="Rv0215c">
			</speciesType>
			<speciesType metaid="metaid_t_0682" id="t_0682" name="Rv0217c">
			</speciesType>
			<speciesType metaid="metaid_t_0683" id="t_0683" name="Rv0220">
			</speciesType>
			<speciesType metaid="metaid_t_0684" id="t_0684" name="Rv0222">
			</speciesType>
			<speciesType metaid="metaid_t_0685" id="t_0685" name="Rv0231">
			</speciesType>
			<speciesType metaid="metaid_t_0686" id="t_0686" name="Rv0234c">
			</speciesType>
			<speciesType metaid="metaid_t_0687" id="t_0687" name="Rv0242c">
			</speciesType>
			<speciesType metaid="metaid_t_0688" id="t_0688" name="Rv0243">
			</speciesType>
			<speciesType metaid="metaid_t_0689" id="t_0689" name="Rv0244c">
			</speciesType>
			<speciesType metaid="metaid_t_0690" id="t_0690" name="Rv0252">
			</speciesType>
			<speciesType metaid="metaid_t_0691" id="t_0691" name="Rv0253">
			</speciesType>
			<speciesType metaid="metaid_t_0692" id="t_0692" name="Rv0254c">
			</speciesType>
			<speciesType metaid="metaid_t_0693" id="t_0693" name="Rv0255c">
			</speciesType>
			<speciesType metaid="metaid_t_0694" id="t_0694" name="Rv0270">
			</speciesType>
			<speciesType metaid="metaid_t_0695" id="t_0695" name="Rv0271c">
			</speciesType>
			<speciesType metaid="metaid_t_0696" id="t_0696" name="Rv0275c">
			</speciesType>
			<speciesType metaid="metaid_t_0697" id="t_0697" name="Rv0321">
			</speciesType>
			<speciesType metaid="metaid_t_0698" id="t_0698" name="Rv0334">
			</speciesType>
			<speciesType metaid="metaid_t_0699" id="t_0699" name="Rv0337c">
			</speciesType>
			<speciesType metaid="metaid_t_0700" id="t_0700" name="Rv0357c">
			</speciesType>
			<speciesType metaid="metaid_t_0701" id="t_0701" name="Rv0363c">
			</speciesType>
			<speciesType metaid="metaid_t_0702" id="t_0702" name="Rv0382c">
			</speciesType>
			<speciesType metaid="metaid_t_0703" id="t_0703" name="Rv0392c">
			</speciesType>
			<speciesType metaid="metaid_t_0704" id="t_0704" name="Rv0400c">
			</speciesType>
			<speciesType metaid="metaid_t_0705" id="t_0705" name="Rv0404">
			</speciesType>
			<speciesType metaid="metaid_t_0706" id="t_0706" name="Rv0408">
			</speciesType>
			<speciesType metaid="metaid_t_0707" id="t_0707" name="Rv0409">
			</speciesType>
			<speciesType metaid="metaid_t_0708" id="t_0708" name="Rv0410c">
			</speciesType>
			<speciesType metaid="metaid_t_0709" id="t_0709" name="Rv0411c">
			</speciesType>
			<speciesType metaid="metaid_t_0710" id="t_0710" name="Rv0414c">
			</speciesType>
			<speciesType metaid="metaid_t_0711" id="t_0711" name="Rv0417">
			</speciesType>
			<speciesType metaid="metaid_t_0712" id="t_0712" name="Rv0422c">
			</speciesType>
			<speciesType metaid="metaid_t_0713" id="t_0713" name="Rv0423c">
			</speciesType>
			<speciesType metaid="metaid_t_0714" id="t_0714" name="Rv0436c">
			</speciesType>
			<speciesType metaid="metaid_t_0715" id="t_0715" name="Rv0437c">
			</speciesType>
			<speciesType metaid="metaid_t_0716" id="t_0716" name="Rv0438">
			</speciesType>
			<speciesType metaid="metaid_t_0717" id="t_0717" name="Rv0456c">
			</speciesType>
			<speciesType metaid="metaid_t_0718" id="t_0718" name="Rv0458">
			</speciesType>
			<speciesType metaid="metaid_t_0719" id="t_0719" name="Rv0462">
			</speciesType>
			<speciesType metaid="metaid_t_0720" id="t_0720" name="Rv0467">
			</speciesType>
			<speciesType metaid="metaid_t_0721" id="t_0721" name="Rv0468">
			</speciesType>
			<speciesType metaid="metaid_t_0722" id="t_0722" name="Rv0478">
			</speciesType>
			<speciesType metaid="metaid_t_0723" id="t_0723" name="Rv0482">
			</speciesType>
			<speciesType metaid="metaid_t_0724" id="t_0724" name="Rv0486">
			</speciesType>
			<speciesType metaid="metaid_t_0725" id="t_0725" name="Rv0489">
			</speciesType>
			<speciesType metaid="metaid_t_0726" id="t_0726" name="Rv0500">
			</speciesType>
			<speciesType metaid="metaid_t_0727" id="t_0727" name="Rv0501">
			</speciesType>
			<speciesType metaid="metaid_t_0728" id="t_0728" name="Rv0503c">
			</speciesType>
			<speciesType metaid="metaid_t_0729" id="t_0729" name="Rv0509">
			</speciesType>
			<speciesType metaid="metaid_t_0730" id="t_0730" name="Rv0510">
			</speciesType>
			<speciesType metaid="metaid_t_0731" id="t_0731" name="Rv0511">
			</speciesType>
			<speciesType metaid="metaid_t_0732" id="t_0732" name="Rv0512">
			</speciesType>
			<speciesType metaid="metaid_t_0733" id="t_0733" name="Rv0519c">
			</speciesType>
			<speciesType metaid="metaid_t_0734" id="t_0734" name="Rv0524">
			</speciesType>
			<speciesType metaid="metaid_t_0735" id="t_0735" name="Rv0533c">
			</speciesType>
			<speciesType metaid="metaid_t_0736" id="t_0736" name="Rv0534c">
			</speciesType>
			<speciesType metaid="metaid_t_0737" id="t_0737" name="Rv0535">
			</speciesType>
			<speciesType metaid="metaid_t_0738" id="t_0738" name="Rv0536">
			</speciesType>
			<speciesType metaid="metaid_t_0739" id="t_0739" name="Rv0542c">
			</speciesType>
			<speciesType metaid="metaid_t_0740" id="t_0740" name="Rv0548c">
			</speciesType>
			<speciesType metaid="metaid_t_0741" id="t_0741" name="Rv0551c">
			</speciesType>
			<speciesType metaid="metaid_t_0742" id="t_0742" name="Rv0553">
			</speciesType>
			<speciesType metaid="metaid_t_0743" id="t_0743" name="Rv0555">
			</speciesType>
			<speciesType metaid="metaid_t_0744" id="t_0744" name="Rv0557">
			</speciesType>
			<speciesType metaid="metaid_t_0745" id="t_0745" name="Rv0562">
			</speciesType>
			<speciesType metaid="metaid_t_0746" id="t_0746" name="Rv0564">
			</speciesType>
			<speciesType metaid="metaid_t_0747" id="t_0747" name="Rv0570">
			</speciesType>
			<speciesType metaid="metaid_t_0748" id="t_0748" name="Rv0573c">
			</speciesType>
			<speciesType metaid="metaid_t_0749" id="t_0749" name="Rv0618">
			</speciesType>
			<speciesType metaid="metaid_t_0750" id="t_0750" name="Rv0619">
			</speciesType>
			<speciesType metaid="metaid_t_0751" id="t_0751" name="Rv0620">
			</speciesType>
			<speciesType metaid="metaid_t_0752" id="t_0752" name="Rv0632c">
			</speciesType>
			<speciesType metaid="metaid_t_0753" id="t_0753" name="Rv0642c">
			</speciesType>
			<speciesType metaid="metaid_t_0754" id="t_0754" name="Rv0643c">
			</speciesType>
			<speciesType metaid="metaid_t_0755" id="t_0755" name="Rv0644c">
			</speciesType>
			<speciesType metaid="metaid_t_0756" id="t_0756" name="Rv0645c">
			</speciesType>
			<speciesType metaid="metaid_t_0757" id="t_0757" name="Rv0646c">
			</speciesType>
			<speciesType metaid="metaid_t_0758" id="t_0758" name="Rv0649">
			</speciesType>
			<speciesType metaid="metaid_t_0759" id="t_0759" name="Rv0650">
			</speciesType>
			<speciesType metaid="metaid_t_0760" id="t_0760" name="Rv0672">
			</speciesType>
			<speciesType metaid="metaid_t_0761" id="t_0761" name="Rv0673">
			</speciesType>
			<speciesType metaid="metaid_t_0762" id="t_0762" name="Rv0675">
			</speciesType>
			<speciesType metaid="metaid_t_0763" id="t_0763" name="Rv0694">
			</speciesType>
			<speciesType metaid="metaid_t_0764" id="t_0764" name="Rv0728c">
			</speciesType>
			<speciesType metaid="metaid_t_0765" id="t_0765" name="Rv0733">
			</speciesType>
			<speciesType metaid="metaid_t_0766" id="t_0766" name="Rv0751c">
			</speciesType>
			<speciesType metaid="metaid_t_0767" id="t_0767" name="Rv0752c">
			</speciesType>
			<speciesType metaid="metaid_t_0768" id="t_0768" name="Rv0753c">
			</speciesType>
			<speciesType metaid="metaid_t_0769" id="t_0769" name="Rv0757">
			</speciesType>
			<speciesType metaid="metaid_t_0770" id="t_0770" name="Rv0758">
			</speciesType>
			<speciesType metaid="metaid_t_0771" id="t_0771" name="Rv0761c">
			</speciesType>
			<speciesType metaid="metaid_t_0772" id="t_0772" name="Rv0772">
			</speciesType>
			<speciesType metaid="metaid_t_0773" id="t_0773" name="Rv0774c">
			</speciesType>
			<speciesType metaid="metaid_t_0774" id="t_0774" name="Rv0777">
			</speciesType>
			<speciesType metaid="metaid_t_0775" id="t_0775" name="Rv0780">
			</speciesType>
			<speciesType metaid="metaid_t_0776" id="t_0776" name="Rv0803 ">
			</speciesType>
			<speciesType metaid="metaid_t_0777" id="t_0777" name="Rv0808">
			</speciesType>
			<speciesType metaid="metaid_t_0778" id="t_0778" name="Rv0809">
			</speciesType>
			<speciesType metaid="metaid_t_0779" id="t_0779" name="Rv0812">
			</speciesType>
			<speciesType metaid="metaid_t_0780" id="t_0780" name="Rv0819">
			</speciesType>
			<speciesType metaid="metaid_t_0781" id="t_0781" name="Rv0852">
			</speciesType>
			<speciesType metaid="metaid_t_0782" id="t_0782" name="Rv0858c">
			</speciesType>
			<speciesType metaid="metaid_t_0783" id="t_0783" name="Rv0859">
			</speciesType>
			<speciesType metaid="metaid_t_0784" id="t_0784" name="Rv0866">
			</speciesType>
			<speciesType metaid="metaid_t_0785" id="t_0785" name="Rv0873">
			</speciesType>
			<speciesType metaid="metaid_t_0786" id="t_0786" name="Rv0884c">
			</speciesType>
			<speciesType metaid="metaid_t_0787" id="t_0787" name="Rv0886">
			</speciesType>
			<speciesType metaid="metaid_t_0788" id="t_0788" name="Rv0889c">
			</speciesType>
			<speciesType metaid="metaid_t_0789" id="t_0789" name="Rv0896">
			</speciesType>
			<speciesType metaid="metaid_t_0790" id="t_0790" name="Rv0904c">
			</speciesType>
			<speciesType metaid="metaid_t_0791" id="t_0791" name="Rv0905">
			</speciesType>
			<speciesType metaid="metaid_t_0792" id="t_0792" name="Rv0928">
			</speciesType>
			<speciesType metaid="metaid_t_0793" id="t_0793" name="Rv0929">
			</speciesType>
			<speciesType metaid="metaid_t_0794" id="t_0794" name="Rv0930">
			</speciesType>
			<speciesType metaid="metaid_t_0795" id="t_0795" name="Rv0932c">
			</speciesType>
			<speciesType metaid="metaid_t_0796" id="t_0796" name="Rv0933">
			</speciesType>
			<speciesType metaid="metaid_t_0797" id="t_0797" name="Rv0934">
			</speciesType>
			<speciesType metaid="metaid_t_0798" id="t_0798" name="Rv0935">
			</speciesType>
			<speciesType metaid="metaid_t_0799" id="t_0799" name="Rv0936">
			</speciesType>
			<speciesType metaid="metaid_t_0800" id="t_0800" name="Rv0946c">
			</speciesType>
			<speciesType metaid="metaid_t_0801" id="t_0801" name="Rv0946c ">
			</speciesType>
			<speciesType metaid="metaid_t_0802" id="t_0802" name="Rv0948c">
			</speciesType>
			<speciesType metaid="metaid_t_0803" id="t_0803" name="Rv0951">
			</speciesType>
			<speciesType metaid="metaid_t_0804" id="t_0804" name="Rv0952">
			</speciesType>
			<speciesType metaid="metaid_t_0805" id="t_0805" name="Rv0956">
			</speciesType>
			<speciesType metaid="metaid_t_0806" id="t_0806" name="Rv0957">
			</speciesType>
			<speciesType metaid="metaid_t_0807" id="t_0807" name="Rv0971c">
			</speciesType>
			<speciesType metaid="metaid_t_0808" id="t_0808" name="Rv0972c">
			</speciesType>
			<speciesType metaid="metaid_t_0809" id="t_0809" name="Rv0973c">
			</speciesType>
			<speciesType metaid="metaid_t_0810" id="t_0810" name="Rv0974c">
			</speciesType>
			<speciesType metaid="metaid_t_0811" id="t_0811" name="Rv0975c">
			</speciesType>
			<speciesType metaid="metaid_t_0812" id="t_0812" name="Rv0993">
			</speciesType>
			<speciesType metaid="metaid_t_0813" id="t_0813" name="Rv0994">
			</speciesType>
			<speciesType metaid="metaid_t_0814" id="t_0814" name="Rv1001">
			</speciesType>
			<speciesType metaid="metaid_t_0815" id="t_0815" name="Rv1011">
			</speciesType>
			<speciesType metaid="metaid_t_0816" id="t_0816" name="Rv1017c">
			</speciesType>
			<speciesType metaid="metaid_t_0817" id="t_0817" name="Rv1018c">
			</speciesType>
			<speciesType metaid="metaid_t_0818" id="t_0818" name="Rv1023">
			</speciesType>
			<speciesType metaid="metaid_t_0819" id="t_0819" name="Rv1058">
			</speciesType>
			<speciesType metaid="metaid_t_0820" id="t_0820" name="Rv1070c">
			</speciesType>
			<speciesType metaid="metaid_t_0821" id="t_0821" name="Rv1071c">
			</speciesType>
			<speciesType metaid="metaid_t_0822" id="t_0822" name="Rv1074c">
			</speciesType>
			<speciesType metaid="metaid_t_0823" id="t_0823" name="Rv1074c ">
			</speciesType>
			<speciesType metaid="metaid_t_0824" id="t_0824" name="Rv1076">
			</speciesType>
			<speciesType metaid="metaid_t_0825" id="t_0825" name="Rv1077">
			</speciesType>
			<speciesType metaid="metaid_t_0826" id="t_0826" name="Rv1079">
			</speciesType>
			<speciesType metaid="metaid_t_0827" id="t_0827" name="Rv1079 ">
			</speciesType>
			<speciesType metaid="metaid_t_0828" id="t_0828" name="Rv1082">
			</speciesType>
			<speciesType metaid="metaid_t_0829" id="t_0829" name="Rv1086">
			</speciesType>
			<speciesType metaid="metaid_t_0830" id="t_0830" name="Rv1092c">
			</speciesType>
			<speciesType metaid="metaid_t_0831" id="t_0831" name="Rv1093">
			</speciesType>
			<speciesType metaid="metaid_t_0832" id="t_0832" name="Rv1098c">
			</speciesType>
			<speciesType metaid="metaid_t_0833" id="t_0833" name="Rv1099c">
			</speciesType>
			<speciesType metaid="metaid_t_0834" id="t_0834" name="Rv1104">
			</speciesType>
			<speciesType metaid="metaid_t_0835" id="t_0835" name="Rv1105">
			</speciesType>
			<speciesType metaid="metaid_t_0836" id="t_0836" name="Rv1110">
			</speciesType>
			<speciesType metaid="metaid_t_0837" id="t_0837" name="Rv1121">
			</speciesType>
			<speciesType metaid="metaid_t_0838" id="t_0838" name="Rv1122">
			</speciesType>
			<speciesType metaid="metaid_t_0839" id="t_0839" name="Rv1127c">
			</speciesType>
			<speciesType metaid="metaid_t_0840" id="t_0840" name="Rv1130">
			</speciesType>
			<speciesType metaid="metaid_t_0841" id="t_0841" name="Rv1131">
			</speciesType>
			<speciesType metaid="metaid_t_0842" id="t_0842" name="Rv1133c">
			</speciesType>
			<speciesType metaid="metaid_t_0843" id="t_0843" name="Rv1141c">
			</speciesType>
			<speciesType metaid="metaid_t_0844" id="t_0844" name="Rv1142">
			</speciesType>
			<speciesType metaid="metaid_t_0845" id="t_0845" name="Rv1142c">
			</speciesType>
			<speciesType metaid="metaid_t_0846" id="t_0846" name="Rv1144">
			</speciesType>
			<speciesType metaid="metaid_t_0847" id="t_0847" name="Rv1161">
			</speciesType>
			<speciesType metaid="metaid_t_0848" id="t_0848" name="Rv1162">
			</speciesType>
			<speciesType metaid="metaid_t_0849" id="t_0849" name="Rv1163">
			</speciesType>
			<speciesType metaid="metaid_t_0850" id="t_0850" name="Rv1164">
			</speciesType>
			<speciesType metaid="metaid_t_0851" id="t_0851" name="Rv1170">
			</speciesType>
			<speciesType metaid="metaid_t_0852" id="t_0852" name="Rv1173">
			</speciesType>
			<speciesType metaid="metaid_t_0853" id="t_0853" name="Rv1180">
			</speciesType>
			<speciesType metaid="metaid_t_0854" id="t_0854" name="Rv1181">
			</speciesType>
			<speciesType metaid="metaid_t_0855" id="t_0855" name="Rv1182">
			</speciesType>
			<speciesType metaid="metaid_t_0856" id="t_0856" name="Rv1183">
			</speciesType>
			<speciesType metaid="metaid_t_0857" id="t_0857" name="Rv1185c">
			</speciesType>
			<speciesType metaid="metaid_t_0858" id="t_0858" name="Rv1187">
			</speciesType>
			<speciesType metaid="metaid_t_0859" id="t_0859" name="Rv1188">
			</speciesType>
			<speciesType metaid="metaid_t_0860" id="t_0860" name="Rv1193">
			</speciesType>
			<speciesType metaid="metaid_t_0861" id="t_0861" name="Rv1201c">
			</speciesType>
			<speciesType metaid="metaid_t_0862" id="t_0862" name="Rv1202">
			</speciesType>
			<speciesType metaid="metaid_t_0863" id="t_0863" name="Rv1206">
			</speciesType>
			<speciesType metaid="metaid_t_0864" id="t_0864" name="Rv1207">
			</speciesType>
			<speciesType metaid="metaid_t_0865" id="t_0865" name="Rv1223">
			</speciesType>
			<speciesType metaid="metaid_t_0866" id="t_0866" name="Rv1240">
			</speciesType>
			<speciesType metaid="metaid_t_0867" id="t_0867" name="Rv1248c">
			</speciesType>
			<speciesType metaid="metaid_t_0868" id="t_0868" name="Rv1257c">
			</speciesType>
			<speciesType metaid="metaid_t_0869" id="t_0869" name="Rv1272c">
			</speciesType>
			<speciesType metaid="metaid_t_0870" id="t_0870" name="Rv1273c">
			</speciesType>
			<speciesType metaid="metaid_t_0871" id="t_0871" name="Rv1284">
			</speciesType>
			<speciesType metaid="metaid_t_0872" id="t_0872" name="Rv1285">
			</speciesType>
			<speciesType metaid="metaid_t_0873" id="t_0873" name="Rv1286">
			</speciesType>
			<speciesType metaid="metaid_t_0874" id="t_0874" name="Rv1288">
			</speciesType>
			<speciesType metaid="metaid_t_0875" id="t_0875" name="Rv1293">
			</speciesType>
			<speciesType metaid="metaid_t_0876" id="t_0876" name="Rv1294">
			</speciesType>
			<speciesType metaid="metaid_t_0877" id="t_0877" name="Rv1295">
			</speciesType>
			<speciesType metaid="metaid_t_0878" id="t_0878" name="Rv1296">
			</speciesType>
			<speciesType metaid="metaid_t_0879" id="t_0879" name="Rv1300">
			</speciesType>
			<speciesType metaid="metaid_t_0880" id="t_0880" name="Rv1304">
			</speciesType>
			<speciesType metaid="metaid_t_0881" id="t_0881" name="Rv1305">
			</speciesType>
			<speciesType metaid="metaid_t_0882" id="t_0882" name="Rv1306">
			</speciesType>
			<speciesType metaid="metaid_t_0883" id="t_0883" name="Rv1307">
			</speciesType>
			<speciesType metaid="metaid_t_0884" id="t_0884" name="Rv1308">
			</speciesType>
			<speciesType metaid="metaid_t_0885" id="t_0885" name="Rv1309">
			</speciesType>
			<speciesType metaid="metaid_t_0886" id="t_0886" name="Rv1310">
			</speciesType>
			<speciesType metaid="metaid_t_0887" id="t_0887" name="Rv1311">
			</speciesType>
			<speciesType metaid="metaid_t_0888" id="t_0888" name="Rv1315">
			</speciesType>
			<speciesType metaid="metaid_t_0889" id="t_0889" name="Rv1323">
			</speciesType>
			<speciesType metaid="metaid_t_0890" id="t_0890" name="Rv1336">
			</speciesType>
			<speciesType metaid="metaid_t_0891" id="t_0891" name="Rv1338">
			</speciesType>
			<speciesType metaid="metaid_t_0892" id="t_0892" name="Rv1345">
			</speciesType>
			<speciesType metaid="metaid_t_0893" id="t_0893" name="Rv1346">
			</speciesType>
			<speciesType metaid="metaid_t_0894" id="t_0894" name="Rv1348">
			</speciesType>
			<speciesType metaid="metaid_t_0895" id="t_0895" name="Rv1349">
			</speciesType>
			<speciesType metaid="metaid_t_0896" id="t_0896" name="Rv1350">
			</speciesType>
			<speciesType metaid="metaid_t_0897" id="t_0897" name="Rv1373">
			</speciesType>
			<speciesType metaid="metaid_t_0898" id="t_0898" name="Rv1380">
			</speciesType>
			<speciesType metaid="metaid_t_0899" id="t_0899" name="Rv1381">
			</speciesType>
			<speciesType metaid="metaid_t_0900" id="t_0900" name="Rv1383">
			</speciesType>
			<speciesType metaid="metaid_t_0901" id="t_0901" name="Rv1384">
			</speciesType>
			<speciesType metaid="metaid_t_0902" id="t_0902" name="Rv1385">
			</speciesType>
			<speciesType metaid="metaid_t_0903" id="t_0903" name="Rv1389">
			</speciesType>
			<speciesType metaid="metaid_t_0904" id="t_0904" name="Rv1391">
			</speciesType>
			<speciesType metaid="metaid_t_0905" id="t_0905" name="Rv1392">
			</speciesType>
			<speciesType metaid="metaid_t_0906" id="t_0906" name="Rv1399c">
			</speciesType>
			<speciesType metaid="metaid_t_0907" id="t_0907" name="Rv1400c">
			</speciesType>
			<speciesType metaid="metaid_t_0908" id="t_0908" name="Rv1408">
			</speciesType>
			<speciesType metaid="metaid_t_0909" id="t_0909" name="Rv1409">
			</speciesType>
			<speciesType metaid="metaid_t_0910" id="t_0910" name="Rv1412">
			</speciesType>
			<speciesType metaid="metaid_t_0911" id="t_0911" name="Rv1415">
			</speciesType>
			<speciesType metaid="metaid_t_0912" id="t_0912" name="Rv1416">
			</speciesType>
			<speciesType metaid="metaid_t_0913" id="t_0913" name="Rv1426c">
			</speciesType>
			<speciesType metaid="metaid_t_0914" id="t_0914" name="Rv1427c">
			</speciesType>
			<speciesType metaid="metaid_t_0915" id="t_0915" name="Rv1436">
			</speciesType>
			<speciesType metaid="metaid_t_0916" id="t_0916" name="Rv1437">
			</speciesType>
			<speciesType metaid="metaid_t_0917" id="t_0917" name="Rv1438">
			</speciesType>
			<speciesType metaid="metaid_t_0918" id="t_0918" name="Rv1445c">
			</speciesType>
			<speciesType metaid="metaid_t_0919" id="t_0919" name="Rv1447c">
			</speciesType>
			<speciesType metaid="metaid_t_0920" id="t_0920" name="Rv1448c">
			</speciesType>
			<speciesType metaid="metaid_t_0921" id="t_0921" name="Rv1449c">
			</speciesType>
			<speciesType metaid="metaid_t_0922" id="t_0922" name="Rv1451">
			</speciesType>
			<speciesType metaid="metaid_t_0923" id="t_0923" name="Rv1456c">
			</speciesType>
			<speciesType metaid="metaid_t_0924" id="t_0924" name="Rv1464">
			</speciesType>
			<speciesType metaid="metaid_t_0925" id="t_0925" name="Rv1467c">
			</speciesType>
			<speciesType metaid="metaid_t_0926" id="t_0926" name="Rv1472">
			</speciesType>
			<speciesType metaid="metaid_t_0927" id="t_0927" name="Rv1475c">
			</speciesType>
			<speciesType metaid="metaid_t_0928" id="t_0928" name="Rv1483">
			</speciesType>
			<speciesType metaid="metaid_t_0929" id="t_0929" name="Rv1484">
			</speciesType>
			<speciesType metaid="metaid_t_0930" id="t_0930" name="Rv1485">
			</speciesType>
			<speciesType metaid="metaid_t_0931" id="t_0931" name="Rv1492">
			</speciesType>
			<speciesType metaid="metaid_t_0932" id="t_0932" name="Rv1493">
			</speciesType>
			<speciesType metaid="metaid_t_0933" id="t_0933" name="Rv1497">
			</speciesType>
			<speciesType metaid="metaid_t_0934" id="t_0934" name="Rv1500">
			</speciesType>
			<speciesType metaid="metaid_t_0935" id="t_0935" name="Rv1511">
			</speciesType>
			<speciesType metaid="metaid_t_0936" id="t_0936" name="Rv1512 ">
			</speciesType>
			<speciesType metaid="metaid_t_0937" id="t_0937" name="Rv1521">
			</speciesType>
			<speciesType metaid="metaid_t_0938" id="t_0938" name="Rv1525">
			</speciesType>
			<speciesType metaid="metaid_t_0939" id="t_0939" name="Rv1529">
			</speciesType>
			<speciesType metaid="metaid_t_0940" id="t_0940" name="Rv1530">
			</speciesType>
			<speciesType metaid="metaid_t_0941" id="t_0941" name="Rv1538c ">
			</speciesType>
			<speciesType metaid="metaid_t_0942" id="t_0942" name="Rv1551">
			</speciesType>
			<speciesType metaid="metaid_t_0943" id="t_0943" name="Rv1552">
			</speciesType>
			<speciesType metaid="metaid_t_0944" id="t_0944" name="Rv1553">
			</speciesType>
			<speciesType metaid="metaid_t_0945" id="t_0945" name="Rv1554">
			</speciesType>
			<speciesType metaid="metaid_t_0946" id="t_0946" name="Rv1555">
			</speciesType>
			<speciesType metaid="metaid_t_0947" id="t_0947" name="Rv1559">
			</speciesType>
			<speciesType metaid="metaid_t_0948" id="t_0948" name="Rv1568">
			</speciesType>
			<speciesType metaid="metaid_t_0949" id="t_0949" name="Rv1569">
			</speciesType>
			<speciesType metaid="metaid_t_0950" id="t_0950" name="Rv1570">
			</speciesType>
			<speciesType metaid="metaid_t_0951" id="t_0951" name="Rv1589">
			</speciesType>
			<speciesType metaid="metaid_t_0952" id="t_0952" name="Rv1594 ">
			</speciesType>
			<speciesType metaid="metaid_t_0953" id="t_0953" name="Rv1595">
			</speciesType>
			<speciesType metaid="metaid_t_0954" id="t_0954" name="Rv1596">
			</speciesType>
			<speciesType metaid="metaid_t_0955" id="t_0955" name="Rv1599">
			</speciesType>
			<speciesType metaid="metaid_t_0956" id="t_0956" name="Rv1600">
			</speciesType>
			<speciesType metaid="metaid_t_0957" id="t_0957" name="Rv1601">
			</speciesType>
			<speciesType metaid="metaid_t_0958" id="t_0958" name="Rv1601 ">
			</speciesType>
			<speciesType metaid="metaid_t_0959" id="t_0959" name="Rv1602">
			</speciesType>
			<speciesType metaid="metaid_t_0960" id="t_0960" name="Rv1603">
			</speciesType>
			<speciesType metaid="metaid_t_0961" id="t_0961" name="Rv1606">
			</speciesType>
			<speciesType metaid="metaid_t_0962" id="t_0962" name="Rv1609">
			</speciesType>
			<speciesType metaid="metaid_t_0963" id="t_0963" name="Rv1611">
			</speciesType>
			<speciesType metaid="metaid_t_0964" id="t_0964" name="Rv1612">
			</speciesType>
			<speciesType metaid="metaid_t_0965" id="t_0965" name="Rv1613">
			</speciesType>
			<speciesType metaid="metaid_t_0966" id="t_0966" name="Rv1617">
			</speciesType>
			<speciesType metaid="metaid_t_0967" id="t_0967" name="Rv1622c">
			</speciesType>
			<speciesType metaid="metaid_t_0968" id="t_0968" name="Rv1623c">
			</speciesType>
			<speciesType metaid="metaid_t_0969" id="t_0969" name="Rv1625c">
			</speciesType>
			<speciesType metaid="metaid_t_0970" id="t_0970" name="Rv1631">
			</speciesType>
			<speciesType metaid="metaid_t_0971" id="t_0971" name="Rv1652">
			</speciesType>
			<speciesType metaid="metaid_t_0972" id="t_0972" name="Rv1653 ">
			</speciesType>
			<speciesType metaid="metaid_t_0973" id="t_0973" name="Rv1654">
			</speciesType>
			<speciesType metaid="metaid_t_0974" id="t_0974" name="Rv1655">
			</speciesType>
			<speciesType metaid="metaid_t_0975" id="t_0975" name="Rv1656">
			</speciesType>
			<speciesType metaid="metaid_t_0976" id="t_0976" name="Rv1658">
			</speciesType>
			<speciesType metaid="metaid_t_0977" id="t_0977" name="Rv1659">
			</speciesType>
			<speciesType metaid="metaid_t_0978" id="t_0978" name="Rv1661">
			</speciesType>
			<speciesType metaid="metaid_t_0979" id="t_0979" name="Rv1679">
			</speciesType>
			<speciesType metaid="metaid_t_0980" id="t_0980" name="Rv1686c">
			</speciesType>
			<speciesType metaid="metaid_t_0981" id="t_0981" name="Rv1687c">
			</speciesType>
			<speciesType metaid="metaid_t_0982" id="t_0982" name="Rv1695">
			</speciesType>
			<speciesType metaid="metaid_t_0983" id="t_0983" name="Rv1699">
			</speciesType>
			<speciesType metaid="metaid_t_0984" id="t_0984" name="Rv1712">
			</speciesType>
			<speciesType metaid="metaid_t_0985" id="t_0985" name="Rv1715">
			</speciesType>
			<speciesType metaid="metaid_t_0986" id="t_0986" name="Rv1731">
			</speciesType>
			<speciesType metaid="metaid_t_0987" id="t_0987" name="Rv1736c">
			</speciesType>
			<speciesType metaid="metaid_t_0988" id="t_0988" name="Rv1737c">
			</speciesType>
			<speciesType metaid="metaid_t_0989" id="t_0989" name="Rv1745c">
			</speciesType>
			<speciesType metaid="metaid_t_0990" id="t_0990" name="Rv1747">
			</speciesType>
			<speciesType metaid="metaid_t_0991" id="t_0991" name="Rv1750c">
			</speciesType>
			<speciesType metaid="metaid_t_0992" id="t_0992" name="Rv1755c">
			</speciesType>
			<speciesType metaid="metaid_t_0993" id="t_0993" name="Rv1811">
			</speciesType>
			<speciesType metaid="metaid_t_0994" id="t_0994" name="Rv1819c">
			</speciesType>
			<speciesType metaid="metaid_t_0995" id="t_0995" name="Rv1820">
			</speciesType>
			<speciesType metaid="metaid_t_0996" id="t_0996" name="Rv1822">
			</speciesType>
			<speciesType metaid="metaid_t_0997" id="t_0997" name="Rv1832">
			</speciesType>
			<speciesType metaid="metaid_t_0998" id="t_0998" name="Rv1837c">
			</speciesType>
			<speciesType metaid="metaid_t_0999" id="t_0999" name="Rv1843c">
			</speciesType>
			<speciesType metaid="metaid_t_1000" id="t_1000" name="Rv1844c">
			</speciesType>
			<speciesType metaid="metaid_t_1001" id="t_1001" name="Rv1848">
			</speciesType>
			<speciesType metaid="metaid_t_1002" id="t_1002" name="Rv1849">
			</speciesType>
			<speciesType metaid="metaid_t_1003" id="t_1003" name="Rv1850">
			</speciesType>
			<speciesType metaid="metaid_t_1004" id="t_1004" name="Rv1851">
			</speciesType>
			<speciesType metaid="metaid_t_1005" id="t_1005" name="Rv1852">
			</speciesType>
			<speciesType metaid="metaid_t_1006" id="t_1006" name="Rv1853">
			</speciesType>
			<speciesType metaid="metaid_t_1007" id="t_1007" name="Rv1854c">
			</speciesType>
			<speciesType metaid="metaid_t_1008" id="t_1008" name="Rv1862">
			</speciesType>
			<speciesType metaid="metaid_t_1009" id="t_1009" name="Rv1872c">
			</speciesType>
			<speciesType metaid="metaid_t_1010" id="t_1010" name="Rv1878">
			</speciesType>
			<speciesType metaid="metaid_t_1011" id="t_1011" name="Rv1885c">
			</speciesType>
			<speciesType metaid="metaid_t_1012" id="t_1012" name="Rv1886c">
			</speciesType>
			<speciesType metaid="metaid_t_1013" id="t_1013" name="Rv1900c">
			</speciesType>
			<speciesType metaid="metaid_t_1014" id="t_1014" name="Rv1908c">
			</speciesType>
			<speciesType metaid="metaid_t_1015" id="t_1015" name="Rv1912c">
			</speciesType>
			<speciesType metaid="metaid_t_1016" id="t_1016" name="Rv1915">
			</speciesType>
			<speciesType metaid="metaid_t_1017" id="t_1017" name="Rv1916">
			</speciesType>
			<speciesType metaid="metaid_t_1018" id="t_1018" name="Rv1923">
			</speciesType>
			<speciesType metaid="metaid_t_1019" id="t_1019" name="Rv1925">
			</speciesType>
			<speciesType metaid="metaid_t_1020" id="t_1020" name="Rv1933c">
			</speciesType>
			<speciesType metaid="metaid_t_1021" id="t_1021" name="Rv1934c">
			</speciesType>
			<speciesType metaid="metaid_t_1022" id="t_1022" name="Rv1935c">
			</speciesType>
			<speciesType metaid="metaid_t_1023" id="t_1023" name="Rv1940">
			</speciesType>
			<speciesType metaid="metaid_t_1024" id="t_1024" name="Rv2002">
			</speciesType>
			<speciesType metaid="metaid_t_1025" id="t_1025" name="Rv2006">
			</speciesType>
			<speciesType metaid="metaid_t_1026" id="t_1026" name="Rv2029c">
			</speciesType>
			<speciesType metaid="metaid_t_1027" id="t_1027" name="Rv2043c">
			</speciesType>
			<speciesType metaid="metaid_t_1028" id="t_1028" name="Rv2045c">
			</speciesType>
			<speciesType metaid="metaid_t_1029" id="t_1029" name="Rv2048c">
			</speciesType>
			<speciesType metaid="metaid_t_1030" id="t_1030" name="Rv2051c">
			</speciesType>
			<speciesType metaid="metaid_t_1031" id="t_1031" name="Rv2064">
			</speciesType>
			<speciesType metaid="metaid_t_1032" id="t_1032" name="Rv2065">
			</speciesType>
			<speciesType metaid="metaid_t_1033" id="t_1033" name="Rv2066">
			</speciesType>
			<speciesType metaid="metaid_t_1034" id="t_1034" name="Rv2070c">
			</speciesType>
			<speciesType metaid="metaid_t_1035" id="t_1035" name="Rv2071c">
			</speciesType>
			<speciesType metaid="metaid_t_1036" id="t_1036" name="Rv2072c">
			</speciesType>
			<speciesType metaid="metaid_t_1037" id="t_1037" name="Rv2121c  ">
			</speciesType>
			<speciesType metaid="metaid_t_1038" id="t_1038" name="Rv2122c">
			</speciesType>
			<speciesType metaid="metaid_t_1039" id="t_1039" name="Rv2124c">
			</speciesType>
			<speciesType metaid="metaid_t_1040" id="t_1040" name="Rv2127">
			</speciesType>
			<speciesType metaid="metaid_t_1041" id="t_1041" name="Rv2130">
			</speciesType>
			<speciesType metaid="metaid_t_1042" id="t_1042" name="Rv2139">
			</speciesType>
			<speciesType metaid="metaid_t_1043" id="t_1043" name="Rv2152c">
			</speciesType>
			<speciesType metaid="metaid_t_1044" id="t_1044" name="Rv2153c">
			</speciesType>
			<speciesType metaid="metaid_t_1045" id="t_1045" name="Rv2155c">
			</speciesType>
			<speciesType metaid="metaid_t_1046" id="t_1046" name="Rv2156c">
			</speciesType>
			<speciesType metaid="metaid_t_1047" id="t_1047" name="Rv2157c">
			</speciesType>
			<speciesType metaid="metaid_t_1048" id="t_1048" name="Rv2158c">
			</speciesType>
			<speciesType metaid="metaid_t_1049" id="t_1049" name="Rv2173">
			</speciesType>
			<speciesType metaid="metaid_t_1050" id="t_1050" name="Rv2178c">
			</speciesType>
			<speciesType metaid="metaid_t_1051" id="t_1051" name="Rv2182c">
			</speciesType>
			<speciesType metaid="metaid_t_1052" id="t_1052" name="Rv2187">
			</speciesType>
			<speciesType metaid="metaid_t_1053" id="t_1053" name="Rv2192c">
			</speciesType>
			<speciesType metaid="metaid_t_1054" id="t_1054" name="Rv2193">
			</speciesType>
			<speciesType metaid="metaid_t_1055" id="t_1055" name="Rv2194">
			</speciesType>
			<speciesType metaid="metaid_t_1056" id="t_1056" name="Rv2195">
			</speciesType>
			<speciesType metaid="metaid_t_1057" id="t_1057" name="Rv2196">
			</speciesType>
			<speciesType metaid="metaid_t_1058" id="t_1058" name="Rv2200c">
			</speciesType>
			<speciesType metaid="metaid_t_1059" id="t_1059" name="Rv2201">
			</speciesType>
			<speciesType metaid="metaid_t_1060" id="t_1060" name="Rv2202c">
			</speciesType>
			<speciesType metaid="metaid_t_1061" id="t_1061" name="Rv2205c">
			</speciesType>
			<speciesType metaid="metaid_t_1062" id="t_1062" name="Rv2208">
			</speciesType>
			<speciesType metaid="metaid_t_1063" id="t_1063" name="Rv2210c">
			</speciesType>
			<speciesType metaid="metaid_t_1064" id="t_1064" name="Rv2210c ">
			</speciesType>
			<speciesType metaid="metaid_t_1065" id="t_1065" name="Rv2211c">
			</speciesType>
			<speciesType metaid="metaid_t_1066" id="t_1066" name="Rv2215">
			</speciesType>
			<speciesType metaid="metaid_t_1067" id="t_1067" name="Rv2217">
			</speciesType>
			<speciesType metaid="metaid_t_1068" id="t_1068" name="Rv2218">
			</speciesType>
			<speciesType metaid="metaid_t_1069" id="t_1069" name="Rv2220">
			</speciesType>
			<speciesType metaid="metaid_t_1070" id="t_1070" name="Rv2225">
			</speciesType>
			<speciesType metaid="metaid_t_1071" id="t_1071" name="Rv2231c">
			</speciesType>
			<speciesType metaid="metaid_t_1072" id="t_1072" name="Rv2241">
			</speciesType>
			<speciesType metaid="metaid_t_1073" id="t_1073" name="Rv2243">
			</speciesType>
			<speciesType metaid="metaid_t_1074" id="t_1074" name="Rv2244">
			</speciesType>
			<speciesType metaid="metaid_t_1075" id="t_1075" name="Rv2245">
			</speciesType>
			<speciesType metaid="metaid_t_1076" id="t_1076" name="Rv2246">
			</speciesType>
			<speciesType metaid="metaid_t_1077" id="t_1077" name="Rv2247">
			</speciesType>
			<speciesType metaid="metaid_t_1078" id="t_1078" name="Rv2249c">
			</speciesType>
			<speciesType metaid="metaid_t_1079" id="t_1079" name="Rv2259">
			</speciesType>
			<speciesType metaid="metaid_t_1080" id="t_1080" name="Rv2259 ">
			</speciesType>
			<speciesType metaid="metaid_t_1081" id="t_1081" name="Rv2267c">
			</speciesType>
			<speciesType metaid="metaid_t_1082" id="t_1082" name="Rv2281">
			</speciesType>
			<speciesType metaid="metaid_t_1083" id="t_1083" name="Rv2284">
			</speciesType>
			<speciesType metaid="metaid_t_1084" id="t_1084" name="Rv2321c">
			</speciesType>
			<speciesType metaid="metaid_t_1085" id="t_1085" name="Rv2322c">
			</speciesType>
			<speciesType metaid="metaid_t_1086" id="t_1086" name="Rv2332">
			</speciesType>
			<speciesType metaid="metaid_t_1087" id="t_1087" name="Rv2334">
			</speciesType>
			<speciesType metaid="metaid_t_1088" id="t_1088" name="Rv2335 ">
			</speciesType>
			<speciesType metaid="metaid_t_1089" id="t_1089" name="Rv2349c">
			</speciesType>
			<speciesType metaid="metaid_t_1090" id="t_1090" name="Rv2350c">
			</speciesType>
			<speciesType metaid="metaid_t_1091" id="t_1091" name="Rv2351c">
			</speciesType>
			<speciesType metaid="metaid_t_1092" id="t_1092" name="Rv2361c">
			</speciesType>
			<speciesType metaid="metaid_t_1093" id="t_1093" name="Rv2380c">
			</speciesType>
			<speciesType metaid="metaid_t_1094" id="t_1094" name="Rv2381c">
			</speciesType>
			<speciesType metaid="metaid_t_1095" id="t_1095" name="Rv2382c">
			</speciesType>
			<speciesType metaid="metaid_t_1096" id="t_1096" name="Rv2383c">
			</speciesType>
			<speciesType metaid="metaid_t_1097" id="t_1097" name="Rv2384">
			</speciesType>
			<speciesType metaid="metaid_t_1098" id="t_1098" name="Rv2385">
			</speciesType>
			<speciesType metaid="metaid_t_1099" id="t_1099" name="Rv2386c">
			</speciesType>
			<speciesType metaid="metaid_t_1100" id="t_1100" name="Rv2388C">
			</speciesType>
			<speciesType metaid="metaid_t_1101" id="t_1101" name="Rv2391">
			</speciesType>
			<speciesType metaid="metaid_t_1102" id="t_1102" name="Rv2392">
			</speciesType>
			<speciesType metaid="metaid_t_1103" id="t_1103" name="Rv2397c">
			</speciesType>
			<speciesType metaid="metaid_t_1104" id="t_1104" name="Rv2398c">
			</speciesType>
			<speciesType metaid="metaid_t_1105" id="t_1105" name="Rv2399c">
			</speciesType>
			<speciesType metaid="metaid_t_1106" id="t_1106" name="Rv2400c">
			</speciesType>
			<speciesType metaid="metaid_t_1107" id="t_1107" name="Rv2421c">
			</speciesType>
			<speciesType metaid="metaid_t_1108" id="t_1108" name="Rv2427c">
			</speciesType>
			<speciesType metaid="metaid_t_1109" id="t_1109" name="Rv2435c">
			</speciesType>
			<speciesType metaid="metaid_t_1110" id="t_1110" name="Rv2436">
			</speciesType>
			<speciesType metaid="metaid_t_1111" id="t_1111" name="Rv2438c">
			</speciesType>
			<speciesType metaid="metaid_t_1112" id="t_1112" name="Rv2439c">
			</speciesType>
			<speciesType metaid="metaid_t_1113" id="t_1113" name="Rv2445c">
			</speciesType>
			<speciesType metaid="metaid_t_1114" id="t_1114" name="Rv2447c">
			</speciesType>
			<speciesType metaid="metaid_t_1115" id="t_1115" name="Rv2447c ">
			</speciesType>
			<speciesType metaid="metaid_t_1116" id="t_1116" name="Rv2453c">
			</speciesType>
			<speciesType metaid="metaid_t_1117" id="t_1117" name="Rv2454c">
			</speciesType>
			<speciesType metaid="metaid_t_1118" id="t_1118" name="Rv2455c">
			</speciesType>
			<speciesType metaid="metaid_t_1119" id="t_1119" name="Rv2458">
			</speciesType>
			<speciesType metaid="metaid_t_1120" id="t_1120" name="Rv2463">
			</speciesType>
			<speciesType metaid="metaid_t_1121" id="t_1121" name="Rv2465c">
			</speciesType>
			<speciesType metaid="metaid_t_1122" id="t_1122" name="Rv2471">
			</speciesType>
			<speciesType metaid="metaid_t_1123" id="t_1123" name="Rv2476c">
			</speciesType>
			<speciesType metaid="metaid_t_1124" id="t_1124" name="Rv2482c">
			</speciesType>
			<speciesType metaid="metaid_t_1125" id="t_1125" name="Rv2483c">
			</speciesType>
			<speciesType metaid="metaid_t_1126" id="t_1126" name="Rv2485c">
			</speciesType>
			<speciesType metaid="metaid_t_1127" id="t_1127" name="Rv2486">
			</speciesType>
			<speciesType metaid="metaid_t_1128" id="t_1128" name="Rv2495c">
			</speciesType>
			<speciesType metaid="metaid_t_1129" id="t_1129" name="Rv2496c">
			</speciesType>
			<speciesType metaid="metaid_t_1130" id="t_1130" name="Rv2497c">
			</speciesType>
			<speciesType metaid="metaid_t_1131" id="t_1131" name="Rv2500c">
			</speciesType>
			<speciesType metaid="metaid_t_1132" id="t_1132" name="Rv2501c">
			</speciesType>
			<speciesType metaid="metaid_t_1133" id="t_1133" name="Rv2502c">
			</speciesType>
			<speciesType metaid="metaid_t_1134" id="t_1134" name="Rv2503c">
			</speciesType>
			<speciesType metaid="metaid_t_1135" id="t_1135" name="Rv2504c">
			</speciesType>
			<speciesType metaid="metaid_t_1136" id="t_1136" name="Rv2505c">
			</speciesType>
			<speciesType metaid="metaid_t_1137" id="t_1137" name="Rv2523c">
			</speciesType>
			<speciesType metaid="metaid_t_1138" id="t_1138" name="Rv2524c">
			</speciesType>
			<speciesType metaid="metaid_t_1139" id="t_1139" name="Rv2531c">
			</speciesType>
			<speciesType metaid="metaid_t_1140" id="t_1140" name="Rv2537c">
			</speciesType>
			<speciesType metaid="metaid_t_1141" id="t_1141" name="Rv2538c">
			</speciesType>
			<speciesType metaid="metaid_t_1142" id="t_1142" name="Rv2539c">
			</speciesType>
			<speciesType metaid="metaid_t_1143" id="t_1143" name="Rv2540c">
			</speciesType>
			<speciesType metaid="metaid_t_1144" id="t_1144" name="Rv2552c">
			</speciesType>
			<speciesType metaid="metaid_t_1145" id="t_1145" name="Rv2565">
			</speciesType>
			<speciesType metaid="metaid_t_1146" id="t_1146" name="Rv2573">
			</speciesType>
			<speciesType metaid="metaid_t_1147" id="t_1147" name="Rv2583c">
			</speciesType>
			<speciesType metaid="metaid_t_1148" id="t_1148" name="Rv2584c">
			</speciesType>
			<speciesType metaid="metaid_t_1149" id="t_1149" name="Rv2589">
			</speciesType>
			<speciesType metaid="metaid_t_1150" id="t_1150" name="Rv2590">
			</speciesType>
			<speciesType metaid="metaid_t_1151" id="t_1151" name="Rv2601">
			</speciesType>
			<speciesType metaid="metaid_t_1152" id="t_1152" name="Rv2610c">
			</speciesType>
			<speciesType metaid="metaid_t_1153" id="t_1153" name="Rv2611c">
			</speciesType>
			<speciesType metaid="metaid_t_1154" id="t_1154" name="Rv2612c">
			</speciesType>
			<speciesType metaid="metaid_t_1155" id="t_1155" name="Rv2671">
			</speciesType>
			<speciesType metaid="metaid_t_1156" id="t_1156" name="Rv2677">
			</speciesType>
			<speciesType metaid="metaid_t_1157" id="t_1157" name="Rv2678c">
			</speciesType>
			<speciesType metaid="metaid_t_1158" id="t_1158" name="Rv2679">
			</speciesType>
			<speciesType metaid="metaid_t_1159" id="t_1159" name="Rv2682c">
			</speciesType>
			<speciesType metaid="metaid_t_1160" id="t_1160" name="Rv2697c">
			</speciesType>
			<speciesType metaid="metaid_t_1161" id="t_1161" name="Rv2701c">
			</speciesType>
			<speciesType metaid="metaid_t_1162" id="t_1162" name="Rv2702">
			</speciesType>
			<speciesType metaid="metaid_t_1163" id="t_1163" name="Rv2713">
			</speciesType>
			<speciesType metaid="metaid_t_1164" id="t_1164" name="Rv2724c">
			</speciesType>
			<speciesType metaid="metaid_t_1165" id="t_1165" name="Rv2726c">
			</speciesType>
			<speciesType metaid="metaid_t_1166" id="t_1166" name="Rv2746c">
			</speciesType>
			<speciesType metaid="metaid_t_1167" id="t_1167" name="Rv2747">
			</speciesType>
			<speciesType metaid="metaid_t_1168" id="t_1168" name="Rv2753c">
			</speciesType>
			<speciesType metaid="metaid_t_1169" id="t_1169" name="Rv2754c">
			</speciesType>
			<speciesType metaid="metaid_t_1170" id="t_1170" name="Rv2763c">
			</speciesType>
			<speciesType metaid="metaid_t_1171" id="t_1171" name="Rv2764c">
			</speciesType>
			<speciesType metaid="metaid_t_1172" id="t_1172" name="Rv2766c">
			</speciesType>
			<speciesType metaid="metaid_t_1173" id="t_1173" name="Rv2773c">
			</speciesType>
			<speciesType metaid="metaid_t_1174" id="t_1174" name="Rv2780">
			</speciesType>
			<speciesType metaid="metaid_t_1175" id="t_1175" name="Rv2786c">
			</speciesType>
			<speciesType metaid="metaid_t_1176" id="t_1176" name="Rv2789c">
			</speciesType>
			<speciesType metaid="metaid_t_1177" id="t_1177" name="Rv2794c">
			</speciesType>
			<speciesType metaid="metaid_t_1178" id="t_1178" name="Rv2831">
			</speciesType>
			<speciesType metaid="metaid_t_1179" id="t_1179" name="Rv2832c">
			</speciesType>
			<speciesType metaid="metaid_t_1180" id="t_1180" name="Rv2833c">
			</speciesType>
			<speciesType metaid="metaid_t_1181" id="t_1181" name="Rv2834c">
			</speciesType>
			<speciesType metaid="metaid_t_1182" id="t_1182" name="Rv2835c">
			</speciesType>
			<speciesType metaid="metaid_t_1183" id="t_1183" name="Rv2847c">
			</speciesType>
			<speciesType metaid="metaid_t_1184" id="t_1184" name="Rv2848c">
			</speciesType>
			<speciesType metaid="metaid_t_1185" id="t_1185" name="Rv2849c">
			</speciesType>
			<speciesType metaid="metaid_t_1186" id="t_1186" name="Rv2854">
			</speciesType>
			<speciesType metaid="metaid_t_1187" id="t_1187" name="Rv2858c">
			</speciesType>
			<speciesType metaid="metaid_t_1188" id="t_1188" name="Rv2860c">
			</speciesType>
			<speciesType metaid="metaid_t_1189" id="t_1189" name="Rv2868c">
			</speciesType>
			<speciesType metaid="metaid_t_1190" id="t_1190" name="Rv2870c">
			</speciesType>
			<speciesType metaid="metaid_t_1191" id="t_1191" name="Rv2881c">
			</speciesType>
			<speciesType metaid="metaid_t_1192" id="t_1192" name="Rv2900c">
			</speciesType>
			<speciesType metaid="metaid_t_1193" id="t_1193" name="Rv2922A">
			</speciesType>
			<speciesType metaid="metaid_t_1194" id="t_1194" name="Rv2930">
			</speciesType>
			<speciesType metaid="metaid_t_1195" id="t_1195" name="Rv2931">
			</speciesType>
			<speciesType metaid="metaid_t_1196" id="t_1196" name="Rv2932">
			</speciesType>
			<speciesType metaid="metaid_t_1197" id="t_1197" name="Rv2933">
			</speciesType>
			<speciesType metaid="metaid_t_1198" id="t_1198" name="Rv2934">
			</speciesType>
			<speciesType metaid="metaid_t_1199" id="t_1199" name="Rv2935">
			</speciesType>
			<speciesType metaid="metaid_t_1200" id="t_1200" name="Rv2936">
			</speciesType>
			<speciesType metaid="metaid_t_1201" id="t_1201" name="Rv2937">
			</speciesType>
			<speciesType metaid="metaid_t_1202" id="t_1202" name="Rv2938">
			</speciesType>
			<speciesType metaid="metaid_t_1203" id="t_1203" name="Rv2939">
			</speciesType>
			<speciesType metaid="metaid_t_1204" id="t_1204" name="Rv2940c">
			</speciesType>
			<speciesType metaid="metaid_t_1205" id="t_1205" name="Rv2941">
			</speciesType>
			<speciesType metaid="metaid_t_1206" id="t_1206" name="Rv2942">
			</speciesType>
			<speciesType metaid="metaid_t_1207" id="t_1207" name="Rv2946c">
			</speciesType>
			<speciesType metaid="metaid_t_1208" id="t_1208" name="Rv2947c">
			</speciesType>
			<speciesType metaid="metaid_t_1209" id="t_1209" name="Rv2948c">
			</speciesType>
			<speciesType metaid="metaid_t_1210" id="t_1210" name="Rv2949c">
			</speciesType>
			<speciesType metaid="metaid_t_1211" id="t_1211" name="Rv2950c">
			</speciesType>
			<speciesType metaid="metaid_t_1212" id="t_1212" name="Rv2951c">
			</speciesType>
			<speciesType metaid="metaid_t_1213" id="t_1213" name="Rv2952">
			</speciesType>
			<speciesType metaid="metaid_t_1214" id="t_1214" name="Rv2957">
			</speciesType>
			<speciesType metaid="metaid_t_1215" id="t_1215" name="Rv2958c">
			</speciesType>
			<speciesType metaid="metaid_t_1216" id="t_1216" name="Rv2959c">
			</speciesType>
			<speciesType metaid="metaid_t_1217" id="t_1217" name="Rv2962c">
			</speciesType>
			<speciesType metaid="metaid_t_1218" id="t_1218" name="Rv2965c">
			</speciesType>
			<speciesType metaid="metaid_t_1219" id="t_1219" name="Rv2967c">
			</speciesType>
			<speciesType metaid="metaid_t_1220" id="t_1220" name="Rv2970c">
			</speciesType>
			<speciesType metaid="metaid_t_1221" id="t_1221" name="Rv2981c">
			</speciesType>
			<speciesType metaid="metaid_t_1222" id="t_1222" name="Rv2982c">
			</speciesType>
			<speciesType metaid="metaid_t_1223" id="t_1223" name="Rv2984">
			</speciesType>
			<speciesType metaid="metaid_t_1224" id="t_1224" name="Rv2987c">
			</speciesType>
			<speciesType metaid="metaid_t_1225" id="t_1225" name="Rv2988c">
			</speciesType>
			<speciesType metaid="metaid_t_1226" id="t_1226" name="Rv2992c">
			</speciesType>
			<speciesType metaid="metaid_t_1227" id="t_1227" name="Rv2995c">
			</speciesType>
			<speciesType metaid="metaid_t_1228" id="t_1228" name="Rv2996c">
			</speciesType>
			<speciesType metaid="metaid_t_1229" id="t_1229" name="Rv3001c">
			</speciesType>
			<speciesType metaid="metaid_t_1230" id="t_1230" name="Rv3002c">
			</speciesType>
			<speciesType metaid="metaid_t_1231" id="t_1231" name="Rv3003c">
			</speciesType>
			<speciesType metaid="metaid_t_1232" id="t_1232" name="Rv3010c">
			</speciesType>
			<speciesType metaid="metaid_t_1233" id="t_1233" name="Rv3025c">
			</speciesType>
			<speciesType metaid="metaid_t_1234" id="t_1234" name="Rv3028c">
			</speciesType>
			<speciesType metaid="metaid_t_1235" id="t_1235" name="Rv3029c">
			</speciesType>
			<speciesType metaid="metaid_t_1236" id="t_1236" name="Rv3039c">
			</speciesType>
			<speciesType metaid="metaid_t_1237" id="t_1237" name="Rv3042c">
			</speciesType>
			<speciesType metaid="metaid_t_1238" id="t_1238" name="Rv3043c">
			</speciesType>
			<speciesType metaid="metaid_t_1239" id="t_1239" name="Rv3045">
			</speciesType>
			<speciesType metaid="metaid_t_1240" id="t_1240" name="Rv3048c">
			</speciesType>
			<speciesType metaid="metaid_t_1241" id="t_1241" name="Rv3051c">
			</speciesType>
			<speciesType metaid="metaid_t_1242" id="t_1242" name="Rv3061c">
			</speciesType>
			<speciesType metaid="metaid_t_1243" id="t_1243" name="Rv3068c">
			</speciesType>
			<speciesType metaid="metaid_t_1244" id="t_1244" name="Rv3075c">
			</speciesType>
			<speciesType metaid="metaid_t_1245" id="t_1245" name="Rv3084">
			</speciesType>
			<speciesType metaid="metaid_t_1246" id="t_1246" name="Rv3086">
			</speciesType>
			<speciesType metaid="metaid_t_1247" id="t_1247" name="Rv3089">
			</speciesType>
			<speciesType metaid="metaid_t_1248" id="t_1248" name="Rv3097c">
			</speciesType>
			<speciesType metaid="metaid_t_1249" id="t_1249" name="Rv3106">
			</speciesType>
			<speciesType metaid="metaid_t_1250" id="t_1250" name="Rv3109">
			</speciesType>
			<speciesType metaid="metaid_t_1251" id="t_1251" name="Rv3111">
			</speciesType>
			<speciesType metaid="metaid_t_1252" id="t_1252" name="Rv3116">
			</speciesType>
			<speciesType metaid="metaid_t_1253" id="t_1253" name="Rv3119">
			</speciesType>
			<speciesType metaid="metaid_t_1254" id="t_1254" name="Rv3139">
			</speciesType>
			<speciesType metaid="metaid_t_1255" id="t_1255" name="Rv3140">
			</speciesType>
			<speciesType metaid="metaid_t_1256" id="t_1256" name="Rv3141">
			</speciesType>
			<speciesType metaid="metaid_t_1257" id="t_1257" name="Rv3145">
			</speciesType>
			<speciesType metaid="metaid_t_1258" id="t_1258" name="Rv3146">
			</speciesType>
			<speciesType metaid="metaid_t_1259" id="t_1259" name="Rv3147">
			</speciesType>
			<speciesType metaid="metaid_t_1260" id="t_1260" name="Rv3148">
			</speciesType>
			<speciesType metaid="metaid_t_1261" id="t_1261" name="Rv3149">
			</speciesType>
			<speciesType metaid="metaid_t_1262" id="t_1262" name="Rv3150">
			</speciesType>
			<speciesType metaid="metaid_t_1263" id="t_1263" name="Rv3151">
			</speciesType>
			<speciesType metaid="metaid_t_1264" id="t_1264" name="Rv3152">
			</speciesType>
			<speciesType metaid="metaid_t_1265" id="t_1265" name="Rv3153">
			</speciesType>
			<speciesType metaid="metaid_t_1266" id="t_1266" name="Rv3154">
			</speciesType>
			<speciesType metaid="metaid_t_1267" id="t_1267" name="Rv3155">
			</speciesType>
			<speciesType metaid="metaid_t_1268" id="t_1268" name="Rv3156">
			</speciesType>
			<speciesType metaid="metaid_t_1269" id="t_1269" name="Rv3157">
			</speciesType>
			<speciesType metaid="metaid_t_1270" id="t_1270" name="Rv3158">
			</speciesType>
			<speciesType metaid="metaid_t_1271" id="t_1271" name="Rv3176c">
			</speciesType>
			<speciesType metaid="metaid_t_1272" id="t_1272" name="Rv3199c">
			</speciesType>
			<speciesType metaid="metaid_t_1273" id="t_1273" name="Rv3203">
			</speciesType>
			<speciesType metaid="metaid_t_1274" id="t_1274" name="Rv3206c">
			</speciesType>
			<speciesType metaid="metaid_t_1275" id="t_1275" name="Rv3214">
			</speciesType>
			<speciesType metaid="metaid_t_1276" id="t_1276" name="Rv3215">
			</speciesType>
			<speciesType metaid="metaid_t_1277" id="t_1277" name="Rv3227">
			</speciesType>
			<speciesType metaid="metaid_t_1278" id="t_1278" name="Rv3247c">
			</speciesType>
			<speciesType metaid="metaid_t_1279" id="t_1279" name="Rv3248c">
			</speciesType>
			<speciesType metaid="metaid_t_1280" id="t_1280" name="Rv3255c">
			</speciesType>
			<speciesType metaid="metaid_t_1281" id="t_1281" name="Rv3257c">
			</speciesType>
			<speciesType metaid="metaid_t_1282" id="t_1282" name="Rv3260c">
			</speciesType>
			<speciesType metaid="metaid_t_1283" id="t_1283" name="Rv3261">
			</speciesType>
			<speciesType metaid="metaid_t_1284" id="t_1284" name="Rv3262">
			</speciesType>
			<speciesType metaid="metaid_t_1285" id="t_1285" name="Rv3263">
			</speciesType>
			<speciesType metaid="metaid_t_1286" id="t_1286" name="Rv3264c">
			</speciesType>
			<speciesType metaid="metaid_t_1287" id="t_1287" name="Rv3265c">
			</speciesType>
			<speciesType metaid="metaid_t_1288" id="t_1288" name="Rv3274c">
			</speciesType>
			<speciesType metaid="metaid_t_1289" id="t_1289" name="Rv3276c ">
			</speciesType>
			<speciesType metaid="metaid_t_1290" id="t_1290" name="Rv3279c">
			</speciesType>
			<speciesType metaid="metaid_t_1291" id="t_1291" name="Rv3280">
			</speciesType>
			<speciesType metaid="metaid_t_1292" id="t_1292" name="Rv3285">
			</speciesType>
			<speciesType metaid="metaid_t_1293" id="t_1293" name="Rv3302c">
			</speciesType>
			<speciesType metaid="metaid_t_1294" id="t_1294" name="Rv3303c">
			</speciesType>
			<speciesType metaid="metaid_t_1295" id="t_1295" name="Rv3307">
			</speciesType>
			<speciesType metaid="metaid_t_1296" id="t_1296" name="Rv3308">
			</speciesType>
			<speciesType metaid="metaid_t_1297" id="t_1297" name="Rv3309c">
			</speciesType>
			<speciesType metaid="metaid_t_1298" id="t_1298" name="Rv3313c">
			</speciesType>
			<speciesType metaid="metaid_t_1299" id="t_1299" name="Rv3316">
			</speciesType>
			<speciesType metaid="metaid_t_1300" id="t_1300" name="Rv3317">
			</speciesType>
			<speciesType metaid="metaid_t_1301" id="t_1301" name="Rv3318">
			</speciesType>
			<speciesType metaid="metaid_t_1302" id="t_1302" name="Rv3319">
			</speciesType>
			<speciesType metaid="metaid_t_1303" id="t_1303" name="Rv3322c">
			</speciesType>
			<speciesType metaid="metaid_t_1304" id="t_1304" name="Rv3339c">
			</speciesType>
			<speciesType metaid="metaid_t_1305" id="t_1305" name="Rv3341 ">
			</speciesType>
			<speciesType metaid="metaid_t_1306" id="t_1306" name="Rv3356c">
			</speciesType>
			<speciesType metaid="metaid_t_1307" id="t_1307" name="Rv3372">
			</speciesType>
			<speciesType metaid="metaid_t_1308" id="t_1308" name="Rv3373">
			</speciesType>
			<speciesType metaid="metaid_t_1309" id="t_1309" name="Rv3374">
			</speciesType>
			<speciesType metaid="metaid_t_1310" id="t_1310" name="Rv3379c">
			</speciesType>
			<speciesType metaid="metaid_t_1311" id="t_1311" name="Rv3382c">
			</speciesType>
			<speciesType metaid="metaid_t_1312" id="t_1312" name="Rv3383c">
			</speciesType>
			<speciesType metaid="metaid_t_1313" id="t_1313" name="Rv3396c">
			</speciesType>
			<speciesType metaid="metaid_t_1314" id="t_1314" name="Rv3398c">
			</speciesType>
			<speciesType metaid="metaid_t_1315" id="t_1315" name="Rv3400">
			</speciesType>
			<speciesType metaid="metaid_t_1316" id="t_1316" name="Rv3400 ">
			</speciesType>
			<speciesType metaid="metaid_t_1317" id="t_1317" name="Rv3401 ">
			</speciesType>
			<speciesType metaid="metaid_t_1318" id="t_1318" name="Rv3410c">
			</speciesType>
			<speciesType metaid="metaid_t_1319" id="t_1319" name="Rv3411c">
			</speciesType>
			<speciesType metaid="metaid_t_1320" id="t_1320" name="Rv3423c">
			</speciesType>
			<speciesType metaid="metaid_t_1321" id="t_1321" name="Rv3432c">
			</speciesType>
			<speciesType metaid="metaid_t_1322" id="t_1322" name="Rv3436c">
			</speciesType>
			<speciesType metaid="metaid_t_1323" id="t_1323" name="Rv3464">
			</speciesType>
			<speciesType metaid="metaid_t_1324" id="t_1324" name="Rv3465">
			</speciesType>
			<speciesType metaid="metaid_t_1325" id="t_1325" name="Rv3468">
			</speciesType>
			<speciesType metaid="metaid_t_1326" id="t_1326" name="Rv3470c">
			</speciesType>
			<speciesType metaid="metaid_t_1327" id="t_1327" name="Rv3487c">
			</speciesType>
			<speciesType metaid="metaid_t_1328" id="t_1328" name="Rv3490">
			</speciesType>
			<speciesType metaid="metaid_t_1329" id="t_1329" name="Rv3504">
			</speciesType>
			<speciesType metaid="metaid_t_1330" id="t_1330" name="Rv3505">
			</speciesType>
			<speciesType metaid="metaid_t_1331" id="t_1331" name="Rv3506">
			</speciesType>
			<speciesType metaid="metaid_t_1332" id="t_1332" name="Rv3509c">
			</speciesType>
			<speciesType metaid="metaid_t_1333" id="t_1333" name="Rv3513c">
			</speciesType>
			<speciesType metaid="metaid_t_1334" id="t_1334" name="Rv3515c">
			</speciesType>
			<speciesType metaid="metaid_t_1335" id="t_1335" name="Rv3516">
			</speciesType>
			<speciesType metaid="metaid_t_1336" id="t_1336" name="Rv3529c">
			</speciesType>
			<speciesType metaid="metaid_t_1337" id="t_1337" name="Rv3543c">
			</speciesType>
			<speciesType metaid="metaid_t_1338" id="t_1338" name="Rv3544c">
			</speciesType>
			<speciesType metaid="metaid_t_1339" id="t_1339" name="Rv3546">
			</speciesType>
			<speciesType metaid="metaid_t_1340" id="t_1340" name="Rv3550">
			</speciesType>
			<speciesType metaid="metaid_t_1341" id="t_1341" name="Rv3556c">
			</speciesType>
			<speciesType metaid="metaid_t_1342" id="t_1342" name="Rv3560c">
			</speciesType>
			<speciesType metaid="metaid_t_1343" id="t_1343" name="Rv3561">
			</speciesType>
			<speciesType metaid="metaid_t_1344" id="t_1344" name="Rv3562">
			</speciesType>
			<speciesType metaid="metaid_t_1345" id="t_1345" name="Rv3563">
			</speciesType>
			<speciesType metaid="metaid_t_1346" id="t_1346" name="Rv3564">
			</speciesType>
			<speciesType metaid="metaid_t_1347" id="t_1347" name="Rv3565">
			</speciesType>
			<speciesType metaid="metaid_t_1348" id="t_1348" name="Rv3573c">
			</speciesType>
			<speciesType metaid="metaid_t_1349" id="t_1349" name="Rv3581c">
			</speciesType>
			<speciesType metaid="metaid_t_1350" id="t_1350" name="Rv3582c">
			</speciesType>
			<speciesType metaid="metaid_t_1351" id="t_1351" name="Rv3588c">
			</speciesType>
			<speciesType metaid="metaid_t_1352" id="t_1352" name="Rv3601c">
			</speciesType>
			<speciesType metaid="metaid_t_1353" id="t_1353" name="Rv3602c">
			</speciesType>
			<speciesType metaid="metaid_t_1354" id="t_1354" name="Rv3606c">
			</speciesType>
			<speciesType metaid="metaid_t_1355" id="t_1355" name="Rv3607c">
			</speciesType>
			<speciesType metaid="metaid_t_1356" id="t_1356" name="Rv3608c">
			</speciesType>
			<speciesType metaid="metaid_t_1357" id="t_1357" name="Rv3609c">
			</speciesType>
			<speciesType metaid="metaid_t_1358" id="t_1358" name="Rv3624c">
			</speciesType>
			<speciesType metaid="metaid_t_1359" id="t_1359" name="Rv3628">
			</speciesType>
			<speciesType metaid="metaid_t_1360" id="t_1360" name="Rv3634c">
			</speciesType>
			<speciesType metaid="metaid_t_1361" id="t_1361" name="Rv3667">
			</speciesType>
			<speciesType metaid="metaid_t_1362" id="t_1362" name="Rv3696c">
			</speciesType>
			<speciesType metaid="metaid_t_1363" id="t_1363" name="Rv3708c">
			</speciesType>
			<speciesType metaid="metaid_t_1364" id="t_1364" name="Rv3709c">
			</speciesType>
			<speciesType metaid="metaid_t_1365" id="t_1365" name="Rv3710">
			</speciesType>
			<speciesType metaid="metaid_t_1366" id="t_1366" name="Rv3754">
			</speciesType>
			<speciesType metaid="metaid_t_1367" id="t_1367" name="Rv3761c">
			</speciesType>
			<speciesType metaid="metaid_t_1368" id="t_1368" name="Rv3772">
			</speciesType>
			<speciesType metaid="metaid_t_1369" id="t_1369" name="Rv3774">
			</speciesType>
			<speciesType metaid="metaid_t_1370" id="t_1370" name="Rv3775">
			</speciesType>
			<speciesType metaid="metaid_t_1371" id="t_1371" name="Rv3784">
			</speciesType>
			<speciesType metaid="metaid_t_1372" id="t_1372" name="Rv3790">
			</speciesType>
			<speciesType metaid="metaid_t_1373" id="t_1373" name="Rv3791">
			</speciesType>
			<speciesType metaid="metaid_t_1374" id="t_1374" name="Rv3792">
			</speciesType>
			<speciesType metaid="metaid_t_1375" id="t_1375" name="Rv3793">
			</speciesType>
			<speciesType metaid="metaid_t_1376" id="t_1376" name="Rv3794">
			</speciesType>
			<speciesType metaid="metaid_t_1377" id="t_1377" name="Rv3795">
			</speciesType>
			<speciesType metaid="metaid_t_1378" id="t_1378" name="Rv3797">
			</speciesType>
			<speciesType metaid="metaid_t_1379" id="t_1379" name="Rv3799c">
			</speciesType>
			<speciesType metaid="metaid_t_1380" id="t_1380" name="Rv3800c">
			</speciesType>
			<speciesType metaid="metaid_t_1381" id="t_1381" name="Rv3801c">
			</speciesType>
			<speciesType metaid="metaid_t_1382" id="t_1382" name="Rv3802c ">
			</speciesType>
			<speciesType metaid="metaid_t_1383" id="t_1383" name="Rv3804c">
			</speciesType>
			<speciesType metaid="metaid_t_1384" id="t_1384" name="Rv3806c">
			</speciesType>
			<speciesType metaid="metaid_t_1385" id="t_1385" name="Rv3808c">
			</speciesType>
			<speciesType metaid="metaid_t_1386" id="t_1386" name="Rv3809c">
			</speciesType>
			<speciesType metaid="metaid_t_1387" id="t_1387" name="Rv3818">
			</speciesType>
			<speciesType metaid="metaid_t_1388" id="t_1388" name="Rv3823c">
			</speciesType>
			<speciesType metaid="metaid_t_1389" id="t_1389" name="Rv3825c">
			</speciesType>
			<speciesType metaid="metaid_t_1390" id="t_1390" name="Rv3826">
			</speciesType>
			<speciesType metaid="metaid_t_1391" id="t_1391" name="Rv3838c">
			</speciesType>
			<speciesType metaid="metaid_t_1392" id="t_1392" name="Rv3858c">
			</speciesType>
			<speciesType metaid="metaid_t_1393" id="t_1393" name="Rv3859c">
			</speciesType>
			<speciesType metaid="metaid_t_1394" id="t_1394" name="Rv3913">
			</speciesType>
		</listOfSpeciesTypes>
		<listOfSpecies>
			<species id="s_0000" name="13PDG[cytoplasm]" speciesType="t_0000" compartment="c_01">
			</species>
			<species id="s_0001" name="1-AMINO-PROPAN-2-OL[cytoplasm]" speciesType="t_0001" compartment="c_01">
			</species>
			<species id="s_0002" name="2A3KB[cytoplasm]" speciesType="t_0002" compartment="c_01">
			</species>
			<species id="s_0003" name="2MBECOA[cytoplasm]" speciesType="t_0003" compartment="c_01">
			</species>
			<species id="s_0004" name="2MBUTCOA[cytoplasm]" speciesType="t_0004" compartment="c_01">
			</species>
			<species id="s_0005" name="2MBUTLIPO[cytoplasm]" speciesType="t_0005" compartment="c_01">
			</species>
			<species id="s_0006" name="2METHYLCISACONITATE[cytoplasm]" speciesType="t_0006" compartment="c_01">
			</species>
			<species id="s_0007" name="2METHYLCITRATE[cytoplasm]" speciesType="t_0007" compartment="c_01">
			</species>
			<species id="s_0008" name="2METHYLISOCITRATE[cytoplasm]" speciesType="t_0008" compartment="c_01">
			</species>
			<species id="s_0009" name="2PCDPMDE[cytoplasm]" speciesType="t_0009" compartment="c_01">
			</species>
			<species id="s_0010" name="2PG[cytoplasm]" speciesType="t_0010" compartment="c_01">
			</species>
			<species id="s_0011" name="2-PHOSPHO-L-LACTATE[cytoplasm]" speciesType="t_0011" compartment="c_01">
			</species>
			<species id="s_0012" name="3DDAH7P[cytoplasm]" speciesType="t_0012" compartment="c_01">
			</species>
			<species id="s_0013" name="3MBECOA[cytoplasm]" speciesType="t_0013" compartment="c_01">
			</species>
			<species id="s_0014" name="3MBUTCOA[cytoplasm]" speciesType="t_0014" compartment="c_01">
			</species>
			<species id="s_0015" name="3MBUTLIPO[cytoplasm]" speciesType="t_0015" compartment="c_01">
			</species>
			<species id="s_0016" name="3PG[cytoplasm]" speciesType="t_0016" compartment="c_01">
			</species>
			<species id="s_0017" name="3PSER[cytoplasm]" speciesType="t_0017" compartment="c_01">
			</species>
			<species id="s_0018" name="3PSME[cytoplasm]" speciesType="t_0018" compartment="c_01">
			</species>
			<species id="s_0019" name="4HPP[cytoplasm]" speciesType="t_0019" compartment="c_01">
			</species>
			<species id="s_0020" name="4PPNCYS[cytoplasm]" speciesType="t_0020" compartment="c_01">
			</species>
			<species id="s_0021" name="4PPNTE[cytoplasm]" speciesType="t_0021" compartment="c_01">
			</species>
			<species id="s_0022" name="4PPNTO[cytoplasm]" speciesType="t_0022" compartment="c_01">
			</species>
			<species id="s_0023" name="5-AMINO-LEVULINATE[cytoplasm]" speciesType="t_0023" compartment="c_01">
			</species>
			<species id="s_0024" name="5MTA[cytoplasm]" speciesType="t_0024" compartment="c_01">
			</species>
			<species id="s_0025" name="7-8-DIAMINONONANOATE[cytoplasm]" speciesType="t_0025" compartment="c_01">
			</species>
			<species id="s_0026" name="8-AMINO7-OXONONANOATE[cytoplasm]" speciesType="t_0026" compartment="c_01">
			</species>
			<species id="s_0027" name="9-HEXADECENOATE[cytoplasm]" speciesType="t_0027" compartment="c_01">
			</species>
			<species id="s_0028" name="9-HEXADECENOYL-ACP[cytoplasm]" speciesType="t_0028" compartment="c_01">
			</species>
			<species id="s_0029" name="9-HEXADECENOYL-COA[cytoplasm]" speciesType="t_0029" compartment="c_01">
			</species>
			<species id="s_0030" name="9-OCTADECENOATE[cytoplasm]" speciesType="t_0030" compartment="c_01">
			</species>
			<species id="s_0031" name="9-OCTADECENOYL-ACP[cytoplasm]" speciesType="t_0031" compartment="c_01">
			</species>
			<species id="s_0032" name="9-OCTADECENOYL-COA[cytoplasm]" speciesType="t_0032" compartment="c_01">
			</species>
			<species id="s_0033" name="A160GL3P[cytoplasm]" speciesType="t_0033" compartment="c_01">
			</species>
			<species id="s_0034" name="A6RP[cytoplasm]" speciesType="t_0034" compartment="c_01">
			</species>
			<species id="s_0035" name="A6RP5P[cytoplasm]" speciesType="t_0035" compartment="c_01">
			</species>
			<species id="s_0036" name="A6RP5P2[cytoplasm]" speciesType="t_0036" compartment="c_01">
			</species>
			<species id="s_0037" name="AACCOA[cytoplasm]" speciesType="t_0037" compartment="c_01">
			</species>
			<species id="s_0038" name="ABUT[cytoplasm]" speciesType="t_0038" compartment="c_01">
			</species>
			<species id="s_0039" name="AC[cytoplasm]" speciesType="t_0039" compartment="c_01">
			</species>
			<species id="s_0040" name="AC1PIM1[cytoplasm]" speciesType="t_0040" compartment="c_01">
			</species>
			<species id="s_0041" name="AC1PIM2[cytoplasm]" speciesType="t_0041" compartment="c_01">
			</species>
			<species id="s_0042" name="AC1PIM3[cytoplasm]" speciesType="t_0042" compartment="c_01">
			</species>
			<species id="s_0043" name="AC2PIM1[cytoplasm]" speciesType="t_0043" compartment="c_01">
			</species>
			<species id="s_0044" name="AC2PIM2[cytoplasm]" speciesType="t_0044" compartment="c_01">
			</species>
			<species id="s_0045" name="AC2PIM3[cytoplasm]" speciesType="t_0045" compartment="c_01">
			</species>
			<species id="s_0046" name="AC3PIM1[cytoplasm]" speciesType="t_0046" compartment="c_01">
			</species>
			<species id="s_0047" name="AC3PIM2[cytoplasm]" speciesType="t_0047" compartment="c_01">
			</species>
			<species id="s_0048" name="AC3PIM3[cytoplasm]" speciesType="t_0048" compartment="c_01">
			</species>
			<species id="s_0049" name="AC3PIM4[cytoplasm]" speciesType="t_0049" compartment="c_01">
			</species>
			<species id="s_0050" name="AC3PIM5[cytoplasm]" speciesType="t_0050" compartment="c_01">
			</species>
			<species id="s_0051" name="AC4PIM1[cytoplasm]" speciesType="t_0051" compartment="c_01">
			</species>
			<species id="s_0052" name="AC4PIM2[cytoplasm]" speciesType="t_0052" compartment="c_01">
			</species>
			<species id="s_0053" name="AC4PIM3[cytoplasm]" speciesType="t_0053" compartment="c_01">
			</species>
			<species id="s_0054" name="AC4PIM5[cytoplasm]" speciesType="t_0054" compartment="c_01">
			</species>
			<species id="s_0055" name="AC4PIM6[cytoplasm]" speciesType="t_0055" compartment="c_01">
			</species>
			<species id="s_0056" name="AC4PIM7[cytoplasm]" speciesType="t_0056" compartment="c_01">
			</species>
			<species id="s_0057" name="ACACP[cytoplasm]" speciesType="t_0057" compartment="c_01">
			</species>
			<species id="s_0058" name="ACAL[cytoplasm]" speciesType="t_0058" compartment="c_01">
			</species>
			<species id="s_0059" name="ACCOA[cytoplasm]" speciesType="t_0059" compartment="c_01">
			</species>
			<species id="s_0060" name="ACETYLP[cytoplasm]" speciesType="t_0060" compartment="c_01">
			</species>
			<species id="s_0061" name="ACLAC[cytoplasm]" speciesType="t_0061" compartment="c_01">
			</species>
			<species id="s_0062" name="ACP[cytoplasm]" speciesType="t_0062" compartment="c_01">
			</species>
			<species id="s_0063" name="ACRCOA[cytoplasm]" speciesType="t_0063" compartment="c_01">
			</species>
			<species id="s_0064" name="ACTAC[cytoplasm]" speciesType="t_0064" compartment="c_01">
			</species>
			<species id="s_0065" name="ACYL-MAS[cytoplasm]" speciesType="t_0065" compartment="c_01">
			</species>
			<species id="s_0066" name="ACYL-TRE-S-COA[cytoplasm]" speciesType="t_0066" compartment="c_01">
			</species>
			<species id="s_0067" name="AD[cytoplasm]" speciesType="t_0067" compartment="c_01">
			</species>
			<species id="s_0068" name="ADCHOR[cytoplasm]" speciesType="t_0068" compartment="c_01">
			</species>
			<species id="s_0069" name="ADENOSYLCOBINAMIDE[cytoplasm]" speciesType="t_0069" compartment="c_01">
			</species>
			<species id="s_0070" name="ADENOSYLCOBINAMIDE-GDP[cytoplasm]" speciesType="t_0070" compartment="c_01">
			</species>
			<species id="s_0071" name="ADENOSYLCOBINIMIDE-P[cytoplasm]" speciesType="t_0071" compartment="c_01">
			</species>
			<species id="s_0072" name="ADENOSYL-COBRATE[cytoplasm]" speciesType="t_0072" compartment="c_01">
			</species>
			<species id="s_0073" name="ADENOSYL-COBRINICACID-A-C-DIAMIDE[cytoplasm]" speciesType="t_0073" compartment="c_01">
			</species>
			<species id="s_0074" name="ADLIPO[cytoplasm]" speciesType="t_0074" compartment="c_01">
			</species>
			<species id="s_0075" name="ADN[cytoplasm]" speciesType="t_0075" compartment="c_01">
			</species>
			<species id="s_0076" name="ADP[cytoplasm]" speciesType="t_0076" compartment="c_01">
			</species>
			<species id="s_0077" name="AGL3P[cytoplasm]" speciesType="t_0077" compartment="c_01">
			</species>
			<species id="s_0078" name="AHHMD[cytoplasm]" speciesType="t_0078" compartment="c_01">
			</species>
			<species id="s_0079" name="AHHMP[cytoplasm]" speciesType="t_0079" compartment="c_01">
			</species>
			<species id="s_0080" name="AHMMP[cytoplasm]" speciesType="t_0080" compartment="c_01">
			</species>
			<species id="s_0081" name="AHTD[cytoplasm]" speciesType="t_0081" compartment="c_01">
			</species>
			<species id="s_0082" name="AICAR[cytoplasm]" speciesType="t_0082" compartment="c_01">
			</species>
			<species id="s_0083" name="AIR[cytoplasm]" speciesType="t_0083" compartment="c_01">
			</species>
			<species id="s_0084" name="AKG[cytoplasm]" speciesType="t_0084" compartment="c_01">
			</species>
			<species id="s_0085" name="AKP[cytoplasm]" speciesType="t_0085" compartment="c_01">
			</species>
			<species id="s_0086" name="ALA[cytoplasm]" speciesType="t_0086" compartment="c_01">
			</species>
			<species id="s_0087" name="ALAALA[cytoplasm]" speciesType="t_0087" compartment="c_01">
			</species>
			<species id="s_0088" name="AMINOACETONE[cytoplasm]" speciesType="t_0088" compartment="c_01">
			</species>
			<species id="s_0089" name="AMP[cytoplasm]" speciesType="t_0089" compartment="c_01">
			</species>
			<species id="s_0090" name="AMPMP[cytoplasm]" speciesType="t_0090" compartment="c_01">
			</species>
			<species id="s_0091" name="AN[cytoplasm]" speciesType="t_0091" compartment="c_01">
			</species>
			<species id="s_0092" name="APO-LIPO[cytoplasm]" speciesType="t_0092" compartment="c_01">
			</species>
			<species id="s_0093" name="APS[cytoplasm]" speciesType="t_0093" compartment="c_01">
			</species>
			<species id="s_0094" name="ARABINOGALACTAN_PEPTIDOGLYCAN[cytoplasm]" speciesType="t_0094" compartment="c_01">
			</species>
			<species id="s_0095" name="ARABINOGALACTANDPP[cytoplasm]" speciesType="t_0095" compartment="c_01">
			</species>
			<species id="s_0096" name="ARA[1]GALACTANDPP[cytoplasm]" speciesType="t_0096" compartment="c_01">
			</species>
			<species id="s_0097" name="ARAFDPP[cytoplasm]" speciesType="t_0097" compartment="c_01">
			</species>
			<species id="s_0098" name="ARG[cytoplasm]" speciesType="t_0098" compartment="c_01">
			</species>
			<species id="s_0099" name="ARGSUCC[cytoplasm]" speciesType="t_0099" compartment="c_01">
			</species>
			<species id="s_0100" name="ASER[cytoplasm]" speciesType="t_0100" compartment="c_01">
			</species>
			<species id="s_0101" name="ASN[cytoplasm]" speciesType="t_0101" compartment="c_01">
			</species>
			<species id="s_0102" name="ASP[cytoplasm]" speciesType="t_0102" compartment="c_01">
			</species>
			<species id="s_0103" name="ASP4P[cytoplasm]" speciesType="t_0103" compartment="c_01">
			</species>
			<species id="s_0104" name="ASPSA[cytoplasm]" speciesType="t_0104" compartment="c_01">
			</species>
			<species id="s_0105" name="ASUC[cytoplasm]" speciesType="t_0105" compartment="c_01">
			</species>
			<species id="s_0106" name="ATP[cytoplasm]" speciesType="t_0106" compartment="c_01">
			</species>
			<species id="s_0107" name="bALA[cytoplasm]" speciesType="t_0107" compartment="c_01">
			</species>
			<species id="s_0108" name="bDG1P[cytoplasm]" speciesType="t_0108" compartment="c_01">
			</species>
			<species id="s_0109" name="bDG6P[cytoplasm]" speciesType="t_0109" compartment="c_01">
			</species>
			<species id="s_0110" name="bDGLC[cytoplasm]" speciesType="t_0110" compartment="c_01">
			</species>
			<species id="s_0111" name="BETA-KETO-C22-ACYL-ACP[cytoplasm]" speciesType="t_0111" compartment="c_01">
			</species>
			<species id="s_0112" name="BIOMASS[cytoplasm]" speciesType="t_0112" compartment="c_01">
			</species>
			<species id="s_0113" name="BIOTIN[cytoplasm]" speciesType="t_0113" compartment="c_01">
			</species>
			<species id="s_0114" name="BIOTIN-BCCP[cytoplasm]" speciesType="t_0114" compartment="c_01">
			</species>
			<species id="s_0115" name="BIOTIN-CO2[cytoplasm]" speciesType="t_0115" compartment="c_01">
			</species>
			<species id="s_0116" name="(n-1)POLYP[cytoplasm]" speciesType="t_0116" compartment="c_01">
			</species>
			<species id="s_0117" name="(n)POLYP[cytoplasm]" speciesType="t_0117" compartment="c_01">
			</species>
			<species id="s_0118" name="BUTANOYL-COA[cytoplasm]" speciesType="t_0118" compartment="c_01">
			</species>
			<species id="s_0119" name="C78-3-OXY-MYCOLATE-ENZ[cytoplasm]" speciesType="t_0119" compartment="c_01">
			</species>
			<species id="s_0120" name="C78MYCOLATE-ENZ[cytoplasm]" speciesType="t_0120" compartment="c_01">
			</species>
			<species id="s_0121" name="C78MYCOLATE-PP[cytoplasm]" speciesType="t_0121" compartment="c_01">
			</species>
			<species id="s_0122" name="CAASP[cytoplasm]" speciesType="t_0122" compartment="c_01">
			</species>
			<species id="s_0123" name="CADA[cytoplasm]" speciesType="t_0123" compartment="c_01">
			</species>
			<species id="s_0124" name="CAIR[cytoplasm]" speciesType="t_0124" compartment="c_01">
			</species>
			<species id="s_0125" name="cAMP[cytoplasm]" speciesType="t_0125" compartment="c_01">
			</species>
			<species id="s_0126" name="CAP[cytoplasm]" speciesType="t_0126" compartment="c_01">
			</species>
			<species id="s_0127" name="CBHCAP[cytoplasm]" speciesType="t_0127" compartment="c_01">
			</species>
			<species id="s_0128" name="CDP[cytoplasm]" speciesType="t_0128" compartment="c_01">
			</species>
			<species id="s_0129" name="CDPDAG-TBA[cytoplasm]" speciesType="t_0129" compartment="c_01">
			</species>
			<species id="s_0130" name="CDPDG[cytoplasm]" speciesType="t_0130" compartment="c_01">
			</species>
			<species id="s_0131" name="CDPMDE[cytoplasm]" speciesType="t_0131" compartment="c_01">
			</species>
			<species id="s_0132" name="CELB[cytoplasm]" speciesType="t_0132" compartment="c_01">
			</species>
			<species id="s_0133" name="cGMP[cytoplasm]" speciesType="t_0133" compartment="c_01">
			</species>
			<species id="s_0134" name="CHOR[cytoplasm]" speciesType="t_0134" compartment="c_01">
			</species>
			<species id="s_0135" name="CISACONITATE[cytoplasm]" speciesType="t_0135" compartment="c_01">
			</species>
			<species id="s_0136" name="CIS-DELTA-13-ENOYL-C32-ACYL-ACP[cytoplasm]" speciesType="t_0136" compartment="c_01">
			</species>
			<species id="s_0137" name="CIS-DELTA-19-ENOYL-C38-ACYL-ACP[cytoplasm]" speciesType="t_0137" compartment="c_01">
			</species>
			<species id="s_0138" name="CIS-DELTA-2-19,31-ENOYL-C50-ACYL-ACP[cytoplasm]" speciesType="t_0138" compartment="c_01">
			</species>
			<species id="s_0139" name="CIS-DELTA-2-19,37-ENOYL-C56-ACYL-ACP[cytoplasm]" speciesType="t_0139" compartment="c_01">
			</species>
			<species id="s_0140" name="CIS-DELTA-2-3,15-ENOYL-C34-ACYL-ACP[cytoplasm]" speciesType="t_0140" compartment="c_01">
			</species>
			<species id="s_0141" name="CIS-DELTA-2-3,21-ENOYL-C40-ACYL-ACP[cytoplasm]" speciesType="t_0141" compartment="c_01">
			</species>
			<species id="s_0142" name="CIS-DELTA-37-ENOYL-DIMETHY-HYDROXY-C56-ACYL-ACP[cytoplasm]" speciesType="t_0142" compartment="c_01">
			</species>
			<species id="s_0143" name="CIS-DELTA-37-ENOYL-METHY-HYDROXY-C56-ACYL-ACP[cytoplasm]" speciesType="t_0143" compartment="c_01">
			</species>
			<species id="s_0144" name="CIS-DELTA-3-DODECANOYL-COA[cytoplasm]" speciesType="t_0144" compartment="c_01">
			</species>
			<species id="s_0145" name="CIS-DELTA-3-ENOYL-C22-ACYL-ACP[cytoplasm]" speciesType="t_0145" compartment="c_01">
			</species>
			<species id="s_0146" name="CIS-DELTA-5-TETRADECANOYL-COA[cytoplasm]" speciesType="t_0146" compartment="c_01">
			</species>
			<species id="s_0147" name="CIS-KETO-MEROACYL-ACP[cytoplasm]" speciesType="t_0147" compartment="c_01">
			</species>
			<species id="s_0148" name="CIS-METHOXY-MEROACYL-ACP[cytoplasm]" speciesType="t_0148" compartment="c_01">
			</species>
			<species id="s_0149" name="CIT[cytoplasm]" speciesType="t_0149" compartment="c_01">
			</species>
			<species id="s_0150" name="CITR[cytoplasm]" speciesType="t_0150" compartment="c_01">
			</species>
			<species id="s_0151" name="CL[cytoplasm]" speciesType="t_0151" compartment="c_01">
			</species>
			<species id="s_0152" name="CMP[cytoplasm]" speciesType="t_0152" compartment="c_01">
			</species>
			<species id="s_0153" name="CO2[cytoplasm]" speciesType="t_0153" compartment="c_01">
			</species>
			<species id="s_0154" name="COA[cytoplasm]" speciesType="t_0154" compartment="c_01">
			</species>
			<species id="s_0155" name="COB-I[cytoplasm]" speciesType="t_0155" compartment="c_01">
			</species>
			<species id="s_0156" name="COB-II[cytoplasm]" speciesType="t_0156" compartment="c_01">
			</species>
			<species id="s_0157" name="COB-III[cytoplasm]" speciesType="t_0157" compartment="c_01">
			</species>
			<species id="s_0158" name="COB-II-RINICACID-A-C-DIAMIDE[cytoplasm]" speciesType="t_0158" compartment="c_01">
			</species>
			<species id="s_0159" name="COB-I-RINICACID-A-C-DIAMIDE[cytoplasm]" speciesType="t_0159" compartment="c_01">
			</species>
			<species id="s_0160" name="CO-II[cytoplasm]" speciesType="t_0160" compartment="c_01">
			</species>
			<species id="s_0161" name="COPROPORPHYRINOGEN-III[cytoplasm]" speciesType="t_0161" compartment="c_01">
			</species>
			<species id="s_0162" name="CPAD5P[cytoplasm]" speciesType="t_0162" compartment="c_01">
			</species>
			<species id="s_0163" name="CTP[cytoplasm]" speciesType="t_0163" compartment="c_01">
			</species>
			<species id="s_0164" name="CYCLOPROPYL-MEROACYL-ACP[cytoplasm]" speciesType="t_0164" compartment="c_01">
			</species>
			<species id="s_0165" name="CYS[cytoplasm]" speciesType="t_0165" compartment="c_01">
			</species>
			<species id="s_0166" name="CYS-NG-INS[cytoplasm]" speciesType="t_0166" compartment="c_01">
			</species>
			<species id="s_0167" name="D-3-HYDROXY-C22-ACYL-ACP[cytoplasm]" speciesType="t_0167" compartment="c_01">
			</species>
			<species id="s_0168" name="D6PGC[cytoplasm]" speciesType="t_0168" compartment="c_01">
			</species>
			<species id="s_0169" name="D6PGL[cytoplasm]" speciesType="t_0169" compartment="c_01">
			</species>
			<species id="s_0170" name="D6RP5P[cytoplasm]" speciesType="t_0170" compartment="c_01">
			</species>
			<species id="s_0171" name="D8RL[cytoplasm]" speciesType="t_0171" compartment="c_01">
			</species>
			<species id="s_0172" name="DA[cytoplasm]" speciesType="t_0172" compartment="c_01">
			</species>
			<species id="s_0173" name="DADP[cytoplasm]" speciesType="t_0173" compartment="c_01">
			</species>
			<species id="s_0174" name="DAG[cytoplasm]" speciesType="t_0174" compartment="c_01">
			</species>
			<species id="s_0175" name="DALA[cytoplasm]" speciesType="t_0175" compartment="c_01">
			</species>
			<species id="s_0176" name="DAPIM[cytoplasm]" speciesType="t_0176" compartment="c_01">
			</species>
			<species id="s_0177" name="DATP[cytoplasm]" speciesType="t_0177" compartment="c_01">
			</species>
			<species id="s_0178" name="DB4P[cytoplasm]" speciesType="t_0178" compartment="c_01">
			</species>
			<species id="s_0179" name="DC[cytoplasm]" speciesType="t_0179" compartment="c_01">
			</species>
			<species id="s_0180" name="DCDP[cytoplasm]" speciesType="t_0180" compartment="c_01">
			</species>
			<species id="s_0181" name="DCMP[cytoplasm]" speciesType="t_0181" compartment="c_01">
			</species>
			<species id="s_0182" name="DCTP[cytoplasm]" speciesType="t_0182" compartment="c_01">
			</species>
			<species id="s_0183" name="DECANOATE[cytoplasm]" speciesType="t_0183" compartment="c_01">
			</species>
			<species id="s_0184" name="DECANOYL-COA[cytoplasm]" speciesType="t_0184" compartment="c_01">
			</species>
			<species id="s_0185" name="DETHIOBIOTIN[cytoplasm]" speciesType="t_0185" compartment="c_01">
			</species>
			<species id="s_0186" name="DGDP[cytoplasm]" speciesType="t_0186" compartment="c_01">
			</species>
			<species id="s_0187" name="DGLU[cytoplasm]" speciesType="t_0187" compartment="c_01">
			</species>
			<species id="s_0188" name="DGLYCERATE[cytoplasm]" speciesType="t_0188" compartment="c_01">
			</species>
			<species id="s_0189" name="DGMP[cytoplasm]" speciesType="t_0189" compartment="c_01">
			</species>
			<species id="s_0190" name="DGTP[cytoplasm]" speciesType="t_0190" compartment="c_01">
			</species>
			<species id="s_0191" name="DHAP[cytoplasm]" speciesType="t_0191" compartment="c_01">
			</species>
			<species id="s_0192" name="DHF[cytoplasm]" speciesType="t_0192" compartment="c_01">
			</species>
			<species id="s_0193" name="DHLIPOYLPROTEIN[cytoplasm]" speciesType="t_0193" compartment="c_01">
			</species>
			<species id="s_0194" name="DHMVA[cytoplasm]" speciesType="t_0194" compartment="c_01">
			</species>
			<species id="s_0195" name="DHN[cytoplasm]" speciesType="t_0195" compartment="c_01">
			</species>
			<species id="s_0196" name="DHP[cytoplasm]" speciesType="t_0196" compartment="c_01">
			</species>
			<species id="s_0197" name="DHPT[cytoplasm]" speciesType="t_0197" compartment="c_01">
			</species>
			<species id="s_0198" name="DHSK[cytoplasm]" speciesType="t_0198" compartment="c_01">
			</species>
			<species id="s_0199" name="DIACYLTREHALOSE[cytoplasm]" speciesType="t_0199" compartment="c_01">
			</species>
			<species id="s_0200" name="DIHYDRODIPICOLINATE[cytoplasm]" speciesType="t_0200" compartment="c_01">
			</species>
			<species id="s_0201" name="DIHYDROXYMETHYLPENTANOATE[cytoplasm]" speciesType="t_0201" compartment="c_01">
			</species>
			<species id="s_0202" name="DIM[cytoplasm]" speciesType="t_0202" compartment="c_01">
			</species>
			<species id="s_0203" name="DIM-CYTO[cytoplasm]" speciesType="t_0203" compartment="c_01">
			</species>
			<species id="s_0204" name="DIMGP[cytoplasm]" speciesType="t_0204" compartment="c_01">
			</species>
			<species id="s_0205" name="DIN[cytoplasm]" speciesType="t_0205" compartment="c_01">
			</species>
			<species id="s_0206" name="DLIPO[cytoplasm]" speciesType="t_0206" compartment="c_01">
			</species>
			<species id="s_0207" name="DMK[cytoplasm]" speciesType="t_0207" compartment="c_01">
			</species>
			<species id="s_0208" name="DMPP[cytoplasm]" speciesType="t_0208" compartment="c_01">
			</species>
			<species id="s_0209" name="DNA[cytoplasm]" speciesType="t_0209" compartment="c_01">
			</species>
			<species id="s_0210" name="DOCOSANOATE[cytoplasm]" speciesType="t_0210" compartment="c_01">
			</species>
			<species id="s_0211" name="DOCOSANOYL-ACP[cytoplasm]" speciesType="t_0211" compartment="c_01">
			</species>
			<species id="s_0212" name="DOCOSANOYL-COA[cytoplasm]" speciesType="t_0212" compartment="c_01">
			</species>
			<species id="s_0213" name="DODECANOATE[cytoplasm]" speciesType="t_0213" compartment="c_01">
			</species>
			<species id="s_0214" name="DODECANOYL-COA[cytoplasm]" speciesType="t_0214" compartment="c_01">
			</species>
			<species id="s_0215" name="DOROA[cytoplasm]" speciesType="t_0215" compartment="c_01">
			</species>
			<species id="s_0216" name="DPCOA[cytoplasm]" speciesType="t_0216" compartment="c_01">
			</species>
			<species id="s_0217" name="DPP[cytoplasm]" speciesType="t_0217" compartment="c_01">
			</species>
			<species id="s_0218" name="DPPPR[cytoplasm]" speciesType="t_0218" compartment="c_01">
			</species>
			<species id="s_0219" name="DPPR[cytoplasm]" speciesType="t_0219" compartment="c_01">
			</species>
			<species id="s_0220" name="DQT[cytoplasm]" speciesType="t_0220" compartment="c_01">
			</species>
			<species id="s_0221" name="DR1P[cytoplasm]" speciesType="t_0221" compartment="c_01">
			</species>
			<species id="s_0222" name="DR5P[cytoplasm]" speciesType="t_0222" compartment="c_01">
			</species>
			<species id="s_0223" name="DT[cytoplasm]" speciesType="t_0223" compartment="c_01">
			</species>
			<species id="s_0224" name="DTDP[cytoplasm]" speciesType="t_0224" compartment="c_01">
			</species>
			<species id="s_0225" name="DTDP4DH6DGLC[cytoplasm]" speciesType="t_0225" compartment="c_01">
			</species>
			<species id="s_0226" name="DTDP4DH6DMAN[cytoplasm]" speciesType="t_0226" compartment="c_01">
			</species>
			<species id="s_0227" name="DTDPGLC[cytoplasm]" speciesType="t_0227" compartment="c_01">
			</species>
			<species id="s_0228" name="DTDPRHAM[cytoplasm]" speciesType="t_0228" compartment="c_01">
			</species>
			<species id="s_0229" name="DTMP[cytoplasm]" speciesType="t_0229" compartment="c_01">
			</species>
			<species id="s_0230" name="DTTP[cytoplasm]" speciesType="t_0230" compartment="c_01">
			</species>
			<species id="s_0231" name="DU[cytoplasm]" speciesType="t_0231" compartment="c_01">
			</species>
			<species id="s_0232" name="DUDP[cytoplasm]" speciesType="t_0232" compartment="c_01">
			</species>
			<species id="s_0233" name="DUMP[cytoplasm]" speciesType="t_0233" compartment="c_01">
			</species>
			<species id="s_0234" name="DUTP[cytoplasm]" speciesType="t_0234" compartment="c_01">
			</species>
			<species id="s_0235" name="DX5P[cytoplasm]" speciesType="t_0235" compartment="c_01">
			</species>
			<species id="s_0236" name="E4P[cytoplasm]" speciesType="t_0236" compartment="c_01">
			</species>
			<species id="s_0237" name="EICOSANOATE[cytoplasm]" speciesType="t_0237" compartment="c_01">
			</species>
			<species id="s_0238" name="EICOSANOYL-ACP[cytoplasm]" speciesType="t_0238" compartment="c_01">
			</species>
			<species id="s_0239" name="EICOSANOYL-COA[cytoplasm]" speciesType="t_0239" compartment="c_01">
			</species>
			<species id="s_0240" name="ELECTROPHILE-X[cytoplasm]" speciesType="t_0240" compartment="c_01">
			</species>
			<species id="s_0241" name="ETH[cytoplasm]" speciesType="t_0241" compartment="c_01">
			</species>
			<species id="s_0242" name="F1P[cytoplasm]" speciesType="t_0242" compartment="c_01">
			</species>
			<species id="s_0243" name="F420[cytoplasm]" speciesType="t_0243" compartment="c_01">
			</species>
			<species id="s_0244" name="F420-0[cytoplasm]" speciesType="t_0244" compartment="c_01">
			</species>
			<species id="s_0245" name="F6P[cytoplasm]" speciesType="t_0245" compartment="c_01">
			</species>
			<species id="s_0246" name="FAD[cytoplasm]" speciesType="t_0246" compartment="c_01">
			</species>
			<species id="s_0247" name="FADH2[cytoplasm]" speciesType="t_0247" compartment="c_01">
			</species>
			<species id="s_0248" name="FDP[cytoplasm]" speciesType="t_0248" compartment="c_01">
			</species>
			<species id="s_0249" name="FE2[cytoplasm]" speciesType="t_0249" compartment="c_01">
			</species>
			<species id="s_0250" name="FE3[cytoplasm]" speciesType="t_0250" compartment="c_01">
			</species>
			<species id="s_0251" name="FERI[cytoplasm]" speciesType="t_0251" compartment="c_01">
			</species>
			<species id="s_0252" name="FERO[cytoplasm]" speciesType="t_0252" compartment="c_01">
			</species>
			<species id="s_0253" name="FGAM[cytoplasm]" speciesType="t_0253" compartment="c_01">
			</species>
			<species id="s_0254" name="FGAR[cytoplasm]" speciesType="t_0254" compartment="c_01">
			</species>
			<species id="s_0255" name="FMN[cytoplasm]" speciesType="t_0255" compartment="c_01">
			</species>
			<species id="s_0256" name="FO[cytoplasm]" speciesType="t_0256" compartment="c_01">
			</species>
			<species id="s_0257" name="FOR[cytoplasm]" speciesType="t_0257" compartment="c_01">
			</species>
			<species id="s_0258" name="FPP[cytoplasm]" speciesType="t_0258" compartment="c_01">
			</species>
			<species id="s_0259" name="FRU[cytoplasm]" speciesType="t_0259" compartment="c_01">
			</species>
			<species id="s_0260" name="FTHF[cytoplasm]" speciesType="t_0260" compartment="c_01">
			</species>
			<species id="s_0261" name="FUACAC[cytoplasm]" speciesType="t_0261" compartment="c_01">
			</species>
			<species id="s_0262" name="FUM[cytoplasm]" speciesType="t_0262" compartment="c_01">
			</species>
			<species id="s_0263" name="G1P[cytoplasm]" speciesType="t_0263" compartment="c_01">
			</species>
			<species id="s_0264" name="G3P[cytoplasm]" speciesType="t_0264" compartment="c_01">
			</species>
			<species id="s_0265" name="G6P[cytoplasm]" speciesType="t_0265" compartment="c_01">
			</species>
			<species id="s_0266" name="GA1P[cytoplasm]" speciesType="t_0266" compartment="c_01">
			</species>
			<species id="s_0267" name="GA6P[cytoplasm]" speciesType="t_0267" compartment="c_01">
			</species>
			<species id="s_0268" name="GABA[cytoplasm]" speciesType="t_0268" compartment="c_01">
			</species>
			<species id="s_0269" name="GAL1P[cytoplasm]" speciesType="t_0269" compartment="c_01">
			</species>
			<species id="s_0270" name="GALACTANDPP[cytoplasm]" speciesType="t_0270" compartment="c_01">
			</species>
			<species id="s_0271" name="GAR[cytoplasm]" speciesType="t_0271" compartment="c_01">
			</species>
			<species id="s_0272" name="GDP[cytoplasm]" speciesType="t_0272" compartment="c_01">
			</species>
			<species id="s_0273" name="GDPDHDOGAL[cytoplasm]" speciesType="t_0273" compartment="c_01">
			</species>
			<species id="s_0274" name="GDPDHDOMAN[cytoplasm]" speciesType="t_0274" compartment="c_01">
			</species>
			<species id="s_0275" name="GDPFUC[cytoplasm]" speciesType="t_0275" compartment="c_01">
			</species>
			<species id="s_0276" name="GDPMAN[cytoplasm]" speciesType="t_0276" compartment="c_01">
			</species>
			<species id="s_0277" name="GGPP[cytoplasm]" speciesType="t_0277" compartment="c_01">
			</species>
			<species id="s_0278" name="GL[cytoplasm]" speciesType="t_0278" compartment="c_01">
			</species>
			<species id="s_0279" name="GL3P[cytoplasm]" speciesType="t_0279" compartment="c_01">
			</species>
			<species id="s_0280" name="GLAC[cytoplasm]" speciesType="t_0280" compartment="c_01">
			</species>
			<species id="s_0281" name="GLAL[cytoplasm]" speciesType="t_0281" compartment="c_01">
			</species>
			<species id="s_0282" name="GLC[cytoplasm]" speciesType="t_0282" compartment="c_01">
			</species>
			<species id="s_0283" name="GLN[cytoplasm]" speciesType="t_0283" compartment="c_01">
			</species>
			<species id="s_0284" name="GLU[cytoplasm]" speciesType="t_0284" compartment="c_01">
			</species>
			<species id="s_0285" name="GLU1SEMIALD[cytoplasm]" speciesType="t_0285" compartment="c_01">
			</species>
			<species id="s_0286" name="GLUC[cytoplasm]" speciesType="t_0286" compartment="c_01">
			</species>
			<species id="s_0287" name="GLUCAN[cytoplasm]" speciesType="t_0287" compartment="c_01">
			</species>
			<species id="s_0288" name="GLUGSAL[cytoplasm]" speciesType="t_0288" compartment="c_01">
			</species>
			<species id="s_0289" name="GLUP[cytoplasm]" speciesType="t_0289" compartment="c_01">
			</species>
			<species id="s_0290" name="GLX[cytoplasm]" speciesType="t_0290" compartment="c_01">
			</species>
			<species id="s_0291" name="GLY[cytoplasm]" speciesType="t_0291" compartment="c_01">
			</species>
			<species id="s_0292" name="GLYCOLATE[cytoplasm]" speciesType="t_0292" compartment="c_01">
			</species>
			<species id="s_0293" name="GMP[cytoplasm]" speciesType="t_0293" compartment="c_01">
			</species>
			<species id="s_0294" name="GN[cytoplasm]" speciesType="t_0294" compartment="c_01">
			</species>
			<species id="s_0295" name="GPP[cytoplasm]" speciesType="t_0295" compartment="c_01">
			</species>
			<species id="s_0296" name="GSN[cytoplasm]" speciesType="t_0296" compartment="c_01">
			</species>
			<species id="s_0297" name="GTP[cytoplasm]" speciesType="t_0297" compartment="c_01">
			</species>
			<species id="s_0298" name="H[cytoplasm]" speciesType="t_0298" compartment="c_01">
			</species>
			<species id="s_0299" name="H2O2[cytoplasm]" speciesType="t_0299" compartment="c_01">
			</species>
			<species id="s_0300" name="H2S[cytoplasm]" speciesType="t_0300" compartment="c_01">
			</species>
			<species id="s_0301" name="H2SO3[cytoplasm]" speciesType="t_0301" compartment="c_01">
			</species>
			<species id="s_0302" name="H2X[cytoplasm]" speciesType="t_0302" compartment="c_01">
			</species>
			<species id="s_0303" name="HBA[cytoplasm]" speciesType="t_0303" compartment="c_01">
			</species>
			<species id="s_0304" name="HCO3[cytoplasm]" speciesType="t_0304" compartment="c_01">
			</species>
			<species id="s_0305" name="HCYS[cytoplasm]" speciesType="t_0305" compartment="c_01">
			</species>
			<species id="s_0306" name="HEME-FE2[cytoplasm]" speciesType="t_0306" compartment="c_01">
			</species>
			<species id="s_0307" name="HEME-FE3[cytoplasm]" speciesType="t_0307" compartment="c_01">
			</species>
			<species id="s_0308" name="HEMT[cytoplasm]" speciesType="t_0308" compartment="c_01">
			</species>
			<species id="s_0309" name="HEPPP[cytoplasm]" speciesType="t_0309" compartment="c_01">
			</species>
			<species id="s_0310" name="HEPTADECANOATE[cytoplasm]" speciesType="t_0310" compartment="c_01">
			</species>
			<species id="s_0311" name="HEPTADECANOYL-ACP[cytoplasm]" speciesType="t_0311" compartment="c_01">
			</species>
			<species id="s_0312" name="HEPTADECANOYL-COA[cytoplasm]" speciesType="t_0312" compartment="c_01">
			</species>
			<species id="s_0313" name="HEPTANOYL-COA[cytoplasm]" speciesType="t_0313" compartment="c_01">
			</species>
			<species id="s_0314" name="HEXACOSANOATE[cytoplasm]" speciesType="t_0314" compartment="c_01">
			</species>
			<species id="s_0315" name="HEXACOSANOYL-ACP[cytoplasm]" speciesType="t_0315" compartment="c_01">
			</species>
			<species id="s_0316" name="HEXACOSANOYL-COA[cytoplasm]" speciesType="t_0316" compartment="c_01">
			</species>
			<species id="s_0317" name="HEXACOSANOYL-COA-CO2[cytoplasm]" speciesType="t_0317" compartment="c_01">
			</species>
			<species id="s_0318" name="HEXADECANOATE[cytoplasm]" speciesType="t_0318" compartment="c_01">
			</species>
			<species id="s_0319" name="HEXADECANOYL-ACP[cytoplasm]" speciesType="t_0319" compartment="c_01">
			</species>
			<species id="s_0320" name="HEXADECANOYL-COA[cytoplasm]" speciesType="t_0320" compartment="c_01">
			</species>
			<species id="s_0321" name="HEXADECANOYL-MAS[cytoplasm]" speciesType="t_0321" compartment="c_01">
			</species>
			<species id="s_0322" name="HEXANOATE[cytoplasm]" speciesType="t_0322" compartment="c_01">
			</species>
			<species id="s_0323" name="HEXANOYL-ACP[cytoplasm]" speciesType="t_0323" compartment="c_01">
			</species>
			<species id="s_0324" name="HEXANOYL-COA[cytoplasm]" speciesType="t_0324" compartment="c_01">
			</species>
			<species id="s_0325" name="HIBUT[cytoplasm]" speciesType="t_0325" compartment="c_01">
			</species>
			<species id="s_0326" name="HIBUTCOA[cytoplasm]" speciesType="t_0326" compartment="c_01">
			</species>
			<species id="s_0327" name="HIS[cytoplasm]" speciesType="t_0327" compartment="c_01">
			</species>
			<species id="s_0328" name="HISOL[cytoplasm]" speciesType="t_0328" compartment="c_01">
			</species>
			<species id="s_0329" name="HISOLP[cytoplasm]" speciesType="t_0329" compartment="c_01">
			</species>
			<species id="s_0330" name="HMB4PP[cytoplasm]" speciesType="t_0330" compartment="c_01">
			</species>
			<species id="s_0331" name="HMBUTCOA[cytoplasm]" speciesType="t_0331" compartment="c_01">
			</species>
			<species id="s_0332" name="HMGLUTCOA[cytoplasm]" speciesType="t_0332" compartment="c_01">
			</species>
			<species id="s_0333" name="HOMOGEN[cytoplasm]" speciesType="t_0333" compartment="c_01">
			</species>
			<species id="s_0334" name="HPPP[cytoplasm]" speciesType="t_0334" compartment="c_01">
			</species>
			<species id="s_0335" name="HSER[cytoplasm]" speciesType="t_0335" compartment="c_01">
			</species>
			<species id="s_0336" name="HYDROGENOBYRINATE[cytoplasm]" speciesType="t_0336" compartment="c_01">
			</species>
			<species id="s_0337" name="HYDROGENOBYRINATE-A-C-DIAMIDE[cytoplasm]" speciesType="t_0337" compartment="c_01">
			</species>
			<species id="s_0338" name="HYDROXYAKG[cytoplasm]" speciesType="t_0338" compartment="c_01">
			</species>
			<species id="s_0339" name="HYDROXYGLU[cytoplasm]" speciesType="t_0339" compartment="c_01">
			</species>
			<species id="s_0340" name="HYDROXYMETHYLBILANE[cytoplasm]" speciesType="t_0340" compartment="c_01">
			</species>
			<species id="s_0341" name="HYDROXYPHTHIOCERANOYL-COA[cytoplasm]" speciesType="t_0341" compartment="c_01">
			</species>
			<species id="s_0342" name="HYXN[cytoplasm]" speciesType="t_0342" compartment="c_01">
			</species>
			<species id="s_0343" name="IBUTCOA[cytoplasm]" speciesType="t_0343" compartment="c_01">
			</species>
			<species id="s_0344" name="IBUTLIPO[cytoplasm]" speciesType="t_0344" compartment="c_01">
			</species>
			<species id="s_0345" name="ICHOR[cytoplasm]" speciesType="t_0345" compartment="c_01">
			</species>
			<species id="s_0346" name="ICIT[cytoplasm]" speciesType="t_0346" compartment="c_01">
			</species>
			<species id="s_0347" name="IGP[cytoplasm]" speciesType="t_0347" compartment="c_01">
			</species>
			<species id="s_0348" name="ILE[cytoplasm]" speciesType="t_0348" compartment="c_01">
			</species>
			<species id="s_0349" name="IMACP[cytoplasm]" speciesType="t_0349" compartment="c_01">
			</species>
			<species id="s_0350" name="IMP[cytoplasm]" speciesType="t_0350" compartment="c_01">
			</species>
			<species id="s_0351" name="INS[cytoplasm]" speciesType="t_0351" compartment="c_01">
			</species>
			<species id="s_0352" name="IP[cytoplasm]" speciesType="t_0352" compartment="c_01">
			</species>
			<species id="s_0353" name="IPP[cytoplasm]" speciesType="t_0353" compartment="c_01">
			</species>
			<species id="s_0354" name="IPPMAL[cytoplasm]" speciesType="t_0354" compartment="c_01">
			</species>
			<species id="s_0355" name="ISUCC[cytoplasm]" speciesType="t_0355" compartment="c_01">
			</species>
			<species id="s_0356" name="LAC[cytoplasm]" speciesType="t_0356" compartment="c_01">
			</species>
			<species id="s_0357" name="LAM[cytoplasm]" speciesType="t_0357" compartment="c_01">
			</species>
			<species id="s_0358" name="LEU[cytoplasm]" speciesType="t_0358" compartment="c_01">
			</species>
			<species id="s_0359" name="LIPID1[cytoplasm]" speciesType="t_0359" compartment="c_01">
			</species>
			<species id="s_0360" name="LIPID2[cytoplasm]" speciesType="t_0360" compartment="c_01">
			</species>
			<species id="s_0361" name="LIPID2-AMIDATED[cytoplasm]" speciesType="t_0361" compartment="c_01">
			</species>
			<species id="s_0362" name="LIPO[cytoplasm]" speciesType="t_0362" compartment="c_01">
			</species>
			<species id="s_0363" name="LIPOYLPROTEIN[cytoplasm]" speciesType="t_0363" compartment="c_01">
			</species>
			<species id="s_0364" name="LLAC[cytoplasm]" speciesType="t_0364" compartment="c_01">
			</species>
			<species id="s_0365" name="LLCT[cytoplasm]" speciesType="t_0365" compartment="c_01">
			</species>
			<species id="s_0366" name="LM[cytoplasm]" speciesType="t_0366" compartment="c_01">
			</species>
			<species id="s_0367" name="LPPG[cytoplasm]" speciesType="t_0367" compartment="c_01">
			</species>
			<species id="s_0368" name="LYS[cytoplasm]" speciesType="t_0368" compartment="c_01">
			</species>
			<species id="s_0369" name="MAACCOA[cytoplasm]" speciesType="t_0369" compartment="c_01">
			</species>
			<species id="s_0370" name="MACAC[cytoplasm]" speciesType="t_0370" compartment="c_01">
			</species>
			<species id="s_0371" name="MACRCOA[cytoplasm]" speciesType="t_0371" compartment="c_01">
			</species>
			<species id="s_0372" name="MAG[cytoplasm]" speciesType="t_0372" compartment="c_01">
			</species>
			<species id="s_0373" name="MAHMPPP[cytoplasm]" speciesType="t_0373" compartment="c_01">
			</species>
			<species id="s_0374" name="MAL[cytoplasm]" speciesType="t_0374" compartment="c_01">
			</species>
			<species id="s_0375" name="MALACP[cytoplasm]" speciesType="t_0375" compartment="c_01">
			</species>
			<species id="s_0376" name="MALCOA[cytoplasm]" speciesType="t_0376" compartment="c_01">
			</species>
			<species id="s_0377" name="MAN[cytoplasm]" speciesType="t_0377" compartment="c_01">
			</species>
			<species id="s_0378" name="MAN1P[cytoplasm]" speciesType="t_0378" compartment="c_01">
			</species>
			<species id="s_0379" name="MAN6P[cytoplasm]" speciesType="t_0379" compartment="c_01">
			</species>
			<species id="s_0380" name="MAPC[cytoplasm]" speciesType="t_0380" compartment="c_01">
			</species>
			<species id="s_0381" name="MAS[cytoplasm]" speciesType="t_0381" compartment="c_01">
			</species>
			<species id="s_0382" name="MBT[cytoplasm]" speciesType="t_0382" compartment="c_01">
			</species>
			<species id="s_0383" name="MBT-HOLO[cytoplasm]" speciesType="t_0383" compartment="c_01">
			</species>
			<species id="s_0384" name="MBTA-SAL[cytoplasm]" speciesType="t_0384" compartment="c_01">
			</species>
			<species id="s_0385" name="MBTB-SER[cytoplasm]" speciesType="t_0385" compartment="c_01">
			</species>
			<species id="s_0386" name="MBTCD-HBA[cytoplasm]" speciesType="t_0386" compartment="c_01">
			</species>
			<species id="s_0387" name="MBTE-LYS[cytoplasm]" speciesType="t_0387" compartment="c_01">
			</species>
			<species id="s_0388" name="MBTF-LYS[cytoplasm]" speciesType="t_0388" compartment="c_01">
			</species>
			<species id="s_0389" name="MBTSEC[cytoplasm]" speciesType="t_0389" compartment="c_01">
			</species>
			<species id="s_0390" name="MBTWALL[cytoplasm]" speciesType="t_0390" compartment="c_01">
			</species>
			<species id="s_0391" name="MDAPIM[cytoplasm]" speciesType="t_0391" compartment="c_01">
			</species>
			<species id="s_0392" name="MDE4P[cytoplasm]" speciesType="t_0392" compartment="c_01">
			</species>
			<species id="s_0393" name="MDECPP[cytoplasm]" speciesType="t_0393" compartment="c_01">
			</species>
			<species id="s_0394" name="MEROACYL-AMP[cytoplasm]" speciesType="t_0394" compartment="c_01">
			</species>
			<species id="s_0395" name="MET[cytoplasm]" speciesType="t_0395" compartment="c_01">
			</species>
			<species id="s_0396" name="METHF[cytoplasm]" speciesType="t_0396" compartment="c_01">
			</species>
			<species id="s_0397" name="METHYMALONATE[cytoplasm]" speciesType="t_0397" compartment="c_01">
			</species>
			<species id="s_0398" name="METTHF[cytoplasm]" speciesType="t_0398" compartment="c_01">
			</species>
			<species id="s_0399" name="MGLUTCOA[cytoplasm]" speciesType="t_0399" compartment="c_01">
			</species>
			<species id="s_0400" name="MI[cytoplasm]" speciesType="t_0400" compartment="c_01">
			</species>
			<species id="s_0401" name="MK[cytoplasm]" speciesType="t_0401" compartment="c_01">
			</species>
			<species id="s_0402" name="MKH2[cytoplasm]" speciesType="t_0402" compartment="c_01">
			</species>
			<species id="s_0403" name="MLT[cytoplasm]" speciesType="t_0403" compartment="c_01">
			</species>
			<species id="s_0404" name="MO2[cytoplasm]" speciesType="t_0404" compartment="c_01">
			</species>
			<species id="s_0405" name="MOAD-COOH[cytoplasm]" speciesType="t_0405" compartment="c_01">
			</species>
			<species id="s_0406" name="MOAD-COSH[cytoplasm]" speciesType="t_0406" compartment="c_01">
			</species>
			<species id="s_0407" name="MOLYBDENUM-CO[cytoplasm]" speciesType="t_0407" compartment="c_01">
			</species>
			<species id="s_0408" name="MOLYBDOPTERIN[cytoplasm]" speciesType="t_0408" compartment="c_01">
			</species>
			<species id="s_0409" name="MOLYBDOPTERIN-GDP[cytoplasm]" speciesType="t_0409" compartment="c_01">
			</species>
			<species id="s_0410" name="MOP[cytoplasm]" speciesType="t_0410" compartment="c_01">
			</species>
			<species id="s_0411" name="MPD[cytoplasm]" speciesType="t_0411" compartment="c_01">
			</species>
			<species id="s_0412" name="MPET[cytoplasm]" speciesType="t_0412" compartment="c_01">
			</species>
			<species id="s_0413" name="MTHF[cytoplasm]" speciesType="t_0413" compartment="c_01">
			</species>
			<species id="s_0414" name="MTR1P[cytoplasm]" speciesType="t_0414" compartment="c_01">
			</species>
			<species id="s_0415" name="MYCOCEROSOYL-MAS[cytoplasm]" speciesType="t_0415" compartment="c_01">
			</species>
			<species id="s_0416" name="MYCOLIPANOIC-ACP[cytoplasm]" speciesType="t_0416" compartment="c_01">
			</species>
			<species id="s_0417" name="MYCOLIPDIENOYL-ACP[cytoplasm]" speciesType="t_0417" compartment="c_01">
			</species>
			<species id="s_0418" name="MYCOLIPENOYL-ACP[cytoplasm]" speciesType="t_0418" compartment="c_01">
			</species>
			<species id="s_0419" name="MYCOSIDE_B[cytoplasm]" speciesType="t_0419" compartment="c_01">
			</species>
			<species id="s_0420" name="MYCOTHIOL[cytoplasm]" speciesType="t_0420" compartment="c_01">
			</species>
			<species id="s_0421" name="MYCOTHIOL-S-CONJUGATE[cytoplasm]" speciesType="t_0421" compartment="c_01">
			</species>
			<species id="s_0422" name="N-ACETYL-S-CONJUGATE[cytoplasm]" speciesType="t_0422" compartment="c_01">
			</species>
			<species id="s_0423" name="NAAD[cytoplasm]" speciesType="t_0423" compartment="c_01">
			</species>
			<species id="s_0424" name="NAC[cytoplasm]" speciesType="t_0424" compartment="c_01">
			</species>
			<species id="s_0425" name="NACD[cytoplasm]" speciesType="t_0425" compartment="c_01">
			</species>
			<species id="s_0426" name="NACN[cytoplasm]" speciesType="t_0426" compartment="c_01">
			</species>
			<species id="s_0427" name="NAD[cytoplasm]" speciesType="t_0427" compartment="c_01">
			</species>
			<species id="s_0428" name="NADH[cytoplasm]" speciesType="t_0428" compartment="c_01">
			</species>
			<species id="s_0429" name="NADP[cytoplasm]" speciesType="t_0429" compartment="c_01">
			</species>
			<species id="s_0430" name="NADPH[cytoplasm]" speciesType="t_0430" compartment="c_01">
			</species>
			<species id="s_0431" name="NAGA1P[cytoplasm]" speciesType="t_0431" compartment="c_01">
			</species>
			<species id="s_0432" name="NAGDPP[cytoplasm]" speciesType="t_0432" compartment="c_01">
			</species>
			<species id="s_0433" name="NAG-INS[cytoplasm]" speciesType="t_0433" compartment="c_01">
			</species>
			<species id="s_0434" name="NAGLU[cytoplasm]" speciesType="t_0434" compartment="c_01">
			</species>
			<species id="s_0435" name="NAGLUP[cytoplasm]" speciesType="t_0435" compartment="c_01">
			</species>
			<species id="s_0436" name="NAGLUS[cytoplasm]" speciesType="t_0436" compartment="c_01">
			</species>
			<species id="s_0437" name="NAM[cytoplasm]" speciesType="t_0437" compartment="c_01">
			</species>
			<species id="s_0438" name="NAMD[cytoplasm]" speciesType="t_0438" compartment="c_01">
			</species>
			<species id="s_0439" name="NAMN[cytoplasm]" speciesType="t_0439" compartment="c_01">
			</species>
			<species id="s_0440" name="NAORN[cytoplasm]" speciesType="t_0440" compartment="c_01">
			</species>
			<species id="s_0441" name="NG-INS[cytoplasm]" speciesType="t_0441" compartment="c_01">
			</species>
			<species id="s_0442" name="NH3[cytoplasm]" speciesType="t_0442" compartment="c_01">
			</species>
			<species id="s_0443" name="NO2[cytoplasm]" speciesType="t_0443" compartment="c_01">
			</species>
			<species id="s_0444" name="NO3[cytoplasm]" speciesType="t_0444" compartment="c_01">
			</species>
			<species id="s_0445" name="NONADECANOATE[cytoplasm]" speciesType="t_0445" compartment="c_01">
			</species>
			<species id="s_0446" name="NONADECANOYL-ACP[cytoplasm]" speciesType="t_0446" compartment="c_01">
			</species>
			<species id="s_0447" name="NONADECANOYL-COA[cytoplasm]" speciesType="t_0447" compartment="c_01">
			</species>
			<species id="s_0448" name="NONANOYL-COA[cytoplasm]" speciesType="t_0448" compartment="c_01">
			</species>
			<species id="s_0449" name="NPP[cytoplasm]" speciesType="t_0449" compartment="c_01">
			</species>
			<species id="s_0450" name="NPRAN[cytoplasm]" speciesType="t_0450" compartment="c_01">
			</species>
			<species id="s_0451" name="O2[cytoplasm]" speciesType="t_0451" compartment="c_01">
			</species>
			<species id="s_0452" name="OA[cytoplasm]" speciesType="t_0452" compartment="c_01">
			</species>
			<species id="s_0453" name="OAHSER[cytoplasm]" speciesType="t_0453" compartment="c_01">
			</species>
			<species id="s_0454" name="OBUT[cytoplasm]" speciesType="t_0454" compartment="c_01">
			</species>
			<species id="s_0455" name="OCTACOSANOYL-ACP[cytoplasm]" speciesType="t_0455" compartment="c_01">
			</species>
			<species id="s_0456" name="OCTACOSANOYL-COA[cytoplasm]" speciesType="t_0456" compartment="c_01">
			</species>
			<species id="s_0457" name="OCTADECANOATE[cytoplasm]" speciesType="t_0457" compartment="c_01">
			</species>
			<species id="s_0458" name="OCTADECANOYL-ACP[cytoplasm]" speciesType="t_0458" compartment="c_01">
			</species>
			<species id="s_0459" name="OCTADECANOYL-COA[cytoplasm]" speciesType="t_0459" compartment="c_01">
			</species>
			<species id="s_0460" name="OCTANOYL-COA[cytoplasm]" speciesType="t_0460" compartment="c_01">
			</species>
			<species id="s_0461" name="OCTANOYL-ACP[cytoplasm]" speciesType="t_0461" compartment="c_01">
			</species>
			<species id="s_0462" name="OICAP[cytoplasm]" speciesType="t_0462" compartment="c_01">
			</species>
			<species id="s_0463" name="OMP[cytoplasm]" speciesType="t_0463" compartment="c_01">
			</species>
			<species id="s_0464" name="OMVAL[cytoplasm]" speciesType="t_0464" compartment="c_01">
			</species>
			<species id="s_0465" name="OPP[cytoplasm]" speciesType="t_0465" compartment="c_01">
			</species>
			<species id="s_0466" name="ORN[cytoplasm]" speciesType="t_0466" compartment="c_01">
			</species>
			<species id="s_0467" name="OROA[cytoplasm]" speciesType="t_0467" compartment="c_01">
			</species>
			<species id="s_0468" name="OSB[cytoplasm]" speciesType="t_0468" compartment="c_01">
			</species>
			<species id="s_0469" name="OSBCOA[cytoplasm]" speciesType="t_0469" compartment="c_01">
			</species>
			<species id="s_0470" name="OSLHSER[cytoplasm]" speciesType="t_0470" compartment="c_01">
			</species>
			<species id="s_0471" name="OTHIO[cytoplasm]" speciesType="t_0471" compartment="c_01">
			</species>
			<species id="s_0472" name="OXOMETHYLPENTANOATE[cytoplasm]" speciesType="t_0472" compartment="c_01">
			</species>
			<species id="s_0473" name="P5C[cytoplasm]" speciesType="t_0473" compartment="c_01">
			</species>
			<species id="s_0474" name="PA[cytoplasm]" speciesType="t_0474" compartment="c_01">
			</species>
			<species id="s_0475" name="PABA[cytoplasm]" speciesType="t_0475" compartment="c_01">
			</species>
			<species id="s_0476" name="PANT[cytoplasm]" speciesType="t_0476" compartment="c_01">
			</species>
			<species id="s_0477" name="PAP[cytoplasm]" speciesType="t_0477" compartment="c_01">
			</species>
			<species id="s_0478" name="PAPS[cytoplasm]" speciesType="t_0478" compartment="c_01">
			</species>
			<species id="s_0479" name="PA-TBA[cytoplasm]" speciesType="t_0479" compartment="c_01">
			</species>
			<species id="s_0480" name="PE[cytoplasm]" speciesType="t_0480" compartment="c_01">
			</species>
			<species id="s_0481" name="PENTADECANOATE[cytoplasm]" speciesType="t_0481" compartment="c_01">
			</species>
			<species id="s_0482" name="PENTADECANOYL-ACP[cytoplasm]" speciesType="t_0482" compartment="c_01">
			</species>
			<species id="s_0483" name="PENTADECANOYL-COA[cytoplasm]" speciesType="t_0483" compartment="c_01">
			</species>
			<species id="s_0484" name="PENTA-METHYL-TRICONTANOYL[cytoplasm]" speciesType="t_0484" compartment="c_01">
			</species>
			<species id="s_0485" name="PENTA-METHYL-TRICONTANOYL-COA[cytoplasm]" speciesType="t_0485" compartment="c_01">
			</species>
			<species id="s_0486" name="PENTANOYL-COA[cytoplasm]" speciesType="t_0486" compartment="c_01">
			</species>
			<species id="s_0487" name="PEP[cytoplasm]" speciesType="t_0487" compartment="c_01">
			</species>
			<species id="s_0488" name="PEPTIDOGLYCAN[cytoplasm]" speciesType="t_0488" compartment="c_01">
			</species>
			<species id="s_0489" name="PG[cytoplasm]" speciesType="t_0489" compartment="c_01">
			</species>
			<species id="s_0490" name="PGL-TB[cytoplasm]" speciesType="t_0490" compartment="c_01">
			</species>
			<species id="s_0491" name="PGP[cytoplasm]" speciesType="t_0491" compartment="c_01">
			</species>
			<species id="s_0492" name="PHDIM[cytoplasm]" speciesType="t_0492" compartment="c_01">
			</species>
			<species id="s_0493" name="PHDIM-CYTO[cytoplasm]" speciesType="t_0493" compartment="c_01">
			</species>
			<species id="s_0494" name="PHDIMRHAM1[cytoplasm]" speciesType="t_0494" compartment="c_01">
			</species>
			<species id="s_0495" name="PHDIMRHAM2[cytoplasm]" speciesType="t_0495" compartment="c_01">
			</species>
			<species id="s_0496" name="PHE[cytoplasm]" speciesType="t_0496" compartment="c_01">
			</species>
			<species id="s_0497" name="PHEN[cytoplasm]" speciesType="t_0497" compartment="c_01">
			</species>
			<species id="s_0498" name="PHENOLPHTHIODIOLONE-A[cytoplasm]" speciesType="t_0498" compartment="c_01">
			</species>
			<species id="s_0499" name="PHOSPHATIDYLCHOLINE[cytoplasm]" speciesType="t_0499" compartment="c_01">
			</species>
			<species id="s_0500" name="PHOSPHO-PENTA-METHYL-TRICONTANOYL-COA[cytoplasm]" speciesType="t_0500" compartment="c_01">
			</species>
			<species id="s_0501" name="PHP[cytoplasm]" speciesType="t_0501" compartment="c_01">
			</species>
			<species id="s_0502" name="PHPAA-COA[cytoplasm]" speciesType="t_0502" compartment="c_01">
			</species>
			<species id="s_0503" name="PHPYR[cytoplasm]" speciesType="t_0503" compartment="c_01">
			</species>
			<species id="s_0504" name="PHSER[cytoplasm]" speciesType="t_0504" compartment="c_01">
			</species>
			<species id="s_0505" name="PHTHIODIOLONE-A[cytoplasm]" speciesType="t_0505" compartment="c_01">
			</species>
			<species id="s_0506" name="PI[cytoplasm]" speciesType="t_0506" compartment="c_01">
			</species>
			<species id="s_0507" name="PIMELOYL-COA[cytoplasm]" speciesType="t_0507" compartment="c_01">
			</species>
			<species id="s_0508" name="PIMS[cytoplasm]" speciesType="t_0508" compartment="c_01">
			</species>
			<species id="s_0509" name="PI-TBA[cytoplasm]" speciesType="t_0509" compartment="c_01">
			</species>
			<species id="s_0510" name="P-L-GLX[cytoplasm]" speciesType="t_0510" compartment="c_01">
			</species>
			<species id="s_0511" name="PNTO[cytoplasm]" speciesType="t_0511" compartment="c_01">
			</species>
			<species id="s_0512" name="POLYACYLTREHALOSE[cytoplasm]" speciesType="t_0512" compartment="c_01">
			</species>
			<species id="s_0513" name="PORPHOBILILOGIN[cytoplasm]" speciesType="t_0513" compartment="c_01">
			</species>
			<species id="s_0514" name="ppGpp[cytoplasm]" speciesType="t_0514" compartment="c_01">
			</species>
			<species id="s_0515" name="PPI[cytoplasm]" speciesType="t_0515" compartment="c_01">
			</species>
			<species id="s_0516" name="PPM[cytoplasm]" speciesType="t_0516" compartment="c_01">
			</species>
			<species id="s_0517" name="PPPP[cytoplasm]" speciesType="t_0517" compartment="c_01">
			</species>
			<species id="s_0518" name="PPTC[cytoplasm]" speciesType="t_0518" compartment="c_01">
			</species>
			<species id="s_0519" name="PPTT[cytoplasm]" speciesType="t_0519" compartment="c_01">
			</species>
			<species id="s_0520" name="PRAM[cytoplasm]" speciesType="t_0520" compartment="c_01">
			</species>
			<species id="s_0521" name="PRBAMP[cytoplasm]" speciesType="t_0521" compartment="c_01">
			</species>
			<species id="s_0522" name="PRBATP[cytoplasm]" speciesType="t_0522" compartment="c_01">
			</species>
			<species id="s_0523" name="PRECORIN-2[cytoplasm]" speciesType="t_0523" compartment="c_01">
			</species>
			<species id="s_0524" name="PRECORIN-3A[cytoplasm]" speciesType="t_0524" compartment="c_01">
			</species>
			<species id="s_0525" name="PRECORIN-3B[cytoplasm]" speciesType="t_0525" compartment="c_01">
			</species>
			<species id="s_0526" name="PRECORIN-4B[cytoplasm]" speciesType="t_0526" compartment="c_01">
			</species>
			<species id="s_0527" name="PRECORIN-5[cytoplasm]" speciesType="t_0527" compartment="c_01">
			</species>
			<species id="s_0528" name="PRECORIN-6X[cytoplasm]" speciesType="t_0528" compartment="c_01">
			</species>
			<species id="s_0529" name="PRECORIN-6Y[cytoplasm]" speciesType="t_0529" compartment="c_01">
			</species>
			<species id="s_0530" name="PRECORIN-8X[cytoplasm]" speciesType="t_0530" compartment="c_01">
			</species>
			<species id="s_0531" name="PRECURSOR-Z[cytoplasm]" speciesType="t_0531" compartment="c_01">
			</species>
			<species id="s_0532" name="PRFICA[cytoplasm]" speciesType="t_0532" compartment="c_01">
			</species>
			<species id="s_0533" name="PRFP[cytoplasm]" speciesType="t_0533" compartment="c_01">
			</species>
			<species id="s_0534" name="PRLP[cytoplasm]" speciesType="t_0534" compartment="c_01">
			</species>
			<species id="s_0535" name="PRO[cytoplasm]" speciesType="t_0535" compartment="c_01">
			</species>
			<species id="s_0536" name="PROPANOATE[cytoplasm]" speciesType="t_0536" compartment="c_01">
			</species>
			<species id="s_0537" name="PROPIONYLACP[cytoplasm]" speciesType="t_0537" compartment="c_01">
			</species>
			<species id="s_0538" name="PROPIONYLCOA[cytoplasm]" speciesType="t_0538" compartment="c_01">
			</species>
			<species id="s_0539" name="PROPIONYLP[cytoplasm]" speciesType="t_0539" compartment="c_01">
			</species>
			<species id="s_0540" name="PROTEIN[cytoplasm]" speciesType="t_0540" compartment="c_01">
			</species>
			<species id="s_0541" name="PROTOHEME-FE2[cytoplasm]" speciesType="t_0541" compartment="c_01">
			</species>
			<species id="s_0542" name="PROTOPORPHYRIN-IX[cytoplasm]" speciesType="t_0542" compartment="c_01">
			</species>
			<species id="s_0543" name="PROTOPORPHYRINOGEN[cytoplasm]" speciesType="t_0543" compartment="c_01">
			</species>
			<species id="s_0544" name="PRPP[cytoplasm]" speciesType="t_0544" compartment="c_01">
			</species>
			<species id="s_0545" name="PS[cytoplasm]" speciesType="t_0545" compartment="c_01">
			</species>
			<species id="s_0546" name="PTC[cytoplasm]" speciesType="t_0546" compartment="c_01">
			</species>
			<species id="s_0547" name="PTHIOCERANOYL-COA[cytoplasm]" speciesType="t_0547" compartment="c_01">
			</species>
			<species id="s_0548" name="PTRSC[cytoplasm]" speciesType="t_0548" compartment="c_01">
			</species>
			<species id="s_0549" name="PTT[cytoplasm]" speciesType="t_0549" compartment="c_01">
			</species>
			<species id="s_0550" name="PYR[cytoplasm]" speciesType="t_0550" compartment="c_01">
			</species>
			<species id="s_0551" name="QA[cytoplasm]" speciesType="t_0551" compartment="c_01">
			</species>
			<species id="s_0552" name="R1P[cytoplasm]" speciesType="t_0552" compartment="c_01">
			</species>
			<species id="s_0553" name="R5P[cytoplasm]" speciesType="t_0553" compartment="c_01">
			</species>
			<species id="s_0554" name="RHAMNAGDPP[cytoplasm]" speciesType="t_0554" compartment="c_01">
			</species>
			<species id="s_0555" name="RIB[cytoplasm]" speciesType="t_0555" compartment="c_01">
			</species>
			<species id="s_0556" name="RIBFLAV[cytoplasm]" speciesType="t_0556" compartment="c_01">
			</species>
			<species id="s_0557" name="RL5P[cytoplasm]" speciesType="t_0557" compartment="c_01">
			</species>
			<species id="s_0558" name="RMMALONYLACP[cytoplasm]" speciesType="t_0558" compartment="c_01">
			</species>
			<species id="s_0559" name="RMMALONYLCOA[cytoplasm]" speciesType="t_0559" compartment="c_01">
			</species>
			<species id="s_0560" name="RNA[cytoplasm]" speciesType="t_0560" compartment="c_01">
			</species>
			<species id="s_0561" name="RTHIO[cytoplasm]" speciesType="t_0561" compartment="c_01">
			</species>
			<species id="s_0562" name="RTHIO*[cytoplasm]" speciesType="t_0562" compartment="c_01">
			</species>
			<species id="s_0563" name="S7P[cytoplasm]" speciesType="t_0563" compartment="c_01">
			</species>
			<species id="s_0564" name="SAH[cytoplasm]" speciesType="t_0564" compartment="c_01">
			</species>
			<species id="s_0565" name="SAICAR[cytoplasm]" speciesType="t_0565" compartment="c_01">
			</species>
			<species id="s_0566" name="SAL[cytoplasm]" speciesType="t_0566" compartment="c_01">
			</species>
			<species id="s_0567" name="SAM[cytoplasm]" speciesType="t_0567" compartment="c_01">
			</species>
			<species id="s_0568" name="SAM-2-OXOBUTANOATE[cytoplasm]" speciesType="t_0568" compartment="c_01">
			</species>
			<species id="s_0569" name="SAOPIM[cytoplasm]" speciesType="t_0569" compartment="c_01">
			</species>
			<species id="s_0570" name="SAP[cytoplasm]" speciesType="t_0570" compartment="c_01">
			</species>
			<species id="s_0571" name="SDAPIM[cytoplasm]" speciesType="t_0571" compartment="c_01">
			</species>
			<species id="s_0572" name="SDLIPO[cytoplasm]" speciesType="t_0572" compartment="c_01">
			</species>
			<species id="s_0573" name="SER[cytoplasm]" speciesType="t_0573" compartment="c_01">
			</species>
			<species id="s_0574" name="SHCHC[cytoplasm]" speciesType="t_0574" compartment="c_01">
			</species>
			<species id="s_0575" name="SL-1[cytoplasm]" speciesType="t_0575" compartment="c_01">
			</species>
			<species id="s_0576" name="SL1278-CYTO[cytoplasm]" speciesType="t_0576" compartment="c_01">
			</species>
			<species id="s_0577" name="SL1278-WALL[cytoplasm]" speciesType="t_0577" compartment="c_01">
			</species>
			<species id="s_0578" name="SLF[cytoplasm]" speciesType="t_0578" compartment="c_01">
			</species>
			<species id="s_0579" name="SMALLMOLECULES[cytoplasm]" speciesType="t_0579" compartment="c_01">
			</species>
			<species id="s_0580" name="SME[cytoplasm]" speciesType="t_0580" compartment="c_01">
			</species>
			<species id="s_0581" name="SME3P[cytoplasm]" speciesType="t_0581" compartment="c_01">
			</species>
			<species id="s_0582" name="SMMALONYLCOA[cytoplasm]" speciesType="t_0582" compartment="c_01">
			</species>
			<species id="s_0583" name="SPRMD[cytoplasm]" speciesType="t_0583" compartment="c_01">
			</species>
			<species id="s_0584" name="SUC[cytoplasm]" speciesType="t_0584" compartment="c_01">
			</species>
			<species id="s_0585" name="SUCC[cytoplasm]" speciesType="t_0585" compartment="c_01">
			</species>
			<species id="s_0586" name="SUCCOA[cytoplasm]" speciesType="t_0586" compartment="c_01">
			</species>
			<species id="s_0587" name="SUCCSAL[cytoplasm]" speciesType="t_0587" compartment="c_01">
			</species>
			<species id="s_0588" name="T3[cytoplasm]" speciesType="t_0588" compartment="c_01">
			</species>
			<species id="s_0589" name="TAG[cytoplasm]" speciesType="t_0589" compartment="c_01">
			</species>
			<species id="s_0590" name="TAGbio[cytoplasm]" speciesType="t_0590" compartment="c_01">
			</species>
			<species id="s_0591" name="TETRACOSANOATE[cytoplasm]" speciesType="t_0591" compartment="c_01">
			</species>
			<species id="s_0592" name="TETRACOSANOYL-ACP[cytoplasm]" speciesType="t_0592" compartment="c_01">
			</species>
			<species id="s_0593" name="TETRACOSANOYL-COA[cytoplasm]" speciesType="t_0593" compartment="c_01">
			</species>
			<species id="s_0594" name="TETRADECANOATE[cytoplasm]" speciesType="t_0594" compartment="c_01">
			</species>
			<species id="s_0595" name="TETRADECANOYL-ACP[cytoplasm]" speciesType="t_0595" compartment="c_01">
			</species>
			<species id="s_0596" name="TETRADECANOYL-COA[cytoplasm]" speciesType="t_0596" compartment="c_01">
			</species>
			<species id="s_0597" name="TETRAHYDRODIPICOLINATE[cytoplasm]" speciesType="t_0597" compartment="c_01">
			</species>
			<species id="s_0598" name="THF[cytoplasm]" speciesType="t_0598" compartment="c_01">
			</species>
			<species id="s_0599" name="THFG[cytoplasm]" speciesType="t_0599" compartment="c_01">
			</species>
			<species id="s_0600" name="THI[cytoplasm]" speciesType="t_0600" compartment="c_01">
			</species>
			<species id="s_0601" name="THIP[cytoplasm]" speciesType="t_0601" compartment="c_01">
			</species>
			<species id="s_0602" name="THR[cytoplasm]" speciesType="t_0602" compartment="c_01">
			</species>
			<species id="s_0603" name="TRANS-DELTA-2-DODECANOYL-COA[cytoplasm]" speciesType="t_0603" compartment="c_01">
			</species>
			<species id="s_0604" name="TRANS-DELTA-2-ENOYL-C22-ACYL-ACP[cytoplasm]" speciesType="t_0604" compartment="c_01">
			</species>
			<species id="s_0605" name="TRANS-DELTA-2-HYDROXY-DODECANOYL-COA[cytoplasm]" speciesType="t_0605" compartment="c_01">
			</species>
			<species id="s_0606" name="TRANS-KETO-MEROACYL-ACP[cytoplasm]" speciesType="t_0606" compartment="c_01">
			</species>
			<species id="s_0607" name="TRANS-METHOXY-MEROACYL-ACP[cytoplasm]" speciesType="t_0607" compartment="c_01">
			</species>
			<species id="s_0608" name="TRE[cytoplasm]" speciesType="t_0608" compartment="c_01">
			</species>
			<species id="s_0609" name="TRE6P[cytoplasm]" speciesType="t_0609" compartment="c_01">
			</species>
			<species id="s_0610" name="TREHALOSEDIMYCOLATE[cytoplasm]" speciesType="t_0610" compartment="c_01">
			</species>
			<species id="s_0611" name="TREHALOSEMONOMYCOLATE[cytoplasm]" speciesType="t_0611" compartment="c_01">
			</species>
			<species id="s_0612" name="TREHALOSEMONOMYCOLATE(CY)[cytoplasm]" speciesType="t_0612" compartment="c_01">
			</species>
			<species id="s_0613" name="TREHALOSEMONOMYCOLATE-P[cytoplasm]" speciesType="t_0613" compartment="c_01">
			</species>
			<species id="s_0614" name="TRE-S[cytoplasm]" speciesType="t_0614" compartment="c_01">
			</species>
			<species id="s_0615" name="TRIDECANOYL-COA[cytoplasm]" speciesType="t_0615" compartment="c_01">
			</species>
			<species id="s_0616" name="TRNA-GLU[cytoplasm]" speciesType="t_0616" compartment="c_01">
			</species>
			<species id="s_0617" name="TRP[cytoplasm]" speciesType="t_0617" compartment="c_01">
			</species>
			<species id="s_0618" name="TS-COSH-TYR[cytoplasm]" speciesType="t_0618" compartment="c_01">
			</species>
			<species id="s_0619" name="TS-PROTEIN[cytoplasm]" speciesType="t_0619" compartment="c_01">
			</species>
			<species id="s_0620" name="TUBERCULOSTEROYL-ACP[cytoplasm]" speciesType="t_0620" compartment="c_01">
			</species>
			<species id="s_0621" name="TYR[cytoplasm]" speciesType="t_0621" compartment="c_01">
			</species>
			<species id="s_0622" name="UDP[cytoplasm]" speciesType="t_0622" compartment="c_01">
			</species>
			<species id="s_0623" name="UDP[NAM:NGM]AGMDAPIM[cytoplasm]" speciesType="t_0623" compartment="c_01">
			</species>
			<species id="s_0624" name="UDP[NAM:NGM]AGMDAPIMAA[cytoplasm]" speciesType="t_0624" compartment="c_01">
			</species>
			<species id="s_0625" name="UDP[NAM:NGM]ALA[cytoplasm]" speciesType="t_0625" compartment="c_01">
			</species>
			<species id="s_0626" name="UDP[NAM:NGM]ALAGLU[cytoplasm]" speciesType="t_0626" compartment="c_01">
			</species>
			<species id="s_0627" name="UDPG[cytoplasm]" speciesType="t_0627" compartment="c_01">
			</species>
			<species id="s_0628" name="UDPGAL[cytoplasm]" speciesType="t_0628" compartment="c_01">
			</species>
			<species id="s_0629" name="UDPGALF[cytoplasm]" speciesType="t_0629" compartment="c_01">
			</species>
			<species id="s_0630" name="UDPNAG[cytoplasm]" speciesType="t_0630" compartment="c_01">
			</species>
			<species id="s_0631" name="UDPNAGPEE[cytoplasm]" speciesType="t_0631" compartment="c_01">
			</species>
			<species id="s_0632" name="UDPNAM[cytoplasm]" speciesType="t_0632" compartment="c_01">
			</species>
			<species id="s_0633" name="UDPNGM[cytoplasm]" speciesType="t_0633" compartment="c_01">
			</species>
			<species id="s_0634" name="UMP[cytoplasm]" speciesType="t_0634" compartment="c_01">
			</species>
			<species id="s_0635" name="UNDECANOYL-COA[cytoplasm]" speciesType="t_0635" compartment="c_01">
			</species>
			<species id="s_0636" name="URA[cytoplasm]" speciesType="t_0636" compartment="c_01">
			</species>
			<species id="s_0637" name="UREA[cytoplasm]" speciesType="t_0637" compartment="c_01">
			</species>
			<species id="s_0638" name="URI[cytoplasm]" speciesType="t_0638" compartment="c_01">
			</species>
			<species id="s_0639" name="UROPORPHYRINOGEN-III[cytoplasm]" speciesType="t_0639" compartment="c_01">
			</species>
			<species id="s_0640" name="UTP[cytoplasm]" speciesType="t_0640" compartment="c_01">
			</species>
			<species id="s_0641" name="VAL[cytoplasm]" speciesType="t_0641" compartment="c_01">
			</species>
			<species id="s_0642" name="X5P[cytoplasm]" speciesType="t_0642" compartment="c_01">
			</species>
			<species id="s_0643" name="XAN[cytoplasm]" speciesType="t_0643" compartment="c_01">
			</species>
			<species id="s_0644" name="XMP[cytoplasm]" speciesType="t_0644" compartment="c_01">
			</species>
			<species id="s_0645" name="XTSINE[cytoplasm]" speciesType="t_0645" compartment="c_01">
			</species>
			<species id="s_0646" name="HBARHAM1[cytoplasm]" speciesType="t_0646" compartment="c_01">
			</species>
			<species id="s_0647" name="HBARHAM2[cytoplasm]" speciesType="t_0647" compartment="c_01">
			</species>
			<species id="s_0648" name="PHBAD1[cytoplasm]" speciesType="t_0648" compartment="c_01">
			</species>
			<species id="s_0649" name="PHBAD2[cytoplasm]" speciesType="t_0649" compartment="c_01">
			</species>
			<species id="s_0650" name="GLYN[cytoplasm]" speciesType="t_0650" compartment="c_01">
			</species>
			<species id="s_0651" name="BSA[cytoplasm]" speciesType="t_0651" compartment="c_01">
			</species>
			<species id="s_0652" name="9-HEXADECENOATE[external]" speciesType="t_0027" compartment="c_02">
			</species>
			<species id="s_0653" name="9-OCTADECENOATE[external]" speciesType="t_0030" compartment="c_02">
			</species>
			<species id="s_0654" name="AC[external]" speciesType="t_0039" compartment="c_02">
			</species>
			<species id="s_0655" name="ACAL[external]" speciesType="t_0058" compartment="c_02">
			</species>
			<species id="s_0656" name="AD[external]" speciesType="t_0067" compartment="c_02">
			</species>
			<species id="s_0657" name="ADN[external]" speciesType="t_0075" compartment="c_02">
			</species>
			<species id="s_0658" name="AKG[external]" speciesType="t_0084" compartment="c_02">
			</species>
			<species id="s_0659" name="ALA[external]" speciesType="t_0086" compartment="c_02">
			</species>
			<species id="s_0660" name="AN[external]" speciesType="t_0091" compartment="c_02">
			</species>
			<species id="s_0661" name="ARG[external]" speciesType="t_0098" compartment="c_02">
			</species>
			<species id="s_0662" name="ASN[external]" speciesType="t_0101" compartment="c_02">
			</species>
			<species id="s_0663" name="ASP[external]" speciesType="t_0102" compartment="c_02">
			</species>
			<species id="s_0664" name="BIOMASS[external]" speciesType="t_0112" compartment="c_02">
			</species>
			<species id="s_0665" name="BIOTIN[external]" speciesType="t_0113" compartment="c_02">
			</species>
			<species id="s_0666" name="CADA[external]" speciesType="t_0123" compartment="c_02">
			</species>
			<species id="s_0667" name="CELB[external]" speciesType="t_0132" compartment="c_02">
			</species>
			<species id="s_0668" name="CIT[external]" speciesType="t_0149" compartment="c_02">
			</species>
			<species id="s_0669" name="CITR[external]" speciesType="t_0150" compartment="c_02">
			</species>
			<species id="s_0670" name="CO2[external]" speciesType="t_0153" compartment="c_02">
			</species>
			<species id="s_0671" name="CO-II[external]" speciesType="t_0160" compartment="c_02">
			</species>
			<species id="s_0672" name="CYS[external]" speciesType="t_0165" compartment="c_02">
			</species>
			<species id="s_0673" name="DA[external]" speciesType="t_0172" compartment="c_02">
			</species>
			<species id="s_0674" name="DALA[external]" speciesType="t_0175" compartment="c_02">
			</species>
			<species id="s_0675" name="DAPIM[external]" speciesType="t_0176" compartment="c_02">
			</species>
			<species id="s_0676" name="DC[external]" speciesType="t_0179" compartment="c_02">
			</species>
			<species id="s_0677" name="DGLU[external]" speciesType="t_0187" compartment="c_02">
			</species>
			<species id="s_0678" name="DIN[external]" speciesType="t_0205" compartment="c_02">
			</species>
			<species id="s_0679" name="DODECANOATE[external]" speciesType="t_0213" compartment="c_02">
			</species>
			<species id="s_0680" name="DT[external]" speciesType="t_0223" compartment="c_02">
			</species>
			<species id="s_0681" name="DU[external]" speciesType="t_0231" compartment="c_02">
			</species>
			<species id="s_0682" name="EICOSANOATE[external]" speciesType="t_0237" compartment="c_02">
			</species>
			<species id="s_0683" name="ELECTROPHILE-X[external]" speciesType="t_0240" compartment="c_02">
			</species>
			<species id="s_0684" name="ETH[external]" speciesType="t_0241" compartment="c_02">
			</species>
			<species id="s_0685" name="FE3[external]" speciesType="t_0250" compartment="c_02">
			</species>
			<species id="s_0686" name="FOR[external]" speciesType="t_0257" compartment="c_02">
			</species>
			<species id="s_0687" name="FRU[external]" speciesType="t_0259" compartment="c_02">
			</species>
			<species id="s_0688" name="FUM[external]" speciesType="t_0262" compartment="c_02">
			</species>
			<species id="s_0689" name="GABA[external]" speciesType="t_0268" compartment="c_02">
			</species>
			<species id="s_0690" name="GL[external]" speciesType="t_0278" compartment="c_02">
			</species>
			<species id="s_0691" name="GL3P[external]" speciesType="t_0279" compartment="c_02">
			</species>
			<species id="s_0692" name="GLAC[external]" speciesType="t_0280" compartment="c_02">
			</species>
			<species id="s_0693" name="GLC[external]" speciesType="t_0282" compartment="c_02">
			</species>
			<species id="s_0694" name="GLN[external]" speciesType="t_0283" compartment="c_02">
			</species>
			<species id="s_0695" name="GLU[external]" speciesType="t_0284" compartment="c_02">
			</species>
			<species id="s_0696" name="GLUC[external]" speciesType="t_0286" compartment="c_02">
			</species>
			<species id="s_0697" name="GLY[external]" speciesType="t_0291" compartment="c_02">
			</species>
			<species id="s_0698" name="GLYCOLATE[external]" speciesType="t_0292" compartment="c_02">
			</species>
			<species id="s_0699" name="GN[external]" speciesType="t_0294" compartment="c_02">
			</species>
			<species id="s_0700" name="GSN[external]" speciesType="t_0296" compartment="c_02">
			</species>
			<species id="s_0701" name="H2X[external]" speciesType="t_0302" compartment="c_02">
			</species>
			<species id="s_0702" name="HEPTADECANOATE[external]" speciesType="t_0310" compartment="c_02">
			</species>
			<species id="s_0703" name="HEXACOSANOATE[external]" speciesType="t_0314" compartment="c_02">
			</species>
			<species id="s_0704" name="HEXADECANOATE[external]" speciesType="t_0318" compartment="c_02">
			</species>
			<species id="s_0705" name="HEXANOATE[external]" speciesType="t_0322" compartment="c_02">
			</species>
			<species id="s_0706" name="HIS[external]" speciesType="t_0327" compartment="c_02">
			</species>
			<species id="s_0707" name="HYXN[external]" speciesType="t_0342" compartment="c_02">
			</species>
			<species id="s_0708" name="ILE[external]" speciesType="t_0348" compartment="c_02">
			</species>
			<species id="s_0709" name="INS[external]" speciesType="t_0351" compartment="c_02">
			</species>
			<species id="s_0710" name="LAC[external]" speciesType="t_0356" compartment="c_02">
			</species>
			<species id="s_0711" name="LEU[external]" speciesType="t_0358" compartment="c_02">
			</species>
			<species id="s_0712" name="LLAC[external]" speciesType="t_0364" compartment="c_02">
			</species>
			<species id="s_0713" name="LYS[external]" speciesType="t_0368" compartment="c_02">
			</species>
			<species id="s_0714" name="MAL[external]" speciesType="t_0374" compartment="c_02">
			</species>
			<species id="s_0715" name="MAN[external]" speciesType="t_0377" compartment="c_02">
			</species>
			<species id="s_0716" name="MET[external]" speciesType="t_0395" compartment="c_02">
			</species>
			<species id="s_0717" name="MLT[external]" speciesType="t_0403" compartment="c_02">
			</species>
			<species id="s_0718" name="MO2[external]" speciesType="t_0404" compartment="c_02">
			</species>
			<species id="s_0719" name="N-ACETYL-S-CONJUGATE[external]" speciesType="t_0422" compartment="c_02">
			</species>
			<species id="s_0720" name="NAC[external]" speciesType="t_0424" compartment="c_02">
			</species>
			<species id="s_0721" name="NH3[external]" speciesType="t_0442" compartment="c_02">
			</species>
			<species id="s_0722" name="NO2[external]" speciesType="t_0443" compartment="c_02">
			</species>
			<species id="s_0723" name="NO3[external]" speciesType="t_0444" compartment="c_02">
			</species>
			<species id="s_0724" name="NONADECANOATE[external]" speciesType="t_0445" compartment="c_02">
			</species>
			<species id="s_0725" name="O2[external]" speciesType="t_0451" compartment="c_02">
			</species>
			<species id="s_0726" name="ORN[external]" speciesType="t_0466" compartment="c_02">
			</species>
			<species id="s_0727" name="PENTADECANOATE[external]" speciesType="t_0481" compartment="c_02">
			</species>
			<species id="s_0728" name="PHE[external]" speciesType="t_0496" compartment="c_02">
			</species>
			<species id="s_0729" name="PHOSPHATIDYLCHOLINE[external]" speciesType="t_0499" compartment="c_02">
			</species>
			<species id="s_0730" name="PI[external]" speciesType="t_0506" compartment="c_02">
			</species>
			<species id="s_0731" name="PRO[external]" speciesType="t_0535" compartment="c_02">
			</species>
			<species id="s_0732" name="PROPANOATE[external]" speciesType="t_0536" compartment="c_02">
			</species>
			<species id="s_0733" name="PYR[external]" speciesType="t_0550" compartment="c_02">
			</species>
			<species id="s_0734" name="RIB[external]" speciesType="t_0555" compartment="c_02">
			</species>
			<species id="s_0735" name="SER[external]" speciesType="t_0573" compartment="c_02">
			</species>
			<species id="s_0736" name="SLF[external]" speciesType="t_0578" compartment="c_02">
			</species>
			<species id="s_0737" name="SUC[external]" speciesType="t_0584" compartment="c_02">
			</species>
			<species id="s_0738" name="SUCC[external]" speciesType="t_0585" compartment="c_02">
			</species>
			<species id="s_0739" name="T3[external]" speciesType="t_0588" compartment="c_02">
			</species>
			<species id="s_0740" name="TAG[external]" speciesType="t_0589" compartment="c_02">
			</species>
			<species id="s_0741" name="TETRACOSANOATE[external]" speciesType="t_0591" compartment="c_02">
			</species>
			<species id="s_0742" name="TETRADECANOATE[external]" speciesType="t_0594" compartment="c_02">
			</species>
			<species id="s_0743" name="THR[external]" speciesType="t_0602" compartment="c_02">
			</species>
			<species id="s_0744" name="TRE[external]" speciesType="t_0608" compartment="c_02">
			</species>
			<species id="s_0745" name="TRP[external]" speciesType="t_0617" compartment="c_02">
			</species>
			<species id="s_0746" name="TYR[external]" speciesType="t_0621" compartment="c_02">
			</species>
			<species id="s_0747" name="URA[external]" speciesType="t_0636" compartment="c_02">
			</species>
			<species id="s_0748" name="UREA[external]" speciesType="t_0637" compartment="c_02">
			</species>
			<species id="s_0749" name="URI[external]" speciesType="t_0638" compartment="c_02">
			</species>
			<species id="s_0750" name="VAL[external]" speciesType="t_0641" compartment="c_02">
			</species>
			<species id="s_0751" name="XAN[external]" speciesType="t_0643" compartment="c_02">
			</species>
			<species id="s_0752" name="GLYN[external]" speciesType="t_0650" compartment="c_02">
			</species>
			<species id="s_0753" name="MT1364[cytoplasm]" speciesType="t_0652" compartment="c_01">
			</species>
			<species id="s_0754" name="MT3443[cytoplasm]" speciesType="t_0653" compartment="c_01">
			</species>
			<species id="s_0755" name="Rv0013[cytoplasm]" speciesType="t_0654" compartment="c_01">
			</species>
			<species id="s_0756" name="Rv0032[cytoplasm]" speciesType="t_0655" compartment="c_01">
			</species>
			<species id="s_0757" name="Rv0035[cytoplasm]" speciesType="t_0656" compartment="c_01">
			</species>
			<species id="s_0758" name="Rv0046c[cytoplasm]" speciesType="t_0657" compartment="c_01">
			</species>
			<species id="s_0759" name="Rv0066c[cytoplasm]" speciesType="t_0658" compartment="c_01">
			</species>
			<species id="s_0760" name="Rv0069c[cytoplasm]" speciesType="t_0659" compartment="c_01">
			</species>
			<species id="s_0761" name="Rv0070c[cytoplasm]" speciesType="t_0660" compartment="c_01">
			</species>
			<species id="s_0762" name="Rv0098[cytoplasm]" speciesType="t_0661" compartment="c_01">
			</species>
			<species id="s_0763" name="Rv0099[cytoplasm]" speciesType="t_0662" compartment="c_01">
			</species>
			<species id="s_0764" name="Rv0112[cytoplasm]" speciesType="t_0663" compartment="c_01">
			</species>
			<species id="s_0765" name="Rv0119[cytoplasm]" speciesType="t_0664" compartment="c_01">
			</species>
			<species id="s_0766" name="Rv0126[cytoplasm]" speciesType="t_0665" compartment="c_01">
			</species>
			<species id="s_0767" name="Rv0129c[cytoplasm]" speciesType="t_0666" compartment="c_01">
			</species>
			<species id="s_0768" name="Rv0130[cytoplasm]" speciesType="t_0667" compartment="c_01">
			</species>
			<species id="s_0769" name="Rv0131c[cytoplasm]" speciesType="t_0668" compartment="c_01">
			</species>
			<species id="s_0770" name="Rv0154c[cytoplasm]" speciesType="t_0669" compartment="c_01">
			</species>
			<species id="s_0771" name="Rv0155[cytoplasm]" speciesType="t_0670" compartment="c_01">
			</species>
			<species id="s_0772" name="Rv0156[cytoplasm]" speciesType="t_0671" compartment="c_01">
			</species>
			<species id="s_0773" name="Rv0157[cytoplasm]" speciesType="t_0672" compartment="c_01">
			</species>
			<species id="s_0774" name="Rv0162c[cytoplasm]" speciesType="t_0673" compartment="c_01">
			</species>
			<species id="s_0775" name="Rv0166[cytoplasm]" speciesType="t_0674" compartment="c_01">
			</species>
			<species id="s_0776" name="Rv0183[cytoplasm]" speciesType="t_0675" compartment="c_01">
			</species>
			<species id="s_0777" name="Rv0186[cytoplasm]" speciesType="t_0676" compartment="c_01">
			</species>
			<species id="s_0778" name="Rv0189c[cytoplasm]" speciesType="t_0677" compartment="c_01">
			</species>
			<species id="s_0779" name="Rv0194[cytoplasm]" speciesType="t_0678" compartment="c_01">
			</species>
			<species id="s_0780" name="Rv0211[cytoplasm]" speciesType="t_0679" compartment="c_01">
			</species>
			<species id="s_0781" name="Rv0214[cytoplasm]" speciesType="t_0680" compartment="c_01">
			</species>
			<species id="s_0782" name="Rv0215c[cytoplasm]" speciesType="t_0681" compartment="c_01">
			</species>
			<species id="s_0783" name="Rv0217c[cytoplasm]" speciesType="t_0682" compartment="c_01">
			</species>
			<species id="s_0784" name="Rv0220[cytoplasm]" speciesType="t_0683" compartment="c_01">
			</species>
			<species id="s_0785" name="Rv0222[cytoplasm]" speciesType="t_0684" compartment="c_01">
			</species>
			<species id="s_0786" name="Rv0231[cytoplasm]" speciesType="t_0685" compartment="c_01">
			</species>
			<species id="s_0787" name="Rv0234c[cytoplasm]" speciesType="t_0686" compartment="c_01">
			</species>
			<species id="s_0788" name="Rv0242c[cytoplasm]" speciesType="t_0687" compartment="c_01">
			</species>
			<species id="s_0789" name="Rv0243[cytoplasm]" speciesType="t_0688" compartment="c_01">
			</species>
			<species id="s_0790" name="Rv0244c[cytoplasm]" speciesType="t_0689" compartment="c_01">
			</species>
			<species id="s_0791" name="Rv0252[cytoplasm]" speciesType="t_0690" compartment="c_01">
			</species>
			<species id="s_0792" name="Rv0253[cytoplasm]" speciesType="t_0691" compartment="c_01">
			</species>
			<species id="s_0793" name="Rv0254c[cytoplasm]" speciesType="t_0692" compartment="c_01">
			</species>
			<species id="s_0794" name="Rv0255c[cytoplasm]" speciesType="t_0693" compartment="c_01">
			</species>
			<species id="s_0795" name="Rv0270[cytoplasm]" speciesType="t_0694" compartment="c_01">
			</species>
			<species id="s_0796" name="Rv0271c[cytoplasm]" speciesType="t_0695" compartment="c_01">
			</species>
			<species id="s_0797" name="Rv0275c[cytoplasm]" speciesType="t_0696" compartment="c_01">
			</species>
			<species id="s_0798" name="Rv0321[cytoplasm]" speciesType="t_0697" compartment="c_01">
			</species>
			<species id="s_0799" name="Rv0334[cytoplasm]" speciesType="t_0698" compartment="c_01">
			</species>
			<species id="s_0800" name="Rv0337c[cytoplasm]" speciesType="t_0699" compartment="c_01">
			</species>
			<species id="s_0801" name="Rv0357c[cytoplasm]" speciesType="t_0700" compartment="c_01">
			</species>
			<species id="s_0802" name="Rv0363c[cytoplasm]" speciesType="t_0701" compartment="c_01">
			</species>
			<species id="s_0803" name="Rv0382c[cytoplasm]" speciesType="t_0702" compartment="c_01">
			</species>
			<species id="s_0804" name="Rv0392c[cytoplasm]" speciesType="t_0703" compartment="c_01">
			</species>
			<species id="s_0805" name="Rv0400c[cytoplasm]" speciesType="t_0704" compartment="c_01">
			</species>
			<species id="s_0806" name="Rv0404[cytoplasm]" speciesType="t_0705" compartment="c_01">
			</species>
			<species id="s_0807" name="Rv0408[cytoplasm]" speciesType="t_0706" compartment="c_01">
			</species>
			<species id="s_0808" name="Rv0409[cytoplasm]" speciesType="t_0707" compartment="c_01">
			</species>
			<species id="s_0809" name="Rv0410c[cytoplasm]" speciesType="t_0708" compartment="c_01">
			</species>
			<species id="s_0810" name="Rv0411c[cytoplasm]" speciesType="t_0709" compartment="c_01">
			</species>
			<species id="s_0811" name="Rv0414c[cytoplasm]" speciesType="t_0710" compartment="c_01">
			</species>
			<species id="s_0812" name="Rv0417[cytoplasm]" speciesType="t_0711" compartment="c_01">
			</species>
			<species id="s_0813" name="Rv0422c[cytoplasm]" speciesType="t_0712" compartment="c_01">
			</species>
			<species id="s_0814" name="Rv0423c[cytoplasm]" speciesType="t_0713" compartment="c_01">
			</species>
			<species id="s_0815" name="Rv0436c[cytoplasm]" speciesType="t_0714" compartment="c_01">
			</species>
			<species id="s_0816" name="Rv0437c[cytoplasm]" speciesType="t_0715" compartment="c_01">
			</species>
			<species id="s_0817" name="Rv0438[cytoplasm]" speciesType="t_0716" compartment="c_01">
			</species>
			<species id="s_0818" name="Rv0456c[cytoplasm]" speciesType="t_0717" compartment="c_01">
			</species>
			<species id="s_0819" name="Rv0458[cytoplasm]" speciesType="t_0718" compartment="c_01">
			</species>
			<species id="s_0820" name="Rv0462[cytoplasm]" speciesType="t_0719" compartment="c_01">
			</species>
			<species id="s_0821" name="Rv0467[cytoplasm]" speciesType="t_0720" compartment="c_01">
			</species>
			<species id="s_0822" name="Rv0468[cytoplasm]" speciesType="t_0721" compartment="c_01">
			</species>
			<species id="s_0823" name="Rv0478[cytoplasm]" speciesType="t_0722" compartment="c_01">
			</species>
			<species id="s_0824" name="Rv0482[cytoplasm]" speciesType="t_0723" compartment="c_01">
			</species>
			<species id="s_0825" name="Rv0486[cytoplasm]" speciesType="t_0724" compartment="c_01">
			</species>
			<species id="s_0826" name="Rv0489[cytoplasm]" speciesType="t_0725" compartment="c_01">
			</species>
			<species id="s_0827" name="Rv0500[cytoplasm]" speciesType="t_0726" compartment="c_01">
			</species>
			<species id="s_0828" name="Rv0501[cytoplasm]" speciesType="t_0727" compartment="c_01">
			</species>
			<species id="s_0829" name="Rv0503c[cytoplasm]" speciesType="t_0728" compartment="c_01">
			</species>
			<species id="s_0830" name="Rv0509[cytoplasm]" speciesType="t_0729" compartment="c_01">
			</species>
			<species id="s_0831" name="Rv0510[cytoplasm]" speciesType="t_0730" compartment="c_01">
			</species>
			<species id="s_0832" name="Rv0511[cytoplasm]" speciesType="t_0731" compartment="c_01">
			</species>
			<species id="s_0833" name="Rv0512[cytoplasm]" speciesType="t_0732" compartment="c_01">
			</species>
			<species id="s_0834" name="Rv0519c[cytoplasm]" speciesType="t_0733" compartment="c_01">
			</species>
			<species id="s_0835" name="Rv0524[cytoplasm]" speciesType="t_0734" compartment="c_01">
			</species>
			<species id="s_0836" name="Rv0533c[cytoplasm]" speciesType="t_0735" compartment="c_01">
			</species>
			<species id="s_0837" name="Rv0534c[cytoplasm]" speciesType="t_0736" compartment="c_01">
			</species>
			<species id="s_0838" name="Rv0535[cytoplasm]" speciesType="t_0737" compartment="c_01">
			</species>
			<species id="s_0839" name="Rv0536[cytoplasm]" speciesType="t_0738" compartment="c_01">
			</species>
			<species id="s_0840" name="Rv0542c[cytoplasm]" speciesType="t_0739" compartment="c_01">
			</species>
			<species id="s_0841" name="Rv0548c[cytoplasm]" speciesType="t_0740" compartment="c_01">
			</species>
			<species id="s_0842" name="Rv0551c[cytoplasm]" speciesType="t_0741" compartment="c_01">
			</species>
			<species id="s_0843" name="Rv0553[cytoplasm]" speciesType="t_0742" compartment="c_01">
			</species>
			<species id="s_0844" name="Rv0555[cytoplasm]" speciesType="t_0743" compartment="c_01">
			</species>
			<species id="s_0845" name="Rv0557[cytoplasm]" speciesType="t_0744" compartment="c_01">
			</species>
			<species id="s_0846" name="Rv0562[cytoplasm]" speciesType="t_0745" compartment="c_01">
			</species>
			<species id="s_0847" name="Rv0564[cytoplasm]" speciesType="t_0746" compartment="c_01">
			</species>
			<species id="s_0848" name="Rv0570[cytoplasm]" speciesType="t_0747" compartment="c_01">
			</species>
			<species id="s_0849" name="Rv0573c[cytoplasm]" speciesType="t_0748" compartment="c_01">
			</species>
			<species id="s_0850" name="Rv0618[cytoplasm]" speciesType="t_0749" compartment="c_01">
			</species>
			<species id="s_0851" name="Rv0619[cytoplasm]" speciesType="t_0750" compartment="c_01">
			</species>
			<species id="s_0852" name="Rv0620[cytoplasm]" speciesType="t_0751" compartment="c_01">
			</species>
			<species id="s_0853" name="Rv0632c[cytoplasm]" speciesType="t_0752" compartment="c_01">
			</species>
			<species id="s_0854" name="Rv0642c[cytoplasm]" speciesType="t_0753" compartment="c_01">
			</species>
			<species id="s_0855" name="Rv0643c[cytoplasm]" speciesType="t_0754" compartment="c_01">
			</species>
			<species id="s_0856" name="Rv0644c[cytoplasm]" speciesType="t_0755" compartment="c_01">
			</species>
			<species id="s_0857" name="Rv0645c[cytoplasm]" speciesType="t_0756" compartment="c_01">
			</species>
			<species id="s_0858" name="Rv0646c[cytoplasm]" speciesType="t_0757" compartment="c_01">
			</species>
			<species id="s_0859" name="Rv0649[cytoplasm]" speciesType="t_0758" compartment="c_01">
			</species>
			<species id="s_0860" name="Rv0650[cytoplasm]" speciesType="t_0759" compartment="c_01">
			</species>
			<species id="s_0861" name="Rv0672[cytoplasm]" speciesType="t_0760" compartment="c_01">
			</species>
			<species id="s_0862" name="Rv0673[cytoplasm]" speciesType="t_0761" compartment="c_01">
			</species>
			<species id="s_0863" name="Rv0675[cytoplasm]" speciesType="t_0762" compartment="c_01">
			</species>
			<species id="s_0864" name="Rv0694[cytoplasm]" speciesType="t_0763" compartment="c_01">
			</species>
			<species id="s_0865" name="Rv0728c[cytoplasm]" speciesType="t_0764" compartment="c_01">
			</species>
			<species id="s_0866" name="Rv0733[cytoplasm]" speciesType="t_0765" compartment="c_01">
			</species>
			<species id="s_0867" name="Rv0751c[cytoplasm]" speciesType="t_0766" compartment="c_01">
			</species>
			<species id="s_0868" name="Rv0752c[cytoplasm]" speciesType="t_0767" compartment="c_01">
			</species>
			<species id="s_0869" name="Rv0753c[cytoplasm]" speciesType="t_0768" compartment="c_01">
			</species>
			<species id="s_0870" name="Rv0757[cytoplasm]" speciesType="t_0769" compartment="c_01">
			</species>
			<species id="s_0871" name="Rv0758[cytoplasm]" speciesType="t_0770" compartment="c_01">
			</species>
			<species id="s_0872" name="Rv0761c[cytoplasm]" speciesType="t_0771" compartment="c_01">
			</species>
			<species id="s_0873" name="Rv0772[cytoplasm]" speciesType="t_0772" compartment="c_01">
			</species>
			<species id="s_0874" name="Rv0774c[cytoplasm]" speciesType="t_0773" compartment="c_01">
			</species>
			<species id="s_0875" name="Rv0777[cytoplasm]" speciesType="t_0774" compartment="c_01">
			</species>
			<species id="s_0876" name="Rv0780[cytoplasm]" speciesType="t_0775" compartment="c_01">
			</species>
			<species id="s_0877" name="Rv0803 [cytoplasm]" speciesType="t_0776" compartment="c_01">
			</species>
			<species id="s_0878" name="Rv0808[cytoplasm]" speciesType="t_0777" compartment="c_01">
			</species>
			<species id="s_0879" name="Rv0809[cytoplasm]" speciesType="t_0778" compartment="c_01">
			</species>
			<species id="s_0880" name="Rv0812[cytoplasm]" speciesType="t_0779" compartment="c_01">
			</species>
			<species id="s_0881" name="Rv0819[cytoplasm]" speciesType="t_0780" compartment="c_01">
			</species>
			<species id="s_0882" name="Rv0852[cytoplasm]" speciesType="t_0781" compartment="c_01">
			</species>
			<species id="s_0883" name="Rv0858c[cytoplasm]" speciesType="t_0782" compartment="c_01">
			</species>
			<species id="s_0884" name="Rv0859[cytoplasm]" speciesType="t_0783" compartment="c_01">
			</species>
			<species id="s_0885" name="Rv0866[cytoplasm]" speciesType="t_0784" compartment="c_01">
			</species>
			<species id="s_0886" name="Rv0873[cytoplasm]" speciesType="t_0785" compartment="c_01">
			</species>
			<species id="s_0887" name="Rv0884c[cytoplasm]" speciesType="t_0786" compartment="c_01">
			</species>
			<species id="s_0888" name="Rv0886[cytoplasm]" speciesType="t_0787" compartment="c_01">
			</species>
			<species id="s_0889" name="Rv0889c[cytoplasm]" speciesType="t_0788" compartment="c_01">
			</species>
			<species id="s_0890" name="Rv0896[cytoplasm]" speciesType="t_0789" compartment="c_01">
			</species>
			<species id="s_0891" name="Rv0904c[cytoplasm]" speciesType="t_0790" compartment="c_01">
			</species>
			<species id="s_0892" name="Rv0905[cytoplasm]" speciesType="t_0791" compartment="c_01">
			</species>
			<species id="s_0893" name="Rv0928[cytoplasm]" speciesType="t_0792" compartment="c_01">
			</species>
			<species id="s_0894" name="Rv0929[cytoplasm]" speciesType="t_0793" compartment="c_01">
			</species>
			<species id="s_0895" name="Rv0930[cytoplasm]" speciesType="t_0794" compartment="c_01">
			</species>
			<species id="s_0896" name="Rv0932c[cytoplasm]" speciesType="t_0795" compartment="c_01">
			</species>
			<species id="s_0897" name="Rv0933[cytoplasm]" speciesType="t_0796" compartment="c_01">
			</species>
			<species id="s_0898" name="Rv0934[cytoplasm]" speciesType="t_0797" compartment="c_01">
			</species>
			<species id="s_0899" name="Rv0935[cytoplasm]" speciesType="t_0798" compartment="c_01">
			</species>
			<species id="s_0900" name="Rv0936[cytoplasm]" speciesType="t_0799" compartment="c_01">
			</species>
			<species id="s_0901" name="Rv0946c[cytoplasm]" speciesType="t_0800" compartment="c_01">
			</species>
			<species id="s_0902" name="Rv0946c [cytoplasm]" speciesType="t_0801" compartment="c_01">
			</species>
			<species id="s_0903" name="Rv0948c[cytoplasm]" speciesType="t_0802" compartment="c_01">
			</species>
			<species id="s_0904" name="Rv0951[cytoplasm]" speciesType="t_0803" compartment="c_01">
			</species>
			<species id="s_0905" name="Rv0952[cytoplasm]" speciesType="t_0804" compartment="c_01">
			</species>
			<species id="s_0906" name="Rv0956[cytoplasm]" speciesType="t_0805" compartment="c_01">
			</species>
			<species id="s_0907" name="Rv0957[cytoplasm]" speciesType="t_0806" compartment="c_01">
			</species>
			<species id="s_0908" name="Rv0971c[cytoplasm]" speciesType="t_0807" compartment="c_01">
			</species>
			<species id="s_0909" name="Rv0972c[cytoplasm]" speciesType="t_0808" compartment="c_01">
			</species>
			<species id="s_0910" name="Rv0973c[cytoplasm]" speciesType="t_0809" compartment="c_01">
			</species>
			<species id="s_0911" name="Rv0974c[cytoplasm]" speciesType="t_0810" compartment="c_01">
			</species>
			<species id="s_0912" name="Rv0975c[cytoplasm]" speciesType="t_0811" compartment="c_01">
			</species>
			<species id="s_0913" name="Rv0993[cytoplasm]" speciesType="t_0812" compartment="c_01">
			</species>
			<species id="s_0914" name="Rv0994[cytoplasm]" speciesType="t_0813" compartment="c_01">
			</species>
			<species id="s_0915" name="Rv1001[cytoplasm]" speciesType="t_0814" compartment="c_01">
			</species>
			<species id="s_0916" name="Rv1011[cytoplasm]" speciesType="t_0815" compartment="c_01">
			</species>
			<species id="s_0917" name="Rv1017c[cytoplasm]" speciesType="t_0816" compartment="c_01">
			</species>
			<species id="s_0918" name="Rv1018c[cytoplasm]" speciesType="t_0817" compartment="c_01">
			</species>
			<species id="s_0919" name="Rv1023[cytoplasm]" speciesType="t_0818" compartment="c_01">
			</species>
			<species id="s_0920" name="Rv1058[cytoplasm]" speciesType="t_0819" compartment="c_01">
			</species>
			<species id="s_0921" name="Rv1070c[cytoplasm]" speciesType="t_0820" compartment="c_01">
[truncated: 23,504,173 more chars]
