# Supplementary material for: MetaMerge: scaling up genome-scale metabolic reconstructions with application to Mycobacterium tuberculosis
Source: Genome Biol. 2012 Jan 31;13(1):r6. doi: 10.1186/gb-2012-13-1-r6 (PMC3488975; doi:10.1186/gb-2012-13-1-r6)
Supplement: Additional file 7 — Model 2 (Jamshidi and Palsson [14]) in SBML. The model contains 937 reactions and 825 metabolites. Each reaction is annotated with its confidence score, the proteins needed to catalyze it, the Boolean expression containing the genes it requires, the name and chemical equation of the reaction, and the subsystem to which it belongs, whenever these are known. Each metabolite is annotated with its abbreviation, official name, molecular formula and charge, IUPAC name, CAS number, and BioCyc and KEGG database identifiers, whenever these are known. [file gb-2012-13-1-r6-S7.XML]

<?xml version="1.0" encoding="UTF-8"?>
<sbml xmlns="http://www.sbml.org/sbml/level2/version4" xmlns:vCard="http://www.w3.org/2001/vcard-rdf/3.0#" xmlns:rdf="http://www.w3.org/1999/02/22-rdf-syntax-ns#" xmlns:dc="http://purl.org/dc/elements/1.1/" xmlns:dcterms="http://purl.org/dc/terms/" xmlns:bqbiol="http://biomodels.net/biology-qualifiers/" xmlns:bqmodel="http://biomodels.net/model-qualifiers/" level="2" version="4">
	<model metaid="metaid_Jamshidi-Palsson Model" name="Jamshidi-Palsson Model">
		<annotation>
			<rdf:RDF>
				<rdf:Description rdf:about="#metaid_Jamshidi-Palsson Model">
					<dc:creator rdf:parseType="Resource">
						<rdf:Bag>
							<rdf:li rdf:parseType="Resource">
								<vCard:N rdf:parseType="Resource">
									<vCard:Family>Chindelevitch</vCard:Family>
									<vCard:Given>Leonid</vCard:Given>
								</vCard:N>
								<vCard:EMAIL>leonidus@mit.edu</vCard:EMAIL>
								<vCard:ORG>
									<vCard:Orgname>Massachusetts Institute of Technology</vCard:Orgname>
								</vCard:ORG>
							</rdf:li>
						</rdf:Bag>
					</dc:creator>
					<dcterms:created rdf:parseType="Resource">
						<dcterms:W3CDTF>2010-7-27T16:10:50Z</dcterms:W3CDTF>
					</dcterms:created>
					<dcterms:modified rdf:parseType="Resource">
						<dcterms:W3CDTF>2010-7-27T16:10:50Z</dcterms:W3CDTF>
					</dcterms:modified>
				</rdf:Description>
			</rdf:RDF>
		</annotation>
		<listOfUnitDefinitions>
			<unitDefinition id="u" name="millimoles per gram (dry weight) per hour">
				<listOfUnits>
					<unit kind="mole" scale="-3"/>
					<unit kind="gram" exponent="-1"/>
					<unit kind="second" exponent="-1" multiplier="0.00027777"/>
				</listOfUnits>
			</unitDefinition>
		</listOfUnitDefinitions>
		<listOfCompartments>
			<compartment metaid="metaid_c_01" id="c_01" name="cytoplasm">
			</compartment>
			<compartment metaid="metaid_c_02" id="c_02" name="extracellular">
			</compartment>
		</listOfCompartments>
		<listOfSpeciesTypes>
			<speciesType metaid="metaid_t_0000" id="t_0000" name="10fthf">
				<notes>
					<body xmlns="http://www.w3.org/1999/xhtml">
						<p>Abbreviation:10fthf</p>
						<p>Official name:10-Formyltetrahydrofolate</p>
						<p>Formula:C20H21N7O7</p>
						<p>Charge:-2</p>
						<p>IUPAC name:2-[[4-[(2-amino-4-oxo-5,6,7,8-tetrahydro-1H-pteridin-6-yl)methyl-formyl-amino]benzoyl]amino]pentanedioic acid</p>
						<p>CAS number:2800-34-2</p>
						<p>BioCyc ID:10-FORMYL-THF</p>
						<p>KEGG ID:C00234</p>
					</body>
				</notes>
			</speciesType>
			<speciesType metaid="metaid_t_0001" id="t_0001" name="12dgr160">
				<notes>
					<body xmlns="http://www.w3.org/1999/xhtml">
						<p>Abbreviation:12dgr160</p>
						<p>Official name:1,2-Diacyl-sn-glycerol (dihexadecanoyl, n-C16:0)</p>
						<p>Formula:C35H68O5</p>
						<p>Charge:0</p>
						<p>BioCyc ID:DIACYLGLYCEROL</p>
					</body>
				</notes>
			</speciesType>
			<speciesType metaid="metaid_t_0002" id="t_0002" name="13dpg">
				<notes>
					<body xmlns="http://www.w3.org/1999/xhtml">
						<p>Abbreviation:13dpg</p>
						<p>Official name:3-Phospho-D-glyceroyl phosphate</p>
						<p>Formula:C3H4O10P2</p>
						<p>Charge:-4</p>
						<p>IUPAC name:[(2R)-2-hydroxy-2-phosphonooxycarbonyl-ethoxy]phosphonic acid</p>
						<p>CAS number:38168-82-0</p>
						<p>BioCyc ID:DPG</p>
						<p>KEGG ID:C00236</p>
					</body>
				</notes>
			</speciesType>
			<speciesType metaid="metaid_t_0003" id="t_0003" name="1hdecg3p">
				<notes>
					<body xmlns="http://www.w3.org/1999/xhtml">
						<p>Abbreviation:1hdecg3p</p>
						<p>Official name:1-hexadecanoyl-sn-glycerol 3-phosphate</p>
						<p>Formula:C19H37O7P1</p>
						<p>Charge:-2</p>
						<p>BioCyc ID:ACYL-SN-GLYCEROL-3P</p>
					</body>
				</notes>
			</speciesType>
			<speciesType metaid="metaid_t_0004" id="t_0004" name="1msg3p">
				<notes>
					<body xmlns="http://www.w3.org/1999/xhtml">
						<p>Abbreviation:1msg3p</p>
						<p>Official name:1-Acyl-sn-glycerol 3-phosphate (branched C19:0)</p>
						<p>Formula:C22H43O7P</p>
						<p>Charge:-2</p>
					</body>
				</notes>
			</speciesType>
			<speciesType metaid="metaid_t_0005" id="t_0005" name="1pyr5c">
				<notes>
					<body xmlns="http://www.w3.org/1999/xhtml">
						<p>Abbreviation:1pyr5c</p>
						<p>Official name:1-Pyrroline-5-carboxylate</p>
						<p>Formula:C5H6NO2</p>
						<p>Charge:-1</p>
						<p>IUPAC name:3,4-dihydro-2H-pyrrole-2-carboxylic acid</p>
						<p>CAS number:2906-39-0</p>
						<p>BioCyc ID:l-delta(1)-pyrroline_5-carboxylate</p>
					</body>
				</notes>
			</speciesType>
			<speciesType metaid="metaid_t_0006" id="t_0006" name="23dhba">
				<notes>
					<body xmlns="http://www.w3.org/1999/xhtml">
						<p>Abbreviation:23dhba</p>
						<p>Official name:(2,3-Dihydroxybenzoyl)adenylate</p>
						<p>Formula:C17H17N5O10P</p>
						<p>Charge:-1</p>
						<p>IUPAC name:[5-(6-aminopurin-9-yl)-3,4-dihydroxy-oxolan-2-yl]methoxy-(2,3-dihydroxybenzoyl)oxy-phosphinic acid</p>
					</body>
				</notes>
			</speciesType>
			<speciesType metaid="metaid_t_0007" id="t_0007" name="23dhdp">
				<notes>
					<body xmlns="http://www.w3.org/1999/xhtml">
						<p>Abbreviation:23dhdp</p>
						<p>Official name:2,3-Dihydrodipicolinate</p>
						<p>Formula:C7H5NO4</p>
						<p>Charge:-2</p>
						<p>IUPAC name:2,3-dihydropyridine-2,6-dicarboxylic acid</p>
						<p>CAS number:16052-12-3</p>
						<p>BioCyc ID:2,3-dihydrodipicolinate</p>
					</body>
				</notes>
			</speciesType>
			<speciesType metaid="metaid_t_0008" id="t_0008" name="23dhmb">
				<notes>
					<body xmlns="http://www.w3.org/1999/xhtml">
						<p>Abbreviation:23dhmb</p>
						<p>Official name:(R)-2,3-Dihydroxy-3-methylbutanoate</p>
						<p>Formula:C5H9O4</p>
						<p>Charge:-1</p>
						<p>IUPAC name:2,3-dihydroxy-3-methyl-butanoic acid</p>
						<p>CAS number:1756-18-9</p>
						<p>BioCyc ID:DIOH-ISOVALERATE</p>
						<p>KEGG ID:C04272</p>
					</body>
				</notes>
			</speciesType>
			<speciesType metaid="metaid_t_0009" id="t_0009" name="23dhmp">
				<notes>
					<body xmlns="http://www.w3.org/1999/xhtml">
						<p>Abbreviation:23dhmp</p>
						<p>Official name:(R)-2,3-Dihydroxy-3-methylpentanoate</p>
						<p>Formula:C6H11O4</p>
						<p>Charge:-1</p>
						<p>IUPAC name:2,3-dihydroxy-3-methyl-pentanoic acid</p>
						<p>CAS number:562-43-6</p>
						<p>BioCyc ID:1-KETO-2-METHYLVALERATE</p>
						<p>KEGG ID:C06007</p>
					</body>
				</notes>
			</speciesType>
			<speciesType metaid="metaid_t_0010" id="t_0010" name="25aics">
				<notes>
					<body xmlns="http://www.w3.org/1999/xhtml">
						<p>Abbreviation:25aics</p>
						<p>Official name:(S)-2-[5-Amino-1-(5-phospho-D-ribosyl)imidazole-4-carboxamido]succinate</p>
						<p>Formula:C13H15N4O12P</p>
						<p>Charge:-4</p>
						<p>IUPAC name:2-[[5-amino-1-[(2R,3R,4R,5R)-3,4-dihydroxy-5-(phosphonooxymethyl)oxolan-2-yl]imidazole-4-carbonyl]amino]butanedioic acid</p>
						<p>BioCyc ID:P-RIBOSYL-4-SUCCCARB-AMINOIMIDAZOLE</p>
						<p>KEGG ID:C04823</p>
					</body>
				</notes>
			</speciesType>
			<speciesType metaid="metaid_t_0011" id="t_0011" name="25dhpp">
				<notes>
					<body xmlns="http://www.w3.org/1999/xhtml">
						<p>Abbreviation:25dhpp</p>
						<p>Official name:2,5-Diamino-6-hydroxy-4-(5'-phosphoribosylamino)-pyrimidine</p>
						<p>Formula:C9H14N5O8P</p>
						<p>Charge:-2</p>
						<p>IUPAC name:[(2R,3R,4R,5R)-5-[(2,5-diamino-6-oxo-3H-pyrimidin-4-yl)amino]-3,4-dihydroxy-oxolan-2-yl]methoxyphosphonic acid</p>
						<p>BioCyc ID:DIAMINO-OH-PHOSPHORIBOSYLAMINO-PYR</p>
						<p>KEGG ID:C01304</p>
					</body>
				</notes>
			</speciesType>
			<speciesType metaid="metaid_t_0012" id="t_0012" name="25drapp">
				<notes>
					<body xmlns="http://www.w3.org/1999/xhtml">
						<p>Abbreviation:25drapp</p>
						<p>Official name:2,5-Diamino-6-(ribosylamino)-4-(3H)-pyrimidinone 5'-phosphate</p>
						<p>Formula:C9H14N5O8P</p>
						<p>Charge:-2</p>
						<p>IUPAC name:[5-[(2,5-diamino-6-oxo-3H-pyrimidin-4-yl)amino]-3,4-dihydroxy-oxolan-2-yl]methoxyphosphonic acid</p>
						<p>BioCyc ID:DIAMINO-OH-PHOSPHORIBOSYLAMINO-PYR</p>
						<p>KEGG ID:C01304</p>
					</body>
				</notes>
			</speciesType>
			<speciesType metaid="metaid_t_0013" id="t_0013" name="26dap-LL">
				<notes>
					<body xmlns="http://www.w3.org/1999/xhtml">
						<p>Abbreviation:26dap-LL</p>
						<p>Official name:LL-2,6-Diaminoheptanedioate</p>
						<p>Formula:C7H14N2O4</p>
						<p>Charge:0</p>
						<p>IUPAC name:2,6-diaminoheptanedioic acid</p>
						<p>CAS number:14289-34-0</p>
						<p>BioCyc ID:LL-DIAMINOPIMELATE</p>
						<p>KEGG ID:C00666</p>
					</body>
				</notes>
			</speciesType>
			<speciesType metaid="metaid_t_0014" id="t_0014" name="26dap-M">
				<notes>
					<body xmlns="http://www.w3.org/1999/xhtml">
						<p>Abbreviation:26dap-M</p>
						<p>Official name:meso-2,6-Diaminoheptanedioate</p>
						<p>Formula:C7H14N2O4</p>
						<p>Charge:0</p>
						<p>IUPAC name:2,6-diaminoheptanedioic acid</p>
						<p>CAS number:922-54-3</p>
						<p>BioCyc ID:MESO-DIAMINOPIMELATE</p>
						<p>KEGG ID:C00680</p>
					</body>
				</notes>
			</speciesType>
			<speciesType metaid="metaid_t_0015" id="t_0015" name="2agpe160">
				<notes>
					<body xmlns="http://www.w3.org/1999/xhtml">
						<p>Abbreviation:2agpe160</p>
						<p>Official name:2-Acyl-sn-glycero-3-phosphoethanolamine (n-C16:0)</p>
						<p>Formula:C21H44NO7P1</p>
						<p>Charge:0</p>
						<p>BioCyc ID:2-ACYL-GPE</p>
					</body>
				</notes>
			</speciesType>
			<speciesType metaid="metaid_t_0016" id="t_0016" name="2agpe180">
				<notes>
					<body xmlns="http://www.w3.org/1999/xhtml">
						<p>Abbreviation:2agpe180</p>
						<p>Official name:2-Acyl-sn-glycero-3-phosphoethanolamine (n-C18:0)</p>
						<p>Formula:C23H48NO7P1</p>
						<p>Charge:0</p>
						<p>BioCyc ID:2-ACYL-GPE</p>
					</body>
				</notes>
			</speciesType>
			<speciesType metaid="metaid_t_0017" id="t_0017" name="2ahbut">
				<notes>
					<body xmlns="http://www.w3.org/1999/xhtml">
						<p>Abbreviation:2ahbut</p>
						<p>Official name:(S)-2-Aceto-2-hydroxybutanoate</p>
						<p>Formula:C6H9O4</p>
						<p>Charge:-1</p>
						<p>IUPAC name:(2S)-2-ethyl-2-hydroxy-3-oxo-butanoic aci</p>
						<p>BioCyc ID:2-ACETO-2-HYDROXY-BUTYRATE</p>
						<p>KEGG ID:C06006</p>
					</body>
				</notes>
			</speciesType>
			<speciesType metaid="metaid_t_0018" id="t_0018" name="2ahhmd">
				<notes>
					<body xmlns="http://www.w3.org/1999/xhtml">
						<p>Abbreviation:2ahhmd</p>
						<p>Official name:2-Amino-4-hydroxy-6-hydroxymethyl-7,8-dihydropteridine diphosphate</p>
						<p>Formula:C7H8N5O8P2</p>
						<p>Charge:-3</p>
						<p>IUPAC name:[(2-amino-4-oxo-7,8-dihydro-1H-pteridin-6-yl)methoxy-hydroxy-phosphoryl]oxyphosphonic acid</p>
					</body>
				</notes>
			</speciesType>
			<speciesType metaid="metaid_t_0019" id="t_0019" name="2ahhmp">
				<notes>
					<body xmlns="http://www.w3.org/1999/xhtml">
						<p>Abbreviation:2ahhmp</p>
						<p>Official name:2-Amino-4-hydroxy-6-hydroxymethyl-7,8-dihydropteridine</p>
						<p>Formula:C7H9N5O2</p>
						<p>Charge:0</p>
						<p>IUPAC name:2-amino-6-(hydroxymethyl)-7,8-dihydro-1H-pteridin-4-one</p>
						<p>BioCyc ID:AMINO-OH-HYDROXYMETHYL-DIHYDROPTERIDINE</p>
					</body>
				</notes>
			</speciesType>
			<speciesType metaid="metaid_t_0020" id="t_0020" name="2c25dho">
				<notes>
					<body xmlns="http://www.w3.org/1999/xhtml">
						<p>Abbreviation:2c25dho</p>
						<p>Official name:2-Carboxy-2,5-dihydro-5-oxofuran-2-acetate</p>
						<p>Formula:C7H6O6</p>
						<p>Charge:0</p>
						<p>IUPAC name:2-(carboxymethyl)-5-oxo-furan-2-carboxylic acid</p>
						<p>BioCyc ID:CPD-7737</p>
						<p>KEGG ID:C01278</p>
					</body>
				</notes>
			</speciesType>
			<speciesType metaid="metaid_t_0021" id="t_0021" name="2cpr5p">
				<notes>
					<body xmlns="http://www.w3.org/1999/xhtml">
						<p>Abbreviation:2cpr5p</p>
						<p>Official name:1-(2-Carboxyphenylamino)-1-deoxy-D-ribulose 5-phosphate</p>
						<p>Formula:C12H13NO9P</p>
						<p>Charge:-3</p>
						<p>BioCyc ID:CARBOXYPHENYLAMINO-DEOXYRIBULOSE-P</p>
						<p>KEGG ID:C01302</p>
					</body>
				</notes>
			</speciesType>
			<speciesType metaid="metaid_t_0022" id="t_0022" name="2dda7p">
				<notes>
					<body xmlns="http://www.w3.org/1999/xhtml">
						<p>Abbreviation:2dda7p</p>
						<p>Official name:2-Dehydro-3-deoxy-D-arabino-heptonate 7-phosphate</p>
						<p>Formula:C7H10O10P</p>
						<p>Charge:-3</p>
						<p>IUPAC name:(4R,5S,6R)-4,5,6-trihydroxy-2-oxo-7-phosphonatooxy-heptanoate</p>
						<p>BioCyc ID:3-DEOXY-D-ARABINO-HEPTULOSONATE-7-P</p>
						<p>KEGG ID:C04691</p>
					</body>
				</notes>
			</speciesType>
			<speciesType metaid="metaid_t_0023" id="t_0023" name="2dglcn">
				<notes>
					<body xmlns="http://www.w3.org/1999/xhtml">
						<p>Abbreviation:2dglcn</p>
						<p>Official name:2-Deoxy-D-gluconate</p>
						<p>Formula:C6H11O6</p>
						<p>Charge:-1</p>
						<p>IUPAC name:(3R,4S,5R)-3,4,5,6-tetrahydroxyhexanoic acid</p>
						<p>CAS number:3442-69-1</p>
					</body>
				</notes>
			</speciesType>
			<speciesType metaid="metaid_t_0024" id="t_0024" name="2dhp">
				<notes>
					<body xmlns="http://www.w3.org/1999/xhtml">
						<p>Abbreviation:2dhp</p>
						<p>Official name:2-Dehydropantoate</p>
						<p>Formula:C6H9O4</p>
						<p>Charge:-1</p>
						<p>IUPAC name:4-hydroxy-3,3-dimethyl-2-oxo-butanoic acid</p>
						<p>BioCyc ID:2-DEHYDROPANTOATE</p>
						<p>KEGG ID:C00966</p>
					</body>
				</notes>
			</speciesType>
			<speciesType metaid="metaid_t_0025" id="t_0025" name="2dmmq6">
				<notes>
					<body xmlns="http://www.w3.org/1999/xhtml">
						<p>Abbreviation:2dmmq6</p>
						<p>Official name:2-Demethylmenaquinone 6</p>
						<p>Formula:C40H54O2</p>
						<p>Charge:0</p>
					</body>
				</notes>
			</speciesType>
			<speciesType metaid="metaid_t_0026" id="t_0026" name="2dmmq8">
				<notes>
					<body xmlns="http://www.w3.org/1999/xhtml">
						<p>Abbreviation:2dmmq8</p>
						<p>Official name:2-Demethylmenaquinone 8</p>
						<p>Formula:C50H70O2</p>
						<p>Charge:0</p>
						<p>BioCyc ID:DEMETHYLMENAQUINONE</p>
						<p>KEGG ID:C05818</p>
					</body>
				</notes>
			</speciesType>
			<speciesType metaid="metaid_t_0027" id="t_0027" name="2dmmql8">
				<notes>
					<body xmlns="http://www.w3.org/1999/xhtml">
						<p>Abbreviation:2dmmql8</p>
						<p>Official name:2-Demethylmenaquinol 8</p>
						<p>Formula:C50H72O2</p>
						<p>Charge:0</p>
						<p>BioCyc ID:DEMETHYLMENAQUINONE</p>
						<p>KEGG ID:C05818</p>
					</body>
				</notes>
			</speciesType>
			<speciesType metaid="metaid_t_0028" id="t_0028" name="2dr1p">
				<notes>
					<body xmlns="http://www.w3.org/1999/xhtml">
						<p>Abbreviation:2dr1p</p>
						<p>Official name:2-Deoxy-D-ribose 1-phosphate</p>
						<p>Formula:C5H9O7P</p>
						<p>Charge:-2</p>
						<p>IUPAC name:[(4S,5R)-4-hydroxy-5-(hydroxymethyl)oxolan-2-yl]oxyphosphonic acid</p>
						<p>CAS number:17210-42-3</p>
						<p>BioCyc ID:DEOXY-RIBOSE-1P</p>
						<p>KEGG ID:C00672</p>
					</body>
				</notes>
			</speciesType>
			<speciesType metaid="metaid_t_0029" id="t_0029" name="2dr5p">
				<notes>
					<body xmlns="http://www.w3.org/1999/xhtml">
						<p>Abbreviation:2dr5p</p>
						<p>Official name:2-Deoxy-D-ribose 5-phosphate</p>
						<p>Formula:C5H9O7P</p>
						<p>Charge:-2</p>
						<p>IUPAC name:[(2R,3S)-3,5-dihydroxyoxolan-2-yl]methoxyphosphonic acid</p>
						<p>BioCyc ID:DEOXY-RIBOSE-5P</p>
						<p>KEGG ID:C00673</p>
					</body>
				</notes>
			</speciesType>
			<speciesType metaid="metaid_t_0030" id="t_0030" name="2ippm">
				<notes>
					<body xmlns="http://www.w3.org/1999/xhtml">
						<p>Abbreviation:2ippm</p>
						<p>Official name:2-Isopropylmaleate</p>
						<p>Formula:C7H8O4</p>
						<p>Charge:-2</p>
						<p>IUPAC name:2-propan-2-ylbut-2-enedioic acid</p>
					</body>
				</notes>
			</speciesType>
			<speciesType metaid="metaid_t_0031" id="t_0031" name="2mahmp">
				<notes>
					<body xmlns="http://www.w3.org/1999/xhtml">
						<p>Abbreviation:2mahmp</p>
						<p>Official name:2-Methyl-4-amino-5-hydroxymethylpyrimidine diphosphate</p>
						<p>Formula:C6H8N3O7P2</p>
						<p>Charge:-3</p>
						<p>IUPAC name:[(4-amino-2-methyl-pyrimidin-5-yl)methoxy-hydroxy-phosphoryl]oxyphosphonic acid</p>
						<p>CAS number:841-01-0</p>
						<p>BioCyc ID:AMINO-HYDROXYMETHYL-METHYLPYRIMIDINE-PP</p>
						<p>KEGG ID:C04752</p>
					</body>
				</notes>
			</speciesType>
			<speciesType metaid="metaid_t_0032" id="t_0032" name="2me4p">
				<notes>
					<body xmlns="http://www.w3.org/1999/xhtml">
						<p>Abbreviation:2me4p</p>
						<p>Official name:2-C-methyl-D-erythritol 4-phosphate</p>
						<p>Formula:C5H11O7P</p>
						<p>Charge:-2</p>
						<p>IUPAC name:[(2R,3S)-2,3,4-trihydroxy-3-methyl-butoxy]phosphonic acid</p>
					</body>
				</notes>
			</speciesType>
			<speciesType metaid="metaid_t_0033" id="t_0033" name="2mecdp">
				<notes>
					<body xmlns="http://www.w3.org/1999/xhtml">
						<p>Abbreviation:2mecdp</p>
						<p>Official name:2-C-methyl-D-erythritol 2,4-cyclodiphosphate</p>
						<p>Formula:C5H10O9P2</p>
						<p>Charge:-2</p>
						<p>IUPAC name:(6S,7R)-2,4-dihydroxy-6-(hydroxymethyl)-6-methyl-2,4-dioxo-1,3,5-trioxa-2$l^{5},4$l^{5}-diphosphacyclooctan-7-ol</p>
						<p>CAS number:143488-44-2</p>
					</body>
				</notes>
			</speciesType>
			<speciesType metaid="metaid_t_0034" id="t_0034" name="2mop">
				<notes>
					<body xmlns="http://www.w3.org/1999/xhtml">
						<p>Abbreviation:2mop</p>
						<p>Official name:2-Methyl-3-oxopropanoate</p>
						<p>Formula:C4H5O3</p>
						<p>Charge:-1</p>
						<p>IUPAC name:2-methyl-3-oxo-propanoic acid</p>
						<p>CAS number:6236-08-4</p>
						<p>BioCyc ID:CH3-MALONATE-S-ALD</p>
						<p>KEGG ID:C00349</p>
					</body>
				</notes>
			</speciesType>
			<speciesType metaid="metaid_t_0035" id="t_0035" name="2obut">
				<notes>
					<body xmlns="http://www.w3.org/1999/xhtml">
						<p>Abbreviation:2obut</p>
						<p>Official name:2-Oxobutanoate</p>
						<p>Formula:C4H5O3</p>
						<p>Charge:-1</p>
						<p>IUPAC name:2-oxobutanoate</p>
						<p>CAS number:600-18-0</p>
						<p>BioCyc ID:2-OXOBUTANOATE</p>
						<p>KEGG ID:C00109</p>
					</body>
				</notes>
			</speciesType>
			<speciesType metaid="metaid_t_0036" id="t_0036" name="2p4c2me">
				<notes>
					<body xmlns="http://www.w3.org/1999/xhtml">
						<p>Abbreviation:2p4c2me</p>
						<p>Official name:2-phospho-4-(cytidine 5'-diphospho)-2-C-methyl-D-erythritol</p>
						<p>Formula:C14H22N3O17P3</p>
						<p>Charge:-4</p>
						<p>IUPAC name:[4-[[[5-(4-amino-2-oxo-pyrimidin-1-yl)-3,4-dihydroxy-oxolan-2-yl]methoxy-hydroxy-phosphoryl]oxy-hydroxy-phosphoryl]oxy-1,3-dihydroxy-2-methyl-butan-2-yl]oxyphosphonic acid</p>
					</body>
				</notes>
			</speciesType>
			<speciesType metaid="metaid_t_0037" id="t_0037" name="2pg">
				<notes>
					<body xmlns="http://www.w3.org/1999/xhtml">
						<p>Abbreviation:2pg</p>
						<p>Official name:D-Glycerate 2-phosphate</p>
						<p>Formula:C3H4O7P</p>
						<p>Charge:-3</p>
						<p>IUPAC name:3-hydroxy-2-phosphonooxy-propanoic acid</p>
						<p>CAS number:2553-59-5</p>
						<p>BioCyc ID:2-PG</p>
						<p>KEGG ID:C00631</p>
					</body>
				</notes>
			</speciesType>
			<speciesType metaid="metaid_t_0038" id="t_0038" name="2pglyc">
				<notes>
					<body xmlns="http://www.w3.org/1999/xhtml">
						<p>Abbreviation:2pglyc</p>
						<p>Official name:2-Phosphoglycolate</p>
						<p>Formula:C2H2O6P</p>
						<p>Charge:-3</p>
						<p>IUPAC name:2-phosphonooxyacetic acid</p>
						<p>CAS number:13147-57-4</p>
					</body>
				</notes>
			</speciesType>
			<speciesType metaid="metaid_t_0039" id="t_0039" name="2shchc">
				<notes>
					<body xmlns="http://www.w3.org/1999/xhtml">
						<p>Abbreviation:2shchc</p>
						<p>Official name:2-Succinyl-6-hydroxy-2,4-cyclohexadiene-1-carboxylate</p>
						<p>Formula:C11H10O6</p>
						<p>Charge:-2</p>
						<p>IUPAC name:2-(3-carboxypropanoyl)-6-hydroxy-cyclohexa-1,3-diene-1-carboxylic acid</p>
						<p>BioCyc ID:SUCCINYL-OH-CYCLOHEXADIENE-COOH</p>
						<p>KEGG ID:C05817</p>
					</body>
				</notes>
			</speciesType>
			<speciesType metaid="metaid_t_0040" id="t_0040" name="34hpp">
				<notes>
					<body xmlns="http://www.w3.org/1999/xhtml">
						<p>Abbreviation:34hpp</p>
						<p>Official name:3-(4-Hydroxyphenyl)pyruvate</p>
						<p>Formula:C9H7O4</p>
						<p>Charge:-1</p>
						<p>IUPAC name:3-(4-hydroxyphenyl)-2-oxo-propanoic acid</p>
						<p>CAS number:156-39-8</p>
						<p>BioCyc ID:P-HYDROXY-PHENYLPYRUVATE</p>
						<p>KEGG ID:C01179</p>
					</body>
				</notes>
			</speciesType>
			<speciesType metaid="metaid_t_0041" id="t_0041" name="35cgmp">
				<notes>
					<body xmlns="http://www.w3.org/1999/xhtml">
						<p>Abbreviation:35cgmp</p>
						<p>Official name:3',5'-Cyclic GMP</p>
						<p>Formula:C10H11N5O7P</p>
						<p>Charge:-1</p>
						<p>IUPAC name:2-amino-9-(3,9-dihydroxy-3-oxo-2,4,7-trioxa-3$l^{5}-phosphabicyclo[4.3.0]non-8-yl)-3H-purin-6-one</p>
						<p>CAS number:7665-99-8</p>
					</body>
				</notes>
			</speciesType>
			<speciesType metaid="metaid_t_0042" id="t_0042" name="3c2hmp">
				<notes>
					<body xmlns="http://www.w3.org/1999/xhtml">
						<p>Abbreviation:3c2hmp</p>
						<p>Official name:3-Carboxy-2-hydroxy-4-methylpentanoate</p>
						<p>Formula:C7H10O5</p>
						<p>Charge:-2</p>
						<p>IUPAC name:2-hydroxy-3-propan-2-yl-butanedioic acid</p>
						<p>BioCyc ID:2-D-THREO-HYDROXY-3-CARBOXY-ISOCAPROATE</p>
						<p>KEGG ID:C04411</p>
					</body>
				</notes>
			</speciesType>
			<speciesType metaid="metaid_t_0043" id="t_0043" name="3c3hmp">
				<notes>
					<body xmlns="http://www.w3.org/1999/xhtml">
						<p>Abbreviation:3c3hmp</p>
						<p>Official name:3-Carboxy-3-hydroxy-4-methylpentanoate</p>
						<p>Formula:C7H10O5</p>
						<p>Charge:-2</p>
						<p>IUPAC name:2-hydroxy-2-propan-2-yl-butanedioic acid</p>
						<p>CAS number:3237-44-3</p>
						<p>BioCyc ID:3-CARBOXY-3-HYDROXY-ISOCAPROATE</p>
						<p>KEGG ID:C02504</p>
					</body>
				</notes>
			</speciesType>
			<speciesType metaid="metaid_t_0044" id="t_0044" name="3c4mop">
				<notes>
					<body xmlns="http://www.w3.org/1999/xhtml">
						<p>Abbreviation:3c4mop</p>
						<p>Official name:3-Carboxy-4-methyl-2-oxopentanoate</p>
						<p>Formula:C7H8O5</p>
						<p>Charge:-2</p>
						<p>IUPAC name:(3S)-2-oxo-3-propan-2-yl-butanedioic acid</p>
						<p>BioCyc ID:CPD-7100</p>
					</body>
				</notes>
			</speciesType>
			<speciesType metaid="metaid_t_0045" id="t_0045" name="3ddgc">
				<notes>
					<body xmlns="http://www.w3.org/1999/xhtml">
						<p>Abbreviation:3ddgc</p>
						<p>Official name:3-Dehydro-2-deoxy-D-gluconate</p>
						<p>Formula:C6H9O6</p>
						<p>Charge:-1</p>
						<p>IUPAC name:4,5,6-trihydroxy-3-oxo-hexanoic acid</p>
						<p>CAS number:91446-99-0</p>
					</body>
				</notes>
			</speciesType>
			<speciesType metaid="metaid_t_0046" id="t_0046" name="3dhq">
				<notes>
					<body xmlns="http://www.w3.org/1999/xhtml">
						<p>Abbreviation:3dhq</p>
						<p>Official name:3-Dehydroquinate</p>
						<p>Formula:C7H9O6</p>
						<p>Charge:-1</p>
						<p>IUPAC name:1,3,4-trihydroxy-5-oxo-cyclohexane-1-carboxylic acid</p>
						<p>CAS number:10534-44-8</p>
						<p>BioCyc ID:DEHYDROQUINATE</p>
						<p>KEGG ID:C00944</p>
					</body>
				</notes>
			</speciesType>
			<speciesType metaid="metaid_t_0047" id="t_0047" name="3dhsk">
				<notes>
					<body xmlns="http://www.w3.org/1999/xhtml">
						<p>Abbreviation:3dhsk</p>
						<p>Official name:3-Dehydroshikimate</p>
						<p>Formula:C7H7O5</p>
						<p>Charge:-1</p>
						<p>IUPAC name:(6R)-4-(dihydroxymethylidene)-2,6-dihydroxy-cyclohex-2-en-1-one</p>
						<p>CAS number:27655-56-7</p>
						<p>BioCyc ID:3-DEHYDRO-SHIKIMATE</p>
						<p>KEGG ID:C02637</p>
					</body>
				</notes>
			</speciesType>
			<speciesType metaid="metaid_t_0048" id="t_0048" name="3ig3p">
				<notes>
					<body xmlns="http://www.w3.org/1999/xhtml">
						<p>Abbreviation:3ig3p</p>
						<p>Official name:C'-(3-Indolyl)-glycerol 3-phosphate</p>
						<p>Formula:C11H12NO6P</p>
						<p>Charge:-2</p>
						<p>BioCyc ID:INDOLE-3-GLYCEROL-P</p>
						<p>KEGG ID:C03506</p>
					</body>
				</notes>
			</speciesType>
			<speciesType metaid="metaid_t_0049" id="t_0049" name="3mob">
				<notes>
					<body xmlns="http://www.w3.org/1999/xhtml">
						<p>Abbreviation:3mob</p>
						<p>Official name:3-Methyl-2-oxobutanoate</p>
						<p>Formula:C5H7O3</p>
						<p>Charge:-1</p>
						<p>IUPAC name:3-methyl-2-oxo-butanoic acid</p>
						<p>CAS number:759-05-7</p>
						<p>BioCyc ID:2-KETO-ISOVALERATE</p>
						<p>KEGG ID:C00141</p>
					</body>
				</notes>
			</speciesType>
			<speciesType metaid="metaid_t_0050" id="t_0050" name="3mop">
				<notes>
					<body xmlns="http://www.w3.org/1999/xhtml">
						<p>Abbreviation:3mop</p>
						<p>Official name:(S)-3-Methyl-2-oxopentanoate</p>
						<p>Formula:C6H9O3</p>
						<p>Charge:-1</p>
						<p>IUPAC name:3-methyl-2-oxo-pentanoic acid</p>
						<p>CAS number:1460-34-0</p>
						<p>BioCyc ID:2-KETO-3-METHYL-VALERATE</p>
						<p>KEGG ID:C00671</p>
					</body>
				</notes>
			</speciesType>
			<speciesType metaid="metaid_t_0051" id="t_0051" name="3pg">
				<notes>
					<body xmlns="http://www.w3.org/1999/xhtml">
						<p>Abbreviation:3pg</p>
						<p>Official name:3-Phospho-D-glycerate</p>
						<p>Formula:C3H4O7P</p>
						<p>Charge:-3</p>
						<p>IUPAC name:2-hydroxy-3-phosphonooxy-propanoic acid</p>
						<p>CAS number:820-11-1</p>
						<p>BioCyc ID:G3P</p>
						<p>KEGG ID:C00197</p>
					</body>
				</notes>
			</speciesType>
			<speciesType metaid="metaid_t_0052" id="t_0052" name="3php">
				<notes>
					<body xmlns="http://www.w3.org/1999/xhtml">
						<p>Abbreviation:3php</p>
						<p>Official name:3-Phosphohydroxypyruvate</p>
						<p>Formula:C3H2O7P</p>
						<p>Charge:-3</p>
						<p>IUPAC name:2-oxo-3-phosphonooxy-propanoic acid</p>
						<p>CAS number:3913-50-6</p>
						<p>BioCyc ID:3-P-HYDROXYPYRUVATE</p>
						<p>KEGG ID:C03232</p>
					</body>
				</notes>
			</speciesType>
			<speciesType metaid="metaid_t_0053" id="t_0053" name="3psme">
				<notes>
					<body xmlns="http://www.w3.org/1999/xhtml">
						<p>Abbreviation:3psme</p>
						<p>Official name:5-O-(1-Carboxyvinyl)-3-phosphoshikimate</p>
						<p>Formula:C10H9O10P</p>
						<p>Charge:-4</p>
						<p>IUPAC name:5-(1-carboxyethenoxy)-4-hydroxy-3-phosphonooxy-cyclohexene-1-carboxylic acid</p>
						<p>BioCyc ID:3-ENOLPYRUVYL-SHIKIMATE-5P</p>
						<p>KEGG ID:C01269</p>
					</body>
				</notes>
			</speciesType>
			<speciesType metaid="metaid_t_0054" id="t_0054" name="4abut">
				<notes>
					<body xmlns="http://www.w3.org/1999/xhtml">
						<p>Abbreviation:4abut</p>
						<p>Official name:4-Aminobutanoate</p>
						<p>Formula:C4H9NO2</p>
						<p>Charge:0</p>
						<p>IUPAC name:4-aminobutanoic acid</p>
						<p>CAS number:70582-09-1</p>
						<p>BioCyc ID:4-AMINO-BUTYRATE</p>
						<p>KEGG ID:C00334</p>
					</body>
				</notes>
			</speciesType>
			<speciesType metaid="metaid_t_0055" id="t_0055" name="4abz">
				<notes>
					<body xmlns="http://www.w3.org/1999/xhtml">
						<p>Abbreviation:4abz</p>
						<p>Official name:4-Aminobenzoate</p>
						<p>Formula:C7H6NO2</p>
						<p>Charge:-1</p>
						<p>IUPAC name:4-aminobenzoic acid</p>
						<p>CAS number:2906-28-7</p>
						<p>BioCyc ID:P-AMINO-BENZOATE</p>
						<p>KEGG ID:C00568</p>
					</body>
				</notes>
			</speciesType>
			<speciesType metaid="metaid_t_0056" id="t_0056" name="4adcho">
				<notes>
					<body xmlns="http://www.w3.org/1999/xhtml">
						<p>Abbreviation:4adcho</p>
						<p>Official name:4-amino-4-deoxychorismate</p>
						<p>Formula:C10H10NO5</p>
						<p>Charge:-1</p>
						<p>IUPAC name:4-amino-3-(1-carboxyethenoxy)cyclohexa-1,5-diene-1-carboxylic acid</p>
						<p>CAS number:97279-79-3</p>
						<p>BioCyc ID:4-AMINO-4-DEOXYCHORISMATE</p>
						<p>KEGG ID:C11355</p>
					</body>
				</notes>
			</speciesType>
			<speciesType metaid="metaid_t_0057" id="t_0057" name="4ahmmp">
				<notes>
					<body xmlns="http://www.w3.org/1999/xhtml">
						<p>Abbreviation:4ahmmp</p>
						<p>Official name:4-Amino-5-hydroxymethyl-2-methylpyrimidine</p>
						<p>Formula:C6H9N3O</p>
						<p>Charge:0</p>
						<p>IUPAC name:(4-amino-2-methyl-pyrimidin-5-yl)methanol</p>
						<p>CAS number:73-67-6</p>
						<p>BioCyc ID:HMP</p>
						<p>KEGG ID:C01279</p>
					</body>
				</notes>
			</speciesType>
			<speciesType metaid="metaid_t_0058" id="t_0058" name="4ampm">
				<notes>
					<body xmlns="http://www.w3.org/1999/xhtml">
						<p>Abbreviation:4ampm</p>
						<p>Official name:4-Amino-2-methyl-5-phosphomethylpyrimidine</p>
						<p>Formula:C6H8N3O4P</p>
						<p>Charge:-2</p>
						<p>IUPAC name:(4-amino-2-methyl-pyrimidin-5-yl)methoxyphosphonic acid</p>
						<p>BioCyc ID:AMINO-HYDROXYMETHYL-METHYL-PYR-P</p>
						<p>KEGG ID:C04556</p>
					</body>
				</notes>
			</speciesType>
			<speciesType metaid="metaid_t_0059" id="t_0059" name="4c2me">
				<notes>
					<body xmlns="http://www.w3.org/1999/xhtml">
						<p>Abbreviation:4c2me</p>
						<p>Official name:4-(cytidine 5'-diphospho)-2-C-methyl-D-erythritol</p>
						<p>Formula:C14H23N3O14P2</p>
						<p>Charge:-2</p>
						<p>IUPAC name:[[5-(4-amino-2-oxo-pyrimidin-1-yl)-3,4-dihydroxy-oxolan-2-yl]methoxy-hydroxy-phosphoryl]oxy-(2,3,4-trihydroxy-3-methyl-butoxy)phosphinic acid</p>
					</body>
				</notes>
			</speciesType>
			<speciesType metaid="metaid_t_0060" id="t_0060" name="4h2opntn">
				<notes>
					<body xmlns="http://www.w3.org/1999/xhtml">
						<p>Abbreviation:4h2opntn</p>
						<p>Official name:4-Hydroxy-2-oxopentanoate</p>
						<p>Formula:C5H7O4</p>
						<p>Charge:-1</p>
						<p>IUPAC name:4-hydroxy-2-oxo-pentanoic acid</p>
						<p>CAS number:3318-73-8</p>
						<p>BioCyc ID:4-HYDROXY-2-KETOVALERATE</p>
						<p>KEGG ID:C03589</p>
					</body>
				</notes>
			</speciesType>
			<speciesType metaid="metaid_t_0061" id="t_0061" name="4hba">
				<notes>
					<body xmlns="http://www.w3.org/1999/xhtml">
						<p>Abbreviation:4hba</p>
						<p>Official name:4-Hydroxy-benzyl alcohol</p>
						<p>Formula:C7H8O2</p>
						<p>Charge:0</p>
						<p>IUPAC name:(4-acetyloxyphenyl)methyl acetate</p>
						<p>BioCyc ID:4-HYDROXY-BENZYL-ALCOHOL</p>
					</body>
				</notes>
			</speciesType>
			<speciesType metaid="metaid_t_0062" id="t_0062" name="4hbz">
				<notes>
					<body xmlns="http://www.w3.org/1999/xhtml">
						<p>Abbreviation:4hbz</p>
						<p>Official name:4-Hydroxybenzoate</p>
						<p>Formula:C7H5O3</p>
						<p>Charge:-1</p>
						<p>IUPAC name:4-hydroxybenzoate</p>
						<p>CAS number:456-23-5</p>
						<p>BioCyc ID:4-hydroxybenzoate</p>
						<p>KEGG ID:C00156</p>
					</body>
				</notes>
			</speciesType>
			<speciesType metaid="metaid_t_0063" id="t_0063" name="4hbzACP">
				<notes>
					<body xmlns="http://www.w3.org/1999/xhtml">
						<p>Abbreviation:4hbzACP</p>
						<p>Official name:4-hydroxybenzoyl ACP</p>
						<p>Formula:C18H25N2O9PRS</p>
						<p>Charge:-1</p>
					</body>
				</notes>
			</speciesType>
			<speciesType metaid="metaid_t_0064" id="t_0064" name="4hthr">
				<notes>
					<body xmlns="http://www.w3.org/1999/xhtml">
						<p>Abbreviation:4hthr</p>
						<p>Official name:4-Hydroxy-L-threonine</p>
						<p>Formula:C4H9NO4</p>
						<p>Charge:0</p>
						<p>IUPAC name:(2S,3S)-2-amino-3,4-dihydroxy-butanoic acid</p>
						<p>CAS number:21768-45-6</p>
					</body>
				</notes>
			</speciesType>
			<speciesType metaid="metaid_t_0065" id="t_0065" name="4mhetz">
				<notes>
					<body xmlns="http://www.w3.org/1999/xhtml">
						<p>Abbreviation:4mhetz</p>
						<p>Official name:4-Methyl-5-(2-hydroxyethyl)-thiazole</p>
						<p>Formula:C6H9NOS</p>
						<p>Charge:0</p>
						<p>IUPAC name:2-(4-methyl-1,3-thiazol-5-yl)ethanol</p>
						<p>CAS number:137-00-8</p>
						<p>BioCyc ID:THZ</p>
						<p>KEGG ID:C04294</p>
					</body>
				</notes>
			</speciesType>
			<speciesType metaid="metaid_t_0066" id="t_0066" name="4mop">
				<notes>
					<body xmlns="http://www.w3.org/1999/xhtml">
						<p>Abbreviation:4mop</p>
						<p>Official name:4-Methyl-2-oxopentanoate</p>
						<p>Formula:C6H9O3</p>
						<p>Charge:-1</p>
						<p>IUPAC name:4-methyl-2-oxo-pentanoic acid</p>
						<p>CAS number:816-66-0</p>
						<p>BioCyc ID:2K-4CH3-PENTANOATE</p>
						<p>KEGG ID:C00233</p>
					</body>
				</notes>
			</speciesType>
			<speciesType metaid="metaid_t_0067" id="t_0067" name="4mpetz">
				<notes>
					<body xmlns="http://www.w3.org/1999/xhtml">
						<p>Abbreviation:4mpetz</p>
						<p>Official name:4-Methyl-5-(2-phosphoethyl)-thiazole</p>
						<p>Formula:C6H8NO4PS</p>
						<p>Charge:-2</p>
						<p>IUPAC name:2-(4-methyl-1,3-thiazol-5-yl)ethoxyphosphonic acid</p>
						<p>BioCyc ID:THZ-P</p>
						<p>KEGG ID:C04327</p>
					</body>
				</notes>
			</speciesType>
			<speciesType metaid="metaid_t_0068" id="t_0068" name="4pasp">
				<notes>
					<body xmlns="http://www.w3.org/1999/xhtml">
						<p>Abbreviation:4pasp</p>
						<p>Official name:4-Phospho-L-aspartate</p>
						<p>Formula:C4H6NO7P</p>
						<p>Charge:-2</p>
						<p>IUPAC name:2-amino-4-oxo-4-phosphonooxy-butanoic acid</p>
						<p>CAS number:22138-53-0</p>
						<p>BioCyc ID:L-BETA-ASPARTYL-P</p>
						<p>KEGG ID:C03082</p>
					</body>
				</notes>
			</speciesType>
			<speciesType metaid="metaid_t_0069" id="t_0069" name="4per">
				<notes>
					<body xmlns="http://www.w3.org/1999/xhtml">
						<p>Abbreviation:4per</p>
						<p>Official name:4-Phospho-D-erythronate</p>
						<p>Formula:C4H6O8P</p>
						<p>Charge:-3</p>
						<p>IUPAC name:2,3-dihydroxy-4-phosphonooxy-butanoic acid</p>
						<p>BioCyc ID:ERYTHRONATE-4P</p>
						<p>KEGG ID:C03393</p>
					</body>
				</notes>
			</speciesType>
			<speciesType metaid="metaid_t_0070" id="t_0070" name="4ppan">
				<notes>
					<body xmlns="http://www.w3.org/1999/xhtml">
						<p>Abbreviation:4ppan</p>
						<p>Official name:D-4'-Phosphopantothenate</p>
						<p>Formula:C9H15NO8P</p>
						<p>Charge:-3</p>
						<p>IUPAC name:3-[(2-hydroxy-3,3-dimethyl-4-phosphonooxy-butanoyl)amino]propanoic acid</p>
						<p>BioCyc ID:4-P-PANTOTHENATE</p>
						<p>KEGG ID:C03492</p>
					</body>
				</notes>
			</speciesType>
			<speciesType metaid="metaid_t_0071" id="t_0071" name="4ppcys">
				<notes>
					<body xmlns="http://www.w3.org/1999/xhtml">
						<p>Abbreviation:4ppcys</p>
						<p>Official name:N-((R)-4-Phosphopantothenoyl)-L-cysteine</p>
						<p>Formula:C12H20N2O9PS</p>
						<p>Charge:-3</p>
						<p>IUPAC name:2-[3-[(2-hydroxy-3,3-dimethyl-4-phosphonooxy-butanoyl)amino]propanoylamino]-3-sulfanyl-propanoic acid</p>
						<p>BioCyc ID:R-4-PHOSPHOPANTOTHENOYL-L-CYSTEINE</p>
						<p>KEGG ID:C04352</p>
					</body>
				</notes>
			</speciesType>
			<speciesType metaid="metaid_t_0072" id="t_0072" name="4r5au">
				<notes>
					<body xmlns="http://www.w3.org/1999/xhtml">
						<p>Abbreviation:4r5au</p>
						<p>Official name:4-(1-D-Ribitylamino)-5-aminouracil</p>
						<p>Formula:C9H16N4O6</p>
						<p>Charge:0</p>
						<p>IUPAC name:5-amino-6-(2,3,4,5-tetrahydroxypentylamino)-1H-pyrimidine-2,4-dione</p>
						<p>BioCyc ID:AMINO-RIBOSYLAMINO-1H-3H-PYR-DIONE</p>
						<p>KEGG ID:C04732</p>
					</body>
				</notes>
			</speciesType>
			<speciesType metaid="metaid_t_0073" id="t_0073" name="5aizc">
				<notes>
					<body xmlns="http://www.w3.org/1999/xhtml">
						<p>Abbreviation:5aizc</p>
						<p>Official name:5-amino-1-(5-phospho-D-ribosyl)imidazole-4-carboxylate</p>
						<p>Formula:C9H11N3O9P</p>
						<p>Charge:-3</p>
						<p>IUPAC name:5-amino-1-[(2R,3R,4R,5R)-3,4-dihydroxy-5-(phosphonooxymethyl)oxolan-2-yl]imidazole-4-carboxylic acid</p>
						<p>BioCyc ID:PHOSPHORIBOSYL-CARBOXY-AMINOIMIDAZOLE</p>
						<p>KEGG ID:C04751</p>
					</body>
				</notes>
			</speciesType>
			<speciesType metaid="metaid_t_0074" id="t_0074" name="5aop">
				<notes>
					<body xmlns="http://www.w3.org/1999/xhtml">
						<p>Abbreviation:5aop</p>
						<p>Official name:5-Amino-4-oxopentanoate</p>
						<p>Formula:C5H9NO3</p>
						<p>Charge:0</p>
						<p>IUPAC name:5-amino-4-oxo-pentanoic acid</p>
						<p>CAS number:106-60-5</p>
						<p>BioCyc ID:5-AMINO-LEVULINATE</p>
						<p>KEGG ID:C00430</p>
					</body>
				</notes>
			</speciesType>
			<speciesType metaid="metaid_t_0075" id="t_0075" name="5aprbu">
				<notes>
					<body xmlns="http://www.w3.org/1999/xhtml">
						<p>Abbreviation:5aprbu</p>
						<p>Official name:5-Amino-6-(5'-phosphoribitylamino)uracil</p>
						<p>Formula:C9H15N4O9P</p>
						<p>Charge:-2</p>
						<p>IUPAC name:[5-[(5-amino-2,6-dioxo-3H-pyrimidin-4-yl)amino]-2,3,4-trihydroxy-pentoxy]phosphonic acid</p>
						<p>BioCyc ID:CPD-1086</p>
						<p>KEGG ID:C04454</p>
					</body>
				</notes>
			</speciesType>
			<speciesType metaid="metaid_t_0076" id="t_0076" name="5apru">
				<notes>
					<body xmlns="http://www.w3.org/1999/xhtml">
						<p>Abbreviation:5apru</p>
						<p>Official name:5-Amino-6-(5'-phosphoribosylamino)uracil</p>
						<p>Formula:C9H13N4O9P</p>
						<p>Charge:-2</p>
						<p>IUPAC name:[5-[(5-amino-2,6-dioxo-3H-pyrimidin-4-yl)amino]-3,4-dihydroxy-oxolan-2-yl]methoxyphosphonic acid</p>
						<p>BioCyc ID:CPD-602</p>
						<p>KEGG ID:C01268</p>
					</body>
				</notes>
			</speciesType>
			<speciesType metaid="metaid_t_0077" id="t_0077" name="5caiz">
				<notes>
					<body xmlns="http://www.w3.org/1999/xhtml">
						<p>Abbreviation:5caiz</p>
						<p>Official name:5-phosphoribosyl-5-carboxyaminoimidazole</p>
						<p>Formula:C9H11N3O9P</p>
						<p>Charge:-3</p>
						<p>BioCyc ID:CPD0-181</p>
					</body>
				</notes>
			</speciesType>
			<speciesType metaid="metaid_t_0078" id="t_0078" name="5dglcn">
				<notes>
					<body xmlns="http://www.w3.org/1999/xhtml">
						<p>Abbreviation:5dglcn</p>
						<p>Official name:5-Dehydro-D-gluconate</p>
						<p>Formula:C6H9O7</p>
						<p>Charge:-1</p>
						<p>IUPAC name:2,3,4,6-tetrahydroxy-5-oxo-hexanoic acid</p>
						<p>CAS number:3470-36-8</p>
					</body>
				</notes>
			</speciesType>
			<speciesType metaid="metaid_t_0079" id="t_0079" name="5fthf">
				<notes>
					<body xmlns="http://www.w3.org/1999/xhtml">
						<p>Abbreviation:5fthf</p>
						<p>Official name:5-Formyltetrahydrofolate</p>
						<p>Formula:C20H21N7O7</p>
						<p>Charge:-2</p>
						<p>IUPAC name:(2S)-2-[[4-[[(6S)-2-amino-5-formyl-4-oxo-1,6,7,8-tetrahydropteridin-6-yl]methylamino]benzoyl]amino]pentanedioic acid</p>
					</body>
				</notes>
			</speciesType>
			<speciesType metaid="metaid_t_0080" id="t_0080" name="5mta">
				<notes>
					<body xmlns="http://www.w3.org/1999/xhtml">
						<p>Abbreviation:5mta</p>
						<p>Official name:5-Methylthioadenosine</p>
						<p>Formula:C11H15N5O3S</p>
						<p>Charge:0</p>
						<p>IUPAC name:(2R,3R,4S,5S)-2-(6-aminopurin-9-yl)-5-(methylsulfanylmethyl)oxolane-3,4-diol</p>
						<p>CAS number:2457-80-9</p>
						<p>BioCyc ID:5-METHYLTHIOADENOSINE</p>
						<p>KEGG ID:C00170</p>
					</body>
				</notes>
			</speciesType>
			<speciesType metaid="metaid_t_0081" id="t_0081" name="5mthf">
				<notes>
					<body xmlns="http://www.w3.org/1999/xhtml">
						<p>Abbreviation:5mthf</p>
						<p>Official name:5-Methyltetrahydrofolate</p>
						<p>Formula:C20H24N7O6</p>
						<p>Charge:-1</p>
						<p>IUPAC name:2-[[4-[(2-amino-5-methyl-4-oxo-1,6,7,8-tetrahydropteridin-6-yl)methylamino]benzoyl]amino]pentanedioic acid</p>
						<p>CAS number:76937-22-9</p>
						<p>BioCyc ID:5-METHYL-THF</p>
						<p>KEGG ID:C00440</p>
					</body>
				</notes>
			</speciesType>
			<speciesType metaid="metaid_t_0082" id="t_0082" name="5mtr">
				<notes>
					<body xmlns="http://www.w3.org/1999/xhtml">
						<p>Abbreviation:5mtr</p>
						<p>Official name:5-Methylthio-D-ribose</p>
						<p>Formula:C6H12O4S</p>
						<p>Charge:0</p>
						<p>IUPAC name:(2R,3S,4S)-2,3,4-trihydroxy-5-methylsulfanyl-pentanal</p>
						<p>CAS number:23656-67-9</p>
					</body>
				</notes>
			</speciesType>
			<speciesType metaid="metaid_t_0083" id="t_0083" name="5odhf2a">
				<notes>
					<body xmlns="http://www.w3.org/1999/xhtml">
						<p>Abbreviation:5odhf2a</p>
						<p>Official name:5-Oxo-4,5-dihydrofuran-2-acetate</p>
						<p>Formula:C6H5O4</p>
						<p>Charge:-1</p>
						<p>IUPAC name:2-(5-oxo-4H-furan-2-yl)acetic acid</p>
						<p>BioCyc ID:3-OXOADIPATE-ENOL-LACTONE</p>
						<p>KEGG ID:C03586</p>
					</body>
				</notes>
			</speciesType>
			<speciesType metaid="metaid_t_0084" id="t_0084" name="5oxpro">
				<notes>
					<body xmlns="http://www.w3.org/1999/xhtml">
						<p>Abbreviation:5oxpro</p>
						<p>Official name:5-Oxoproline</p>
						<p>Formula:C5H6NO3</p>
						<p>Charge:-1</p>
						<p>IUPAC name:5-oxopyrrolidine-2-carboxylic acid</p>
						<p>CAS number:149-87-1</p>
						<p>BioCyc ID:5-OXOPROLINE</p>
						<p>KEGG ID:C02238</p>
					</body>
				</notes>
			</speciesType>
			<speciesType metaid="metaid_t_0085" id="t_0085" name="5prdmbz">
				<notes>
					<body xmlns="http://www.w3.org/1999/xhtml">
						<p>Abbreviation:5prdmbz</p>
						<p>Official name:N1-(5-Phospho-alpha-D-ribosyl)-5,6-dimethylbenzimidazole</p>
						<p>Formula:C14H17N2O7P</p>
						<p>Charge:-2</p>
						<p>IUPAC name:[(2R,3R,4R,5S)-5-(5,6-dimethylbenzoimidazol-1-yl)-3,4-dihydroxy-oxolan-2-yl]methoxyphosphonic acid</p>
						<p>BioCyc ID:ALPHA-RIBAZOLE-5-P</p>
						<p>KEGG ID:C04778</p>
					</body>
				</notes>
			</speciesType>
			<speciesType metaid="metaid_t_0086" id="t_0086" name="6hmhpt">
				<notes>
					<body xmlns="http://www.w3.org/1999/xhtml">
						<p>Abbreviation:6hmhpt</p>
						<p>Official name:6-hydroxymethyl dihydropterin</p>
						<p>Formula:C7H9N5O2</p>
						<p>Charge:0</p>
						<p>BioCyc ID:AMINO-OH-HYDROXYMETHYL-DIHYDROPTERIDINE</p>
					</body>
				</notes>
			</speciesType>
			<speciesType metaid="metaid_t_0087" id="t_0087" name="6hmhptpp">
				<notes>
					<body xmlns="http://www.w3.org/1999/xhtml">
						<p>Abbreviation:6hmhptpp</p>
						<p>Official name:6-hydroxymethyl-dihydropterin pyrophosphate</p>
						<p>Formula:C7H8N5O8P2</p>
						<p>Charge:-3</p>
						<p>BioCyc ID:DIHYDROPTERIN-CH2OH-PP</p>
						<p>KEGG ID:C04807</p>
					</body>
				</notes>
			</speciesType>
			<speciesType metaid="metaid_t_0088" id="t_0088" name="6pgc">
				<notes>
					<body xmlns="http://www.w3.org/1999/xhtml">
						<p>Abbreviation:6pgc</p>
						<p>Official name:6-Phospho-D-gluconate</p>
						<p>Formula:C6H10O10P</p>
						<p>Charge:-3</p>
						<p>IUPAC name:2,3,4,5-tetrahydroxy-6-phosphonooxy-hexanoic acid</p>
						<p>CAS number:921-62-0</p>
						<p>BioCyc ID:CPD-2961</p>
						<p>KEGG ID:C00345</p>
					</body>
				</notes>
			</speciesType>
			<speciesType metaid="metaid_t_0089" id="t_0089" name="6pgl">
				<notes>
					<body xmlns="http://www.w3.org/1999/xhtml">
						<p>Abbreviation:6pgl</p>
						<p>Official name:6-phospho-D-glucono-1,5-lactone</p>
						<p>Formula:C6H9O9P</p>
						<p>Charge:-2</p>
						<p>IUPAC name:(3,4,5-trihydroxy-6-oxo-oxan-2-yl)methoxyphosphonic acid</p>
						<p>CAS number:2641-81-8</p>
						<p>BioCyc ID:D-6-P-GLUCONO-DELTA-LACTONE</p>
						<p>KEGG ID:C01236</p>
					</body>
				</notes>
			</speciesType>
			<speciesType metaid="metaid_t_0090" id="t_0090" name="8aonn">
				<notes>
					<body xmlns="http://www.w3.org/1999/xhtml">
						<p>Abbreviation:8aonn</p>
						<p>Official name:8-Amino-7-oxononanoate</p>
						<p>Formula:C9H17NO3</p>
						<p>Charge:0</p>
						<p>IUPAC name:8-amino-7-oxo-nonanoic acid</p>
						<p>CAS number:4707-58-8</p>
						<p>BioCyc ID:8-AMINO-7-OXONONANOATE</p>
						<p>KEGG ID:C01092</p>
					</body>
				</notes>
			</speciesType>
			<speciesType metaid="metaid_t_0091" id="t_0091" name="ACP">
				<notes>
					<body xmlns="http://www.w3.org/1999/xhtml">
						<p>Abbreviation:ACP</p>
						<p>Official name:acyl carrier protein</p>
						<p>Formula:C11H21N2O7PRS</p>
						<p>Charge:-1</p>
						<p>BioCyc ID:(ACP ACP-MONOMER RV0033-MONOMER)</p>
					</body>
				</notes>
			</speciesType>
			<speciesType metaid="metaid_t_0092" id="t_0092" name="Ac1PIM1">
				<notes>
					<body xmlns="http://www.w3.org/1999/xhtml">
						<p>Abbreviation:Ac1PIM1</p>
						<p>Official name:acyl phosphatidylinositol mannoside (tuberculosis)</p>
						<p>Formula:C66H124O19P</p>
						<p>Charge:-1</p>
					</body>
				</notes>
			</speciesType>
			<speciesType metaid="metaid_t_0093" id="t_0093" name="Ac1PIM2">
				<notes>
					<body xmlns="http://www.w3.org/1999/xhtml">
						<p>Abbreviation:Ac1PIM2</p>
						<p>Official name:acyl phosphatidylinositol mannoside di-mannose (tuberculosis)</p>
						<p>Formula:C72H134O24P</p>
						<p>Charge:-1</p>
					</body>
				</notes>
			</speciesType>
			<speciesType metaid="metaid_t_0094" id="t_0094" name="Ac1PIM3">
				<notes>
					<body xmlns="http://www.w3.org/1999/xhtml">
						<p>Abbreviation:Ac1PIM3</p>
						<p>Official name:acyl phosphatidylinositol mannoside tri-mannose (tuberculosis)</p>
						<p>Formula:C78H144O29P</p>
						<p>Charge:-1</p>
					</body>
				</notes>
			</speciesType>
			<speciesType metaid="metaid_t_0095" id="t_0095" name="Ac1PIM4">
				<notes>
					<body xmlns="http://www.w3.org/1999/xhtml">
						<p>Abbreviation:Ac1PIM4</p>
						<p>Official name:acyl phosphatidylinositol mannoside tetra-mannose (tuberculosis)</p>
						<p>Formula:C84H154O34P</p>
						<p>Charge:-1</p>
					</body>
				</notes>
			</speciesType>
			<speciesType metaid="metaid_t_0096" id="t_0096" name="Ac2PIM2">
				<notes>
					<body xmlns="http://www.w3.org/1999/xhtml">
						<p>Abbreviation:Ac2PIM2</p>
						<p>Official name:di-acyl phosphatidylinositol mannoside di-mannose (tuberculosis)</p>
						<p>Formula:C88H164O25P</p>
						<p>Charge:-1</p>
					</body>
				</notes>
			</speciesType>
			<speciesType metaid="metaid_t_0097" id="t_0097" name="PIM1">
				<notes>
					<body xmlns="http://www.w3.org/1999/xhtml">
						<p>Abbreviation:PIM1</p>
						<p>Official name:phosphatidylinositol mannoside (tuberculosis)</p>
						<p>Formula:C50H94O18P</p>
						<p>Charge:-1</p>
					</body>
				</notes>
			</speciesType>
			<speciesType metaid="metaid_t_0098" id="t_0098" name="PIM2">
				<notes>
					<body xmlns="http://www.w3.org/1999/xhtml">
						<p>Abbreviation:PIM2</p>
						<p>Official name:phosphatidylinositol mannoside di-mannose (tuberculosis)</p>
						<p>Formula:C56H104O23P</p>
						<p>Charge:-1</p>
					</body>
				</notes>
			</speciesType>
			<speciesType metaid="metaid_t_0099" id="t_0099" name="PIM3">
				<notes>
					<body xmlns="http://www.w3.org/1999/xhtml">
						<p>Abbreviation:PIM3</p>
						<p>Official name:phosphatidylinositol mannoside tri-mannose (tuberculosis)</p>
						<p>Formula:C62H114O28P</p>
						<p>Charge:-1</p>
					</body>
				</notes>
			</speciesType>
			<speciesType metaid="metaid_t_0100" id="t_0100" name="PIM4">
				<notes>
					<body xmlns="http://www.w3.org/1999/xhtml">
						<p>Abbreviation:PIM4</p>
						<p>Official name:phosphatidylinositol mannoside tetra-mannose (tuberculosis)</p>
						<p>Formula:C68H124O33P</p>
						<p>Charge:-1</p>
					</body>
				</notes>
			</speciesType>
			<speciesType metaid="metaid_t_0101" id="t_0101" name="PIM5">
				<notes>
					<body xmlns="http://www.w3.org/1999/xhtml">
						<p>Abbreviation:PIM5</p>
						<p>Official name:phosphatidylinositol mannoside penta-mannose (tuberculosis)</p>
						<p>Formula:C74H134O38P</p>
						<p>Charge:-1</p>
					</body>
				</notes>
			</speciesType>
			<speciesType metaid="metaid_t_0102" id="t_0102" name="PIM6">
				<notes>
					<body xmlns="http://www.w3.org/1999/xhtml">
						<p>Abbreviation:PIM6</p>
						<p>Official name:phosphatidylinositol mannoside hexa-mannose (tuberculosis)</p>
						<p>Formula:C80H144O43P</p>
						<p>Charge:-1</p>
					</body>
				</notes>
			</speciesType>
			<speciesType metaid="metaid_t_0103" id="t_0103" name="aacoa">
				<notes>
					<body xmlns="http://www.w3.org/1999/xhtml">
						<p>Abbreviation:aacoa</p>
						<p>Official name:Acetoacetyl-CoA</p>
						<p>Formula:C25H36N7O18P3S</p>
						<p>Charge:-4</p>
						<p>IUPAC name:[5-(6-aminopurin-9-yl)-4-hydroxy-2-[[hydroxy-[hydroxy-[3-hydroxy-2,2-dimethyl-3-[2-[2-(3-oxobutanoylsulfanyl)ethylcarbamoyl]ethylcarbamoyl]propoxy]phosphoryl]oxy-phosphoryl]oxymethyl]oxolan-3-yl]oxyphosphonic acid</p>
						<p>CAS number:1420-36-6</p>
						<p>BioCyc ID:ACETOACETYL-COA</p>
						<p>KEGG ID:C00332</p>
					</body>
				</notes>
			</speciesType>
			<speciesType metaid="metaid_t_0104" id="t_0104" name="ac">
				<notes>
					<body xmlns="http://www.w3.org/1999/xhtml">
						<p>Abbreviation:ac</p>
						<p>Official name:Acetate</p>
						<p>Formula:C2H3O2</p>
						<p>Charge:-1</p>
						<p>IUPAC name:acetic acid</p>
						<p>CAS number:64-19-7</p>
						<p>BioCyc ID:ACET</p>
						<p>KEGG ID:C00033</p>
					</body>
				</notes>
			</speciesType>
			<speciesType metaid="metaid_t_0105" id="t_0105" name="acac">
				<notes>
					<body xmlns="http://www.w3.org/1999/xhtml">
						<p>Abbreviation:acac</p>
						<p>Official name:Acetoacetate</p>
						<p>Formula:C4H5O3</p>
						<p>Charge:-1</p>
						<p>IUPAC name:3-oxobutanoic acid</p>
						<p>CAS number:623-58-5</p>
						<p>BioCyc ID:3-KETOBUTYRATE</p>
						<p>KEGG ID:C00164</p>
					</body>
				</notes>
			</speciesType>
			<speciesType metaid="metaid_t_0106" id="t_0106" name="acald">
				<notes>
					<body xmlns="http://www.w3.org/1999/xhtml">
						<p>Abbreviation:acald</p>
						<p>Official name:Acetaldehyde</p>
						<p>Formula:C2H4O</p>
						<p>Charge:0</p>
						<p>IUPAC name:acetaldehyde</p>
						<p>CAS number:75-07-0</p>
						<p>BioCyc ID:ACETALD</p>
						<p>KEGG ID:C00084</p>
					</body>
				</notes>
			</speciesType>
			<speciesType metaid="metaid_t_0107" id="t_0107" name="accoa">
				<notes>
					<body xmlns="http://www.w3.org/1999/xhtml">
						<p>Abbreviation:accoa</p>
						<p>Official name:Acetyl-CoA</p>
						<p>Formula:C23H34N7O17P3S</p>
						<p>Charge:-4</p>
						<p>IUPAC name:[(2R,3R,4R,5R)-2-[[[[(3R)-3-[2-(2-acetylsulfanylethylcarbamoyl)ethylcarbamoyl]-3-hydroxy-2,2-dimethyl-propoxy]-hydroxy-phosphoryl]oxy-hydroxy-phosphoryl]oxymethyl]-5-(6-aminopurin-9-yl)-4-hydroxy-oxolan-3-yl]oxyphosphonic acid</p>
						<p>CAS number:72-89-9</p>
						<p>BioCyc ID:ACETYL-COA</p>
						<p>KEGG ID:C00024</p>
					</body>
				</notes>
			</speciesType>
			<speciesType metaid="metaid_t_0108" id="t_0108" name="acg5p">
				<notes>
					<body xmlns="http://www.w3.org/1999/xhtml">
						<p>Abbreviation:acg5p</p>
						<p>Official name:N-Acetyl-L-glutamyl 5-phosphate</p>
						<p>Formula:C7H9NO8P</p>
						<p>Charge:-3</p>
						<p>IUPAC name:(2S)-2-acetamido-5-oxo-5-phosphonooxy-pentanoic acid</p>
						<p>BioCyc ID:N-ACETYL-GLUTAMYL-P</p>
						<p>KEGG ID:C04133</p>
					</body>
				</notes>
			</speciesType>
			<speciesType metaid="metaid_t_0109" id="t_0109" name="acg5sa">
				<notes>
					<body xmlns="http://www.w3.org/1999/xhtml">
						<p>Abbreviation:acg5sa</p>
						<p>Official name:N-Acetyl-L-glutamate 5-semialdehyde</p>
						<p>Formula:C7H10NO4</p>
						<p>Charge:-1</p>
						<p>IUPAC name:(2S)-2-acetamido-5-oxo-pentanoic acid</p>
						<p>CAS number:13074-21-0</p>
						<p>BioCyc ID:CPD-469</p>
						<p>KEGG ID:C01250</p>
					</body>
				</notes>
			</speciesType>
			<speciesType metaid="metaid_t_0110" id="t_0110" name="acgam">
				<notes>
					<body xmlns="http://www.w3.org/1999/xhtml">
						<p>Abbreviation:acgam</p>
						<p>Official name:N-Acetyl-D-glucosamine</p>
						<p>Formula:C8H15NO6</p>
						<p>Charge:0</p>
						<p>IUPAC name:N-[(2R,3R,4R,5S,6R)-2,4,5-trihydroxy-6-(hydroxymethyl)oxan-3-yl]acetamide</p>
						<p>CAS number:98632-70-3</p>
						<p>BioCyc ID:N-ACETYL-D-GLUCOSAMINE</p>
						<p>KEGG ID:C00140</p>
					</body>
				</notes>
			</speciesType>
			<speciesType metaid="metaid_t_0111" id="t_0111" name="acgam1p">
				<notes>
					<body xmlns="http://www.w3.org/1999/xhtml">
						<p>Abbreviation:acgam1p</p>
						<p>Official name:N-Acetyl-D-glucosamine 1-phosphate</p>
						<p>Formula:C8H14NO9P</p>
						<p>Charge:-2</p>
						<p>IUPAC name:[3-acetamido-4,5-dihydroxy-6-(hydroxymethyl)oxan-2-yl]oxyphosphonic acid</p>
						<p>BioCyc ID:N-ACETYL-D-GLUCOSAMINE-1-P</p>
						<p>KEGG ID:C04256</p>
					</body>
				</notes>
			</speciesType>
			<speciesType metaid="metaid_t_0112" id="t_0112" name="acgam6p">
				<notes>
					<body xmlns="http://www.w3.org/1999/xhtml">
						<p>Abbreviation:acgam6p</p>
						<p>Official name:N-Acetyl-D-glucosamine 6-phosphate</p>
						<p>Formula:C8H14NO9P</p>
						<p>Charge:-2</p>
						<p>IUPAC name:[(2R,3S,4R,5R,6S)-5-acetamido-3,4,6-trihydroxy-oxan-2-yl]methoxyphosphonic acid</p>
						<p>BioCyc ID:N-ACETYL-D-GLUCOSAMINE-6-P</p>
						<p>KEGG ID:C00357</p>
					</body>
				</notes>
			</speciesType>
			<speciesType metaid="metaid_t_0113" id="t_0113" name="acglu">
				<notes>
					<body xmlns="http://www.w3.org/1999/xhtml">
						<p>Abbreviation:acglu</p>
						<p>Official name:N-Acetyl-L-glutamate</p>
						<p>Formula:C7H9NO5</p>
						<p>Charge:-2</p>
						<p>IUPAC name:(2S)-2-acetamidopentanedioic acid</p>
						<p>CAS number:1188-37-0</p>
						<p>BioCyc ID:ACETYL-GLU</p>
						<p>KEGG ID:C00624</p>
					</body>
				</notes>
			</speciesType>
			<speciesType metaid="metaid_t_0114" id="t_0114" name="achms">
				<notes>
					<body xmlns="http://www.w3.org/1999/xhtml">
						<p>Abbreviation:achms</p>
						<p>Official name:O-Acetyl-L-homoserine</p>
						<p>Formula:C6H11NO4</p>
						<p>Charge:0</p>
						<p>IUPAC name:4-acetyloxy-2-amino-butanoic acid</p>
						<p>BioCyc ID:CPD-667</p>
						<p>KEGG ID:C01077</p>
					</body>
				</notes>
			</speciesType>
			<speciesType metaid="metaid_t_0115" id="t_0115" name="acorn">
				<notes>
					<body xmlns="http://www.w3.org/1999/xhtml">
						<p>Abbreviation:acorn</p>
						<p>Official name:N2-Acetyl-L-ornithine</p>
						<p>Formula:C7H14N2O3</p>
						<p>Charge:0</p>
						<p>IUPAC name:2-acetamido-5-amino-pentanoic acid</p>
						<p>CAS number:2185-16-2</p>
						<p>BioCyc ID:N-ALPHA-ACETYLORNITHINE</p>
						<p>KEGG ID:C00437</p>
					</body>
				</notes>
			</speciesType>
			<speciesType metaid="metaid_t_0116" id="t_0116" name="acser">
				<notes>
					<body xmlns="http://www.w3.org/1999/xhtml">
						<p>Abbreviation:acser</p>
						<p>Official name:O-Acetyl-L-serine</p>
						<p>Formula:C5H9NO4</p>
						<p>Charge:0</p>
						<p>IUPAC name:(2S)-3-acetyloxy-2-amino-propanoic acid</p>
						<p>CAS number:5147-00-2</p>
						<p>BioCyc ID:ACETYLSERINE</p>
						<p>KEGG ID:C00979</p>
					</body>
				</notes>
			</speciesType>
			<speciesType metaid="metaid_t_0117" id="t_0117" name="actp">
				<notes>
					<body xmlns="http://www.w3.org/1999/xhtml">
						<p>Abbreviation:actp</p>
						<p>Official name:Acetyl phosphate</p>
						<p>Formula:C2H3O5P</p>
						<p>Charge:-2</p>
						<p>IUPAC name:acetyloxyphosphonic acid</p>
						<p>CAS number:590-54-5</p>
						<p>BioCyc ID:ACETYL-P</p>
						<p>KEGG ID:C00227</p>
					</body>
				</notes>
			</speciesType>
			<speciesType metaid="metaid_t_0118" id="t_0118" name="acysbmn">
				<notes>
					<body xmlns="http://www.w3.org/1999/xhtml">
						<p>Abbreviation:acysbmn</p>
						<p>Official name:acetyl-cystine-bimane</p>
						<p>Formula:C15H18N3O5S</p>
						<p>Charge:-1</p>
					</body>
				</notes>
			</speciesType>
			<speciesType metaid="metaid_t_0119" id="t_0119" name="ad">
				<notes>
					<body xmlns="http://www.w3.org/1999/xhtml">
						<p>Abbreviation:ad</p>
						<p>Official name:acetamide</p>
						<p>Formula:C2H5NO</p>
						<p>Charge:0</p>
						<p>IUPAC name:acetamide</p>
						<p>CAS number:60-35-5</p>
					</body>
				</notes>
			</speciesType>
			<speciesType metaid="metaid_t_0120" id="t_0120" name="adcobdam">
				<notes>
					<body xmlns="http://www.w3.org/1999/xhtml">
						<p>Abbreviation:adcobdam</p>
						<p>Official name:Adenosyl cobyrinate diamide</p>
						<p>Formula:C55H68CoN11O15</p>
						<p>Charge:-4</p>
					</body>
				</notes>
			</speciesType>
			<speciesType metaid="metaid_t_0121" id="t_0121" name="adcobhex">
				<notes>
					<body xmlns="http://www.w3.org/1999/xhtml">
						<p>Abbreviation:adcobhex</p>
						<p>Official name:adenosyl-cobyric acid</p>
						<p>Formula:C55H76CoN15O11</p>
						<p>Charge:0</p>
						<p>BioCyc ID:CPD-691</p>
					</body>
				</notes>
			</speciesType>
			<speciesType metaid="metaid_t_0122" id="t_0122" name="ade">
				<notes>
					<body xmlns="http://www.w3.org/1999/xhtml">
						<p>Abbreviation:ade</p>
						<p>Official name:Adenine</p>
						<p>Formula:C5H5N5</p>
						<p>Charge:0</p>
						<p>IUPAC name:7H-purin-6-amine</p>
						<p>CAS number:5426-35-7</p>
						<p>BioCyc ID:ADENINE</p>
						<p>KEGG ID:C00147</p>
					</body>
				</notes>
			</speciesType>
			<speciesType metaid="metaid_t_0123" id="t_0123" name="adfdOX">
				<notes>
					<body xmlns="http://www.w3.org/1999/xhtml">
						<p>Abbreviation:adfdOX</p>
						<p>Official name:Oxidized adrenal ferredoxin</p>
						<p>Formula:UK</p>
						<p>Charge:2</p>
					</body>
				</notes>
			</speciesType>
			<speciesType metaid="metaid_t_0124" id="t_0124" name="adfdRD">
				<notes>
					<body xmlns="http://www.w3.org/1999/xhtml">
						<p>Abbreviation:adfdRD</p>
						<p>Official name:Reduced adrenal ferredoxin</p>
						<p>Formula:UKH2</p>
						<p>Charge:0</p>
					</body>
				</notes>
			</speciesType>
			<speciesType metaid="metaid_t_0125" id="t_0125" name="adhlam">
				<notes>
					<body xmlns="http://www.w3.org/1999/xhtml">
						<p>Abbreviation:adhlam</p>
						<p>Official name:S-Acetyldihydrolipoamide</p>
						<p>Formula:C10H19NO2S2</p>
						<p>Charge:0</p>
						<p>IUPAC name:6-acetylsulfanyl-8-sulfanyl-octanamide</p>
						<p>BioCyc ID:S-ACETYLDIHYDROLIPOAMIDE</p>
						<p>KEGG ID:C01136</p>
					</body>
				</notes>
			</speciesType>
			<speciesType metaid="metaid_t_0126" id="t_0126" name="adn">
				<notes>
					<body xmlns="http://www.w3.org/1999/xhtml">
						<p>Abbreviation:adn</p>
						<p>Official name:Adenosine</p>
						<p>Formula:C10H13N5O4</p>
						<p>Charge:0</p>
						<p>IUPAC name:(2S,3R,4S,5R)-2-(6-aminopurin-9-yl)-5-(hydroxymethyl)oxolane-3,4-diol</p>
						<p>CAS number:524-69-6</p>
						<p>BioCyc ID:ADENOSINE</p>
						<p>KEGG ID:C00212</p>
					</body>
				</notes>
			</speciesType>
			<speciesType metaid="metaid_t_0127" id="t_0127" name="adocbi">
				<notes>
					<body xmlns="http://www.w3.org/1999/xhtml">
						<p>Abbreviation:adocbi</p>
						<p>Official name:Adenosyl cobinamide</p>
						<p>Formula:C58H84CoN16O11</p>
						<p>Charge:1</p>
						<p>BioCyc ID:ADENOSYLCOBINAMIDE</p>
						<p>KEGG ID:C06508</p>
					</body>
				</notes>
			</speciesType>
			<speciesType metaid="metaid_t_0128" id="t_0128" name="adocbip">
				<notes>
					<body xmlns="http://www.w3.org/1999/xhtml">
						<p>Abbreviation:adocbip</p>
						<p>Official name:Adenosyl cobinamide phosphate</p>
						<p>Formula:C58H83CoN16O14P</p>
						<p>Charge:-1</p>
						<p>BioCyc ID:ADENOSYLCOBINAMIDE-P</p>
						<p>KEGG ID:C06509</p>
					</body>
				</notes>
			</speciesType>
			<speciesType metaid="metaid_t_0129" id="t_0129" name="adocbl">
				<notes>
					<body xmlns="http://www.w3.org/1999/xhtml">
						<p>Abbreviation:adocbl</p>
						<p>Official name:Adenosylcobalamin</p>
						<p>Formula:C72H100CoN18O17P</p>
						<p>Charge:0</p>
						<p>CAS number:13870-90-1</p>
						<p>BioCyc ID:ADENOSYLCOBALAMIN</p>
						<p>KEGG ID:C00194</p>
					</body>
				</notes>
			</speciesType>
			<speciesType metaid="metaid_t_0130" id="t_0130" name="adp">
				<notes>
					<body xmlns="http://www.w3.org/1999/xhtml">
						<p>Abbreviation:adp</p>
						<p>Official name:ADP</p>
						<p>Formula:C10H12N5O10P2</p>
						<p>Charge:-3</p>
						<p>IUPAC name:[[5-(6-aminopurin-9-yl)-3,4-dihydroxy-oxolan-2-yl]methoxy-hydroxy-phosphoryl]oxyphosphonic acid</p>
						<p>CAS number:58-64-0</p>
						<p>BioCyc ID:ADP</p>
						<p>KEGG ID:C00008</p>
					</body>
				</notes>
			</speciesType>
			<speciesType metaid="metaid_t_0131" id="t_0131" name="adpglc">
				<notes>
					<body xmlns="http://www.w3.org/1999/xhtml">
						<p>Abbreviation:adpglc</p>
						<p>Official name:ADPglucose</p>
						<p>Formula:C16H23N5O15P2</p>
						<p>Charge:-2</p>
						<p>IUPAC name:[(2R,3R,4R,5R)-5-(6-aminopurin-9-yl)-3,4-dihydroxy-oxolan-2-yl]methoxy-[hydroxy-[(2R,3R,4S,5R,6R)-3,4,5-trihydroxy-6-(hydroxymethyl)oxan-2-yl]oxy-phosphoryl]oxy-phosphinic acid</p>
						<p>CAS number:30142-50-8</p>
						<p>BioCyc ID:ADP-D-GLUCOSE</p>
						<p>KEGG ID:C00498</p>
					</body>
				</notes>
			</speciesType>
			<speciesType metaid="metaid_t_0132" id="t_0132" name="agalfragund">
				<notes>
					<body xmlns="http://www.w3.org/1999/xhtml">
						<p>Abbreviation:agalfragund</p>
						<p>Official name:arabinofuranose-galactofuranosyl(30)-rhamanosyl-N-acetylglucosamyl-undecaprenyl diphosphate (M tb)</p>
						<p>Formula:C254H423NO171P2</p>
						<p>Charge:-2</p>
					</body>
				</notes>
			</speciesType>
			<speciesType metaid="metaid_t_0133" id="t_0133" name="agdpcbi">
				<notes>
					<body xmlns="http://www.w3.org/1999/xhtml">
						<p>Abbreviation:agdpcbi</p>
						<p>Official name:Adenosine-GDP-cobinamide</p>
						<p>Formula:C68H95CoN21O21P2</p>
						<p>Charge:-1</p>
						<p>BioCyc ID:ADENOSYLCOBINAMIDE-GDP</p>
						<p>KEGG ID:C06510</p>
					</body>
				</notes>
			</speciesType>
			<speciesType metaid="metaid_t_0134" id="t_0134" name="agm">
				<notes>
					<body xmlns="http://www.w3.org/1999/xhtml">
						<p>Abbreviation:agm</p>
						<p>Official name:Agmatine</p>
						<p>Formula:C5H16N4</p>
						<p>Charge:2</p>
						<p>IUPAC name:2-(4-aminobutyl)guanidine</p>
						<p>CAS number:306-60-5</p>
						<p>BioCyc ID:AGMATHINE</p>
						<p>KEGG ID:C00179</p>
					</body>
				</notes>
			</speciesType>
			<speciesType metaid="metaid_t_0135" id="t_0135" name="ahcys">
				<notes>
					<body xmlns="http://www.w3.org/1999/xhtml">
						<p>Abbreviation:ahcys</p>
						<p>Official name:S-Adenosyl-L-homocysteine</p>
						<p>Formula:C14H20N6O5S</p>
						<p>Charge:0</p>
						<p>IUPAC name:(2S)-2-amino-4-[[(2S,3S,4R,5R)-5-(6-aminopurin-9-yl)-3,4-dihydroxy-oxolan-2-yl]methylsulfanyl]butanoic acid</p>
						<p>BioCyc ID:ADENOSYL-HOMO-CYS</p>
						<p>KEGG ID:C00021</p>
					</body>
				</notes>
			</speciesType>
			<speciesType metaid="metaid_t_0136" id="t_0136" name="ahdt">
				<notes>
					<body xmlns="http://www.w3.org/1999/xhtml">
						<p>Abbreviation:ahdt</p>
						<p>Official name:2-Amino-4-hydroxy-6-(erythro-1,2,3-trihydroxypropyl)dihydropteridine triphosphate</p>
						<p>Formula:C9H12N5O13P3</p>
						<p>Charge:-4</p>
						<p>IUPAC name:[[[3-(2-amino-4-oxo-7,8-dihydro-1H-pteridin-6-yl)-2,3-dihydroxy-propoxy]-hydroxy-phosphoryl]oxy-hydroxy-phosphoryl]oxyphosphonic acid</p>
						<p>CAS number:27040-09-1</p>
						<p>BioCyc ID:DIHYDRONEOPTERIN-P3</p>
						<p>KEGG ID:C04895</p>
					</body>
				</notes>
			</speciesType>
			<speciesType metaid="metaid_t_0137" id="t_0137" name="aicar">
				<notes>
					<body xmlns="http://www.w3.org/1999/xhtml">
						<p>Abbreviation:aicar</p>
						<p>Official name:5-Amino-1-(5-Phospho-D-ribosyl)imidazole-4-carboxamide</p>
						<p>Formula:C9H13N4O8P</p>
						<p>Charge:-2</p>
						<p>IUPAC name:[(2R,3R,4R,5R)-5-(5-amino-4-carbamoyl-imidazol-1-yl)-3,4-dihydroxy-oxolan-2-yl]methoxyphosphonic acid</p>
						<p>BioCyc ID:AICAR</p>
						<p>KEGG ID:C04677</p>
					</body>
				</notes>
			</speciesType>
			<speciesType metaid="metaid_t_0138" id="t_0138" name="air">
				<notes>
					<body xmlns="http://www.w3.org/1999/xhtml">
						<p>Abbreviation:air</p>
						<p>Official name:5-amino-1-(5-phospho-D-ribosyl)imidazole</p>
						<p>Formula:C8H12N3O7P</p>
						<p>Charge:-2</p>
						<p>IUPAC name:[(2R,3R,4R,5R)-5-(5-aminoimidazol-1-yl)-3,4-dihydroxy-oxolan-2-yl]methoxyphosphonic acid</p>
						<p>BioCyc ID:5-PHOSPHORIBOSYL-5-AMINOIMIDAZOLE</p>
						<p>KEGG ID:C03373</p>
					</body>
				</notes>
			</speciesType>
			<speciesType metaid="metaid_t_0139" id="t_0139" name="akg">
				<notes>
					<body xmlns="http://www.w3.org/1999/xhtml">
						<p>Abbreviation:akg</p>
						<p>Official name:2-Oxoglutarate</p>
						<p>Formula:C5H4O5</p>
						<p>Charge:-2</p>
						<p>IUPAC name:2-oxopentanedioate</p>
						<p>BioCyc ID:2-KETOGLUTARATE</p>
						<p>KEGG ID:C00026</p>
					</body>
				</notes>
			</speciesType>
			<speciesType metaid="metaid_t_0140" id="t_0140" name="ala-B">
				<notes>
					<body xmlns="http://www.w3.org/1999/xhtml">
						<p>Abbreviation:ala-B</p>
						<p>Official name:beta-Alanine</p>
						<p>Formula:C3H7NO2</p>
						<p>Charge:0</p>
						<p>IUPAC name:3-aminopropanoic acid</p>
						<p>CAS number:87867-95-6</p>
						<p>BioCyc ID:B-ALANINE</p>
						<p>KEGG ID:C00099</p>
					</body>
				</notes>
			</speciesType>
			<speciesType metaid="metaid_t_0141" id="t_0141" name="ala-D">
				<notes>
					<body xmlns="http://www.w3.org/1999/xhtml">
						<p>Abbreviation:ala-D</p>
						<p>Official name:D-Alanine</p>
						<p>Formula:C3H7NO2</p>
						<p>Charge:0</p>
						<p>BioCyc ID:D-ALANINE</p>
						<p>KEGG ID:C00133</p>
					</body>
				</notes>
			</speciesType>
			<speciesType metaid="metaid_t_0142" id="t_0142" name="ala-L">
				<notes>
					<body xmlns="http://www.w3.org/1999/xhtml">
						<p>Abbreviation:ala-L</p>
						<p>Official name:L-Alanine</p>
						<p>Formula:C3H7NO2</p>
						<p>Charge:0</p>
						<p>IUPAC name:(2S)-2-aminopropanoic acid</p>
						<p>CAS number:302-72-7</p>
						<p>BioCyc ID:L-ALPHA-ALANINE</p>
						<p>KEGG ID:C00041</p>
					</body>
				</notes>
			</speciesType>
			<speciesType metaid="metaid_t_0143" id="t_0143" name="alaala">
				<notes>
					<body xmlns="http://www.w3.org/1999/xhtml">
						<p>Abbreviation:alaala</p>
						<p>Official name:D-Alanyl-D-alanine</p>
						<p>Formula:C6H12N2O3</p>
						<p>Charge:0</p>
						<p>IUPAC name:(2R)-2-[[(2R)-2-aminopropanoyl]amino]propanoic acid</p>
						<p>CAS number:923-16-0</p>
						<p>BioCyc ID:D-ALA-D-ALA</p>
						<p>KEGG ID:C00993</p>
					</body>
				</notes>
			</speciesType>
			<speciesType metaid="metaid_t_0144" id="t_0144" name="alac-S">
				<notes>
					<body xmlns="http://www.w3.org/1999/xhtml">
						<p>Abbreviation:alac-S</p>
						<p>Official name:(S)-2-Acetolactate</p>
						<p>Formula:C5H7O4</p>
						<p>Charge:-1</p>
						<p>IUPAC name:(2S)-2-hydroxy-2-methyl-3-oxo-butanoic acid</p>
						<p>BioCyc ID:2-ACETO-LACTATE</p>
						<p>KEGG ID:C06010</p>
					</body>
				</notes>
			</speciesType>
			<speciesType metaid="metaid_t_0145" id="t_0145" name="alatrna">
				<notes>
					<body xmlns="http://www.w3.org/1999/xhtml">
						<p>Abbreviation:alatrna</p>
						<p>Official name:L-Alanyl-tRNA(Ala)</p>
						<p>Formula:C3H6NOR</p>
						<p>Charge:1</p>
						<p>BioCyc ID:Charged-ALA-tRNAs</p>
					</body>
				</notes>
			</speciesType>
			<speciesType metaid="metaid_t_0146" id="t_0146" name="alpam">
				<notes>
					<body xmlns="http://www.w3.org/1999/xhtml">
						<p>Abbreviation:alpam</p>
						<p>Official name:S-aminomethyldihydrolipoamide</p>
						<p>Formula:C9H21N2OS2</p>
						<p>Charge:1</p>
					</body>
				</notes>
			</speciesType>
			<speciesType metaid="metaid_t_0147" id="t_0147" name="alpro">
				<notes>
					<body xmlns="http://www.w3.org/1999/xhtml">
						<p>Abbreviation:alpro</p>
						<p>Official name:S-Aminomethyldihydrolipoylprotein</p>
						<p>Formula:CH6NS2X</p>
						<p>Charge:1</p>
						<p>BioCyc ID:AMINOMETHYLDIHYDROLIPOYL-GCVH</p>
					</body>
				</notes>
			</speciesType>
			<speciesType metaid="metaid_t_0148" id="t_0148" name="amet">
				<notes>
					<body xmlns="http://www.w3.org/1999/xhtml">
						<p>Abbreviation:amet</p>
						<p>Official name:S-Adenosyl-L-methionine</p>
						<p>Formula:C15H23N6O5S</p>
						<p>Charge:1</p>
						<p>IUPAC name:(2S)-2-amino-4-[[(2S,3S,4R,5R)-5-(6-aminopurin-9-yl)-3,4-dihydroxy-oxolan-2-yl]methyl-methyl-sulfonio]butanoate</p>
						<p>CAS number:86866-89-9</p>
						<p>BioCyc ID:S-ADENOSYLMETHIONINE</p>
						<p>KEGG ID:C00019</p>
					</body>
				</notes>
			</speciesType>
			<speciesType metaid="metaid_t_0149" id="t_0149" name="ametam">
				<notes>
					<body xmlns="http://www.w3.org/1999/xhtml">
						<p>Abbreviation:ametam</p>
						<p>Official name:S-Adenosylmethioninamine</p>
						<p>Formula:C14H24N6O3S</p>
						<p>Charge:2</p>
						<p>IUPAC name:3-aminopropyl-[[(2S,3S,4R,5R)-5-(6-aminopurin-9-yl)-3,4-dihydroxy-oxolan-2-yl]methyl]-methyl-sulfanium</p>
						<p>CAS number:22365-13-5</p>
						<p>BioCyc ID:S-ADENOSYLMETHIONINAMINE</p>
						<p>KEGG ID:C01137</p>
					</body>
				</notes>
			</speciesType>
			<speciesType metaid="metaid_t_0150" id="t_0150" name="amob">
				<notes>
					<body xmlns="http://www.w3.org/1999/xhtml">
						<p>Abbreviation:amob</p>
						<p>Official name:S-Adenosyl-4-methylthio-2-oxobutanoate</p>
						<p>Formula:C15H19N5O6S</p>
						<p>Charge:0</p>
						<p>IUPAC name:[5-(6-aminopurin-9-yl)-3,4-dihydroxy-oxolan-2-yl]methyl-(3-carboxy-3-oxo-propyl)-methyl-sulfanium</p>
						<p>BioCyc ID:S-ADENOSYL-4-METHYLTHIO-2-OXOBUTANOATE</p>
						<p>KEGG ID:C04425</p>
					</body>
				</notes>
			</speciesType>
			<speciesType metaid="metaid_t_0151" id="t_0151" name="amp">
				<notes>
					<body xmlns="http://www.w3.org/1999/xhtml">
						<p>Abbreviation:amp</p>
						<p>Official name:AMP</p>
						<p>Formula:C10H12N5O7P</p>
						<p>Charge:-2</p>
						<p>IUPAC name:[(2R,3R,4R,5R)-5-(6-aminopurin-9-yl)-3,4-dihydroxy-oxolan-2-yl]methoxyphosphonic acid</p>
						<p>CAS number:67583-85-1</p>
						<p>BioCyc ID:AMP</p>
						<p>KEGG ID:C00020</p>
					</body>
				</notes>
			</speciesType>
			<speciesType metaid="metaid_t_0152" id="t_0152" name="anth">
				<notes>
					<body xmlns="http://www.w3.org/1999/xhtml">
						<p>Abbreviation:anth</p>
						<p>Official name:Anthranilate</p>
						<p>Formula:C7H6NO2</p>
						<p>Charge:-1</p>
						<p>IUPAC name:2-aminobenzoate</p>
						<p>CAS number:118-92-3</p>
						<p>BioCyc ID:ANTHRANILATE</p>
						<p>KEGG ID:C00108</p>
					</body>
				</notes>
			</speciesType>
			<speciesType metaid="metaid_t_0153" id="t_0153" name="apoACP">
				<notes>
					<body xmlns="http://www.w3.org/1999/xhtml">
						<p>Abbreviation:apoACP</p>
						<p>Official name:apoprotein [acyl carrier protein]</p>
						<p>Formula:RHO</p>
						<p>Charge:0</p>
						<p>BioCyc ID:ACP-MONOMER</p>
					</body>
				</notes>
			</speciesType>
			<speciesType metaid="metaid_t_0154" id="t_0154" name="appl">
				<notes>
					<body xmlns="http://www.w3.org/1999/xhtml">
						<p>Abbreviation:appl</p>
						<p>Official name:1-Aminopropan-2-ol</p>
						<p>Formula:C3H10NO</p>
						<p>Charge:1</p>
						<p>IUPAC name:1-aminopropan-2-ol</p>
						<p>BioCyc ID:1-AMINO-PROPAN-2-OL</p>
						<p>KEGG ID:C05771</p>
					</body>
				</notes>
			</speciesType>
			<speciesType metaid="metaid_t_0155" id="t_0155" name="applp">
				<notes>
					<body xmlns="http://www.w3.org/1999/xhtml">
						<p>Abbreviation:applp</p>
						<p>Official name:D-1-Aminopropan-2-ol O-phosphate</p>
						<p>Formula:C3H9NO4P</p>
						<p>Charge:-1</p>
						<p>IUPAC name:[(2R)-1-aminopropan-2-yl]oxyphosphonic aci</p>
					</body>
				</notes>
			</speciesType>
			<speciesType metaid="metaid_t_0156" id="t_0156" name="aps">
				<notes>
					<body xmlns="http://www.w3.org/1999/xhtml">
						<p>Abbreviation:aps</p>
						<p>Official name:Adenosine 5'-phosphosulfate</p>
						<p>Formula:C10H12N5O10PS</p>
						<p>Charge:-2</p>
						<p>IUPAC name:6-amino-9-[(2R,3R,4R,5R)-3,4-dihydroxy-5-[(hydroxy-sulfooxy-phosphoryl)oxymethyl]oxolan-2-yl]purine</p>
						<p>CAS number:485-84-7</p>
						<p>BioCyc ID:APS</p>
						<p>KEGG ID:C00224</p>
					</body>
				</notes>
			</speciesType>
			<speciesType metaid="metaid_t_0157" id="t_0157" name="arab-D">
				<notes>
					<body xmlns="http://www.w3.org/1999/xhtml">
						<p>Abbreviation:arab-D</p>
						<p>Official name:D-Arabinose</p>
						<p>Formula:C5H10O5</p>
						<p>Charge:0</p>
						<p>IUPAC name:oxane-2,3,4,5-tetrol</p>
						<p>CAS number:10323-20-3</p>
					</body>
				</notes>
			</speciesType>
			<speciesType metaid="metaid_t_0158" id="t_0158" name="arab-L">
				<notes>
					<body xmlns="http://www.w3.org/1999/xhtml">
						<p>Abbreviation:arab-L</p>
						<p>Official name:L-Arabinose</p>
						<p>Formula:C5H10O5</p>
						<p>Charge:0</p>
						<p>IUPAC name:(3R,4S,5S)-oxane-2,3,4,5-tetrol</p>
						<p>CAS number:87-72-9</p>
						<p>BioCyc ID:L-ARABINOSE</p>
					</body>
				</notes>
			</speciesType>
			<speciesType metaid="metaid_t_0159" id="t_0159" name="arabinan">
				<notes>
					<body xmlns="http://www.w3.org/1999/xhtml">
						<p>Abbreviation:arabinan</p>
						<p>Official name:arabinan complex (Mtb)</p>
						<p>Formula:C684H1104O552</p>
						<p>Charge:0</p>
					</body>
				</notes>
			</speciesType>
			<speciesType metaid="metaid_t_0160" id="t_0160" name="arabinanagalfragund">
				<notes>
					<body xmlns="http://www.w3.org/1999/xhtml">
						<p>Abbreviation:arabinanagalfragund</p>
						<p>Official name:arabinan-arabinofuranose-galactofuranosyl(30)-rhamanosyl-N-acetylglucosamyl-undecaprenyl diphosphate (M tb)</p>
						<p>Formula:C938H1525NO722P2</p>
						<p>Charge:-2</p>
					</body>
				</notes>
			</speciesType>
			<speciesType metaid="metaid_t_0161" id="t_0161" name="arach">
				<notes>
					<body xmlns="http://www.w3.org/1999/xhtml">
						<p>Abbreviation:arach</p>
						<p>Official name:Arachidic acid</p>
						<p>Formula:C20H39O2</p>
						<p>Charge:-1</p>
						<p>IUPAC name:icosanoic acid</p>
						<p>CAS number:94266-33-8</p>
					</body>
				</notes>
			</speciesType>
			<speciesType metaid="metaid_t_0162" id="t_0162" name="arachACP">
				<notes>
					<body xmlns="http://www.w3.org/1999/xhtml">
						<p>Abbreviation:arachACP</p>
						<p>Official name:eicosanoyl-ACP</p>
						<p>Formula:C31H59N2O8PRS</p>
						<p>Charge:-1</p>
					</body>
				</notes>
			</speciesType>
			<speciesType metaid="metaid_t_0163" id="t_0163" name="arachcoa">
				<notes>
					<body xmlns="http://www.w3.org/1999/xhtml">
						<p>Abbreviation:arachcoa</p>
						<p>Official name:arachidyl coenzyme A</p>
						<p>Formula:C41H70N7O17P3S</p>
						<p>Charge:-4</p>
					</body>
				</notes>
			</speciesType>
			<speciesType metaid="metaid_t_0164" id="t_0164" name="arg-L">
				<notes>
					<body xmlns="http://www.w3.org/1999/xhtml">
						<p>Abbreviation:arg-L</p>
						<p>Official name:L-Arginine</p>
						<p>Formula:C6H15N4O2</p>
						<p>Charge:1</p>
						<p>IUPAC name:2-amino-5-(diaminomethylideneamino)pentanoic acid</p>
						<p>CAS number:74-79-3</p>
						<p>BioCyc ID:ARG</p>
						<p>KEGG ID:C00062</p>
					</body>
				</notes>
			</speciesType>
			<speciesType metaid="metaid_t_0165" id="t_0165" name="argsuc">
				<notes>
					<body xmlns="http://www.w3.org/1999/xhtml">
						<p>Abbreviation:argsuc</p>
						<p>Official name:N(omega)-(L-Arginino)succinate</p>
						<p>Formula:C10H17N4O6</p>
						<p>Charge:-1</p>
						<p>IUPAC name:2-[[N'-[(4S)-4-amino-4-carboxy-butyl]carbamimidoyl]amino]butanedioic acid</p>
						<p>BioCyc ID:L-ARGININO-SUCCINATE</p>
						<p>KEGG ID:C03406</p>
					</body>
				</notes>
			</speciesType>
			<speciesType metaid="metaid_t_0166" id="t_0166" name="arpp">
				<notes>
					<body xmlns="http://www.w3.org/1999/xhtml">
						<p>Abbreviation:arpp</p>
						<p>Official name:5-phosphoarabinose pyrophosphate</p>
						<p>Formula:C5H8O14P3</p>
						<p>Charge:-5</p>
					</body>
				</notes>
			</speciesType>
			<speciesType metaid="metaid_t_0167" id="t_0167" name="asn-L">
				<notes>
					<body xmlns="http://www.w3.org/1999/xhtml">
						<p>Abbreviation:asn-L</p>
						<p>Official name:L-Asparagine</p>
						<p>Formula:C4H8N2O3</p>
						<p>Charge:0</p>
						<p>IUPAC name:2-amino-3-carbamoyl-propanoic acid</p>
						<p>CAS number:7006-34-0</p>
						<p>BioCyc ID:ASN</p>
						<p>KEGG ID:C00152</p>
					</body>
				</notes>
			</speciesType>
			<speciesType metaid="metaid_t_0168" id="t_0168" name="asp-L">
				<notes>
					<body xmlns="http://www.w3.org/1999/xhtml">
						<p>Abbreviation:asp-L</p>
						<p>Official name:L-Aspartate</p>
						<p>Formula:C4H6NO4</p>
						<p>Charge:-1</p>
						<p>IUPAC name:(2S)-2-azaniumylbutanedioate</p>
						<p>BioCyc ID:L-ASPARTATE</p>
						<p>KEGG ID:C00049</p>
					</body>
				</notes>
			</speciesType>
			<speciesType metaid="metaid_t_0169" id="t_0169" name="aspsa">
				<notes>
					<body xmlns="http://www.w3.org/1999/xhtml">
						<p>Abbreviation:aspsa</p>
						<p>Official name:L-Aspartate 4-semialdehyde</p>
						<p>Formula:C4H7NO3</p>
						<p>Charge:0</p>
						<p>IUPAC name:(2S)-2-amino-4-oxo-butanoic acid</p>
						<p>BioCyc ID:L-ASPARTATE-SEMIALDEHYDE</p>
						<p>KEGG ID:C00441</p>
					</body>
				</notes>
			</speciesType>
			<speciesType metaid="metaid_t_0170" id="t_0170" name="atp">
				<notes>
					<body xmlns="http://www.w3.org/1999/xhtml">
						<p>Abbreviation:atp</p>
						<p>Official name:ATP</p>
						<p>Formula:C10H12N5O13P3</p>
						<p>Charge:-4</p>
						<p>IUPAC name:[[[(2R,3R,4R,5R)-5-(6-aminopurin-9-yl)-3,4-dihydroxy-oxolan-2-yl]methoxy-hydroxy-phosphoryl]oxy-hydroxy-phosphoryl]oxyphosphonic acid</p>
						<p>CAS number:84412-18-0</p>
						<p>BioCyc ID:ATP</p>
						<p>KEGG ID:C00002</p>
					</body>
				</notes>
			</speciesType>
			<speciesType metaid="metaid_t_0171" id="t_0171" name="betald">
				<notes>
					<body xmlns="http://www.w3.org/1999/xhtml">
						<p>Abbreviation:betald</p>
						<p>Official name:Betaine aldehyde</p>
						<p>Formula:C5H12NO</p>
						<p>Charge:1</p>
						<p>IUPAC name:trimethyl-(2-oxoethyl)azanium</p>
						<p>BioCyc ID:BETAINE_ALDEHYDE</p>
						<p>KEGG ID:C00576</p>
					</body>
				</notes>
			</speciesType>
			<speciesType metaid="metaid_t_0172" id="t_0172" name="bhb">
				<notes>
					<body xmlns="http://www.w3.org/1999/xhtml">
						<p>Abbreviation:bhb</p>
						<p>Official name:(R)-3-Hydroxybutanoate</p>
						<p>Formula:C4H7O3</p>
						<p>Charge:-1</p>
						<p>IUPAC name:3-hydroxybutanoic acid</p>
						<p>CAS number:625-72-9</p>
					</body>
				</notes>
			</speciesType>
			<speciesType metaid="metaid_t_0173" id="t_0173" name="bmn">
				<notes>
					<body xmlns="http://www.w3.org/1999/xhtml">
						<p>Abbreviation:bmn</p>
						<p>Official name:bimane</p>
						<p>Formula:C10H12N2O2</p>
						<p>Charge:0</p>
					</body>
				</notes>
			</speciesType>
			<speciesType metaid="metaid_t_0174" id="t_0174" name="bmnmsh">
				<notes>
					<body xmlns="http://www.w3.org/1999/xhtml">
						<p>Abbreviation:bmnmsh</p>
						<p>Official name:bimane conjugated mycothiol (mtb)</p>
						<p>Formula:C27H40N4O14S</p>
						<p>Charge:0</p>
					</body>
				</notes>
			</speciesType>
			<speciesType metaid="metaid_t_0175" id="t_0175" name="btamp">
				<notes>
					<body xmlns="http://www.w3.org/1999/xhtml">
						<p>Abbreviation:btamp</p>
						<p>Official name:Biotinyl-5'-AMP</p>
						<p>Formula:C20H27N7O9PS</p>
						<p>Charge:-1</p>
						<p>IUPAC name:[(2R,3R,4R,5R)-5-(6-aminopurin-9-yl)-3,4-dihydroxy-oxolan-2-yl]methoxy-[5-[(2S)-7-oxo-3-thia-6,8-diazabicyclo[3.3.0]oct-2-yl]pentanoyloxy]phosphinic acid</p>
					</body>
				</notes>
			</speciesType>
			<speciesType metaid="metaid_t_0176" id="t_0176" name="btn">
				<notes>
					<body xmlns="http://www.w3.org/1999/xhtml">
						<p>Abbreviation:btn</p>
						<p>Official name:Biotin</p>
						<p>Formula:C10H15N2O3S</p>
						<p>Charge:-1</p>
						<p>IUPAC name:5-(7-oxo-3-thia-6,8-diazabicyclo[3.3.0]oct-2-yl)pentanoic acid</p>
						<p>CAS number:58073-87-3</p>
						<p>BioCyc ID:BIOTIN</p>
						<p>KEGG ID:C00120</p>
					</body>
				</notes>
			</speciesType>
			<speciesType metaid="metaid_t_0177" id="t_0177" name="ca2">
				<notes>
					<body xmlns="http://www.w3.org/1999/xhtml">
						<p>Abbreviation:ca2</p>
						<p>Official name:Calcium</p>
						<p>Formula:Ca</p>
						<p>Charge:2</p>
						<p>IUPAC name:calcium</p>
						<p>CAS number:8047-59-4</p>
						<p>BioCyc ID:CA+2</p>
					</body>
				</notes>
			</speciesType>
			<speciesType metaid="metaid_t_0178" id="t_0178" name="camp">
				<notes>
					<body xmlns="http://www.w3.org/1999/xhtml">
						<p>Abbreviation:camp</p>
						<p>Official name:cAMP</p>
						<p>Formula:C10H11N5O6P</p>
						<p>Charge:-1</p>
						<p>IUPAC name:8-(6-aminopurin-9-yl)-3-hydroxy-3-oxo-2,4,7-trioxa-3$l^{5}-phosphabicyclo[4.3.0]nonan-9-ol</p>
						<p>CAS number:60-92-4</p>
					</body>
				</notes>
			</speciesType>
			<speciesType metaid="metaid_t_0179" id="t_0179" name="cbasp">
				<notes>
					<body xmlns="http://www.w3.org/1999/xhtml">
						<p>Abbreviation:cbasp</p>
						<p>Official name:N-Carbamoyl-L-aspartate</p>
						<p>Formula:C5H6N2O5</p>
						<p>Charge:-2</p>
						<p>IUPAC name:(2S)-2-(carbamoylamino)butanedioic acid</p>
						<p>CAS number:13184-27-5</p>
						<p>BioCyc ID:CARBAMYUL-L-ASPARTATE</p>
						<p>KEGG ID:C00438</p>
					</body>
				</notes>
			</speciesType>
			<speciesType metaid="metaid_t_0180" id="t_0180" name="cbi">
				<notes>
					<body xmlns="http://www.w3.org/1999/xhtml">
						<p>Abbreviation:cbi</p>
						<p>Official name:Cobinamide</p>
						<p>Formula:C48H72CoN11O8</p>
						<p>Charge:0</p>
						<p>CAS number:13497-85-3</p>
						<p>BioCyc ID:COBINAMIDE</p>
						<p>KEGG ID:C05774</p>
					</body>
				</notes>
			</speciesType>
			<speciesType metaid="metaid_t_0181" id="t_0181" name="cbl1">
				<notes>
					<body xmlns="http://www.w3.org/1999/xhtml">
						<p>Abbreviation:cbl1</p>
						<p>Official name:Cob(I)alamin</p>
						<p>Formula:C62H88CoN13O14P</p>
						<p>Charge:-1</p>
						<p>CAS number:13408-78-1</p>
						<p>BioCyc ID:COB-I-ALAMIN</p>
						<p>KEGG ID:C00853</p>
					</body>
				</notes>
			</speciesType>
			<speciesType metaid="metaid_t_0182" id="t_0182" name="cbp">
				<notes>
					<body xmlns="http://www.w3.org/1999/xhtml">
						<p>Abbreviation:cbp</p>
						<p>Official name:Carbamoyl phosphate</p>
						<p>Formula:CH2NO5P</p>
						<p>Charge:-2</p>
						<p>IUPAC name:carbamoyloxyphosphonic acid</p>
						<p>BioCyc ID:CARBAMOYL-P</p>
						<p>KEGG ID:C00169</p>
					</body>
				</notes>
			</speciesType>
			<speciesType metaid="metaid_t_0183" id="t_0183" name="cdp">
				<notes>
					<body xmlns="http://www.w3.org/1999/xhtml">
						<p>Abbreviation:cdp</p>
						<p>Official name:CDP</p>
						<p>Formula:C9H12N3O11P2</p>
						<p>Charge:-3</p>
						<p>IUPAC name:1,1-dimethyl-3,4,5,6-tetrahydro-2H-pyridine chloride</p>
						<p>CAS number:24307-26-4</p>
						<p>BioCyc ID:CDP</p>
						<p>KEGG ID:C00112</p>
					</body>
				</notes>
			</speciesType>
			<speciesType metaid="metaid_t_0184" id="t_0184" name="cdpc16c19g">
				<notes>
					<body xmlns="http://www.w3.org/1999/xhtml">
						<p>Abbreviation:cdpc16c19g</p>
						<p>Official name:cdp diacylglycerol (C16:0, C19:0)</p>
						<p>Formula:C47H85N3O15P2</p>
						<p>Charge:-2</p>
					</body>
				</notes>
			</speciesType>
			<speciesType metaid="metaid_t_0185" id="t_0185" name="cdpc19c19g">
				<notes>
					<body xmlns="http://www.w3.org/1999/xhtml">
						<p>Abbreviation:cdpc19c19g</p>
						<p>Official name:cdp diacylglycerol (C19:0, C19:0)</p>
						<p>Formula:C50H91N3O15P2</p>
						<p>Charge:-2</p>
					</body>
				</notes>
			</speciesType>
			<speciesType metaid="metaid_t_0186" id="t_0186" name="cdpdhdecg">
				<notes>
					<body xmlns="http://www.w3.org/1999/xhtml">
						<p>Abbreviation:cdpdhdecg</p>
						<p>Official name:CDP-1,2-dihexadecanoylglycerol</p>
						<p>Formula:C44H79N3O15P2</p>
						<p>Charge:-2</p>
						<p>BioCyc ID:CDPDIACYLGLYCEROL</p>
					</body>
				</notes>
			</speciesType>
			<speciesType metaid="metaid_t_0187" id="t_0187" name="cdpdodecg">
				<notes>
					<body xmlns="http://www.w3.org/1999/xhtml">
						<p>Abbreviation:cdpdodecg</p>
						<p>Official name:CDP-1,2-dioctadecanoylglycerol</p>
						<p>Formula:C48H87N3O15P2</p>
						<p>Charge:-2</p>
						<p>BioCyc ID:CDPDIACYLGLYCEROL</p>
					</body>
				</notes>
			</speciesType>
			<speciesType metaid="metaid_t_0188" id="t_0188" name="cgly">
				<notes>
					<body xmlns="http://www.w3.org/1999/xhtml">
						<p>Abbreviation:cgly</p>
						<p>Official name:Cys-Gly</p>
						<p>Formula:C5H10N2O3S</p>
						<p>Charge:0</p>
						<p>IUPAC name:2-[[(2R)-2-amino-3-sulfanyl-propanoyl]amino]acetic acid</p>
						<p>CAS number:19246-18-5</p>
					</body>
				</notes>
			</speciesType>
			<speciesType metaid="metaid_t_0189" id="t_0189" name="chexccoa">
				<notes>
					<body xmlns="http://www.w3.org/1999/xhtml">
						<p>Abbreviation:chexccoa</p>
						<p>Official name:carboxy hexacosanoyl-CoA</p>
						<p>Formula:C48H81N7O18P3S</p>
						<p>Charge:-4</p>
					</body>
				</notes>
			</speciesType>
			<speciesType metaid="metaid_t_0190" id="t_0190" name="chol">
				<notes>
					<body xmlns="http://www.w3.org/1999/xhtml">
						<p>Abbreviation:chol</p>
						<p>Official name:Choline</p>
						<p>Formula:C5H14NO</p>
						<p>Charge:1</p>
						<p>IUPAC name:2-hydroxyethyl-trimethyl-azanium</p>
						<p>CAS number:67-48-1</p>
						<p>BioCyc ID:CHOLINE</p>
						<p>KEGG ID:C00114</p>
					</body>
				</notes>
			</speciesType>
			<speciesType metaid="metaid_t_0191" id="t_0191" name="chor">
				<notes>
					<body xmlns="http://www.w3.org/1999/xhtml">
						<p>Abbreviation:chor</p>
						<p>Official name:chorismate</p>
						<p>Formula:C10H8O6</p>
						<p>Charge:-2</p>
						<p>IUPAC name:(3R,4R)-3-(1-carboxylatoethenoxy)-4-hydroxy-cyclohexa-1,5-diene-1-carboxylate</p>
						<p>BioCyc ID:CHORISMATE</p>
						<p>KEGG ID:C00251</p>
					</body>
				</notes>
			</speciesType>
			<speciesType metaid="metaid_t_0192" id="t_0192" name="cigam">
				<notes>
					<body xmlns="http://www.w3.org/1999/xhtml">
						<p>Abbreviation:cigam</p>
						<p>Official name:cys-1D-myo-inositol 2-deoxy-D-glucopyranoside</p>
						<p>Formula:C15H28N2O11S</p>
						<p>Charge:0</p>
					</body>
				</notes>
			</speciesType>
			<speciesType metaid="metaid_t_0193" id="t_0193" name="cit">
				<notes>
					<body xmlns="http://www.w3.org/1999/xhtml">
						<p>Abbreviation:cit</p>
						<p>Official name:Citrate</p>
						<p>Formula:C6H5O7</p>
						<p>Charge:-3</p>
						<p>IUPAC name:2-hydroxypropane-1,2,3-tricarboxylate</p>
						<p>CAS number:126-44-3</p>
						<p>BioCyc ID:CIT</p>
						<p>KEGG ID:C00158</p>
					</body>
				</notes>
			</speciesType>
			<speciesType metaid="metaid_t_0194" id="t_0194" name="citr-L">
				<notes>
					<body xmlns="http://www.w3.org/1999/xhtml">
						<p>Abbreviation:citr-L</p>
						<p>Official name:L-Citrulline</p>
						<p>Formula:C6H13N3O3</p>
						<p>Charge:0</p>
						<p>IUPAC name:2-amino-5-(carbamoylamino)pentanoic acid</p>
						<p>BioCyc ID:L-CITRULLINE</p>
						<p>KEGG ID:C00327</p>
					</body>
				</notes>
			</speciesType>
			<speciesType metaid="metaid_t_0195" id="t_0195" name="cl">
				<notes>
					<body xmlns="http://www.w3.org/1999/xhtml">
						<p>Abbreviation:cl</p>
						<p>Official name:Chloride</p>
						<p>Formula:Cl</p>
						<p>Charge:-1</p>
						<p>IUPAC name:(2S,3R,5R,6R)-2-[7-hydroxy-2-(4-hydroxy-3,5-dimethoxy-phenyl)-3-[(2R,3S,4R,5S,6S)-3,4,5-trihydroxy-6-(hydroxymethyl)oxan-2-yl]oxy-chromen-5-yl]oxy-6-(hydroxymethyl)oxane-3,4,5-triol</p>
						<p>CAS number:16727-30-3</p>
						<p>BioCyc ID:CL-</p>
						<p>KEGG ID:C00115</p>
					</body>
				</notes>
			</speciesType>
			<speciesType metaid="metaid_t_0196" id="t_0196" name="clpn160190">
				<notes>
					<body xmlns="http://www.w3.org/1999/xhtml">
						<p>Abbreviation:clpn160190</p>
						<p>Official name:cardiolipin (dihexadecanoyl, dimethylstearoyl)</p>
						<p>Formula:C79H152O17P2</p>
						<p>Charge:-2</p>
					</body>
				</notes>
			</speciesType>
			<speciesType metaid="metaid_t_0197" id="t_0197" name="cmcbtt">
				<notes>
					<body xmlns="http://www.w3.org/1999/xhtml">
						<p>Abbreviation:cmcbtt</p>
						<p>Official name:carboxymycobactin T (R=8 carbon, final carbon is carboxyl group)</p>
						<p>Formula:C33H48N5O13</p>
						<p>Charge:1</p>
						<p>IUPAC name:(Z)-10-hydroxy-10-[hydroxy-[(5S)-5-[2-[[(3S)-1-hydroxy-2-oxo-azepan-3-yl]carbamoyl]ethoxycarbonyl]-5-[[(4S)-2-(2-hydroxyphenyl)oxazolidine-4-carbonyl]amino]pentyl]amino]dec-8-enoic acid; iron</p>
					</body>
				</notes>
			</speciesType>
			<speciesType metaid="metaid_t_0198" id="t_0198" name="cmp">
				<notes>
					<body xmlns="http://www.w3.org/1999/xhtml">
						<p>Abbreviation:cmp</p>
						<p>Official name:CMP</p>
						<p>Formula:C9H12N3O8P</p>
						<p>Charge:-2</p>
						<p>IUPAC name:3-methylpyrazole-1-carboxamide</p>
						<p>CAS number:100365-72-8</p>
						<p>BioCyc ID:CMP</p>
						<p>KEGG ID:C00055</p>
					</body>
				</notes>
			</speciesType>
			<speciesType metaid="metaid_t_0199" id="t_0199" name="co">
				<notes>
					<body xmlns="http://www.w3.org/1999/xhtml">
						<p>Abbreviation:co</p>
						<p>Official name:Carbon monoxide</p>
						<p>Formula:CO</p>
						<p>Charge:0</p>
						<p>IUPAC name:carbon monoxide</p>
						<p>CAS number:82063-46-5</p>
						<p>BioCyc ID:CARBON-MONOXIDE</p>
						<p>KEGG ID:C00237</p>
					</body>
				</notes>
			</speciesType>
			<speciesType metaid="metaid_t_0200" id="t_0200" name="co1dam">
				<notes>
					<body xmlns="http://www.w3.org/1999/xhtml">
						<p>Abbreviation:co1dam</p>
						<p>Official name:Cob(I)yrinate a,c diamide</p>
						<p>Formula:C45H56CoN6O12</p>
						<p>Charge:-5</p>
						<p>BioCyc ID:CPD-694</p>
					</body>
				</notes>
			</speciesType>
			<speciesType metaid="metaid_t_0201" id="t_0201" name="co2">
				<notes>
					<body xmlns="http://www.w3.org/1999/xhtml">
						<p>Abbreviation:co2</p>
						<p>Official name:CO2</p>
						<p>Formula:CO2</p>
						<p>Charge:0</p>
						<p>IUPAC name:cobalt(+2) cation</p>
						<p>CAS number:22541-53-3</p>
						<p>BioCyc ID:CARBON-DIOXIDE</p>
						<p>KEGG ID:C00011</p>
					</body>
				</notes>
			</speciesType>
			<speciesType metaid="metaid_t_0202" id="t_0202" name="co2dam">
				<notes>
					<body xmlns="http://www.w3.org/1999/xhtml">
						<p>Abbreviation:co2dam</p>
						<p>Official name:Cob(II)yrinate a,c diamide</p>
						<p>Formula:C45H56CoN6O12</p>
						<p>Charge:-4</p>
						<p>BioCyc ID:CPD-689</p>
					</body>
				</notes>
			</speciesType>
			<speciesType metaid="metaid_t_0203" id="t_0203" name="coa">
				<notes>
					<body xmlns="http://www.w3.org/1999/xhtml">
						<p>Abbreviation:coa</p>
						<p>Official name:Coenzyme A</p>
						<p>Formula:C21H32N7O16P3S</p>
						<p>Charge:-4</p>
						<p>IUPAC name:[5-(6-aminopurin-9-yl)-4-hydroxy-2-[[hydroxy-[hydroxy-[3-hydroxy-2,2-dimethyl-3-[2-(2-sulfanylethylcarbamoyl)ethylcarbamoyl]propoxy]phosphoryl]oxy-phosphoryl]oxymethyl]oxolan-3-yl]oxyphosphonic acid</p>
						<p>CAS number:31416-98-5</p>
						<p>BioCyc ID:CO-A</p>
						<p>KEGG ID:C00010</p>
					</body>
				</notes>
			</speciesType>
			<speciesType metaid="metaid_t_0204" id="t_0204" name="cobalt2">
				<notes>
					<body xmlns="http://www.w3.org/1999/xhtml">
						<p>Abbreviation:cobalt2</p>
						<p>Official name:Co2+</p>
						<p>Formula:Co</p>
						<p>Charge:2</p>
						<p>IUPAC name:cobalt</p>
						<p>CAS number:7440-48-4</p>
						<p>BioCyc ID:CO+2</p>
						<p>KEGG ID:C00175</p>
					</body>
				</notes>
			</speciesType>
			<speciesType metaid="metaid_t_0205" id="t_0205" name="cobya">
				<notes>
					<body xmlns="http://www.w3.org/1999/xhtml">
						<p>Abbreviation:cobya</p>
						<p>Official name:Cobyrinate</p>
						<p>Formula:C45H52N4O14Co</p>
						<p>Charge:-6</p>
						<p>CAS number:33593-50-9</p>
					</body>
				</notes>
			</speciesType>
			<speciesType metaid="metaid_t_0206" id="t_0206" name="codhpre6">
				<notes>
					<body xmlns="http://www.w3.org/1999/xhtml">
						<p>Abbreviation:codhpre6</p>
						<p>Official name:cobalt-dihydro-precorrin 6</p>
						<p>Formula:C44H47N4O16Co</p>
						<p>Charge:-7</p>
					</body>
				</notes>
			</speciesType>
			<speciesType metaid="metaid_t_0207" id="t_0207" name="copre2">
				<notes>
					<body xmlns="http://www.w3.org/1999/xhtml">
						<p>Abbreviation:copre2</p>
						<p>Official name:cobalt-precorrin 2</p>
						<p>Formula:C42H38N4O16Co</p>
						<p>Charge:-8</p>
					</body>
				</notes>
			</speciesType>
			<speciesType metaid="metaid_t_0208" id="t_0208" name="copre3">
				<notes>
					<body xmlns="http://www.w3.org/1999/xhtml">
						<p>Abbreviation:copre3</p>
						<p>Official name:cobalt-precorrin 3</p>
						<p>Formula:C43H40N4O16Co</p>
						<p>Charge:-8</p>
					</body>
				</notes>
			</speciesType>
			<speciesType metaid="metaid_t_0209" id="t_0209" name="copre4">
				<notes>
					<body xmlns="http://www.w3.org/1999/xhtml">
						<p>Abbreviation:copre4</p>
						<p>Official name:cobalt-precorrin 4</p>
						<p>Formula:C44H43N4O16Co</p>
						<p>Charge:-7</p>
					</body>
				</notes>
			</speciesType>
			<speciesType metaid="metaid_t_0210" id="t_0210" name="copre5">
				<notes>
					<body xmlns="http://www.w3.org/1999/xhtml">
						<p>Abbreviation:copre5</p>
						<p>Official name:cobalt-precorrin 5</p>
						<p>Formula:C45H45N4O16Co</p>
						<p>Charge:-7</p>
					</body>
				</notes>
			</speciesType>
			<speciesType metaid="metaid_t_0211" id="t_0211" name="copre6">
				<notes>
					<body xmlns="http://www.w3.org/1999/xhtml">
						<p>Abbreviation:copre6</p>
						<p>Official name:cobalt-precorrin 6</p>
						<p>Formula:C44H45N4O16Co</p>
						<p>Charge:-7</p>
					</body>
				</notes>
			</speciesType>
			<speciesType metaid="metaid_t_0212" id="t_0212" name="copre8">
				<notes>
					<body xmlns="http://www.w3.org/1999/xhtml">
						<p>Abbreviation:copre8</p>
						<p>Official name:cobalt-precorrin 8</p>
						<p>Formula:C45H52N4O14Co</p>
						<p>Charge:-6</p>
					</body>
				</notes>
			</speciesType>
			<speciesType metaid="metaid_t_0213" id="t_0213" name="cpppg1">
				<notes>
					<body xmlns="http://www.w3.org/1999/xhtml">
						<p>Abbreviation:cpppg1</p>
						<p>Official name:Coproporphyrinogen I</p>
						<p>Formula:C36H40N4O8</p>
						<p>Charge:-4</p>
					</body>
				</notes>
			</speciesType>
			<speciesType metaid="metaid_t_0214" id="t_0214" name="cpppg3">
				<notes>
					<body xmlns="http://www.w3.org/1999/xhtml">
						<p>Abbreviation:cpppg3</p>
						<p>Official name:Coproporphyrinogen III</p>
						<p>Formula:C36H40N4O8</p>
						<p>Charge:-4</p>
						<p>IUPAC name:2624-63-7</p>
						<p>BioCyc ID:COPROPORPHYRINOGEN_III</p>
						<p>KEGG ID:C03263</p>
					</body>
				</notes>
			</speciesType>
			<speciesType metaid="metaid_t_0215" id="t_0215" name="crn">
				<notes>
					<body xmlns="http://www.w3.org/1999/xhtml">
						<p>Abbreviation:crn</p>
						<p>Official name:L-Carnitine</p>
						<p>Formula:C7H15NO3</p>
						<p>Charge:0</p>
						<p>IUPAC name:[(2S)-3-carboxy-2-hydroxy-propyl]-trimethyl-azanium</p>
						<p>CAS number:44985-71-9</p>
					</body>
				</notes>
			</speciesType>
			<speciesType metaid="metaid_t_0216" id="t_0216" name="ctp">
				<notes>
					<body xmlns="http://www.w3.org/1999/xhtml">
						<p>Abbreviation:ctp</p>
						<p>Official name:CTP</p>
						<p>Formula:C9H12N3O14P3</p>
						<p>Charge:-4</p>
						<p>IUPAC name:[[[5-(4-amino-2-oxo-pyrimidin-1-yl)-3,4-dihydroxy-oxolan-2-yl]methoxy-hydroxy-phosphoryl]oxy-hydroxy-phosphoryl]oxyphosphonic acid</p>
						<p>CAS number:65-47-4</p>
						<p>BioCyc ID:CTP</p>
						<p>KEGG ID:C00063</p>
					</body>
				</notes>
			</speciesType>
			<speciesType metaid="metaid_t_0217" id="t_0217" name="cu2">
				<notes>
					<body xmlns="http://www.w3.org/1999/xhtml">
						<p>Abbreviation:cu2</p>
						<p>Official name:Cu2+</p>
						<p>Formula:Cu</p>
						<p>Charge:2</p>
						<p>IUPAC name:copper(+2) cation</p>
						<p>CAS number:15158-11-9</p>
					</body>
				</notes>
			</speciesType>
			<speciesType metaid="metaid_t_0218" id="t_0218" name="cyan">
				<notes>
					<body xmlns="http://www.w3.org/1999/xhtml">
						<p>Abbreviation:cyan</p>
						<p>Official name:Hydrogen cyanide</p>
						<p>Formula:CHN</p>
						<p>Charge:0</p>
						<p>IUPAC name:hydrogen cyanide</p>
						<p>CAS number:74-90-8</p>
						<p>BioCyc ID:HCN</p>
						<p>KEGG ID:C01326</p>
					</body>
				</notes>
			</speciesType>
			<speciesType metaid="metaid_t_0219" id="t_0219" name="cys-L">
				<notes>
					<body xmlns="http://www.w3.org/1999/xhtml">
						<p>Abbreviation:cys-L</p>
						<p>Official name:L-Cysteine</p>
						<p>Formula:C3H7NO2S</p>
						<p>Charge:0</p>
						<p>IUPAC name:(2R)-2-amino-3-sulfanyl-propanoic acid</p>
						<p>CAS number:7048-04-6</p>
						<p>BioCyc ID:CYS</p>
						<p>KEGG ID:C00097</p>
					</body>
				</notes>
			</speciesType>
			<speciesType metaid="metaid_t_0220" id="t_0220" name="cyst-L">
				<notes>
					<body xmlns="http://www.w3.org/1999/xhtml">
						<p>Abbreviation:cyst-L</p>
						<p>Official name:L-Cystathionine</p>
						<p>Formula:C7H14N2O4S</p>
						<p>Charge:0</p>
						<p>IUPAC name:(2S)-2-amino-4-[(2R)-2-amino-2-carboxy-ethyl]sulfanyl-butanoic acid</p>
						<p>BioCyc ID:L-CYSTATHIONINE</p>
						<p>KEGG ID:C00542</p>
					</body>
				</notes>
			</speciesType>
			<speciesType metaid="metaid_t_0221" id="t_0221" name="cytd">
				<notes>
					<body xmlns="http://www.w3.org/1999/xhtml">
						<p>Abbreviation:cytd</p>
						<p>Official name:Cytidine</p>
						<p>Formula:C9H13N3O5</p>
						<p>Charge:0</p>
						<p>IUPAC name:4-amino-1-[3,4-dihydroxy-5-(hydroxymethyl)oxolan-2-yl]pyrimidin-2-one</p>
						<p>CAS number:65-46-3</p>
						<p>BioCyc ID:CYTIDINE</p>
						<p>KEGG ID:C00475</p>
					</body>
				</notes>
			</speciesType>
			<speciesType metaid="metaid_t_0222" id="t_0222" name="dad-2">
				<notes>
					<body xmlns="http://www.w3.org/1999/xhtml">
						<p>Abbreviation:dad-2</p>
						<p>Official name:Deoxyadenosine</p>
						<p>Formula:C10H13N5O3</p>
						<p>Charge:0</p>
						<p>IUPAC name:5-(6-aminopurin-9-yl)-2-(hydroxymethyl)oxolan-3-ol</p>
						<p>CAS number:16373-93-6</p>
						<p>BioCyc ID:DEOXYADENOSINE</p>
						<p>KEGG ID:C00559</p>
					</body>
				</notes>
			</speciesType>
			<speciesType metaid="metaid_t_0223" id="t_0223" name="dadp">
				<notes>
					<body xmlns="http://www.w3.org/1999/xhtml">
						<p>Abbreviation:dadp</p>
						<p>Official name:dADP</p>
						<p>Formula:C10H12N5O9P2</p>
						<p>Charge:-3</p>
						<p>IUPAC name:[[5-(6-aminopurin-9-yl)-3-hydroxy-oxolan-2-yl]methoxy-hydroxy-phosphoryl]oxyphosphonic acid</p>
						<p>CAS number:2793-06-8</p>
						<p>BioCyc ID:DADP</p>
						<p>KEGG ID:C00206</p>
					</body>
				</notes>
			</speciesType>
			<speciesType metaid="metaid_t_0224" id="t_0224" name="damp">
				<notes>
					<body xmlns="http://www.w3.org/1999/xhtml">
						<p>Abbreviation:damp</p>
						<p>Official name:dAMP</p>
						<p>Formula:C10H12N5O6P</p>
						<p>Charge:-2</p>
						<p>IUPAC name:4-[3-(4-carbamimidoyl-2-methoxy-phenoxy)propoxy]-3-methoxy-benzenecarboximidamide</p>
						<p>CAS number:125880-51-5</p>
					</body>
				</notes>
			</speciesType>
			<speciesType metaid="metaid_t_0225" id="t_0225" name="dann">
				<notes>
					<body xmlns="http://www.w3.org/1999/xhtml">
						<p>Abbreviation:dann</p>
						<p>Official name:7,8-Diaminononanoate</p>
						<p>Formula:C9H21N2O2</p>
						<p>Charge:1</p>
						<p>IUPAC name:7,8-diaminononanoic acid</p>
						<p>BioCyc ID:DIAMINONONANOATE</p>
						<p>KEGG ID:C01037</p>
					</body>
				</notes>
			</speciesType>
			<speciesType metaid="metaid_t_0226" id="t_0226" name="datp">
				<notes>
					<body xmlns="http://www.w3.org/1999/xhtml">
						<p>Abbreviation:datp</p>
						<p>Official name:dATP</p>
						<p>Formula:C10H12N5O12P3</p>
						<p>Charge:-4</p>
						<p>IUPAC name:[[[5-(6-aminopurin-9-yl)-3-hydroxy-oxolan-2-yl]methoxy-hydroxy-phosphoryl]oxy-hydroxy-phosphoryl]oxyphosphonic acid</p>
						<p>CAS number:1927-31-7</p>
						<p>BioCyc ID:DATP</p>
						<p>KEGG ID:C00131</p>
					</body>
				</notes>
			</speciesType>
			<speciesType metaid="metaid_t_0227" id="t_0227" name="db4p">
				<notes>
					<body xmlns="http://www.w3.org/1999/xhtml">
						<p>Abbreviation:db4p</p>
						<p>Official name:3,4-dihydroxy-2-butanone 4-phosphate</p>
						<p>Formula:C4H7O6P</p>
						<p>Charge:-2</p>
						<p>BioCyc ID:DIHYDROXY-BUTANONE-P</p>
						<p>KEGG ID:C15556</p>
					</body>
				</notes>
			</speciesType>
			<speciesType metaid="metaid_t_0228" id="t_0228" name="dca">
				<notes>
					<body xmlns="http://www.w3.org/1999/xhtml">
						<p>Abbreviation:dca</p>
						<p>Official name:Decanoate (n-C10:0)</p>
						<p>Formula:C10H19O2</p>
						<p>Charge:-1</p>
						<p>IUPAC name:decanoic acid</p>
						<p>CAS number:334-48-5</p>
					</body>
				</notes>
			</speciesType>
			<speciesType metaid="metaid_t_0229" id="t_0229" name="dcamp">
				<notes>
					<body xmlns="http://www.w3.org/1999/xhtml">
						<p>Abbreviation:dcamp</p>
						<p>Official name:N6-(1,2-Dicarboxyethyl)-AMP</p>
						<p>Formula:C14H14N5O11P</p>
						<p>Charge:-4</p>
						<p>IUPAC name:2-[[9-[(2R,3R,4R,5R)-3,4-dihydroxy-5-(phosphonooxymethyl)oxolan-2-yl]purin-6-yl]amino]butanedioic acid</p>
						<p>CAS number:19046-78-7</p>
						<p>BioCyc ID:ADENYLOSUCC</p>
						<p>KEGG ID:C03794</p>
					</body>
				</notes>
			</speciesType>
			<speciesType metaid="metaid_t_0230" id="t_0230" name="dcdp">
				<notes>
					<body xmlns="http://www.w3.org/1999/xhtml">
						<p>Abbreviation:dcdp</p>
						<p>Official name:dCDP</p>
						<p>Formula:C9H12N3O10P2</p>
						<p>Charge:-3</p>
						<p>IUPAC name:[[(2R,3S,5R)-5-(4-amino-2-oxo-pyrimidin-1-yl)-3-hydroxy-oxolan-2-yl]methoxy-hydroxy-phosphoryl]oxyphosphonic acid</p>
						<p>BioCyc ID:DCDP</p>
						<p>KEGG ID:C00705</p>
					</body>
				</notes>
			</speciesType>
			<speciesType metaid="metaid_t_0231" id="t_0231" name="dcmp">
				<notes>
					<body xmlns="http://www.w3.org/1999/xhtml">
						<p>Abbreviation:dcmp</p>
						<p>Official name:dCMP</p>
						<p>Formula:C9H12N3O7P</p>
						<p>Charge:-2</p>
						<p>IUPAC name:3,3-diethyl-1-[(4-methylpiperazin-1-yl)methyl]pyridine-2,4-dione</p>
						<p>CAS number:78144-37-3</p>
					</body>
				</notes>
			</speciesType>
			<speciesType metaid="metaid_t_0232" id="t_0232" name="dctp">
				<notes>
					<body xmlns="http://www.w3.org/1999/xhtml">
						<p>Abbreviation:dctp</p>
						<p>Official name:dCTP</p>
						<p>Formula:C9H12N3O13P3</p>
						<p>Charge:-4</p>
						<p>IUPAC name:[[[(2R,3S,5R)-5-(4-amino-2-oxo-pyrimidin-1-yl)-3-hydroxy-oxolan-2-yl]methoxy-hydroxy-phosphoryl]oxy-hydroxy-phosphoryl]oxyphosphonic acid</p>
						<p>BioCyc ID:DCTP</p>
						<p>KEGG ID:C00458</p>
					</body>
				</notes>
			</speciesType>
			<speciesType metaid="metaid_t_0233" id="t_0233" name="dcyt">
				<notes>
					<body xmlns="http://www.w3.org/1999/xhtml">
						<p>Abbreviation:dcyt</p>
						<p>Official name:Deoxycytidine</p>
						<p>Formula:C9H13N3O4</p>
						<p>Charge:0</p>
						<p>IUPAC name:4-amino-1-[4-hydroxy-5-(hydroxymethyl)oxolan-2-yl]pyrimidin-2-one</p>
						<p>CAS number:951-77-9</p>
						<p>BioCyc ID:DEOXYCYTIDINE</p>
						<p>KEGG ID:C00881</p>
					</body>
				</notes>
			</speciesType>
			<speciesType metaid="metaid_t_0234" id="t_0234" name="ddca">
				<notes>
					<body xmlns="http://www.w3.org/1999/xhtml">
						<p>Abbreviation:ddca</p>
						<p>Official name:Dodecanoate (n-C12:0)</p>
						<p>Formula:C12H23O2</p>
						<p>Charge:-1</p>
						<p>IUPAC name:dodecanoic acid</p>
						<p>CAS number:143-07-7</p>
					</body>
				</notes>
			</speciesType>
			<speciesType metaid="metaid_t_0235" id="t_0235" name="decd_tb">
				<notes>
					<body xmlns="http://www.w3.org/1999/xhtml">
						<p>Abbreviation:decd_tb</p>
						<p>Official name:(E,E,E,E,E,E,E,Z,Z) decaprenyl phosphate</p>
						<p>Formula:C50H81O4P</p>
						<p>Charge:-2</p>
						<p>IUPAC name:[(2Z,6Z,10Z,14Z,18Z,22Z,26Z,30Z,34Z)-3,7,11,15,19,23,27,31,35,39-decamethyltetraconta-2,6,10,14,18,22,26,30,34,38-decaenoxy]phosphonic acid</p>
						<p>CAS number:134994-98-2</p>
					</body>
				</notes>
			</speciesType>
			<speciesType metaid="metaid_t_0236" id="t_0236" name="decda_tb">
				<notes>
					<body xmlns="http://www.w3.org/1999/xhtml">
						<p>Abbreviation:decda_tb</p>
						<p>Official name:decaprenylphosphoryl-beta-D-arabinofuranose</p>
						<p>Formula:C55H89O8P</p>
						<p>Charge:-2</p>
					</body>
				</notes>
			</speciesType>
			<speciesType metaid="metaid_t_0237" id="t_0237" name="decdman1p_tb">
				<notes>
					<body xmlns="http://www.w3.org/1999/xhtml">
						<p>Abbreviation:decdman1p_tb</p>
						<p>Official name:(E,E,E,E,E,E,E,Z,Z) decaprenyl mannose phosphate</p>
						<p>Formula:C56H92O9P</p>
						<p>Charge:-1</p>
					</body>
				</notes>
			</speciesType>
			<speciesType metaid="metaid_t_0238" id="t_0238" name="decdp">
				<notes>
					<body xmlns="http://www.w3.org/1999/xhtml">
						<p>Abbreviation:decdp</p>
						<p>Official name:all trans Decaprenyl diphosphate</p>
						<p>Formula:C50H81O7P2</p>
						<p>Charge:-3</p>
					</body>
				</notes>
			</speciesType>
			<speciesType metaid="metaid_t_0239" id="t_0239" name="decdp_tb">
				<notes>
					<body xmlns="http://www.w3.org/1999/xhtml">
						<p>Abbreviation:decdp_tb</p>
						<p>Official name:(E,E,E,E,E,E,E,Z,Z) Decaprenyl diphosphate</p>
						<p>Formula:C50H81O7P2</p>
						<p>Charge:-3</p>
					</body>
				</notes>
			</speciesType>
			<speciesType metaid="metaid_t_0240" id="t_0240" name="decdpa_tb">
				<notes>
					<body xmlns="http://www.w3.org/1999/xhtml">
						<p>Abbreviation:decdpa_tb</p>
						<p>Official name:decaprenylphosphoryl-beta-D-5-phosphoarabinofuranose</p>
						<p>Formula:C55H88O11P2</p>
						<p>Charge:-4</p>
					</body>
				</notes>
			</speciesType>
			<speciesType metaid="metaid_t_0241" id="t_0241" name="decdpr_tb">
				<notes>
					<body xmlns="http://www.w3.org/1999/xhtml">
						<p>Abbreviation:decdpr_tb</p>
						<p>Official name:decaprenylphosphoryl-beta-D-5-phosphoribose</p>
						<p>Formula:C55H88O11P2</p>
						<p>Charge:-4</p>
					</body>
				</notes>
			</speciesType>
			<speciesType metaid="metaid_t_0242" id="t_0242" name="decdr_tb">
				<notes>
					<body xmlns="http://www.w3.org/1999/xhtml">
						<p>Abbreviation:decdr_tb</p>
						<p>Official name:decaprenylphosphoryl-beta-D-5-ribose</p>
						<p>Formula:C55H89O8P</p>
						<p>Charge:-2</p>
					</body>
				</notes>
			</speciesType>
			<speciesType metaid="metaid_t_0243" id="t_0243" name="dgdp">
				<notes>
					<body xmlns="http://www.w3.org/1999/xhtml">
						<p>Abbreviation:dgdp</p>
						<p>Official name:dGDP</p>
						<p>Formula:C10H12N5O10P2</p>
						<p>Charge:-3</p>
						<p>IUPAC name:[[5-(2-amino-6-oxo-3H-purin-9-yl)-3-hydroxy-oxolan-2-yl]methoxy-hydroxy-phosphoryl]oxyphosphonic acid</p>
						<p>CAS number:102783-74-4</p>
						<p>BioCyc ID:DGDP</p>
						<p>KEGG ID:C00361</p>
					</body>
				</notes>
			</speciesType>
			<speciesType metaid="metaid_t_0244" id="t_0244" name="dgmp">
				<notes>
					<body xmlns="http://www.w3.org/1999/xhtml">
						<p>Abbreviation:dgmp</p>
						<p>Official name:dGMP</p>
						<p>Formula:C10H12N5O7P</p>
						<p>Charge:-2</p>
						<p>IUPAC name:(2R,3S,5R)-5-(2-amino-6-oxo-3H-purin-9-yl)-3-hydroxy-oxolan-2-yl]methoxyphosphonic acid</p>
					</body>
				</notes>
			</speciesType>
			<speciesType metaid="metaid_t_0245" id="t_0245" name="dgsn">
				<notes>
					<body xmlns="http://www.w3.org/1999/xhtml">
						<p>Abbreviation:dgsn</p>
						<p>Official name:Deoxyguanosine</p>
						<p>Formula:C10H13N5O4</p>
						<p>Charge:0</p>
						<p>IUPAC name:2-amino-9-[4-hydroxy-5-(hydroxymethyl)oxolan-2-yl]-3H-purin-6-one</p>
						<p>BioCyc ID:DEOXYGUANOSINE</p>
						<p>KEGG ID:C00330</p>
					</body>
				</notes>
			</speciesType>
			<speciesType metaid="metaid_t_0246" id="t_0246" name="dgtp">
				<notes>
					<body xmlns="http://www.w3.org/1999/xhtml">
						<p>Abbreviation:dgtp</p>
						<p>Official name:dGTP</p>
						<p>Formula:C10H12N5O13P3</p>
						<p>Charge:-4</p>
						<p>IUPAC name:[[[(2R,3S,5R)-5-(2-amino-6-oxo-3H-purin-9-yl)-3-hydroxy-oxolan-2-yl]methoxy-hydroxy-phosphoryl]oxy-hydroxy-phosphoryl]oxyphosphonic acid</p>
						<p>BioCyc ID:DGTP</p>
						<p>KEGG ID:C00286</p>
					</body>
				</notes>
			</speciesType>
			<speciesType metaid="metaid_t_0247" id="t_0247" name="dhap">
				<notes>
					<body xmlns="http://www.w3.org/1999/xhtml">
						<p>Abbreviation:dhap</p>
						<p>Official name:Dihydroxyacetone phosphate</p>
						<p>Formula:C3H5O6P</p>
						<p>Charge:-2</p>
						<p>IUPAC name:(3-hydroxy-2-oxo-propoxy)phosphonic acid</p>
						<p>CAS number:57-04-5</p>
						<p>BioCyc ID:DIHYDROXY-ACETONE-PHOSPHATE</p>
						<p>KEGG ID:C00111</p>
					</body>
				</notes>
			</speciesType>
			<speciesType metaid="metaid_t_0248" id="t_0248" name="dhf">
				<notes>
					<body xmlns="http://www.w3.org/1999/xhtml">
						<p>Abbreviation:dhf</p>
						<p>Official name:7,8-Dihydrofolate</p>
						<p>Formula:C19H19N7O6</p>
						<p>Charge:-2</p>
						<p>IUPAC name:(2S)-2-[[4-[(2-amino-4-oxo-7,8-dihydro-1H-pteridin-6-yl)methylamino]benzoyl]amino]pentanedioic acid</p>
						<p>CAS number:4033-27-6</p>
						<p>BioCyc ID:DIHYDROFOLATE</p>
						<p>KEGG ID:C00415</p>
					</body>
				</notes>
			</speciesType>
			<speciesType metaid="metaid_t_0249" id="t_0249" name="dhlam">
				<notes>
					<body xmlns="http://www.w3.org/1999/xhtml">
						<p>Abbreviation:dhlam</p>
						<p>Official name:Dihydrolipoamide</p>
						<p>Formula:C8H17NOS2</p>
						<p>Charge:0</p>
						<p>IUPAC name:6,8-bis-sulfanyloctanamide</p>
						<p>CAS number:3884-47-7</p>
						<p>BioCyc ID:DIHYDROLIPOAMIDE</p>
						<p>KEGG ID:C00579</p>
					</body>
				</notes>
			</speciesType>
			<speciesType metaid="metaid_t_0250" id="t_0250" name="dhlpro">
				<notes>
					<body xmlns="http://www.w3.org/1999/xhtml">
						<p>Abbreviation:dhlpro</p>
						<p>Official name:Dihydrolipolprotein</p>
						<p>Formula:H2S2X</p>
						<p>Charge:0</p>
					</body>
				</notes>
			</speciesType>
			<speciesType metaid="metaid_t_0251" id="t_0251" name="dhna">
				<notes>
					<body xmlns="http://www.w3.org/1999/xhtml">
						<p>Abbreviation:dhna</p>
						<p>Official name:1,4-Dihydroxy-2-naphthoate</p>
						<p>Formula:C11H7O4</p>
						<p>Charge:-1</p>
						<p>IUPAC name:1,4-dihydroxynaphthalene-2-carboxylic acid</p>
						<p>CAS number:31519-22-9</p>
						<p>BioCyc ID:DIHYDROXYNAPHTHOATE</p>
						<p>KEGG ID:C03657</p>
					</body>
				</notes>
			</speciesType>
			<speciesType metaid="metaid_t_0252" id="t_0252" name="dhnpt">
				<notes>
					<body xmlns="http://www.w3.org/1999/xhtml">
						<p>Abbreviation:dhnpt</p>
						<p>Official name:Dihydroneopterin</p>
						<p>Formula:C9H13N5O4</p>
						<p>Charge:0</p>
						<p>IUPAC name:2-amino-6-(1,2,3-trihydroxypropyl)-7,8-dihydro-1H-pteridin-4-one</p>
						<p>BioCyc ID:DIHYDRO-NEO-PTERIN</p>
						<p>KEGG ID:C04874</p>
					</body>
				</notes>
			</speciesType>
			<speciesType metaid="metaid_t_0253" id="t_0253" name="dhor-S">
				<notes>
					<body xmlns="http://www.w3.org/1999/xhtml">
						<p>Abbreviation:dhor-S</p>
						<p>Official name:(S)-Dihydroorotate</p>
						<p>Formula:C5H5N2O4</p>
						<p>Charge:-1</p>
						<p>IUPAC name:(4S)-2,6-dioxo-1,3-diazinane-4-carboxylic acid</p>
						<p>CAS number:5988-19-2</p>
						<p>BioCyc ID:DI-H-OROTATE</p>
						<p>KEGG ID:C00337</p>
					</body>
				</notes>
			</speciesType>
			<speciesType metaid="metaid_t_0254" id="t_0254" name="dhpmp">
				<notes>
					<body xmlns="http://www.w3.org/1999/xhtml">
						<p>Abbreviation:dhpmp</p>
						<p>Official name:Dihydroneopterin monophosphate</p>
						<p>Formula:C9H12N5O7P</p>
						<p>Charge:-2</p>
						<p>BioCyc ID:DIHYDRONEOPTERIN-P</p>
						<p>KEGG ID:C05925</p>
					</body>
				</notes>
			</speciesType>
			<speciesType metaid="metaid_t_0255" id="t_0255" name="dhpt">
				<notes>
					<body xmlns="http://www.w3.org/1999/xhtml">
						<p>Abbreviation:dhpt</p>
						<p>Official name:Dihydropteroate</p>
						<p>Formula:C14H13N6O3</p>
						<p>Charge:-1</p>
						<p>IUPAC name:4-[(2-amino-4-oxo-7,8-dihydro-1H-pteridin-6-yl)methylamino]benzoic acid</p>
						<p>CAS number:2134-76-1</p>
						<p>BioCyc ID:7,8-dihydropteroate</p>
					</body>
				</notes>
			</speciesType>
			<speciesType metaid="metaid_t_0256" id="t_0256" name="din">
				<notes>
					<body xmlns="http://www.w3.org/1999/xhtml">
						<p>Abbreviation:din</p>
						<p>Official name:Deoxyinosine</p>
						<p>Formula:C10H12N4O4</p>
						<p>Charge:0</p>
						<p>IUPAC name:9-[(2R,4S,5R)-4-hydroxy-5-(hydroxymethyl)oxolan-2-yl]-3H-purin-6-one</p>
						<p>CAS number:890-38-0</p>
						<p>BioCyc ID:DEOXYINOSINE</p>
						<p>KEGG ID:C05512</p>
					</body>
				</notes>
			</speciesType>
			<speciesType metaid="metaid_t_0257" id="t_0257" name="dmarach">
				<notes>
					<body xmlns="http://www.w3.org/1999/xhtml">
						<p>Abbreviation:dmarach</p>
						<p>Official name:di-methyl arachic acid</p>
						<p>Formula:C22H43O2</p>
						<p>Charge:-1</p>
					</body>
				</notes>
			</speciesType>
			<speciesType metaid="metaid_t_0258" id="t_0258" name="dmbhn">
				<notes>
					<body xmlns="http://www.w3.org/1999/xhtml">
						<p>Abbreviation:dmbhn</p>
						<p>Official name:di-methyl behenic acid</p>
						<p>Formula:C24H47O2</p>
						<p>Charge:-1</p>
					</body>
				</notes>
			</speciesType>
			<speciesType metaid="metaid_t_0259" id="t_0259" name="dmbzid">
				<notes>
					<body xmlns="http://www.w3.org/1999/xhtml">
						<p>Abbreviation:dmbzid</p>
						<p>Official name:5,6-Dimethylbenzimidazole</p>
						<p>Formula:C9H10N2</p>
						<p>Charge:0</p>
						<p>IUPAC name:5,6-dimethyl-1H-benzoimidazole</p>
						<p>BioCyc ID:DIMETHYLBENZIMIDAZOLE</p>
						<p>KEGG ID:C03114</p>
					</body>
				</notes>
			</speciesType>
			<speciesType metaid="metaid_t_0260" id="t_0260" name="dmlgnc">
				<notes>
					<body xmlns="http://www.w3.org/1999/xhtml">
						<p>Abbreviation:dmlgnc</p>
						<p>Official name:dimethyl lignoceric acid</p>
						<p>Formula:C26H51O2</p>
						<p>Charge:-1</p>
					</body>
				</notes>
			</speciesType>
			<speciesType metaid="metaid_t_0261" id="t_0261" name="dmlz">
				<notes>
					<body xmlns="http://www.w3.org/1999/xhtml">
						<p>Abbreviation:dmlz</p>
						<p>Official name:6,7-Dimethyl-8-(1-D-ribityl)lumazine</p>
						<p>Formula:C13H18N4O6</p>
						<p>Charge:0</p>
						<p>IUPAC name:6,7-dimethyl-8-[(2S,3S,4R)-2,3,4,5-tetrahydroxypentyl]pteridine-2,4-dione</p>
						<p>CAS number:5118-16-1</p>
						<p>BioCyc ID:DIMETHYL-D-RIBITYL-LUMAZINE</p>
						<p>KEGG ID:C04332</p>
					</body>
				</notes>
			</speciesType>
			<speciesType metaid="metaid_t_0262" id="t_0262" name="dmpp">
				<notes>
					<body xmlns="http://www.w3.org/1999/xhtml">
						<p>Abbreviation:dmpp</p>
						<p>Official name:Dimethylallyl diphosphate</p>
						<p>Formula:C5H9O7P2</p>
						<p>Charge:-3</p>
						<p>IUPAC name:(hydroxy-(3-methylbut-2-enoxy)phosphoryl)oxyphosphonic acid</p>
						<p>BioCyc ID:CPD-4211</p>
						<p>KEGG ID:C00235</p>
					</body>
				</notes>
			</speciesType>
			<speciesType metaid="metaid_t_0263" id="t_0263" name="dnad">
				<notes>
					<body xmlns="http://www.w3.org/1999/xhtml">
						<p>Abbreviation:dnad</p>
						<p>Official name:Deamino-NAD+</p>
						<p>Formula:C21H24N6O15P2</p>
						<p>Charge:-2</p>
						<p>IUPAC name:1-[(2R,3R,4R,5R)-5-[[[[(2R,3R,4R,5R)-5-(6-aminopurin-9-yl)-3,4-dihydroxy-oxolan-2-yl]methoxy-hydroxy-phosphoryl]oxy-hydroxy-phosphoryl]oxymethyl]-3,4-dihydroxy-oxolan-2-yl]pyridine-5-carboxylic acid</p>
						<p>BioCyc ID:DEAMIDO-NAD</p>
						<p>KEGG ID:C00857</p>
					</body>
				</notes>
			</speciesType>
			<speciesType metaid="metaid_t_0264" id="t_0264" name="dpcoa">
				<notes>
					<body xmlns="http://www.w3.org/1999/xhtml">
						<p>Abbreviation:dpcoa</p>
						<p>Official name:Dephospho-CoA</p>
						<p>Formula:C21H33N7O13P2S</p>
						<p>Charge:-2</p>
						<p>IUPAC name:[[5-(6-aminopurin-9-yl)-3,4-dihydroxy-oxolan-2-yl]methoxy-hydroxy-phosphoryl]oxy-[3-hydroxy-2,2-dimethyl-3-[2-(2-sulfanylethylcarbamoyl)ethylcarbamoyl]propoxy]phosphinic acid</p>
						<p>CAS number:3633-59-8</p>
						<p>BioCyc ID:DEPHOSPHO-COA</p>
						<p>KEGG ID:C00882</p>
					</body>
				</notes>
			</speciesType>
			<speciesType metaid="metaid_t_0265" id="t_0265" name="dscl">
				<notes>
					<body xmlns="http://www.w3.org/1999/xhtml">
						<p>Abbreviation:dscl</p>
						<p>Official name:dihydrosirohydrochlorin</p>
						<p>Formula:C42H41N4O16</p>
						<p>Charge:-7</p>
						<p>BioCyc ID:DIHYDROSIROHYDROCHLORIN</p>
						<p>KEGG ID:C02463</p>
					</body>
				</notes>
			</speciesType>
			<speciesType metaid="metaid_t_0266" id="t_0266" name="dtbt">
				<notes>
					<body xmlns="http://www.w3.org/1999/xhtml">
						<p>Abbreviation:dtbt</p>
						<p>Official name:Dethiobiotin</p>
						<p>Formula:C10H17N2O3</p>
						<p>Charge:-1</p>
						<p>IUPAC name:6-(5-methyl-2-oxo-imidazolidin-4-yl)hexanoic acid</p>
						<p>BioCyc ID:DETHIOBIOTIN</p>
						<p>KEGG ID:C01909</p>
					</body>
				</notes>
			</speciesType>
			<speciesType metaid="metaid_t_0267" id="t_0267" name="dtdp">
				<notes>
					<body xmlns="http://www.w3.org/1999/xhtml">
						<p>Abbreviation:dtdp</p>
						<p>Official name:dTDP</p>
						<p>Formula:C10H13N2O11P2</p>
						<p>Charge:-3</p>
						<p>IUPAC name:ditridecyl benzene-1,2-dicarboxylate</p>
						<p>CAS number:119-06-2</p>
						<p>BioCyc ID:TDP</p>
						<p>KEGG ID:C00363</p>
					</body>
				</notes>
			</speciesType>
			<speciesType metaid="metaid_t_0268" id="t_0268" name="dtdp4d6dg">
				<notes>
					<body xmlns="http://www.w3.org/1999/xhtml">
						<p>Abbreviation:dtdp4d6dg</p>
						<p>Official name:dTDP-4-dehydro-6-deoxy-D-glucose</p>
						<p>Formula:C16H22N2O15P2</p>
						<p>Charge:-2</p>
						<p>IUPAC name:[(3,4-dihydroxy-6-methyl-5-oxo-oxan-2-yl)oxy-hydroxy-phosphoryl]oxy-[[3-hydroxy-5-(5-methyl-2,4-dioxo-pyrimidin-1-yl)oxolan-2-yl]methoxy]phosphinic acid</p>
						<p>BioCyc ID:DTDP-DEOH-DEOXY-GLUCOSE</p>
						<p>KEGG ID:C00687</p>
					</body>
				</notes>
			</speciesType>
			<speciesType metaid="metaid_t_0269" id="t_0269" name="dtdp4d6dm">
				<notes>
					<body xmlns="http://www.w3.org/1999/xhtml">
						<p>Abbreviation:dtdp4d6dm</p>
						<p>Official name:dTDP-4-dehydro-6-deoxy-L-mannose</p>
						<p>Formula:C16H22N2O15P2</p>
						<p>Charge:-2</p>
						<p>IUPAC name:[(3,4-dihydroxy-6-methyl-5-oxo-oxan-2-yl)oxy-hydroxy-phosphoryl]oxy-[[3-hydroxy-5-(5-methyl-2,4-dioxo-pyrimidin-1-yl)oxolan-2-yl]methoxy]phosphinic acid</p>
						<p>BioCyc ID:DTDP-DEOH-DEOXY-MANNOSE</p>
						<p>KEGG ID:C00688</p>
					</body>
				</notes>
			</speciesType>
			<speciesType metaid="metaid_t_0270" id="t_0270" name="dtdpglu">
				<notes>
					<body xmlns="http://www.w3.org/1999/xhtml">
						<p>Abbreviation:dtdpglu</p>
						<p>Official name:dTDPglucose</p>
						<p>Formula:C16H24N2O16P2</p>
						<p>Charge:-2</p>
						<p>IUPAC name:[(2R,3S,5R)-3-hydroxy-5-(5-methyl-2,4-dioxo-pyrimidin-1-yl)oxolan-2-yl]methoxy-[hydroxy-[(3R,4S,5R,6R)-3,4,5-trihydroxy-6-(hydroxymethyl)oxan-2-yl]oxy-phosphoryl]oxy-phosphinic acid</p>
						<p>BioCyc ID:DTDP-D-GLUCOSE</p>
						<p>KEGG ID:C00842</p>
					</body>
				</notes>
			</speciesType>
			<speciesType metaid="metaid_t_0271" id="t_0271" name="dtdprmn">
				<notes>
					<body xmlns="http://www.w3.org/1999/xhtml">
						<p>Abbreviation:dtdprmn</p>
						<p>Official name:dTDP-L-rhamnose</p>
						<p>Formula:C16H24N2O15P2</p>
						<p>Charge:-2</p>
						<p>IUPAC name:[(2R,3S,5R)-3-hydroxy-5-(5-methyl-2,4-dioxo-pyrimidin-1-yl)oxolan-2-yl]methoxy-[hydroxy-[(2R,3R,4R,5S,6S)-3,4,5-trihydroxy-6-methyl-oxan-2-yl]oxy-phosphoryl]oxy-phosphinic acid</p>
						<p>CAS number:62012-79-7</p>
						<p>BioCyc ID:DTDP-RHAMNOSE</p>
						<p>KEGG ID:C03319</p>
					</body>
				</notes>
			</speciesType>
			<speciesType metaid="metaid_t_0272" id="t_0272" name="dtmp">
				<notes>
					<body xmlns="http://www.w3.org/1999/xhtml">
						<p>Abbreviation:dtmp</p>
						<p>Official name:dTMP</p>
						<p>Formula:C10H13N2O8P</p>
						<p>Charge:-2</p>
						<p>IUPAC name:[(2R,3S,5R)-3-hydroxy-5-(5-methyl-2,4-dioxo-pyrimidin-1-yl)oxolan-2-yl]methoxyphosphonic acid</p>
						<p>BioCyc ID:TMP</p>
						<p>KEGG ID:C00364</p>
					</body>
				</notes>
			</speciesType>
			<speciesType metaid="metaid_t_0273" id="t_0273" name="dtt">
				<notes>
					<body xmlns="http://www.w3.org/1999/xhtml">
						<p>Abbreviation:dtt</p>
						<p>Official name:Dithiothreitol</p>
						<p>Formula:C4H10O2S2</p>
						<p>Charge:0</p>
						<p>IUPAC name:1,4-bis-sulfanylbutane-2,3-diol</p>
					</body>
				</notes>
			</speciesType>
			<speciesType metaid="metaid_t_0274" id="t_0274" name="dttOX">
				<notes>
					<body xmlns="http://www.w3.org/1999/xhtml">
						<p>Abbreviation:dttOX</p>
						<p>Official name:Oxidized dithiothreitol</p>
						<p>Formula:C4H8O2S2</p>
						<p>Charge:0</p>
						<p>IUPAC name:(4R,5R)-dithiane-4,5-diol</p>
						<p>CAS number:51621-02-4</p>
					</body>
				</notes>
			</speciesType>
			<speciesType metaid="metaid_t_0275" id="t_0275" name="dttp">
				<notes>
					<body xmlns="http://www.w3.org/1999/xhtml">
						<p>Abbreviation:dttp</p>
						<p>Official name:dTTP</p>
						<p>Formula:C10H13N2O14P3</p>
						<p>Charge:-4</p>
						<p>IUPAC name:[hydroxy-[hydroxy-[[(2R,3S,5R)-3-hydroxy-5-(5-methyl-2,4-dioxo-pyrimidin-1-yl)oxolan-2-yl]methoxy]phosphoryl]oxy-phosphoryl]oxyphosphonic acid</p>
						<p>BioCyc ID:TTP</p>
						<p>KEGG ID:C00459</p>
					</body>
				</notes>
			</speciesType>
			<speciesType metaid="metaid_t_0276" id="t_0276" name="dudp">
				<notes>
					<body xmlns="http://www.w3.org/1999/xhtml">
						<p>Abbreviation:dudp</p>
						<p>Official name:dUDP</p>
						<p>Formula:C9H11N2O11P2</p>
						<p>Charge:-3</p>
						<p>IUPAC name:[[5-(2,4-dioxopyrimidin-1-yl)-3-hydroxy-oxolan-2-yl]methoxy-hydroxy-phosphoryl]oxyphosphonic acid</p>
						<p>BioCyc ID:DUDP</p>
						<p>KEGG ID:C01346</p>
					</body>
				</notes>
			</speciesType>
			<speciesType metaid="metaid_t_0277" id="t_0277" name="dump">
				<notes>
					<body xmlns="http://www.w3.org/1999/xhtml">
						<p>Abbreviation:dump</p>
						<p>Official name:dUMP</p>
						<p>Formula:C9H11N2O8P</p>
						<p>Charge:-2</p>
						<p>IUPAC name:[(2R,3S,5R)-5-(2,4-dioxopyrimidin-1-yl)-3-hydroxy-oxolan-2-yl]methoxyphosphonic acid</p>
						<p>BioCyc ID:DUMP</p>
						<p>KEGG ID:C00365</p>
					</body>
				</notes>
			</speciesType>
			<speciesType metaid="metaid_t_0278" id="t_0278" name="duri">
				<notes>
					<body xmlns="http://www.w3.org/1999/xhtml">
						<p>Abbreviation:duri</p>
						<p>Official name:Deoxyuridine</p>
						<p>Formula:C9H12N2O5</p>
						<p>Charge:0</p>
						<p>IUPAC name:1-[(4S,5R)-4-hydroxy-5-(hydroxymethyl)oxolan-2-yl]pyrimidine-2,4-dione</p>
						<p>BioCyc ID:DEOXYURIDINE</p>
						<p>KEGG ID:C00526</p>
					</body>
				</notes>
			</speciesType>
			<speciesType metaid="metaid_t_0279" id="t_0279" name="dutp">
				<notes>
					<body xmlns="http://www.w3.org/1999/xhtml">
						<p>Abbreviation:dutp</p>
						<p>Official name:dUTP</p>
						<p>Formula:C9H11N2O14P3</p>
						<p>Charge:-4</p>
						<p>IUPAC name:[[[5-(2,4-dioxopyrimidin-1-yl)-3-hydroxy-oxolan-2-yl]methoxy-hydroxy-phosphoryl]oxy-hydroxy-phosphoryl]oxyphosphonic acid</p>
						<p>CAS number:1173-82-6</p>
						<p>BioCyc ID:DUTP</p>
						<p>KEGG ID:C00460</p>
					</body>
				</notes>
			</speciesType>
			<speciesType metaid="metaid_t_0280" id="t_0280" name="dxyl">
				<notes>
					<body xmlns="http://www.w3.org/1999/xhtml">
						<p>Abbreviation:dxyl</p>
						<p>Official name:1-deoxy-D-xylulose</p>
						<p>Formula:C5H10O4</p>
						<p>Charge:0</p>
						<p>IUPAC name:3,4,5-trihydroxypentan-2-one</p>
					</body>
				</notes>
			</speciesType>
			<speciesType metaid="metaid_t_0281" id="t_0281" name="dxyl5p">
				<notes>
					<body xmlns="http://www.w3.org/1999/xhtml">
						<p>Abbreviation:dxyl5p</p>
						<p>Official name:1-deoxy-D-xylulose 5-phosphate</p>
						<p>Formula:C5H9O7P</p>
						<p>Charge:-2</p>
						<p>IUPAC name:(2,3-dihydroxy-4-oxo-pentoxy)phosphonic acid</p>
						<p>BioCyc ID:DEOXYXYLULOSE-5P</p>
						<p>KEGG ID:C11437</p>
					</body>
				</notes>
			</speciesType>
			<speciesType metaid="metaid_t_0282" id="t_0282" name="e4p">
				<notes>
					<body xmlns="http://www.w3.org/1999/xhtml">
						<p>Abbreviation:e4p</p>
						<p>Official name:D-Erythrose 4-phosphate</p>
						<p>Formula:C4H7O7P</p>
						<p>Charge:-2</p>
						<p>IUPAC name:[(2R,3R)-2,3-dihydroxy-4-oxo-butoxy]phosphonic acid</p>
						<p>CAS number:80206-32-2</p>
						<p>BioCyc ID:ERYTHROSE-4P</p>
						<p>KEGG ID:C00279</p>
					</body>
				</notes>
			</speciesType>
			<speciesType metaid="metaid_t_0283" id="t_0283" name="eig3p">
				<notes>
					<body xmlns="http://www.w3.org/1999/xhtml">
						<p>Abbreviation:eig3p</p>
						<p>Official name:D-erythro-1-(Imidazol-4-yl)glycerol 3-phosphate</p>
						<p>Formula:C6H9N2O6P</p>
						<p>Charge:-2</p>
						<p>IUPAC name:[(2R,3S)-2,3-dihydroxy-3-(3H-imidazol-4-yl)propoxy]phosphonic acid</p>
						<p>BioCyc ID:D-ERYTHRO-IMIDAZOLE-GLYCEROL-P</p>
						<p>KEGG ID:C04666</p>
					</body>
				</notes>
			</speciesType>
			<speciesType metaid="metaid_t_0284" id="t_0284" name="enter">
				<notes>
					<body xmlns="http://www.w3.org/1999/xhtml">
						<p>Abbreviation:enter</p>
						<p>Official name:Enterochelin</p>
						<p>Formula:C30H27N3O15</p>
						<p>Charge:0</p>
						<p>IUPAC name:N-[(3S,7S,11S)-7,11-bis[(2,3-dihydroxybenzoyl)amino]-2,6,10-trioxo-1,5,9-trioxacyclododec-3-yl]-2,3-dihydroxy-benzamide</p>
						<p>CAS number:33189-71-8</p>
						<p>BioCyc ID:ENTEROBACTIN</p>
					</body>
				</notes>
			</speciesType>
			<speciesType metaid="metaid_t_0285" id="t_0285" name="etha">
				<notes>
					<body xmlns="http://www.w3.org/1999/xhtml">
						<p>Abbreviation:etha</p>
						<p>Official name:Ethanolamine</p>
						<p>Formula:C2H8NO</p>
						<p>Charge:1</p>
						<p>IUPAC name:2-aminoethanol</p>
						<p>CAS number:9007-33-4</p>
					</body>
				</notes>
			</speciesType>
			<speciesType metaid="metaid_t_0286" id="t_0286" name="f6p">
				<notes>
					<body xmlns="http://www.w3.org/1999/xhtml">
						<p>Abbreviation:f6p</p>
						<p>Official name:D-Fructose 6-phosphate</p>
						<p>Formula:C6H11O9P</p>
						<p>Charge:-2</p>
						<p>IUPAC name:[(2R,3R,4S)-2,3,4,6-tetrahydroxy-5-oxo-hexoxy]phosphonic acid</p>
						<p>CAS number:643-13-0</p>
						<p>BioCyc ID:FRUCTOSE-6P</p>
						<p>KEGG ID:C00085</p>
					</body>
				</notes>
			</speciesType>
			<speciesType metaid="metaid_t_0287" id="t_0287" name="fad">
				<notes>
					<body xmlns="http://www.w3.org/1999/xhtml">
						<p>Abbreviation:fad</p>
						<p>Official name:Flavin adenine dinucleotide oxidized</p>
						<p>Formula:C27H31N9O15P2</p>
						<p>Charge:-2</p>
						<p>CAS number:146-14-5</p>
						<p>BioCyc ID:FAD</p>
						<p>KEGG ID:C00016</p>
					</body>
				</notes>
			</speciesType>
			<speciesType metaid="metaid_t_0288" id="t_0288" name="fadh2">
				<notes>
					<body xmlns="http://www.w3.org/1999/xhtml">
						<p>Abbreviation:fadh2</p>
						<p>Official name:Flavin adenine dinucleotide reduced</p>
						<p>Formula:C27H33N9O15P2</p>
						<p>Charge:-2</p>
						<p>CAS number:1910-41-4</p>
						<p>BioCyc ID:FADH2</p>
						<p>KEGG ID:C01352</p>
					</body>
				</notes>
			</speciesType>
			<speciesType metaid="metaid_t_0289" id="t_0289" name="fald">
				<notes>
					<body xmlns="http://www.w3.org/1999/xhtml">
						<p>Abbreviation:fald</p>
						<p>Official name:Formaldehyde</p>
						<p>Formula:CH2O</p>
						<p>Charge:0</p>
						<p>IUPAC name:formaldehyde</p>
						<p>CAS number:8013-13-6</p>
					</body>
				</notes>
			</speciesType>
			<speciesType metaid="metaid_t_0290" id="t_0290" name="fc1p">
				<notes>
					<body xmlns="http://www.w3.org/1999/xhtml">
						<p>Abbreviation:fc1p</p>
						<p>Official name:L-Fuculose 1-phosphate</p>
						<p>Formula:C6H11O8P</p>
						<p>Charge:-2</p>
						<p>IUPAC name:[(2S,3S,4R,5R,6S)-3,4,5-trihydroxy-6-methyl-oxan-2-yl]oxyphosphonic acid</p>
					</body>
				</notes>
			</speciesType>
			<speciesType metaid="metaid_t_0291" id="t_0291" name="fcmcbtt">
				<notes>
					<body xmlns="http://www.w3.org/1999/xhtml">
						<p>Abbreviation:fcmcbtt</p>
						<p>Official name:iron(III) chelated carboxymycobactin T (R=8 carbon, final carbon is carboxyl group)</p>
						<p>Formula:C33H48N5O13Fe</p>
						<p>Charge:4</p>
					</body>
				</notes>
			</speciesType>
			<speciesType metaid="metaid_t_0292" id="t_0292" name="fdox">
				<notes>
					<body xmlns="http://www.w3.org/1999/xhtml">
						<p>Abbreviation:fdox</p>
						<p>Official name:ferredoxin (oxidized) 2[4Fe-4S]</p>
						<p>Formula:Fe8S8X</p>
						<p>Charge:3</p>
						<p>CAS number:9040-09-9</p>
					</body>
				</notes>
			</speciesType>
			<speciesType metaid="metaid_t_0293" id="t_0293" name="fdp">
				<notes>
					<body xmlns="http://www.w3.org/1999/xhtml">
						<p>Abbreviation:fdp</p>
						<p>Official name:D-Fructose 1,6-bisphosphate</p>
						<p>Formula:C6H10O12P2</p>
						<p>Charge:-4</p>
						<p>IUPAC name:(3S,4R,5R)-2,3,4-trihydroxy-5-(phosphonooxymethyl)oxolan-2-yl]methoxyphosphonic acid</p>
						<p>CAS number:488-69-7</p>
						<p>BioCyc ID:FRUCTOSE-16-DIPHOSPHATE</p>
						<p>KEGG ID:C00354</p>
					</body>
				</notes>
			</speciesType>
			<speciesType metaid="metaid_t_0294" id="t_0294" name="fdred">
				<notes>
					<body xmlns="http://www.w3.org/1999/xhtml">
						<p>Abbreviation:fdred</p>
						<p>Official name:ferredoxin (reduced) 2[4Fe-4S]</p>
						<p>Formula:Fe8S8X</p>
						<p>Charge:2</p>
						<p>CAS number:9040-09-9</p>
					</body>
				</notes>
			</speciesType>
			<speciesType metaid="metaid_t_0295" id="t_0295" name="fdxox">
				<notes>
					<body xmlns="http://www.w3.org/1999/xhtml">
						<p>Abbreviation:fdxox</p>
						<p>Official name:Oxidized ferredoxin</p>
						<p>Formula:X</p>
						<p>Charge:0</p>
						<p>BioCyc ID:OX-FERREDOXIN</p>
					</body>
				</notes>
			</speciesType>
			<speciesType metaid="metaid_t_0296" id="t_0296" name="fdxrd">
				<notes>
					<body xmlns="http://www.w3.org/1999/xhtml">
						<p>Abbreviation:fdxrd</p>
						<p>Official name:Reduced ferredoxin</p>
						<p>Formula:XH2</p>
						<p>Charge:0</p>
						<p>BioCyc ID:(Reduced-ferredoxins FERREDOXIN-MONOMER)</p>
					</body>
				</notes>
			</speciesType>
			<speciesType metaid="metaid_t_0297" id="t_0297" name="fe2">
				<notes>
					<body xmlns="http://www.w3.org/1999/xhtml">
						<p>Abbreviation:fe2</p>
						<p>Official name:Fe2+</p>
						<p>Formula:Fe</p>
						<p>Charge:2</p>
						<p>IUPAC name:iron(+2) cation</p>
						<p>BioCyc ID:FE+2</p>
						<p>KEGG ID:C00023</p>
					</body>
				</notes>
			</speciesType>
			<speciesType metaid="metaid_t_0298" id="t_0298" name="fe3">
				<notes>
					<body xmlns="http://www.w3.org/1999/xhtml">
						<p>Abbreviation:fe3</p>
						<p>Official name:Fe3+</p>
						<p>Formula:Fe</p>
						<p>Charge:3</p>
						<p>IUPAC name:iron(+3) cation</p>
					</body>
				</notes>
			</speciesType>
			<speciesType metaid="metaid_t_0299" id="t_0299" name="fgam">
				<notes>
					<body xmlns="http://www.w3.org/1999/xhtml">
						<p>Abbreviation:fgam</p>
						<p>Official name:N2-Formyl-N1-(5-phospho-D-ribosyl)glycinamide</p>
						<p>Formula:C8H13N2O9P</p>
						<p>Charge:-2</p>
						<p>IUPAC name:[(2R,5R)-5-[(2-formamidoacetyl)amino]-3,4-dihydroxy-oxolan-2-yl]methoxyphosphonic acid</p>
						<p>BioCyc ID:5-P-RIBOSYL-N-FORMYLGLYCINEAMIDE</p>
						<p>KEGG ID:C04376</p>
					</body>
				</notes>
			</speciesType>
			<speciesType metaid="metaid_t_0300" id="t_0300" name="ficytc">
				<notes>
					<body xmlns="http://www.w3.org/1999/xhtml">
						<p>Abbreviation:ficytc</p>
						<p>Official name:Ferricytochrome c</p>
						<p>Formula:C42H52FeN8O6S2</p>
						<p>Charge:1</p>
						<p>CAS number:97502-59-5</p>
					</body>
				</notes>
			</speciesType>
			<speciesType metaid="metaid_t_0301" id="t_0301" name="fmcbtt">
				<notes>
					<body xmlns="http://www.w3.org/1999/xhtml">
						<p>Abbreviation:fmcbtt</p>
						<p>Official name:Iron(II) mycobactin T</p>
						<p>Formula:C43H71N5O10Fe</p>
						<p>Charge:4</p>
					</body>
				</notes>
			</speciesType>
			<speciesType metaid="metaid_t_0302" id="t_0302" name="fmettrna">
				<notes>
					<body xmlns="http://www.w3.org/1999/xhtml">
						<p>Abbreviation:fmettrna</p>
						<p>Official name:N-Formylmethionyl-tRNA</p>
						<p>Formula:C6H9NO2SR</p>
						<p>Charge:0</p>
						<p>BioCyc ID:fMET-tRNAs</p>
					</body>
				</notes>
			</speciesType>
			<speciesType metaid="metaid_t_0303" id="t_0303" name="fmn">
				<notes>
					<body xmlns="http://www.w3.org/1999/xhtml">
						<p>Abbreviation:fmn</p>
						<p>Official name:FMN</p>
						<p>Formula:C17H19N4O9P</p>
						<p>Charge:-2</p>
						<p>CAS number:6184-17-4</p>
						<p>BioCyc ID:FMN</p>
						<p>KEGG ID:C00061</p>
					</body>
				</notes>
			</speciesType>
			<speciesType metaid="metaid_t_0304" id="t_0304" name="focytc">
				<notes>
					<body xmlns="http://www.w3.org/1999/xhtml">
						<p>Abbreviation:focytc</p>
						<p>Official name:Ferrocytochrome c</p>
						<p>Formula:C42H53FeN8O6S2</p>
						<p>Charge:1</p>
					</body>
				</notes>
			</speciesType>
			<speciesType metaid="metaid_t_0305" id="t_0305" name="fol">
				<notes>
					<body xmlns="http://www.w3.org/1999/xhtml">
						<p>Abbreviation:fol</p>
						<p>Official name:Folate</p>
						<p>Formula:C19H18N7O6</p>
						<p>Charge:-1</p>
						<p>IUPAC name:(2S)-2-[[4-[(2-amino-4-oxo-1H-pteridin-6-yl)methylamino]benzoyl]amino]pentanedioic acid</p>
						<p>CAS number:6484-89-5</p>
					</body>
				</notes>
			</speciesType>
			<speciesType metaid="metaid_t_0306" id="t_0306" name="for">
				<notes>
					<body xmlns="http://www.w3.org/1999/xhtml">
						<p>Abbreviation:for</p>
						<p>Official name:Formate</p>
						<p>Formula:CH1O2</p>
						<p>Charge:-1</p>
						<p>IUPAC name:formate</p>
						<p>BioCyc ID:FORMATE</p>
						<p>KEGG ID:C00058</p>
					</body>
				</notes>
			</speciesType>
			<speciesType metaid="metaid_t_0307" id="t_0307" name="forcoa">
				<notes>
					<body xmlns="http://www.w3.org/1999/xhtml">
						<p>Abbreviation:forcoa</p>
						<p>Official name:Formyl-CoA</p>
						<p>Formula:C22H32N7O17P3S</p>
						<p>Charge:-4</p>
						<p>IUPAC name:[(2R,3R,4R,5R)-5-(6-aminopurin-9-yl)-2-[[[[(3R)-3-[2-(2-formylsulfanylethylcarbamoyl)ethylcarbamoyl]-3-hydroxy-2,2-dimethyl-propoxy]-hydroxy-phosphoryl]oxy-hydroxy-phosphoryl]oxymethyl]-4-hydroxy-oxolan-3-yl]oxyphosphonic acid</p>
						<p>CAS number:13131-49-2</p>
						<p>BioCyc ID:FORMYL-COA</p>
					</body>
				</notes>
			</speciesType>
			<speciesType metaid="metaid_t_0308" id="t_0308" name="fpram">
				<notes>
					<body xmlns="http://www.w3.org/1999/xhtml">
						<p>Abbreviation:fpram</p>
						<p>Official name:2-(Formamido)-N1-(5-phospho-D-ribosyl)acetamidine</p>
						<p>Formula:C8H15N3O8P</p>
						<p>Charge:-1</p>
						<p>IUPAC name:[(2R,3R,4R,5R)-5-[(1-amino-2-formamido-ethylidene)amino]-3,4-dihydroxy-oxolan-2-yl]methoxyphosphonic acid</p>
						<p>BioCyc ID:5-PHOSPHORIBOSYL-N-FORMYLGLYCINEAMIDINE</p>
						<p>KEGG ID:C04640</p>
					</body>
				</notes>
			</speciesType>
			<speciesType metaid="metaid_t_0309" id="t_0309" name="fprica">
				<notes>
					<body xmlns="http://www.w3.org/1999/xhtml">
						<p>Abbreviation:fprica</p>
						<p>Official name:5-Formamido-1-(5-phospho-D-ribosyl)imidazole-4-carboxamide</p>
						<p>Formula:C10H13N4O9P</p>
						<p>Charge:-2</p>
						<p>IUPAC name:[(2R,3R,4R,5R)-5-(4-carbamoyl-5-formamido-imidazol-1-yl)-3,4-dihydroxy-oxolan-2-yl]methoxyphosphonic acid</p>
						<p>BioCyc ID:PHOSPHORIBOSYL-FORMAMIDO-CARBOXAMIDE</p>
						<p>KEGG ID:C04734</p>
					</body>
				</notes>
			</speciesType>
			<speciesType metaid="metaid_t_0310" id="t_0310" name="frdp">
				<notes>
					<body xmlns="http://www.w3.org/1999/xhtml">
						<p>Abbreviation:frdp</p>
						<p>Official name:Farnesyl diphosphate</p>
						<p>Formula:C15H25O7P2</p>
						<p>Charge:-3</p>
						<p>IUPAC name:(hydroxy-(3,7,11-trimethyldodeca-2,6,10-trienoxy)phosphoryl)oxyphosphonic acid</p>
						<p>CAS number:146-14-5</p>
						<p>BioCyc ID:FARNESYL-PP</p>
						<p>KEGG ID:C00448</p>
					</body>
				</notes>
			</speciesType>
			<speciesType metaid="metaid_t_0311" id="t_0311" name="frrppdima">
				<notes>
					<body xmlns="http://www.w3.org/1999/xhtml">
						<p>Abbreviation:frrppdima</p>
						<p>Official name:fucose rhamnose rhamnose phenol phthiocerol dimycocerosate (Mtb)</p>
						<p>Formula:C117H218O18</p>
						<p>Charge:0</p>
					</body>
				</notes>
			</speciesType>
			<speciesType metaid="metaid_t_0312" id="t_0312" name="fum">
				<notes>
					<body xmlns="http://www.w3.org/1999/xhtml">
						<p>Abbreviation:fum</p>
						<p>Official name:Fumarate</p>
						<p>Formula:C4H2O4</p>
						<p>Charge:-2</p>
						<p>IUPAC name:(E)-but-2-enedioate</p>
						<p>CAS number:142-42-7</p>
						<p>BioCyc ID:FUM</p>
						<p>KEGG ID:C00122</p>
					</body>
				</notes>
			</speciesType>
			<speciesType metaid="metaid_t_0313" id="t_0313" name="g1p">
				<notes>
					<body xmlns="http://www.w3.org/1999/xhtml">
						<p>Abbreviation:g1p</p>
						<p>Official name:D-Glucose 1-phosphate</p>
						<p>Formula:C6H11O9P</p>
						<p>Charge:-2</p>
						<p>IUPAC name:[(3R,4S,5R,6R)-3,4,5-trihydroxy-6-(hydroxymethyl)oxan-2-yl]oxyphosphonic acid</p>
						<p>BioCyc ID:D-glucose-1-phosphates</p>
					</body>
				</notes>
			</speciesType>
			<speciesType metaid="metaid_t_0314" id="t_0314" name="g3p">
				<notes>
					<body xmlns="http://www.w3.org/1999/xhtml">
						<p>Abbreviation:g3p</p>
						<p>Official name:Glyceraldehyde 3-phosphate</p>
						<p>Formula:C3H5O6P</p>
						<p>Charge:-2</p>
						<p>IUPAC name:(2-hydroxy-3-oxo-propoxy)phosphonic acid</p>
						<p>CAS number:142-10-9</p>
						<p>BioCyc ID:GAP</p>
						<p>KEGG ID:C00661</p>
					</body>
				</notes>
			</speciesType>
			<speciesType metaid="metaid_t_0315" id="t_0315" name="g3pe">
				<notes>
					<body xmlns="http://www.w3.org/1999/xhtml">
						<p>Abbreviation:g3pe</p>
						<p>Official name:sn-Glycero-3-phosphoethanolamine</p>
						<p>Formula:C5H14NO6P</p>
						<p>Charge:0</p>
						<p>IUPAC name:2-aminoethoxy-(2,3-dihydroxypropoxy)phosphinic acid</p>
					</body>
				</notes>
			</speciesType>
			<speciesType metaid="metaid_t_0316" id="t_0316" name="g6p">
				<notes>
					<body xmlns="http://www.w3.org/1999/xhtml">
						<p>Abbreviation:g6p</p>
						<p>Official name:D-Glucose 6-phosphate</p>
						<p>Formula:C6H11O9P</p>
						<p>Charge:-2</p>
						<p>IUPAC name:[(2R,3R,4S,5R)-2,3,4,5-tetrahydroxy-6-oxo-hexoxy]phosphonic acid</p>
						<p>BioCyc ID:GLC-6-P</p>
						<p>KEGG ID:C01172</p>
					</body>
				</notes>
			</speciesType>
			<speciesType metaid="metaid_t_0317" id="t_0317" name="gal">
				<notes>
					<body xmlns="http://www.w3.org/1999/xhtml">
						<p>Abbreviation:gal</p>
						<p>Official name:D-Galactose</p>
						<p>Formula:C6H12O6</p>
						<p>Charge:0</p>
						<p>IUPAC name:6-(hydroxymethyl)oxane-2,3,4,5-tetrol</p>
						<p>CAS number:10257-28-0</p>
						<p>BioCyc ID:D-Galactose</p>
					</body>
				</notes>
			</speciesType>
			<speciesType metaid="metaid_t_0318" id="t_0318" name="gal1p">
				<notes>
					<body xmlns="http://www.w3.org/1999/xhtml">
						<p>Abbreviation:gal1p</p>
						<p>Official name:alpha-D-Galactose 1-phosphate</p>
						<p>Formula:C6H11O9P</p>
						<p>Charge:-2</p>
						<p>IUPAC name:[(2R,3R,4S,5S,6R)-3,4,5-trihydroxy-6-(hydroxymethyl)oxan-2-yl]oxyphosphonic acid</p>
						<p>BioCyc ID:GALACTOSE-1P</p>
						<p>KEGG ID:C00446</p>
					</body>
				</notes>
			</speciesType>
			<speciesType metaid="metaid_t_0319" id="t_0319" name="galfragund">
				<notes>
					<body xmlns="http://www.w3.org/1999/xhtml">
						<p>Abbreviation:galfragund</p>
						<p>Official name:galactofuranosyl(30)-rhamanosyl-N-acetylglucosamyl-undecaprenyl diphosphate (M tb)</p>
						<p>Formula:C249H415NO167P2</p>
						<p>Charge:-2</p>
					</body>
				</notes>
			</speciesType>
			<speciesType metaid="metaid_t_0320" id="t_0320" name="gam1p">
				<notes>
					<body xmlns="http://www.w3.org/1999/xhtml">
						<p>Abbreviation:gam1p</p>
						<p>Official name:D-Glucosamine 1-phosphate</p>
						<p>Formula:C6H13NO8P</p>
						<p>Charge:-1</p>
						<p>IUPAC name:[3-acetamido-4,5-dihydroxy-6-(hydroxymethyl)oxan-2-yl]oxyphosphonic acid</p>
						<p>BioCyc ID:GLUCOSAMINE-1P</p>
						<p>KEGG ID:C06156</p>
					</body>
				</notes>
			</speciesType>
			<speciesType metaid="metaid_t_0321" id="t_0321" name="gam6p">
				<notes>
					<body xmlns="http://www.w3.org/1999/xhtml">
						<p>Abbreviation:gam6p</p>
						<p>Official name:D-Glucosamine 6-phosphate</p>
						<p>Formula:C6H13NO8P</p>
						<p>Charge:-1</p>
						<p>IUPAC name:[(2R,3S,4R,5R,6S)-5-amino-3,4,6-trihydroxy-oxan-2-yl]methoxyphosphonic acid</p>
						<p>BioCyc ID:D-GLUCOSAMINE-6-P</p>
						<p>KEGG ID:C00352</p>
					</body>
				</notes>
			</speciesType>
			<speciesType metaid="metaid_t_0322" id="t_0322" name="gar">
				<notes>
					<body xmlns="http://www.w3.org/1999/xhtml">
						<p>Abbreviation:gar</p>
						<p>Official name:N1-(5-Phospho-D-ribosyl)glycinamide</p>
						<p>Formula:C7H14N2O8P</p>
						<p>Charge:-1</p>
						<p>IUPAC name:[(2R,5R)-5-[(2-aminoacetyl)amino]-3,4-dihydroxy-oxolan-2-yl]methoxyphosphonic acid</p>
						<p>BioCyc ID:5-PHOSPHO-RIBOSYL-GLYCINEAMIDE</p>
						<p>KEGG ID:C03838</p>
					</body>
				</notes>
			</speciesType>
			<speciesType metaid="metaid_t_0323" id="t_0323" name="gcald">
				<notes>
					<body xmlns="http://www.w3.org/1999/xhtml">
						<p>Abbreviation:gcald</p>
						<p>Official name:Glycolaldehyde</p>
						<p>Formula:C2H4O2</p>
						<p>Charge:0</p>
						<p>IUPAC name:2-hydroxyacetaldehyde</p>
						<p>BioCyc ID:GLYCOLALDEHYDE</p>
						<p>KEGG ID:C00266</p>
					</body>
				</notes>
			</speciesType>
			<speciesType metaid="metaid_t_0324" id="t_0324" name="gdp">
				<notes>
					<body xmlns="http://www.w3.org/1999/xhtml">
						<p>Abbreviation:gdp</p>
						<p>Official name:GDP</p>
						<p>Formula:C10H12N5O11P2</p>
						<p>Charge:-3</p>
						<p>IUPAC name:[[(2R,3R,4R,5R)-5-(2-amino-6-oxo-3H-purin-9-yl)-3,4-dihydroxy-oxolan-2-yl]methoxy-hydroxy-phosphoryl]oxyphosphonic acid</p>
						<p>CAS number:2577-83-5</p>
						<p>BioCyc ID:GDP</p>
						<p>KEGG ID:C00035</p>
					</body>
				</notes>
			</speciesType>
			<speciesType metaid="metaid_t_0325" id="t_0325" name="gdpddman">
				<notes>
					<body xmlns="http://www.w3.org/1999/xhtml">
						<p>Abbreviation:gdpddman</p>
						<p>Official name:GDP-4-dehydro-6-deoxy-D-mannose</p>
						<p>Formula:C16H21N5O15P2</p>
						<p>Charge:-2</p>
						<p>IUPAC name:[5-(2-amino-6-oxo-3H-purin-9-yl)-3,4-dihydroxy-oxolan-2-yl]methoxy-[(3,4-dihydroxy-6-methyl-5-oxo-oxan-2-yl)oxy-hydroxy-phosphoryl]oxy-phosphinic acid</p>
						<p>BioCyc ID:GDP-4-DEHYDRO-6-DEOXY-D-MANNOSE</p>
						<p>KEGG ID:C01222</p>
					</body>
				</notes>
			</speciesType>
			<speciesType metaid="metaid_t_0326" id="t_0326" name="gdpfuc">
				<notes>
					<body xmlns="http://www.w3.org/1999/xhtml">
						<p>Abbreviation:gdpfuc</p>
						<p>Official name:GDP-L-fucose</p>
						<p>Formula:C16H23N5O15P2</p>
						<p>Charge:-2</p>
						<p>IUPAC name:[5-(2-amino-6-oxo-3H-purin-9-yl)-3,4-dihydroxy-oxolan-2-yl]methoxy-[hydroxy-(3,4,5-trihydroxy-6-methyl-oxan-2-yl)oxy-phosphoryl]oxy-phosphinic acid</p>
						<p>CAS number:15839-70-0</p>
						<p>BioCyc ID:GUANOSINE_DIPHOSPHATE_FUCOSE</p>
						<p>KEGG ID:C00325</p>
					</body>
				</notes>
			</speciesType>
			<speciesType metaid="metaid_t_0327" id="t_0327" name="gdpmann">
				<notes>
					<body xmlns="http://www.w3.org/1999/xhtml">
						<p>Abbreviation:gdpmann</p>
						<p>Official name:GDP-D-mannose</p>
						<p>Formula:C16H23N5O16P2</p>
						<p>Charge:-2</p>
						<p>IUPAC name:[(2R,3R,4R,5R)-5-(2-amino-6-oxo-3H-purin-9-yl)-3,4-dihydroxy-oxolan-2-yl]methoxy-[hydroxy-[(2R,3S,4S,5R,6R)-3,4,5-trihydroxy-6-(hydroxymethyl)oxan-2-yl]oxy-phosphoryl]oxy-phosphinic acid</p>
						<p>BioCyc ID:GDP-MANNOSE</p>
						<p>KEGG ID:C00096</p>
					</body>
				</notes>
			</speciesType>
			<speciesType metaid="metaid_t_0328" id="t_0328" name="gdptp">
				<notes>
					<body xmlns="http://www.w3.org/1999/xhtml">
						<p>Abbreviation:gdptp</p>
						<p>Official name:Guanosine 3'-diphosphate 5'-triphosphate</p>
						<p>Formula:C10H11N5O20P5</p>
						<p>Charge:-7</p>
						<p>IUPAC name:[[[5-(2-amino-6-oxo-3H-purin-9-yl)-4-hydroxy-3-(hydroxy-phosphonooxy-phosphoryl)oxy-oxolan-2-yl]methoxy-hydroxy-phosphoryl]oxy-hydroxy-phosphoryl]oxyphosphonic acid</p>
						<p>BioCyc ID:GDP-TP</p>
						<p>KEGG ID:C04494</p>
					</body>
				</notes>
			</speciesType>
			<speciesType metaid="metaid_t_0329" id="t_0329" name="glc-D">
				<notes>
					<body xmlns="http://www.w3.org/1999/xhtml">
						<p>Abbreviation:glc-D</p>
						<p>Official name:D-Glucose</p>
						<p>Formula:C6H12O6</p>
						<p>Charge:0</p>
						<p>IUPAC name:(3R,4S,5R,6R)-6-(hydroxymethyl)oxane-2,3,4,5-tetrol</p>
						<p>CAS number:8030-23-7</p>
						<p>BioCyc ID:D-Glucose</p>
					</body>
				</notes>
			</speciesType>
			<speciesType metaid="metaid_t_0330" id="t_0330" name="glcn">
				<notes>
					<body xmlns="http://www.w3.org/1999/xhtml">
						<p>Abbreviation:glcn</p>
						<p>Official name:D-Gluconate</p>
						<p>Formula:C6H11O7</p>
						<p>Charge:-1</p>
						<p>IUPAC name:(2R,3S,4R,5R)-2,3,4,5,6-pentahydroxyhexanoate</p>
						<p>BioCyc ID:GLUCONATE</p>
						<p>KEGG ID:C00257</p>
					</body>
				</notes>
			</speciesType>
			<speciesType metaid="metaid_t_0331" id="t_0331" name="gln-L">
				<notes>
					<body xmlns="http://www.w3.org/1999/xhtml">
						<p>Abbreviation:gln-L</p>
						<p>Official name:L-Glutamine</p>
						<p>Formula:C5H10N2O3</p>
						<p>Charge:0</p>
						<p>IUPAC name:2-amino-4-carbamoyl-butanoic acid</p>
						<p>CAS number:6899-04-3</p>
						<p>BioCyc ID:GLN</p>
						<p>KEGG ID:C00064</p>
					</body>
				</notes>
			</speciesType>
			<speciesType metaid="metaid_t_0332" id="t_0332" name="glu-D">
				<notes>
					<body xmlns="http://www.w3.org/1999/xhtml">
						<p>Abbreviation:glu-D</p>
						<p>Official name:D-Glutamate</p>
						<p>Formula:C5H8NO4</p>
						<p>Charge:-1</p>
						<p>IUPAC name:(2R)-2-azaniumylpentanedioate</p>
						<p>BioCyc ID:D-GLT</p>
						<p>KEGG ID:C00217</p>
					</body>
				</notes>
			</speciesType>
			<speciesType metaid="metaid_t_0333" id="t_0333" name="glu-L">
				<notes>
					<body xmlns="http://www.w3.org/1999/xhtml">
						<p>Abbreviation:glu-L</p>
						<p>Official name:L-Glutamate</p>
						<p>Formula:C5H8NO4</p>
						<p>Charge:-1</p>
						<p>IUPAC name:[(1S)-1,3-dicarboxypropyl]azanium</p>
						<p>BioCyc ID:GLT</p>
						<p>KEGG ID:C00025</p>
					</body>
				</notes>
			</speciesType>
			<speciesType metaid="metaid_t_0334" id="t_0334" name="glu1sa">
				<notes>
					<body xmlns="http://www.w3.org/1999/xhtml">
						<p>Abbreviation:glu1sa</p>
						<p>Official name:L-Glutamate 1-semialdehyde</p>
						<p>Formula:C5H9NO3</p>
						<p>Charge:0</p>
						<p>IUPAC name:4-amino-5-oxo-pentanoic acid</p>
						<p>BioCyc ID:GLUTAMATE-1-SEMIALDEHYDE</p>
						<p>KEGG ID:C03741</p>
					</body>
				</notes>
			</speciesType>
			<speciesType metaid="metaid_t_0335" id="t_0335" name="glu5p">
				<notes>
					<body xmlns="http://www.w3.org/1999/xhtml">
						<p>Abbreviation:glu5p</p>
						<p>Official name:L-Glutamate 5-phosphate</p>
						<p>Formula:C5H8NO7P</p>
						<p>Charge:-2</p>
						<p>IUPAC name:(2S)-2-amino-5-oxo-5-phosphonooxy-pentanoic acid</p>
						<p>BioCyc ID:L-GLUTAMATE-5-P</p>
						<p>KEGG ID:C03287</p>
					</body>
				</notes>
			</speciesType>
			<speciesType metaid="metaid_t_0336" id="t_0336" name="glu5sa">
				<notes>
					<body xmlns="http://www.w3.org/1999/xhtml">
						<p>Abbreviation:glu5sa</p>
						<p>Official name:L-Glutamate 5-semialdehyde</p>
						<p>Formula:C5H9NO3</p>
						<p>Charge:0</p>
						<p>IUPAC name:(2S)-2-amino-5-oxo-pentanoic acid</p>
						<p>BioCyc ID:L-GLUTAMATE_GAMMA-SEMIALDEHYDE</p>
						<p>KEGG ID:C01165</p>
					</body>
				</notes>
			</speciesType>
			<speciesType metaid="metaid_t_0337" id="t_0337" name="gluala">
				<notes>
					<body xmlns="http://www.w3.org/1999/xhtml">
						<p>Abbreviation:gluala</p>
						<p>Official name:5-L-Glutamyl-L-alanine</p>
						<p>Formula:C8H13N2O5</p>
						<p>Charge:-1</p>
					</body>
				</notes>
			</speciesType>
			<speciesType metaid="metaid_t_0338" id="t_0338" name="glucys">
				<notes>
					<body xmlns="http://www.w3.org/1999/xhtml">
						<p>Abbreviation:glucys</p>
						<p>Official name:gamma-L-Glutamyl-L-cysteine</p>
						<p>Formula:C8H13N2O5S</p>
						<p>Charge:-1</p>
						<p>IUPAC name:2-amino-4-[(1-carboxy-2-sulfanyl-ethyl)carbamoyl]butanoic acid</p>
						<p>CAS number:686-58-8</p>
						<p>BioCyc ID:L-GAMMA-GLUTAMYLCYSTEINE</p>
						<p>KEGG ID:C00669</p>
					</body>
				</notes>
			</speciesType>
			<speciesType metaid="metaid_t_0339" id="t_0339" name="glutrna">
				<notes>
					<body xmlns="http://www.w3.org/1999/xhtml">
						<p>Abbreviation:glutrna</p>
						<p>Official name:L-Glutamyl-tRNA(Glu)</p>
						<p>Formula:C5H7NO3R</p>
						<p>Charge:0</p>
						<p>BioCyc ID:Charged-GLT-tRNAs</p>
					</body>
				</notes>
			</speciesType>
			<speciesType metaid="metaid_t_0340" id="t_0340" name="glx">
				<notes>
					<body xmlns="http://www.w3.org/1999/xhtml">
						<p>Abbreviation:glx</p>
						<p>Official name:Glyoxylate</p>
						<p>Formula:C2H1O3</p>
						<p>Charge:-1</p>
						<p>IUPAC name:oxaldehydic acid</p>
						<p>CAS number:298-12-4</p>
						<p>BioCyc ID:GLYOX</p>
						<p>KEGG ID:C00048</p>
					</body>
				</notes>
			</speciesType>
			<speciesType metaid="metaid_t_0341" id="t_0341" name="gly">
				<notes>
					<body xmlns="http://www.w3.org/1999/xhtml">
						<p>Abbreviation:gly</p>
						<p>Official name:Glycine</p>
						<p>Formula:C2H5NO2</p>
						<p>Charge:0</p>
						<p>IUPAC name:2-aminoacetic acid</p>
						<p>CAS number:87867-94-5</p>
						<p>BioCyc ID:GLY</p>
						<p>KEGG ID:C00037</p>
					</body>
				</notes>
			</speciesType>
			<speciesType metaid="metaid_t_0342" id="t_0342" name="glyb">
				<notes>
					<body xmlns="http://www.w3.org/1999/xhtml">
						<p>Abbreviation:glyb</p>
						<p>Official name:Glycine betaine</p>
						<p>Formula:C5H11NO2</p>
						<p>Charge:0</p>
						<p>IUPAC name:2-trimethylammonioacetate</p>
						<p>CAS number:590-46-5</p>
						<p>BioCyc ID:BETAINE</p>
						<p>KEGG ID:C00719</p>
					</body>
				</notes>
			</speciesType>
			<speciesType metaid="metaid_t_0343" id="t_0343" name="glyc">
				<notes>
					<body xmlns="http://www.w3.org/1999/xhtml">
						<p>Abbreviation:glyc</p>
						<p>Official name:Glycerol</p>
						<p>Formula:C3H8O3</p>
						<p>Charge:0</p>
						<p>IUPAC name:propane-1,2,3-triol</p>
						<p>CAS number:8013-25-0</p>
						<p>BioCyc ID:GLYCEROL</p>
						<p>KEGG ID:C00116</p>
					</body>
				</notes>
			</speciesType>
			<speciesType metaid="metaid_t_0344" id="t_0344" name="glyc-R">
				<notes>
					<body xmlns="http://www.w3.org/1999/xhtml">
						<p>Abbreviation:glyc-R</p>
						<p>Official name:(R)-Glycerate</p>
						<p>Formula:C3H5O4</p>
						<p>Charge:-1</p>
						<p>IUPAC name:2,3-dihydroxypropanoic acid</p>
						<p>CAS number:6000-40-4</p>
						<p>BioCyc ID:GLYCERATE</p>
						<p>KEGG ID:C00258</p>
					</body>
				</notes>
			</speciesType>
			<speciesType metaid="metaid_t_0345" id="t_0345" name="glyc3p">
				<notes>
					<body xmlns="http://www.w3.org/1999/xhtml">
						<p>Abbreviation:glyc3p</p>
						<p>Official name:Glycerol 3-phosphate</p>
						<p>Formula:C3H7O6P</p>
						<p>Charge:-2</p>
						<p>IUPAC name:2,3-dihydroxypropoxyphosphonic acid</p>
						<p>CAS number:57-03-4</p>
						<p>BioCyc ID:GLYCEROL-3P</p>
						<p>KEGG ID:C00093</p>
					</body>
				</notes>
			</speciesType>
			<speciesType metaid="metaid_t_0346" id="t_0346" name="glyclt">
				<notes>
					<body xmlns="http://www.w3.org/1999/xhtml">
						<p>Abbreviation:glyclt</p>
						<p>Official name:Glycolate</p>
						<p>Formula:C2H3O3</p>
						<p>Charge:-1</p>
						<p>IUPAC name:2-hydroxyacetic acid</p>
					</body>
				</notes>
			</speciesType>
			<speciesType metaid="metaid_t_0347" id="t_0347" name="glycogen">
				<notes>
					<body xmlns="http://www.w3.org/1999/xhtml">
						<p>Abbreviation:glycogen</p>
						<p>Official name:glycogen</p>
						<p>Formula:C6H10O5</p>
						<p>Charge:0</p>
						<p>CAS number:9005-79-2</p>
						<p>BioCyc ID:6-alpha-D--1-4-alpha-D-Glucano--Glucan</p>
					</body>
				</notes>
			</speciesType>
			<speciesType metaid="metaid_t_0348" id="t_0348" name="gmp">
				<notes>
					<body xmlns="http://www.w3.org/1999/xhtml">
						<p>Abbreviation:gmp</p>
						<p>Official name:GMP</p>
						<p>Formula:C10H12N5O8P</p>
						<p>Charge:-2</p>
						<p>IUPAC name:[5-(2-amino-6-oxo-3H-purin-9-yl)-3,4-dihydroxy-oxolan-2-yl]methoxyphosphonic acid</p>
						<p>CAS number:85-32-5</p>
						<p>BioCyc ID:GMP</p>
						<p>KEGG ID:C00144</p>
					</body>
				</notes>
			</speciesType>
			<speciesType metaid="metaid_t_0349" id="t_0349" name="grdp">
				<notes>
					<body xmlns="http://www.w3.org/1999/xhtml">
						<p>Abbreviation:grdp</p>
						<p>Official name:Geranyl diphosphate</p>
						<p>Formula:C10H17O7P2</p>
						<p>Charge:-3</p>
						<p>IUPAC name:[[(2E)-3,7-dimethylocta-2,6-dienoxy]-hydroxy-phosphoryl]oxyphosphonic acid</p>
						<p>CAS number:763-10-0</p>
						<p>BioCyc ID:GERANYL-PP</p>
						<p>KEGG ID:C00341</p>
					</body>
				</notes>
			</speciesType>
			<speciesType metaid="metaid_t_0350" id="t_0350" name="gsn">
				<notes>
					<body xmlns="http://www.w3.org/1999/xhtml">
						<p>Abbreviation:gsn</p>
						<p>Official name:Guanosine</p>
						<p>Formula:C10H13N5O5</p>
						<p>Charge:0</p>
						<p>IUPAC name:2-amino-9-[(2R,3R,4R,5R)-3,4-dihydroxy-5-(hydroxymethyl)oxolan-2-yl]-3H-purin-6-one</p>
						<p>CAS number:85-30-3</p>
					</body>
				</notes>
			</speciesType>
			<speciesType metaid="metaid_t_0351" id="t_0351" name="gthox">
				<notes>
					<body xmlns="http://www.w3.org/1999/xhtml">
						<p>Abbreviation:gthox</p>
						<p>Official name:Oxidized glutathione</p>
						<p>Formula:C20H30N6O12S2</p>
						<p>Charge:-2</p>
						<p>IUPAC name:2-amino-4-[[2-[2-[(4-amino-4-carboxy-butanoyl)amino]-2-(carboxymethylcarbamoyl)ethyl]disulfanyl-1-(carboxymethylcarbamoyl)ethyl]carbamoyl]butanoic acid</p>
						<p>CAS number:27025-41-8</p>
						<p>BioCyc ID:OXIDIZED-GLUTATHIONE</p>
						<p>KEGG ID:C00127</p>
					</body>
				</notes>
			</speciesType>
			<speciesType metaid="metaid_t_0352" id="t_0352" name="gthrd">
				<notes>
					<body xmlns="http://www.w3.org/1999/xhtml">
						<p>Abbreviation:gthrd</p>
						<p>Official name:Reduced glutathione</p>
						<p>Formula:C10H16N3O6S</p>
						<p>Charge:-1</p>
						<p>IUPAC name:2-amino-4-[[1-(carboxymethylcarbamoyl)-2-sulfanyl-ethyl]carbamoyl]butanoic acid</p>
						<p>CAS number:70-18-8</p>
						<p>BioCyc ID:GLUTATHIONE</p>
						<p>KEGG ID:C00051</p>
					</body>
				</notes>
			</speciesType>
			<speciesType metaid="metaid_t_0353" id="t_0353" name="gtp">
				<notes>
					<body xmlns="http://www.w3.org/1999/xhtml">
						<p>Abbreviation:gtp</p>
						<p>Official name:GTP</p>
						<p>Formula:C10H12N5O14P3</p>
						<p>Charge:-4</p>
						<p>IUPAC name:[[[5-(2-amino-6-oxo-3H-purin-9-yl)-3,4-dihydroxy-oxolan-2-yl]methoxy-hydroxy-phosphoryl]oxy-hydroxy-phosphoryl]oxyphosphonic acid</p>
						<p>CAS number:86-01-1</p>
						<p>BioCyc ID:GTP</p>
						<p>KEGG ID:c00044</p>
					</body>
				</notes>
			</speciesType>
			<speciesType metaid="metaid_t_0354" id="t_0354" name="gua">
				<notes>
					<body xmlns="http://www.w3.org/1999/xhtml">
						<p>Abbreviation:gua</p>
						<p>Official name:Guanine</p>
						<p>Formula:C5H5N5O</p>
						<p>Charge:0</p>
						<p>IUPAC name:2-amino-3,7-dihydropurin-6-on</p>
						<p>CAS number:8039-79-0</p>
					</body>
				</notes>
			</speciesType>
			<speciesType metaid="metaid_t_0355" id="t_0355" name="h">
				<notes>
					<body xmlns="http://www.w3.org/1999/xhtml">
						<p>Abbreviation:h</p>
						<p>Official name:H+</p>
						<p>Formula:H</p>
						<p>Charge:1</p>
						<p>BioCyc ID:PROTON</p>
						<p>KEGG ID:C00080</p>
					</body>
				</notes>
			</speciesType>
			<speciesType metaid="metaid_t_0356" id="t_0356" name="h2">
				<notes>
					<body xmlns="http://www.w3.org/1999/xhtml">
						<p>Abbreviation:h2</p>
						<p>Official name:H2</p>
						<p>Formula:H2</p>
						<p>Charge:0</p>
						<p>IUPAC name:molecular hydroge</p>
						<p>CAS number:16873-17-9</p>
						<p>BioCyc ID:HYDROGEN-MOLECULE</p>
						<p>KEGG ID:C00282</p>
					</body>
				</notes>
			</speciesType>
			<speciesType metaid="metaid_t_0357" id="t_0357" name="h2co3">
				<notes>
					<body xmlns="http://www.w3.org/1999/xhtml">
						<p>Abbreviation:h2co3</p>
						<p>Official name:carbonic acid</p>
						<p>Formula:H2CO3</p>
						<p>Charge:0</p>
						<p>IUPAC name:carbonic acid</p>
						<p>CAS number:97328-76-2</p>
						<p>BioCyc ID:H2CO3</p>
						<p>KEGG ID:C01353</p>
					</body>
				</notes>
			</speciesType>
			<speciesType metaid="metaid_t_0358" id="t_0358" name="h2mb4p">
				<notes>
					<body xmlns="http://www.w3.org/1999/xhtml">
						<p>Abbreviation:h2mb4p</p>
						<p>Official name:1-hydroxy-2-methyl-2-(E)-butenyl 4-diphosphate</p>
						<p>Formula:C5H9O8P2</p>
						<p>Charge:-3</p>
						<p>IUPAC name:[hydroxy-(4-hydroxy-3-methyl-but-2-enoxy)phosphoryl]oxyphosphonic acid</p>
					</body>
				</notes>
			</speciesType>
			<speciesType metaid="metaid_t_0359" id="t_0359" name="h2o">
				<notes>
					<body xmlns="http://www.w3.org/1999/xhtml">
						<p>Abbreviation:h2o</p>
						<p>Official name:H2O</p>
						<p>Formula:H2O</p>
						<p>Charge:0</p>
						<p>IUPAC name:oxidane</p>
						<p>CAS number:13587-54-7</p>
						<p>BioCyc ID:WATER</p>
						<p>KEGG ID:C00001</p>
					</body>
				</notes>
			</speciesType>
			<speciesType metaid="metaid_t_0360" id="t_0360" name="h2o2">
				<notes>
					<body xmlns="http://www.w3.org/1999/xhtml">
						<p>Abbreviation:h2o2</p>
						<p>Official name:Hydrogen peroxide</p>
						<p>Formula:H2O2</p>
						<p>Charge:0</p>
						<p>IUPAC name:hydrogen peroxide</p>
						<p>CAS number:8007-30-5</p>
						<p>BioCyc ID:HYDROGEN-PEROXIDE</p>
						<p>KEGG ID:C00027</p>
					</body>
				</notes>
			</speciesType>
			<speciesType metaid="metaid_t_0361" id="t_0361" name="h2s">
				<notes>
					<body xmlns="http://www.w3.org/1999/xhtml">
						<p>Abbreviation:h2s</p>
						<p>Official name:Hydrogen sulfide</p>
						<p>Formula:H2S</p>
						<p>Charge:0</p>
						<p>IUPAC name:hydrogen sulfide</p>
						<p>CAS number:7783-06-4</p>
						<p>BioCyc ID:HS</p>
						<p>KEGG ID:C00283</p>
					</body>
				</notes>
			</speciesType>
			<speciesType metaid="metaid_t_0362" id="t_0362" name="harab-D">
				<notes>
					<body xmlns="http://www.w3.org/1999/xhtml">
						<p>Abbreviation:harab-D</p>
						<p>Official name:hexa arabinofuranoside</p>
						<p>Formula:C30H50O25</p>
						<p>Charge:0</p>
					</body>
				</notes>
			</speciesType>
			<speciesType metaid="metaid_t_0363" id="t_0363" name="hco3">
				<notes>
					<body xmlns="http://www.w3.org/1999/xhtml">
						<p>Abbreviation:hco3</p>
						<p>Official name:Bicarbonate</p>
						<p>Formula:CHO3</p>
						<p>Charge:-1</p>
						<p>IUPAC name:hydroxyformate</p>
						<p>CAS number:144-55-8</p>
						<p>BioCyc ID:HCO3</p>
						<p>KEGG ID:C00288</p>
					</body>
				</notes>
			</speciesType>
			<speciesType metaid="metaid_t_0364" id="t_0364" name="hcys-L">
				<notes>
					<body xmlns="http://www.w3.org/1999/xhtml">
						<p>Abbreviation:hcys-L</p>
						<p>Official name:L-Homocysteine</p>
						<p>Formula:C4H9NO2S</p>
						<p>Charge:0</p>
						<p>IUPAC name:2-amino-4-sulfanyl-butanoic acid</p>
						<p>CAS number:454-28-4</p>
						<p>BioCyc ID:HOMO-CYS</p>
						<p>KEGG ID:C00155</p>
					</body>
				</notes>
			</speciesType>
			<speciesType metaid="metaid_t_0365" id="t_0365" name="hdca">
				<notes>
					<body xmlns="http://www.w3.org/1999/xhtml">
						<p>Abbreviation:hdca</p>
						<p>Official name:Hexadecanoate (n-C16:0)</p>
						<p>Formula:C16H31O2</p>
						<p>Charge:-1</p>
						<p>IUPAC name:hexadecanoic acid</p>
						<p>CAS number:57-10-3</p>
					</body>
				</notes>
			</speciesType>
			<speciesType metaid="metaid_t_0366" id="t_0366" name="hdcea">
				<notes>
					<body xmlns="http://www.w3.org/1999/xhtml">
						<p>Abbreviation:hdcea</p>
						<p>Official name:Hexadecenoate (n-C16:1)</p>
						<p>Formula:C16H29O2</p>
						<p>Charge:-1</p>
					</body>
				</notes>
			</speciesType>
			<speciesType metaid="metaid_t_0367" id="t_0367" name="hdcoa">
				<notes>
					<body xmlns="http://www.w3.org/1999/xhtml">
						<p>Abbreviation:hdcoa</p>
						<p>Official name:Hexadecenoyl-CoA (n-C16:1CoA)</p>
						<p>Formula:C37H60N7O17P3S</p>
						<p>Charge:-4</p>
						<p>BioCyc ID:All-Coas</p>
					</body>
				</notes>
			</speciesType>
			<speciesType metaid="metaid_t_0368" id="t_0368" name="hexc">
				<notes>
					<body xmlns="http://www.w3.org/1999/xhtml">
						<p>Abbreviation:hexc</p>
						<p>Official name:hexacosanoate (n-C26:0)</p>
						<p>Formula:C26H51O2</p>
						<p>Charge:-1</p>
					</body>
				</notes>
			</speciesType>
			<speciesType metaid="metaid_t_0369" id="t_0369" name="hexccoa">
				<notes>
					<body xmlns="http://www.w3.org/1999/xhtml">
						<p>Abbreviation:hexccoa</p>
						<p>Official name:Hexacosanoyl-CoA (n-C26:0CoA)</p>
						<p>Formula:C47H82N7O17P3S</p>
						<p>Charge:-4</p>
					</body>
				</notes>
			</speciesType>
			<speciesType metaid="metaid_t_0370" id="t_0370" name="hgbam">
				<notes>
					<body xmlns="http://www.w3.org/1999/xhtml">
						<p>Abbreviation:hgbam</p>
						<p>Official name:Hydrogenobyrinate a,c diamide</p>
						<p>Formula:C45H57N6O12</p>
						<p>Charge:-5</p>
						<p>BioCyc ID:CPD-688</p>
					</body>
				</notes>
			</speciesType>
			<speciesType metaid="metaid_t_0371" id="t_0371" name="hgbyr">
				<notes>
					<body xmlns="http://www.w3.org/1999/xhtml">
						<p>Abbreviation:hgbyr</p>
						<p>Official name:Hydrogenobyrinate</p>
						<p>Formula:C45H54N4O14</p>
						<p>Charge:-6</p>
						<p>BioCyc ID:CPD-687</p>
					</body>
				</notes>
			</speciesType>
			<speciesType metaid="metaid_t_0372" id="t_0372" name="his-L">
				<notes>
					<body xmlns="http://www.w3.org/1999/xhtml">
						<p>Abbreviation:his-L</p>
						<p>Official name:L-Histidine</p>
						<p>Formula:C6H9N3O2</p>
						<p>Charge:0</p>
						<p>BioCyc ID:HIS</p>
						<p>KEGG ID:C00135</p>
					</body>
				</notes>
			</speciesType>
			<speciesType metaid="metaid_t_0373" id="t_0373" name="hisp">
				<notes>
					<body xmlns="http://www.w3.org/1999/xhtml">
						<p>Abbreviation:hisp</p>
						<p>Official name:L-Histidinol phosphate</p>
						<p>Formula:C6H11N3O4P</p>
						<p>Charge:-1</p>
						<p>IUPAC name:(2S)-1-(3H-imidazol-4-yl)-3-phosphonatooxy-propan-2-amine</p>
						<p>BioCyc ID:L-HISTIDINOL-P</p>
						<p>KEGG ID:C01100</p>
					</body>
				</notes>
			</speciesType>
			<speciesType metaid="metaid_t_0374" id="t_0374" name="histd">
				<notes>
					<body xmlns="http://www.w3.org/1999/xhtml">
						<p>Abbreviation:histd</p>
						<p>Official name:L-Histidinol</p>
						<p>Formula:C6H12N3O</p>
						<p>Charge:1</p>
						<p>IUPAC name:2-amino-3-(3H-imidazol-4-yl)propan-1-ol</p>
						<p>CAS number:501-28-0</p>
						<p>BioCyc ID:HISTIDINOL</p>
						<p>KEGG ID:C00860</p>
					</body>
				</notes>
			</speciesType>
			<speciesType metaid="metaid_t_0375" id="t_0375" name="hmbil">
				<notes>
					<body xmlns="http://www.w3.org/1999/xhtml">
						<p>Abbreviation:hmbil</p>
						<p>Official name:Hydroxymethylbilane</p>
						<p>Formula:C40H38N4O17</p>
						<p>Charge:-8</p>
						<p>IUPAC name:3-[2-[[4-(2-carboxyethyl)-5-[[4-(2-carboxyethyl)-5-[[4-(2-carboxyethyl)-3-(carboxymethyl)-1H-pyrrol-2-yl]methyl]-3-(carboxymethyl)-1H-pyrrol-2-yl]methyl]-3-(carboxymethyl)-1H-pyrrol-2-yl]methyl]-5-(carboxymethyl)-4-(hydroxymethyl)-1H-pyrrol-3-yl]propanoic acid</p>
						<p>CAS number:71861-60-4</p>
						<p>BioCyc ID:HYDROXYMETHYLBILANE</p>
						<p>KEGG ID:C01024</p>
					</body>
				</notes>
			</speciesType>
			<speciesType metaid="metaid_t_0376" id="t_0376" name="hmocta">
				<notes>
					<body xmlns="http://www.w3.org/1999/xhtml">
						<p>Abbreviation:hmocta</p>
						<p>Official name:hexa-methyl octacosanoate</p>
						<p>Formula:C34H67O2</p>
						<p>Charge:-1</p>
					</body>
				</notes>
			</speciesType>
			<speciesType metaid="metaid_t_0377" id="t_0377" name="hmtria">
				<notes>
					<body xmlns="http://www.w3.org/1999/xhtml">
						<p>Abbreviation:hmtria</p>
						<p>Official name:hexa-methyl triacontanoic acid (C30:0, plus 6 methyl branches)</p>
						<p>Formula:C36H71O2</p>
						<p>Charge:-1</p>
					</body>
				</notes>
			</speciesType>
			<speciesType metaid="metaid_t_0378" id="t_0378" name="hom-L">
				<notes>
					<body xmlns="http://www.w3.org/1999/xhtml">
						<p>Abbreviation:hom-L</p>
						<p>Official name:L-Homoserine</p>
						<p>Formula:C4H9NO3</p>
						<p>Charge:0</p>
						<p>IUPAC name:2-amino-4-hydroxy-butanoic acid</p>
						<p>CAS number:498-19-1</p>
						<p>BioCyc ID:HOMO-SER</p>
						<p>KEGG ID:C00263</p>
					</body>
				</notes>
			</speciesType>
			<speciesType metaid="metaid_t_0379" id="t_0379" name="homtta">
				<notes>
					<body xmlns="http://www.w3.org/1999/xhtml">
						<p>Abbreviation:homtta</p>
						<p>Official name:10 hydroxy octa-methyl tetracontatricosanoic acid (C34:0, 8 methyl-branched carbons, 1 hydroxylated carbon)</p>
						<p>Formula:C42H83O3</p>
						<p>Charge:-1</p>
					</body>
				</notes>
			</speciesType>
			<speciesType metaid="metaid_t_0380" id="t_0380" name="hpglu">
				<notes>
					<body xmlns="http://www.w3.org/1999/xhtml">
						<p>Abbreviation:hpglu</p>
						<p>Official name:Tetrahydropteroyltri-L-glutamate</p>
						<p>Formula:C24H34N8O12</p>
						<p>Charge:0</p>
						<p>IUPAC name:4-amino-5-[1-[2-amino-4-(2-amino-4-carboxy-butanoyl)oxy-5,8-dihydropteridin-6-yl]-1-(2-amino-4-carboxy-butanoyl)oxy-propan-2-yl]oxy-5-oxo-pentanoic acid</p>
						<p>BioCyc ID:CPD-1301</p>
						<p>KEGG ID:C04144</p>
					</body>
				</notes>
			</speciesType>
			<speciesType metaid="metaid_t_0381" id="t_0381" name="hpmdtria">
				<notes>
					<body xmlns="http://www.w3.org/1999/xhtml">
						<p>Abbreviation:hpmdtria</p>
						<p>Official name:hepta-methyl dotriacontanoic acid (7 methyl branches)</p>
						<p>Formula:C39H77O2</p>
						<p>Charge:-1</p>
					</body>
				</notes>
			</speciesType>
			<speciesType metaid="metaid_t_0382" id="t_0382" name="hpmtria">
				<notes>
					<body xmlns="http://www.w3.org/1999/xhtml">
						<p>Abbreviation:hpmtria</p>
						<p>Official name:hepta-methyl triacontanoic acid (C30:0, plus 7 methyl branches)</p>
						<p>Formula:C37H73O2</p>
						<p>Charge:-1</p>
					</body>
				</notes>
			</speciesType>
			<speciesType metaid="metaid_t_0383" id="t_0383" name="hxan">
				<notes>
					<body xmlns="http://www.w3.org/1999/xhtml">
						<p>Abbreviation:hxan</p>
						<p>Official name:Hypoxanthine</p>
						<p>Formula:C5H4N4O</p>
						<p>Charge:0</p>
						<p>IUPAC name:3,7-dihydropurin-6-one</p>
						<p>BioCyc ID:HYPOXANTHINE</p>
						<p>KEGG ID:C00262</p>
					</body>
				</notes>
			</speciesType>
			<speciesType metaid="metaid_t_0384" id="t_0384" name="iacgam">
				<notes>
					<body xmlns="http://www.w3.org/1999/xhtml">
						<p>Abbreviation:iacgam</p>
						<p>Official name:1D-myo-inositol 2-Acetamido-2-deoxy-D-glucopyranoside</p>
						<p>Formula:C14H25NO11</p>
						<p>Charge:0</p>
					</body>
				</notes>
			</speciesType>
			<speciesType metaid="metaid_t_0385" id="t_0385" name="iasp">
				<notes>
					<body xmlns="http://www.w3.org/1999/xhtml">
						<p>Abbreviation:iasp</p>
						<p>Official name:Iminoaspartate</p>
						<p>Formula:C4H3NO4</p>
						<p>Charge:-2</p>
						<p>IUPAC name:2-iminobutanedioic acid</p>
						<p>CAS number:79067-61-1</p>
						<p>BioCyc ID:IMINOASPARTATE</p>
						<p>KEGG ID:C05840</p>
					</body>
				</notes>
			</speciesType>
			<speciesType metaid="metaid_t_0386" id="t_0386" name="ichor">
				<notes>
					<body xmlns="http://www.w3.org/1999/xhtml">
						<p>Abbreviation:ichor</p>
						<p>Official name:Isochorismate</p>
						<p>Formula:C10H8O6</p>
						<p>Charge:-2</p>
						<p>IUPAC name:5-(1-carboxyethenoxy)-6-hydroxy-cyclohexa-1,3-diene-1-carboxylic acid</p>
						<p>CAS number:22642-82-6</p>
						<p>BioCyc ID:ISOCHORISMATE</p>
						<p>KEGG ID:C00885</p>
					</body>
				</notes>
			</speciesType>
			<speciesType metaid="metaid_t_0387" id="t_0387" name="icit">
				<notes>
					<body xmlns="http://www.w3.org/1999/xhtml">
						<p>Abbreviation:icit</p>
						<p>Official name:Isocitrate</p>
						<p>Formula:C6H5O7</p>
						<p>Charge:-3</p>
						<p>IUPAC name:1-hydroxypropane-1,2,3-tricarboxylic acid</p>
						<p>CAS number:320-77-4</p>
						<p>BioCyc ID:threo-d(s)-iso-citrate</p>
					</body>
				</notes>
			</speciesType>
			<speciesType metaid="metaid_t_0388" id="t_0388" name="id3acald">
				<notes>
					<body xmlns="http://www.w3.org/1999/xhtml">
						<p>Abbreviation:id3acald</p>
						<p>Official name:Indole-3-acetaldehyde</p>
						<p>Formula:C10H9NO</p>
						<p>Charge:0</p>
						<p>IUPAC name:2-(1H-indol-3-yl)acetaldehyd</p>
						<p>BioCyc ID:INDOLE_ACETALDEHYDE</p>
						<p>KEGG ID:C00637</p>
					</body>
				</notes>
			</speciesType>
			<speciesType metaid="metaid_t_0389" id="t_0389" name="idp">
				<notes>
					<body xmlns="http://www.w3.org/1999/xhtml">
						<p>Abbreviation:idp</p>
						<p>Official name:IDP</p>
						<p>Formula:C10H11N4O11P2</p>
						<p>Charge:-3</p>
						<p>IUPAC name:[[(2R,3R,4R,5R)-3,4-dihydroxy-5-(6-oxo-3H-purin-9-yl)oxolan-2-yl]methoxy-hydroxy-phosphoryl]oxyphosphonic acid</p>
					</body>
				</notes>
			</speciesType>
			<speciesType metaid="metaid_t_0390" id="t_0390" name="igam">
				<notes>
					<body xmlns="http://www.w3.org/1999/xhtml">
						<p>Abbreviation:igam</p>
						<p>Official name:1D-myo-inositol 2-deoxy-D-glucopyranoside</p>
						<p>Formula:C12H24NO10</p>
						<p>Charge:1</p>
					</body>
				</notes>
			</speciesType>
			<speciesType metaid="metaid_t_0391" id="t_0391" name="ile-L">
				<notes>
					<body xmlns="http://www.w3.org/1999/xhtml">
						<p>Abbreviation:ile-L</p>
						<p>Official name:L-Isoleucine</p>
						<p>Formula:C6H13NO2</p>
						<p>Charge:0</p>
						<p>BioCyc ID:ILE</p>
						<p>KEGG ID:C00407</p>
					</body>
				</notes>
			</speciesType>
			<speciesType metaid="metaid_t_0392" id="t_0392" name="imacp">
				<notes>
					<body xmlns="http://www.w3.org/1999/xhtml">
						<p>Abbreviation:imacp</p>
						<p>Official name:3-(Imidazol-4-yl)-2-oxopropyl phosphate</p>
						<p>Formula:C6H7N2O5P</p>
						<p>Charge:-2</p>
						<p>IUPAC name:[3-(3H-imidazol-4-yl)-2-oxo-propoxy]phosphonic acid</p>
						<p>BioCyc ID:IMIDAZOLE-ACETOL-P</p>
						<p>KEGG ID:C01267</p>
					</body>
				</notes>
			</speciesType>
			<speciesType metaid="metaid_t_0393" id="t_0393" name="imp">
				<notes>
					<body xmlns="http://www.w3.org/1999/xhtml">
						<p>Abbreviation:imp</p>
						<p>Official name:IMP</p>
						<p>Formula:C10H11N4O8P</p>
						<p>Charge:-2</p>
						<p>IUPAC name:[(2R,3R,4R,5R)-3,4-dihydroxy-5-(6-oxo-3H-purin-9-yl)oxolan-2-yl]methoxyphosphonic acid</p>
						<p>CAS number:485-83-6</p>
						<p>BioCyc ID:IMP</p>
						<p>KEGG ID:C00130</p>
					</body>
				</notes>
			</speciesType>
			<speciesType metaid="metaid_t_0394" id="t_0394" name="indole">
				<notes>
					<body xmlns="http://www.w3.org/1999/xhtml">
						<p>Abbreviation:indole</p>
						<p>Official name:Indole</p>
						<p>Formula:C8H7N</p>
						<p>Charge:0</p>
						<p>IUPAC name:1H-indole</p>
						<p>BioCyc ID:INDOLE</p>
						<p>KEGG ID:C00463</p>
					</body>
				</notes>
			</speciesType>
			<speciesType metaid="metaid_t_0395" id="t_0395" name="indpyr">
				<notes>
					<body xmlns="http://www.w3.org/1999/xhtml">
						<p>Abbreviation:indpyr</p>
						<p>Official name:Indolepyruvate</p>
						<p>Formula:C11H8NO3</p>
						<p>Charge:-1</p>
						<p>IUPAC name:3-(1H-indol-3-yl)-2-oxo-propanoic acid</p>
						<p>CAS number:35656-49-6</p>
						<p>BioCyc ID:INDOLE_PYRUVATE</p>
						<p>KEGG ID:C00331</p>
					</body>
				</notes>
			</speciesType>
			<speciesType metaid="metaid_t_0396" id="t_0396" name="inost">
				<notes>
					<body xmlns="http://www.w3.org/1999/xhtml">
						<p>Abbreviation:inost</p>
						<p>Official name:myo-Inositol</p>
						<p>Formula:C6H12O6</p>
						<p>Charge:0</p>
						<p>IUPAC name:cyclohexane-1,2,3,4,5,6-hexol</p>
						<p>CAS number:6917-35-7</p>
						<p>BioCyc ID:MYO-INOSITOL</p>
						<p>KEGG ID:C00137</p>
					</body>
				</notes>
			</speciesType>
			<speciesType metaid="metaid_t_0397" id="t_0397" name="ins">
				<notes>
					<body xmlns="http://www.w3.org/1999/xhtml">
						<p>Abbreviation:ins</p>
						<p>Official name:Inosine</p>
						<p>Formula:C10H12N4O5</p>
						<p>Charge:0</p>
						<p>IUPAC name:9-[3,4-dihydroxy-5-(hydroxymethyl)oxolan-2-yl]-3H-purin-6-one</p>
						<p>CAS number:58-63-9</p>
						<p>BioCyc ID:INOSINE</p>
						<p>KEGG ID:C00294</p>
					</body>
				</notes>
			</speciesType>
			<speciesType metaid="metaid_t_0398" id="t_0398" name="ipdp">
				<notes>
					<body xmlns="http://www.w3.org/1999/xhtml">
						<p>Abbreviation:ipdp</p>
						<p>Official name:Isopentenyl diphosphate</p>
						<p>Formula:C5H9O7P2</p>
						<p>Charge:-3</p>
						<p>IUPAC name:(hydroxy-(3-methylbut-3-enoxy)phosphoryl)oxyphosphonic acid</p>
						<p>BioCyc ID:delta(3)-isopentenyl-pp</p>
					</body>
				</notes>
			</speciesType>
			<speciesType metaid="metaid_t_0399" id="t_0399" name="itp">
				<notes>
					<body xmlns="http://www.w3.org/1999/xhtml">
						<p>Abbreviation:itp</p>
						<p>Official name:ITP</p>
						<p>Formula:C10H11N4O14P3</p>
						<p>Charge:-4</p>
						<p>IUPAC name:[[[3,4-dihydroxy-5-(6-oxo-3H-purin-9-yl)oxolan-2-yl]methoxy-hydroxy-phosphoryl]oxy-hydroxy-phosphoryl]oxyphosphonic acid</p>
						<p>CAS number:132-06-9</p>
					</body>
				</notes>
			</speciesType>
			<speciesType metaid="metaid_t_0400" id="t_0400" name="k">
				<notes>
					<body xmlns="http://www.w3.org/1999/xhtml">
						<p>Abbreviation:k</p>
						<p>Official name:potassium</p>
						<p>Formula:K</p>
						<p>Charge:1</p>
						<p>IUPAC name:potassium(+1) cation</p>
						<p>CAS number:24203-36-9</p>
						<p>BioCyc ID:K+</p>
						<p>KEGG ID:C00238</p>
					</body>
				</notes>
			</speciesType>
			<speciesType metaid="metaid_t_0401" id="t_0401" name="kmeroacidACP">
				<notes>
					<body xmlns="http://www.w3.org/1999/xhtml">
						<p>Abbreviation:kmeroacidACP</p>
						<p>Official name:keto meroacid ACP</p>
						<p>Formula:C69H131N2O8PRS</p>
						<p>Charge:-1</p>
					</body>
				</notes>
			</speciesType>
			<speciesType metaid="metaid_t_0402" id="t_0402" name="kmeroacidcyc1ACP">
				<notes>
					<body xmlns="http://www.w3.org/1999/xhtml">
						<p>Abbreviation:kmeroacidcyc1ACP</p>
						<p>Official name:cyclopropanated keto-meroacid ACP (1 cyclopropane ring)</p>
						<p>Formula:C70H133N2O8PRS</p>
						<p>Charge:-1</p>
					</body>
				</notes>
			</speciesType>
			<speciesType metaid="metaid_t_0403" id="t_0403" name="kmeroacidcyc2ACP">
				<notes>
					<body xmlns="http://www.w3.org/1999/xhtml">
						<p>Abbreviation:kmeroacidcyc2ACP</p>
						<p>Official name:cyclopropanated keto-meroacid ACP (2 cyclopropane rings)</p>
						<p>Formula:C71H135N2O8PRS</p>
						<p>Charge:-1</p>
					</body>
				</notes>
			</speciesType>
			<speciesType metaid="metaid_t_0404" id="t_0404" name="kmeroacidcyc2AMP">
				<notes>
					<body xmlns="http://www.w3.org/1999/xhtml">
						<p>Abbreviation:kmeroacidcyc2AMP</p>
						<p>Official name:cyclopropanated keto-meroacid AMP (2 cyclopropane rings)</p>
						<p>Formula:C70H127N5O8P</p>
						<p>Charge:-1</p>
					</body>
				</notes>
			</speciesType>
			<speciesType metaid="metaid_t_0405" id="t_0405" name="kmycolate">
				<notes>
					<body xmlns="http://www.w3.org/1999/xhtml">
						<p>Abbreviation:kmycolate</p>
						<p>Official name:keto mycolate (2 cyclopropanated rings)</p>
						<p>Formula:C86H166O3</p>
						<p>Charge:-1</p>
					</body>
				</notes>
			</speciesType>
			<speciesType metaid="metaid_t_0406" id="t_0406" name="lac-L">
				<notes>
					<body xmlns="http://www.w3.org/1999/xhtml">
						<p>Abbreviation:lac-L</p>
						<p>Official name:L-Lactate</p>
						<p>Formula:C3H5O3</p>
						<p>Charge:-1</p>
						<p>IUPAC name:(2S)-2-hydroxypropanoic acid</p>
						<p>CAS number:79-33-4</p>
						<p>BioCyc ID:L-LACTATE</p>
						<p>KEGG ID:C00186</p>
					</body>
				</notes>
			</speciesType>
			<speciesType metaid="metaid_t_0407" id="t_0407" name="lald-L">
				<notes>
					<body xmlns="http://www.w3.org/1999/xhtml">
						<p>Abbreviation:lald-L</p>
						<p>Official name:L-Lactaldehyde</p>
						<p>Formula:C3H6O2</p>
						<p>Charge:0</p>
						<p>IUPAC name:(2S)-2-hydroxypropanal</p>
					</body>
				</notes>
			</speciesType>
			<speciesType metaid="metaid_t_0408" id="t_0408" name="lcts">
				<notes>
					<body xmlns="http://www.w3.org/1999/xhtml">
						<p>Abbreviation:lcts</p>
						<p>Official name:Lactose</p>
						<p>Formula:C12H22O11</p>
						<p>Charge:0</p>
						<p>IUPAC name:(2R,3R,4S,5R,6R)-6-(hydroxymethyl)-5-[(2S,3R,4S,5S,6R)-3,4,5-trihydroxy-6-(hydroxymethyl)oxan-2-yl]oxy-oxane-2,3,4-triol</p>
						<p>CAS number:5965-66-2</p>
					</body>
				</notes>
			</speciesType>
			<speciesType metaid="metaid_t_0409" id="t_0409" name="leu-L">
				<notes>
					<body xmlns="http://www.w3.org/1999/xhtml">
						<p>Abbreviation:leu-L</p>
						<p>Official name:L-Leucine</p>
						<p>Formula:C6H13NO2</p>
						<p>Charge:0</p>
						<p>IUPAC name:(2R)-2-amino-4-methyl-pentanoic acid</p>
						<p>CAS number:328-39-2</p>
						<p>BioCyc ID:LEU</p>
						<p>KEGG ID:C00123</p>
					</body>
				</notes>
			</speciesType>
			<speciesType metaid="metaid_t_0410" id="t_0410" name="lpam">
				<notes>
					<body xmlns="http://www.w3.org/1999/xhtml">
						<p>Abbreviation:lpam</p>
						<p>Official name:Lipoamide</p>
						<p>Formula:C8H15NOS2</p>
						<p>Charge:0</p>
						<p>IUPAC name:(6R)-6,8-bis-sulfanyloctanamide</p>
						<p>BioCyc ID:LIPOAMIDE</p>
						<p>KEGG ID:C00248</p>
					</body>
				</notes>
			</speciesType>
			<speciesType metaid="metaid_t_0411" id="t_0411" name="lpro">
				<notes>
					<body xmlns="http://www.w3.org/1999/xhtml">
						<p>Abbreviation:lpro</p>
						<p>Official name:Lipoylprotein</p>
						<p>Formula:S2X</p>
						<p>Charge:0</p>
						<p>BioCyc ID:LIPOYL-GCVH</p>
					</body>
				</notes>
			</speciesType>
			<speciesType metaid="metaid_t_0412" id="t_0412" name="lys-L">
				<notes>
					<body xmlns="http://www.w3.org/1999/xhtml">
						<p>Abbreviation:lys-L</p>
						<p>Official name:L-Lysine</p>
						<p>Formula:C6H15N2O2</p>
						<p>Charge:1</p>
						<p>IUPAC name:(2S)-2,6-diaminohexanoic acid</p>
						<p>CAS number:6899-06-5</p>
						<p>BioCyc ID:LYS</p>
						<p>KEGG ID:C00047</p>
					</body>
				</notes>
			</speciesType>
			<speciesType metaid="metaid_t_0413" id="t_0413" name="m1ocdca">
				<notes>
					<body xmlns="http://www.w3.org/1999/xhtml">
						<p>Abbreviation:m1ocdca</p>
						<p>Official name:methyl octadecanoate</p>
						<p>Formula:C19H37O2</p>
						<p>Charge:-1</p>
						<p>IUPAC name:methyl octadecanoate</p>
					</body>
				</notes>
			</speciesType>
			<speciesType metaid="metaid_t_0414" id="t_0414" name="mal-L">
				<notes>
					<body xmlns="http://www.w3.org/1999/xhtml">
						<p>Abbreviation:mal-L</p>
						<p>Official name:L-Malate</p>
						<p>Formula:C4H4O5</p>
						<p>Charge:-2</p>
						<p>IUPAC name:(2S)-2-hydroxybutanedioic acid</p>
						<p>CAS number:97-67-6</p>
						<p>BioCyc ID:MAL</p>
						<p>KEGG ID:C00149</p>
					</body>
				</notes>
			</speciesType>
			<speciesType metaid="metaid_t_0415" id="t_0415" name="malACP">
				<notes>
					<body xmlns="http://www.w3.org/1999/xhtml">
						<p>Abbreviation:malACP</p>
						<p>Official name:Malonyl-[acyl-carrier protein]</p>
						<p>Formula:C14H22N2O10PRS</p>
						<p>Charge:-2</p>
						<p>BioCyc ID:MALONYL-ACP</p>
					</body>
				</notes>
			</speciesType>
			<speciesType metaid="metaid_t_0416" id="t_0416" name="malcoa">
				<notes>
					<body xmlns="http://www.w3.org/1999/xhtml">
						<p>Abbreviation:malcoa</p>
						<p>Official name:Malonyl-CoA</p>
						<p>Formula:C24H33N7O19P3S</p>
						<p>Charge:-5</p>
						<p>IUPAC name:2-[2-[3-[[4-[[[(2R,3R,4R,5R)-5-(6-aminopurin-9-yl)-4-hydroxy-3-phosphonooxy-oxolan-2-yl]methoxy-hydroxy-phosphoryl]oxy-hydroxy-phosphoryl]oxy-2-hydroxy-3,3-dimethyl-butanoyl]amino]propanoylamino]ethylsulfanylcarbonyl]acetic acid</p>
						<p>BioCyc ID:MALONYL-COA</p>
						<p>KEGG ID:C00083</p>
					</body>
				</notes>
			</speciesType>
			<speciesType metaid="metaid_t_0417" id="t_0417" name="malt">
				<notes>
					<body xmlns="http://www.w3.org/1999/xhtml">
						<p>Abbreviation:malt</p>
						<p>Official name:Maltose</p>
						<p>Formula:C12H22O11</p>
						<p>Charge:0</p>
						<p>IUPAC name:(2R,3R,4S,5R,6R)-6-(hydroxymethyl)-5-[(2R,3R,4S,5R,6R)-3,4,5-trihydroxy-6-(hydroxymethyl)oxan-2-yl]oxy-oxane-2,3,4-triol</p>
						<p>CAS number:77072-48-1</p>
						<p>BioCyc ID:MALTOSE</p>
						<p>KEGG ID:C00208</p>
					</body>
				</notes>
			</speciesType>
			<speciesType metaid="metaid_t_0418" id="t_0418" name="malthp">
				<notes>
					<body xmlns="http://www.w3.org/1999/xhtml">
						<p>Abbreviation:malthp</p>
						<p>Official name:Maltoheptaose</p>
						<p>Formula:C42H72O36</p>
						<p>Charge:0</p>
						<p>IUPAC name:(2S,3R,4S,5R,6R)-2-[[(2R,3R,4S,5R)-6-[(2R,3R,4S,5R,6R)-4,5-dihydroxy-6-(hydroxymethyl)-3-[(2R,3R,4S,5R,6R)-3,4,5-trihydroxy-6-(hydroxymethyl)oxan-2-yl]oxy-oxan-2-yl]oxy-3,4,5-tris[[(2R,3R,4S,5R,6R)-3,4,5-trihydroxy-6-(hydroxymethyl)oxan-2-yl]oxy]oxan-2-yl]methoxy]-6-(hydroxymethyl)oxane-3,4,5-triol</p>
						<p>CAS number:34620-78-5</p>
						<p>BioCyc ID:Oligosaccharides</p>
					</body>
				</notes>
			</speciesType>
			<speciesType metaid="metaid_t_0419" id="t_0419" name="maltpt">
				<notes>
					<body xmlns="http://www.w3.org/1999/xhtml">
						<p>Abbreviation:maltpt</p>
						<p>Official name:Maltopentaose</p>
						<p>Formula:C30H52O26</p>
						<p>Charge:0</p>
						<p>IUPAC name:(2R,3S,4R,5R)-4-[(2R,3R,4S,5R,6R)-5-[(2R,3R,4S,5R,6R)-5-[(2R,3R,4S,5R,6R)-3,4-dihydroxy-6-(hydroxymethyl)-5-[(2R,3R,4S,5R,6R)-3,4,5-trihydroxy-6-(hydroxymethyl)oxan-2-yl]oxy-oxan-2-yl]oxy-3,4-dihydroxy-6-(hydroxymethyl)oxan-2-yl]oxy-3,4-dihydroxy-6-(hydroxymethyl)oxan-2-yl]oxy-2,3,5,6-tetrahydroxy-hexanal</p>
						<p>CAS number:34620-76-3</p>
						<p>BioCyc ID:MALTOPENTAOSE</p>
					</body>
				</notes>
			</speciesType>
			<speciesType metaid="metaid_t_0420" id="t_0420" name="man">
				<notes>
					<body xmlns="http://www.w3.org/1999/xhtml">
						<p>Abbreviation:man</p>
						<p>Official name:D-Mannose</p>
						<p>Formula:C6H12O6</p>
						<p>Charge:0</p>
						<p>IUPAC name:2,3,4,5,6-pentahydroxyhexanal</p>
						<p>BioCyc ID:MANNOSE</p>
						<p>KEGG ID:C00159</p>
					</body>
				</notes>
			</speciesType>
			<speciesType metaid="metaid_t_0421" id="t_0421" name="man1p">
				<notes>
					<body xmlns="http://www.w3.org/1999/xhtml">
						<p>Abbreviation:man1p</p>
						<p>Official name:D-Mannose 1-phosphate</p>
						<p>Formula:C6H11O9P</p>
						<p>Charge:-2</p>
						<p>IUPAC name:[(2R,3S,4S,5R,6R)-3,4,5-trihydroxy-6-(hydroxymethyl)oxan-2-yl]oxyphosphonic acid</p>
						<p>BioCyc ID:MANNOSE-1P</p>
						<p>KEGG ID:C03812</p>
					</body>
				</notes>
			</speciesType>
			<speciesType metaid="metaid_t_0422" id="t_0422" name="man6p">
				<notes>
					<body xmlns="http://www.w3.org/1999/xhtml">
						<p>Abbreviation:man6p</p>
						<p>Official name:D-Mannose 6-phosphate</p>
						<p>Formula:C6H11O9P</p>
						<p>Charge:-2</p>
						<p>IUPAC name:[(2R,3R,4S,5S,6R)-3,4,5,6-tetrahydroxyoxan-2-yl]methoxyphosphonic acid</p>
						<p>BioCyc ID:MANNOSE-6P</p>
						<p>KEGG ID:C00275</p>
					</body>
				</notes>
			</speciesType>
			<speciesType metaid="metaid_t_0423" id="t_0423" name="marach">
				<notes>
					<body xmlns="http://www.w3.org/1999/xhtml">
						<p>Abbreviation:marach</p>
						<p>Official name:methyl arachidic acid</p>
						<p>Formula:C21H41O2</p>
						<p>Charge:-1</p>
					</body>
				</notes>
			</speciesType>
			<speciesType metaid="metaid_t_0424" id="t_0424" name="mbhn">
				<notes>
					<body xmlns="http://www.w3.org/1999/xhtml">
						<p>Abbreviation:mbhn</p>
						<p>Official name:methyl behenic acid</p>
						<p>Formula:C23H45O2</p>
						<p>Charge:-1</p>
					</body>
				</notes>
			</speciesType>
			<speciesType metaid="metaid_t_0425" id="t_0425" name="mcbts">
				<notes>
					<body xmlns="http://www.w3.org/1999/xhtml">
						<p>Abbreviation:mcbts</p>
						<p>Official name:mycobactin S</p>
						<p>Formula:C44H73N5O10</p>
						<p>Charge:2</p>
						<p>IUPAC name:1-[(1-hydroxy-2-oxo-azepan-3-yl)carbamoyl]propan-2-yl 6-(hydroxy-octadec-2-enoyl-amino)-2-[[(2E)-2-(6-oxo-1-cyclohexa-2,4-dienylidene)oxazolidine-4-carbonyl]amino]hexanoate</p>
						<p>CAS number:26769-11-9</p>
					</body>
				</notes>
			</speciesType>
			<speciesType metaid="metaid_t_0426" id="t_0426" name="mcbtt">
				<notes>
					<body xmlns="http://www.w3.org/1999/xhtml">
						<p>Abbreviation:mcbtt</p>
						<p>Official name:mycobactin T</p>
						<p>Formula:C43H71N5O10</p>
						<p>Charge:2</p>
					</body>
				</notes>
			</speciesType>
			<speciesType metaid="metaid_t_0427" id="t_0427" name="meoh">
				<notes>
					<body xmlns="http://www.w3.org/1999/xhtml">
						<p>Abbreviation:meoh</p>
						<p>Official name:Methanol</p>
						<p>Formula:CH4O1</p>
						<p>Charge:0</p>
						<p>IUPAC name:methanol</p>
						<p>CAS number:67-56-1</p>
					</body>
				</notes>
			</speciesType>
			<speciesType metaid="metaid_t_0428" id="t_0428" name="meroacidACP">
				<notes>
					<body xmlns="http://www.w3.org/1999/xhtml">
						<p>Abbreviation:meroacidACP</p>
						<p>Official name:alpha meroacid ACP</p>
						<p>Formula:C61H115N2O8PRS</p>
						<p>Charge:-1</p>
					</body>
				</notes>
			</speciesType>
			<speciesType metaid="metaid_t_0429" id="t_0429" name="meroacidcyc1ACP">
				<notes>
					<body xmlns="http://www.w3.org/1999/xhtml">
						<p>Abbreviation:meroacidcyc1ACP</p>
						<p>Official name:cyclopropanated alpha meroacid ACP (1 cyclopropane ring)</p>
						<p>Formula:C62H117N2O8PRS</p>
						<p>Charge:-1</p>
					</body>
				</notes>
			</speciesType>
			<speciesType metaid="metaid_t_0430" id="t_0430" name="meroacidcyc2ACP">
				<notes>
					<body xmlns="http://www.w3.org/1999/xhtml">
						<p>Abbreviation:meroacidcyc2ACP</p>
						<p>Official name:cyclopropanated alpha meroacid ACP (2 cyclopropane rings)</p>
						<p>Formula:C63H119N2O8PRS</p>
						<p>Charge:-1</p>
					</body>
				</notes>
			</speciesType>
			<speciesType metaid="metaid_t_0431" id="t_0431" name="meroacidcyc2AMP">
				<notes>
					<body xmlns="http://www.w3.org/1999/xhtml">
						<p>Abbreviation:meroacidcyc2AMP</p>
						<p>Official name:cyclopropanated alpha meroacid AMP (2 cyclopropane rings)</p>
						<p>Formula:C62H111N5O8P</p>
						<p>Charge:-1</p>
					</body>
				</notes>
			</speciesType>
			<speciesType metaid="metaid_t_0432" id="t_0432" name="met-L">
				<notes>
					<body xmlns="http://www.w3.org/1999/xhtml">
						<p>Abbreviation:met-L</p>
						<p>Official name:L-Methionine</p>
						<p>Formula:C5H11NO2S</p>
						<p>Charge:0</p>
						<p>IUPAC name:2-amino-4-methylsulfanyl-butanoic acid</p>
						<p>CAS number:7005-18-7</p>
						<p>BioCyc ID:MET</p>
						<p>KEGG ID:C00073</p>
					</body>
				</notes>
			</speciesType>
			<speciesType metaid="metaid_t_0433" id="t_0433" name="methf">
				<notes>
					<body xmlns="http://www.w3.org/1999/xhtml">
						<p>Abbreviation:methf</p>
						<p>Official name:5,10-Methenyltetrahydrofolate</p>
						<p>Formula:C20H20N7O6</p>
						<p>Charge:-1</p>
						<p>CAS number:74742-49-7</p>
						<p>BioCyc ID:5,10-methenyl-thf</p>
					</body>
				</notes>
			</speciesType>
			<speciesType metaid="metaid_t_0434" id="t_0434" name="metsox-R-L">
				<notes>
					<body xmlns="http://www.w3.org/1999/xhtml">
						<p>Abbreviation:metsox-R-L</p>
						<p>Official name:L-methionine-R-sulfoxide</p>
						<p>Formula:C5H11NO3S</p>
						<p>Charge:0</p>
					</body>
				</notes>
			</speciesType>
			<speciesType metaid="metaid_t_0435" id="t_0435" name="metsox-S-L">
				<notes>
					<body xmlns="http://www.w3.org/1999/xhtml">
						<p>Abbreviation:metsox-S-L</p>
						<p>Official name:L-Methionine Sulfoxide</p>
						<p>Formula:C5H11NO3S</p>
						<p>Charge:0</p>
						<p>IUPAC name:2-amino-4-methylsulfinyl-butanoic acid</p>
						<p>CAS number:454-41-1</p>
					</body>
				</notes>
			</speciesType>
			<speciesType metaid="metaid_t_0436" id="t_0436" name="mettrna">
				<notes>
					<body xmlns="http://www.w3.org/1999/xhtml">
						<p>Abbreviation:mettrna</p>
						<p>Official name:L-Methionyl-tRNA (Met)</p>
						<p>Formula:C5H10NOSR</p>
						<p>Charge:1</p>
						<p>BioCyc ID:Charged-MET-tRNAs</p>
					</body>
				</notes>
			</speciesType>
			<speciesType metaid="metaid_t_0437" id="t_0437" name="mfrrppdima">
				<notes>
					<body xmlns="http://www.w3.org/1999/xhtml">
						<p>Abbreviation:mfrrppdima</p>
						<p>Official name:phenolic glycolipid (Mtb)</p>
						<p>Formula:C121H226O18</p>
						<p>Charge:0</p>
					</body>
				</notes>
			</speciesType>
			<speciesType metaid="metaid_t_0438" id="t_0438" name="mg2">
				<notes>
					<body xmlns="http://www.w3.org/1999/xhtml">
						<p>Abbreviation:mg2</p>
						<p>Official name:magnesium</p>
						<p>Formula:Mg</p>
						<p>Charge:2</p>
						<p>IUPAC name:magnesium(+2) cation</p>
						<p>CAS number:22537-22-0</p>
						<p>BioCyc ID:MG+2</p>
						<p>KEGG ID:C00305</p>
					</body>
				</notes>
			</speciesType>
			<speciesType metaid="metaid_t_0439" id="t_0439" name="mharab-D">
				<notes>
					<body xmlns="http://www.w3.org/1999/xhtml">
						<p>Abbreviation:mharab-D</p>
						<p>Official name:mannose capped hexa arabinofuranoside</p>
						<p>Formula:C48H80O40</p>
						<p>Charge:0</p>
					</body>
				</notes>
			</speciesType>
			<speciesType metaid="metaid_t_0440" id="t_0440" name="mhpglu">
				<notes>
					<body xmlns="http://www.w3.org/1999/xhtml">
						<p>Abbreviation:mhpglu</p>
						<p>Official name:5-Methyltetrahydropteroyltri-L-glutamate</p>
						<p>Formula:C25H36N8O12</p>
						<p>Charge:0</p>
						<p>IUPAC name:4-amino-5-[1-[2-amino-4-(2-amino-4-carboxy-butanoyl)oxy-5-methyl-8H-pteridin-6-yl]-1-(2-amino-4-carboxy-butanoyl)oxy-propan-2-yl]oxy-5-oxo-pentanoic acid</p>
						<p>BioCyc ID:CPD-1302</p>
						<p>KEGG ID:C04489</p>
					</body>
				</notes>
			</speciesType>
			<speciesType metaid="metaid_t_0441" id="t_0441" name="mi1p-D">
				<notes>
					<body xmlns="http://www.w3.org/1999/xhtml">
						<p>Abbreviation:mi1p-D</p>
						<p>Official name:1D-myo-Inositol 1-phosphate</p>
						<p>Formula:C6H11O9P</p>
						<p>Charge:-2</p>
						<p>IUPAC name:[(2S,3R,5S,6S)-2,3,4,5,6-pentahydroxycyclohexyl]oxyphosphonic acid</p>
						<p>CAS number:15421-51-9</p>
					</body>
				</notes>
			</speciesType>
			<speciesType metaid="metaid_t_0442" id="t_0442" name="mi3p-D">
				<notes>
					<body xmlns="http://www.w3.org/1999/xhtml">
						<p>Abbreviation:mi3p-D</p>
						<p>Official name:1D-myo-Inositol 3-phosphate</p>
						<p>Formula:C6H11O9P</p>
						<p>Charge:-2</p>
						<p>IUPAC name:[(2R,3R,5S,6R)-2,3,4,5,6-pentahydroxycyclohexyl]oxyphosphonic acid</p>
						<p>CAS number:2831-74-5</p>
						<p>BioCyc ID:1-L-MYO-INOSITOL-1-P</p>
					</body>
				</notes>
			</speciesType>
			<speciesType metaid="metaid_t_0443" id="t_0443" name="mi4p-D">
				<notes>
					<body xmlns="http://www.w3.org/1999/xhtml">
						<p>Abbreviation:mi4p-D</p>
						<p>Official name:1D-myo-Inositol 4-phosphate</p>
						<p>Formula:C6H11O9P</p>
						<p>Charge:-2</p>
						<p>IUPAC name:[(2R,3R,5R,6S)-2,3,4,5,6-pentahydroxycyclohexyl]oxyphosphonic acid</p>
					</body>
				</notes>
			</speciesType>
			<speciesType metaid="metaid_t_0444" id="t_0444" name="mkmeroacidACP">
				<notes>
					<body xmlns="http://www.w3.org/1999/xhtml">
						<p>Abbreviation:mkmeroacidACP</p>
						<p>Official name:methyl hydroxy keto meroacid ACP (1 cyclopropane ring)</p>
						<p>Formula:C70H135N2O9PRS</p>
						<p>Charge:-1</p>
					</body>
				</notes>
			</speciesType>
			<speciesType metaid="metaid_t_0445" id="t_0445" name="mkmeroacidcyc1ACP">
				<notes>
					<body xmlns="http://www.w3.org/1999/xhtml">
						<p>Abbreviation:mkmeroacidcyc1ACP</p>
						<p>Official name:cyclopropanated methyl hydroxy keto meroacid ACP (1 cyclopropane ring)</p>
						<p>Formula:C71H137N2O9PRS</p>
						<p>Charge:-1</p>
					</body>
				</notes>
			</speciesType>
			<speciesType metaid="metaid_t_0446" id="t_0446" name="mkmeroacidcyc1AMP">
				<notes>
					<body xmlns="http://www.w3.org/1999/xhtml">
						<p>Abbreviation:mkmeroacidcyc1AMP</p>
						<p>Official name:cyclopropanated methyl hydroxy keto meroacid AMP (1 cyclopropane ring)</p>
						<p>Formula:C70H129N5O9P</p>
						<p>Charge:-1</p>
					</body>
				</notes>
			</speciesType>
			<speciesType metaid="metaid_t_0447" id="t_0447" name="mkmycolate">
				<notes>
					<body xmlns="http://www.w3.org/1999/xhtml">
						<p>Abbreviation:mkmycolate</p>
						<p>Official name:keto mycolate (1 cyclopropanated rings)</p>
						<p>Formula:C86H168O4</p>
						<p>Charge:-1</p>
					</body>
				</notes>
			</speciesType>
			<speciesType metaid="metaid_t_0448" id="t_0448" name="mlthf">
				<notes>
					<body xmlns="http://www.w3.org/1999/xhtml">
						<p>Abbreviation:mlthf</p>
						<p>Official name:5,10-Methylenetetrahydrofolate</p>
						<p>Formula:C20H21N7O6</p>
						<p>Charge:-2</p>
						<p>BioCyc ID:METHYLENE-THF</p>
						<p>KEGG ID:C00143</p>
					</body>
				</notes>
			</speciesType>
			<speciesType metaid="metaid_t_0449" id="t_0449" name="mmcoa-R">
				<notes>
					<body xmlns="http://www.w3.org/1999/xhtml">
						<p>Abbreviation:mmcoa-R</p>
						<p>Official name:(R)-Methylmalonyl-CoA</p>
						<p>Formula:C25H35N7O19P3S</p>
						<p>Charge:-5</p>
						<p>IUPAC name:2-[2-[3-[[4-[[[5-(6-aminopurin-9-yl)-4-hydroxy-3-phosphonooxy-oxolan-2-yl]methoxy-hydroxy-phosphoryl]oxy-hydroxy-phosphoryl]oxy-2-hydroxy-3,3-dimethyl-butanoyl]amino]propanoylamino]ethylsulfanylcarbonyl]propanoic acid</p>
						<p>CAS number:104809-02-1</p>
						<p>BioCyc ID:METHYL-MALONYL-COA</p>
						<p>KEGG ID:C01213</p>
					</body>
				</notes>
			</speciesType>
			<speciesType metaid="metaid_t_0450" id="t_0450" name="mmcoa-S">
				<notes>
					<body xmlns="http://www.w3.org/1999/xhtml">
						<p>Abbreviation:mmcoa-S</p>
						<p>Official name:(S)-Methylmalonyl-CoA</p>
						<p>Formula:C25H35N7O19P3S</p>
						<p>Charge:-5</p>
						<p>IUPAC name:(2S)-2-[2-[3-[[4-[[[(2R,3R,4R,5R)-5-(6-aminopurin-9-yl)-4-hydroxy-3-phosphonooxy-oxolan-2-yl]methoxy-hydroxy-phosphoryl]oxy-hydroxy-phosphoryl]oxy-2-hydroxy-3,3-dimethyl-butanoyl]amino]propanoylamino]ethylsulfanylcarbonyl]propanoic acid</p>
						<p>BioCyc ID:D-METHYL-MALONYL-COA</p>
						<p>KEGG ID:C00683</p>
					</body>
				</notes>
			</speciesType>
			<speciesType metaid="metaid_t_0451" id="t_0451" name="mmeroacidACP">
				<notes>
					<body xmlns="http://www.w3.org/1999/xhtml">
						<p>Abbreviation:mmeroacidACP</p>
						<p>Official name:methoxy meroacid ACP</p>
						<p>Formula:C67H127N2O8PRS</p>
						<p>Charge:-1</p>
					</body>
				</notes>
			</speciesType>
			<speciesType metaid="metaid_t_0452" id="t_0452" name="mmeroacidcyc1ACP">
				<notes>
					<body xmlns="http://www.w3.org/1999/xhtml">
						<p>Abbreviation:mmeroacidcyc1ACP</p>
						<p>Official name:cyclopropanated methoxy-meroacid ACP (1 cyclopropane ring)</p>
						<p>Formula:C68H129N2O8PRS</p>
						<p>Charge:-1</p>
					</body>
				</notes>
			</speciesType>
			<speciesType metaid="metaid_t_0453" id="t_0453" name="mmeroacidcyc2ACP">
				<notes>
					<body xmlns="http://www.w3.org/1999/xhtml">
						<p>Abbreviation:mmeroacidcyc2ACP</p>
						<p>Official name:cyclopropanated methoxy-meroacid ACP (2 cyclopropane rings)</p>
						<p>Formula:C69H131N2O8PRS</p>
						<p>Charge:-1</p>
					</body>
				</notes>
			</speciesType>
			<speciesType metaid="metaid_t_0454" id="t_0454" name="mmeroacidcyc2AMP">
				<notes>
					<body xmlns="http://www.w3.org/1999/xhtml">
						<p>Abbreviation:mmeroacidcyc2AMP</p>
						<p>Official name:cyclopropanated methoxy-meroacid AMP (2 cyclopropane rings)</p>
						<p>Formula:C68H123N5O8P</p>
						<p>Charge:-1</p>
					</body>
				</notes>
			</speciesType>
			<speciesType metaid="metaid_t_0455" id="t_0455" name="mmmeroacidACP">
				<notes>
					<body xmlns="http://www.w3.org/1999/xhtml">
						<p>Abbreviation:mmmeroacidACP</p>
						<p>Official name:methyl hydroxy methoxy meroacid ACP</p>
						<p>Formula:C68H131N2O9PRS</p>
						<p>Charge:-1</p>
					</body>
				</notes>
			</speciesType>
			<speciesType metaid="metaid_t_0456" id="t_0456" name="mmmeroacidcyc1ACP">
				<notes>
					<body xmlns="http://www.w3.org/1999/xhtml">
						<p>Abbreviation:mmmeroacidcyc1ACP</p>
						<p>Official name:cyclopropanated methyl hydroxy methoxy meroacid ACP (1 cyclopropane ring)</p>
						<p>Formula:C69H133N2O9PRS</p>
						<p>Charge:-1</p>
					</body>
				</notes>
			</speciesType>
			<speciesType metaid="metaid_t_0457" id="t_0457" name="mmmeroacidcyc1AMP">
				<notes>
					<body xmlns="http://www.w3.org/1999/xhtml">
						<p>Abbreviation:mmmeroacidcyc1AMP</p>
						<p>Official name:cyclopropanated methyl hydroxy methoxy meroacid AMP (1 cyclopropane ring)</p>
						<p>Formula:C68H125N5O9P</p>
						<p>Charge:-1</p>
					</body>
				</notes>
			</speciesType>
			<speciesType metaid="metaid_t_0458" id="t_0458" name="mmmycolate">
				<notes>
					<body xmlns="http://www.w3.org/1999/xhtml">
						<p>Abbreviation:mmmycolate</p>
						<p>Official name:methoxy mycolate (1 cyclopropanated ring)</p>
						<p>Formula:C84H164O4</p>
						<p>Charge:-1</p>
					</body>
				</notes>
			</speciesType>
			<speciesType metaid="metaid_t_0459" id="t_0459" name="mmycolate">
				<notes>
					<body xmlns="http://www.w3.org/1999/xhtml">
						<p>Abbreviation:mmycolate</p>
						<p>Official name:methoxy mycolate (2 cyclopropanated rings)</p>
						<p>Formula:C84H162O3</p>
						<p>Charge:-1</p>
					</body>
				</notes>
			</speciesType>
			<speciesType metaid="metaid_t_0460" id="t_0460" name="mndn">
				<notes>
					<body xmlns="http://www.w3.org/1999/xhtml">
						<p>Abbreviation:mndn</p>
						<p>Official name:menadione</p>
						<p>Formula:C11H8O2</p>
						<p>Charge:0</p>
						<p>IUPAC name:2-methylnaphthalene-1,4-dione</p>
						<p>CAS number:57414-02-5</p>
					</body>
				</notes>
			</speciesType>
			<speciesType metaid="metaid_t_0461" id="t_0461" name="mocdca">
				<notes>
					<body xmlns="http://www.w3.org/1999/xhtml">
						<p>Abbreviation:mocdca</p>
						<p>Official name:10-methylstearic acid</p>
						<p>Formula:C19H37O2</p>
						<p>Charge:-1</p>
						<p>IUPAC name:10-methyloctadecanoic acid</p>
						<p>CAS number:542-47-2</p>
					</body>
				</notes>
			</speciesType>
			<speciesType metaid="metaid_t_0462" id="t_0462" name="motre">
				<notes>
					<body xmlns="http://www.w3.org/1999/xhtml">
						<p>Abbreviation:motre</p>
						<p>Official name:maltooligosyltrehalose</p>
						<p>Formula:C42H72O36</p>
						<p>Charge:0</p>
						<p>BioCyc ID:MALTOOLIGOSYLTREHALOSE</p>
					</body>
				</notes>
			</speciesType>
			<speciesType metaid="metaid_t_0463" id="t_0463" name="mppp9">
				<notes>
					<body xmlns="http://www.w3.org/1999/xhtml">
						<p>Abbreviation:mppp9</p>
						<p>Official name:Magnesium protoporphyrin</p>
						<p>Formula:C34H30MgN4O4</p>
						<p>Charge:-2</p>
					</body>
				</notes>
			</speciesType>
			<speciesType metaid="metaid_t_0464" id="t_0464" name="mql6">
				<notes>
					<body xmlns="http://www.w3.org/1999/xhtml">
						<p>Abbreviation:mql6</p>
						<p>Official name:Menaquinol 6</p>
						<p>Formula:C41H58O2</p>
						<p>Charge:0</p>
						<p>IUPAC name:2-[(2E,6E,10E,14E,18E)-3,7,11,15,19,23-hexamethyltetracosa-2,6,10,14,18,22-hexaenyl]-3-methyl-naphthalene-1,4-diol</p>
						<p>CAS number:39776-48-2</p>
					</body>
				</notes>
			</speciesType>
			<speciesType metaid="metaid_t_0465" id="t_0465" name="mql8">
				<notes>
					<body xmlns="http://www.w3.org/1999/xhtml">
						<p>Abbreviation:mql8</p>
						<p>Official name:Menaquinol 8</p>
						<p>Formula:C51H74O2</p>
						<p>Charge:0</p>
						<p>BioCyc ID:REDUCED-MENAQUINONE</p>
						<p>KEGG ID:C05819</p>
					</body>
				</notes>
			</speciesType>
			<speciesType metaid="metaid_t_0466" id="t_0466" name="mqn6">
				<notes>
					<body xmlns="http://www.w3.org/1999/xhtml">
						<p>Abbreviation:mqn6</p>
						<p>Official name:Menaquinone 6</p>
						<p>Formula:C41H56O2</p>
						<p>Charge:0</p>
						<p>IUPAC name:2-[(2E,6E,10E,14E,18E)-3,7,11,15,19,23-hexamethyltetracosa-2,6,10,14,18,22-hexaenyl]-3-methyl-naphthalene-1,4-dione</p>
						<p>CAS number:84-81-1</p>
					</body>
				</notes>
			</speciesType>
			<speciesType metaid="metaid_t_0467" id="t_0467" name="mqn8">
				<notes>
					<body xmlns="http://www.w3.org/1999/xhtml">
						<p>Abbreviation:mqn8</p>
						<p>Official name:Menaquinone 8</p>
						<p>Formula:C51H72O2</p>
						<p>Charge:0</p>
						<p>IUPAC name:3-methyl-2-[(2E,6E,10E,14E,18E,22E,26E)-3,7,11,15,19,23,27,31-octamethyldotriaconta-2,6,10,14,18,22,26,30-octaenyl]naphthalene-1,4-dione</p>
						<p>CAS number:523-38-6</p>
						<p>BioCyc ID:VITAMIN_K_{2}</p>
					</body>
				</notes>
			</speciesType>
			<speciesType metaid="metaid_t_0468" id="t_0468" name="msa">
				<notes>
					<body xmlns="http://www.w3.org/1999/xhtml">
						<p>Abbreviation:msa</p>
						<p>Official name:Malonate semialdehyde</p>
						<p>Formula:C3H3O3</p>
						<p>Charge:-1</p>
						<p>IUPAC name:3-oxopropanoic acid</p>
						<p>CAS number:926-61-4</p>
					</body>
				</notes>
			</speciesType>
			<speciesType metaid="metaid_t_0469" id="t_0469" name="msh">
				<notes>
					<body xmlns="http://www.w3.org/1999/xhtml">
						<p>Abbreviation:msh</p>
						<p>Official name:mycothiol (reduced)</p>
						<p>Formula:C17H30N2O12S</p>
						<p>Charge:0</p>
						<p>IUPAC name:2-acetamido-N-[4,5-dihydroxy-6-(hydroxymethyl)-2-(2,3,4,5,6-pentahydroxycyclohexyl)oxy-oxan-3-yl]-3-sulfanyl-propanamide</p>
					</body>
				</notes>
			</speciesType>
			<speciesType metaid="metaid_t_0470" id="t_0470" name="mshfald">
				<notes>
					<body xmlns="http://www.w3.org/1999/xhtml">
						<p>Abbreviation:mshfald</p>
						<p>Official name:mycothiol conjugated methanol</p>
						<p>Formula:C18H32N2O13S</p>
						<p>Charge:0</p>
					</body>
				</notes>
			</speciesType>
			<speciesType metaid="metaid_t_0471" id="t_0471" name="mshfaldox">
				<notes>
					<body xmlns="http://www.w3.org/1999/xhtml">
						<p>Abbreviation:mshfaldox</p>
						<p>Official name:mycothiol conjugated aldehyde</p>
						<p>Formula:C18H30N2O13S</p>
						<p>Charge:0</p>
					</body>
				</notes>
			</speciesType>
			<speciesType metaid="metaid_t_0472" id="t_0472" name="mssg">
				<notes>
					<body xmlns="http://www.w3.org/1999/xhtml">
						<p>Abbreviation:mssg</p>
						<p>Official name:mycothiol (oxidized - dimer)</p>
						<p>Formula:C34H58N4O24S2</p>
						<p>Charge:0</p>
					</body>
				</notes>
			</speciesType>
			<speciesType metaid="metaid_t_0473" id="t_0473" name="mstrACP">
				<notes>
					<body xmlns="http://www.w3.org/1999/xhtml">
						<p>Abbreviation:mstrACP</p>
						<p>Official name:10methyl stearyoyl-ACP</p>
						<p>Formula:C30H57N2O8PRS</p>
						<p>Charge:-1</p>
					</body>
				</notes>
			</speciesType>
			<speciesType metaid="metaid_t_0474" id="t_0474" name="mycolate">
				<notes>
					<body xmlns="http://www.w3.org/1999/xhtml">
						<p>Abbreviation:mycolate</p>
						<p>Official name:mycolate  (2 cyclopropanated rings)</p>
						<p>Formula:C78H150O3</p>
						<p>Charge:-1</p>
					</body>
				</notes>
			</speciesType>
			<speciesType metaid="metaid_t_0475" id="t_0475" name="na1">
				<notes>
					<body xmlns="http://www.w3.org/1999/xhtml">
						<p>Abbreviation:na1</p>
						<p>Official name:Sodium</p>
						<p>Formula:Na</p>
						<p>Charge:1</p>
						<p>IUPAC name:sodium(+1) cation</p>
						<p>CAS number:17341-25-2</p>
						<p>BioCyc ID:NA+</p>
						<p>KEGG ID:C01330</p>
					</body>
				</notes>
			</speciesType>
			<speciesType metaid="metaid_t_0476" id="t_0476" name="nac">
				<notes>
					<body xmlns="http://www.w3.org/1999/xhtml">
						<p>Abbreviation:nac</p>
						<p>Official name:Nicotinate</p>
						<p>Formula:C6H4NO2</p>
						<p>Charge:-1</p>
						<p>IUPAC name:pyridine-3-carboxylate</p>
						<p>BioCyc ID:NIACINE</p>
						<p>KEGG ID:C00253</p>
					</body>
				</notes>
			</speciesType>
			<speciesType metaid="metaid_t_0477" id="t_0477" name="nad">
				<notes>
					<body xmlns="http://www.w3.org/1999/xhtml">
						<p>Abbreviation:nad</p>
						<p>Official name:Nicotinamide adenine dinucleotide</p>
						<p>Formula:C21H26N7O14P2</p>
						<p>Charge:-1</p>
						<p>IUPAC name:[5-(6-aminopurin-9-yl)-3,4-dihydroxy-oxolan-2-yl]methoxy-[[5-(5-carbamoylpyridin-1-yl)-3,4-dihydroxy-oxolan-2-yl]methoxy-oxido-phosphoryl]oxy-phosphinic acid</p>
						<p>CAS number:53-84-9</p>
						<p>BioCyc ID:NAD</p>
						<p>KEGG ID:C00003</p>
					</body>
				</notes>
			</speciesType>
			<speciesType metaid="metaid_t_0478" id="t_0478" name="nadh">
				<notes>
					<body xmlns="http://www.w3.org/1999/xhtml">
						<p>Abbreviation:nadh</p>
						<p>Official name:Nicotinamide adenine dinucleotide - reduced</p>
						<p>Formula:C21H27N7O14P2</p>
						<p>Charge:-2</p>
						<p>BioCyc ID:NADH</p>
						<p>KEGG ID:C00004</p>
					</body>
				</notes>
			</speciesType>
			<speciesType metaid="metaid_t_0479" id="t_0479" name="nadp">
				<notes>
					<body xmlns="http://www.w3.org/1999/xhtml">
						<p>Abbreviation:nadp</p>
						<p>Official name:Nicotinamide adenine dinucleotide phosphate</p>
						<p>Formula:C21H25N7O17P3</p>
						<p>Charge:-3</p>
						<p>IUPAC name:[(2R,3R,4R,5R)-2-(6-aminopurin-9-yl)-5-[[[[(2R,3R,4R,5R)-5-(5-carbamoylpyridin-1-yl)-3,4-dihydroxy-oxolan-2-yl]methoxy-hydroxy-phosphoryl]oxy-hydroxy-phosphoryl]oxymethyl]-4-hydroxy-oxolan-3-yl]oxyphosphonic acid</p>
						<p>BioCyc ID:NADP</p>
						<p>KEGG ID:C00006</p>
					</body>
				</notes>
			</speciesType>
			<speciesType metaid="metaid_t_0480" id="t_0480" name="nadph">
				<notes>
					<body xmlns="http://www.w3.org/1999/xhtml">
						<p>Abbreviation:nadph</p>
						<p>Official name:Nicotinamide adenine dinucleotide phosphate - reduced</p>
						<p>Formula:C21H26N7O17P3</p>
						<p>Charge:-4</p>
						<p>BioCyc ID:NADPH</p>
						<p>KEGG ID:C00005</p>
					</body>
				</notes>
			</speciesType>
			<speciesType metaid="metaid_t_0481" id="t_0481" name="ncam">
				<notes>
					<body xmlns="http://www.w3.org/1999/xhtml">
						<p>Abbreviation:ncam</p>
						<p>Official name:Nicotinamide</p>
						<p>Formula:C6H6N2O</p>
						<p>Charge:0</p>
						<p>IUPAC name:pyridine-3-carboxamide</p>
						<p>BioCyc ID:NIACINAMIDE</p>
						<p>KEGG ID:C00153</p>
					</body>
				</notes>
			</speciesType>
			<speciesType metaid="metaid_t_0482" id="t_0482" name="nh4">
				<notes>
					<body xmlns="http://www.w3.org/1999/xhtml">
						<p>Abbreviation:nh4</p>
						<p>Official name:Ammonium</p>
						<p>Formula:H4N</p>
						<p>Charge:1</p>
						<p>IUPAC name:azanium</p>
						<p>CAS number:14798-03-9</p>
						<p>BioCyc ID:AMMONIUM</p>
						<p>KEGG ID:C01342</p>
					</body>
				</notes>
			</speciesType>
			<speciesType metaid="metaid_t_0483" id="t_0483" name="nh4oh">
				<notes>
					<body xmlns="http://www.w3.org/1999/xhtml">
						<p>Abbreviation:nh4oh</p>
						<p>Official name:Ammonium hydroxide</p>
						<p>Formula:H5NO</p>
						<p>Charge:0</p>
						<p>IUPAC name:azanium hydroxide</p>
						<p>CAS number:16393-49-0</p>
						<p>BioCyc ID:NH4OH</p>
					</body>
				</notes>
			</speciesType>
			<speciesType metaid="metaid_t_0484" id="t_0484" name="nicrnt">
				<notes>
					<body xmlns="http://www.w3.org/1999/xhtml">
						<p>Abbreviation:nicrnt</p>
						<p>Official name:Nicotinate D-ribonucleotide</p>
						<p>Formula:C11H12NO9P</p>
						<p>Charge:-2</p>
						<p>IUPAC name:1-[(2R,3R,4R,5R)-3,4-dihydroxy-5-(phosphonooxymethyl)oxolan-2-yl]pyridine-5-carboxylic acid</p>
						<p>BioCyc ID:NICOTINATE_NUCLEOTIDE</p>
						<p>KEGG ID:C01185</p>
					</body>
				</notes>
			</speciesType>
			<speciesType metaid="metaid_t_0485" id="t_0485" name="no">
				<notes>
					<body xmlns="http://www.w3.org/1999/xhtml">
						<p>Abbreviation:no</p>
						<p>Official name:Nitric oxide</p>
						<p>Formula:NO</p>
						<p>Charge:0</p>
						<p>CAS number:90880-94-7</p>
						<p>BioCyc ID:NITRIC-OXIDE</p>
						<p>KEGG ID:C00533</p>
					</body>
				</notes>
			</speciesType>
			<speciesType metaid="metaid_t_0486" id="t_0486" name="no2">
				<notes>
					<body xmlns="http://www.w3.org/1999/xhtml">
						<p>Abbreviation:no2</p>
						<p>Official name:Nitrite</p>
						<p>Formula:NO2</p>
						<p>Charge:-1</p>
						<p>IUPAC name:2,4-dinitro-1-thiocyanato-benzene</p>
						<p>CAS number:1594-56-5</p>
						<p>BioCyc ID:NITRITE</p>
						<p>KEGG ID:C00088</p>
					</body>
				</notes>
			</speciesType>
			<speciesType metaid="metaid_t_0487" id="t_0487" name="no3">
				<notes>
					<body xmlns="http://www.w3.org/1999/xhtml">
						<p>Abbreviation:no3</p>
						<p>Official name:Nitrate</p>
						<p>Formula:NO3</p>
						<p>Charge:-1</p>
						<p>IUPAC name:nitrate</p>
						<p>CAS number:84145-82-4</p>
						<p>BioCyc ID:NITRATE</p>
						<p>KEGG ID:C00244</p>
					</body>
				</notes>
			</speciesType>
			<speciesType metaid="metaid_t_0488" id="t_0488" name="o2">
				<notes>
					<body xmlns="http://www.w3.org/1999/xhtml">
						<p>Abbreviation:o2</p>
						<p>Official name:O2</p>
						<p>Formula:O2</p>
						<p>Charge:0</p>
						<p>IUPAC name:molecular oxygen</p>
						<p>CAS number:58238-79-2</p>
						<p>BioCyc ID:SUPER-OXIDE</p>
						<p>KEGG ID:C00704</p>
					</body>
				</notes>
			</speciesType>
			<speciesType metaid="metaid_t_0489" id="t_0489" name="o2s">
				<notes>
					<body xmlns="http://www.w3.org/1999/xhtml">
						<p>Abbreviation:o2s</p>
						<p>Official name:Superoxide anion</p>
						<p>Formula:O2</p>
						<p>Charge:-1</p>
						<p>CAS number:11062-77-4</p>
						<p>BioCyc ID:SUPER-OXIDE</p>
						<p>KEGG ID:C00704</p>
					</body>
				</notes>
			</speciesType>
			<speciesType metaid="metaid_t_0490" id="t_0490" name="oaa">
				<notes>
					<body xmlns="http://www.w3.org/1999/xhtml">
						<p>Abbreviation:oaa</p>
						<p>Official name:Oxaloacetate</p>
						<p>Formula:C4H2O5</p>
						<p>Charge:-2</p>
						<p>IUPAC name:2-oxobutanedioic acid</p>
						<p>CAS number:149-63-3</p>
						<p>BioCyc ID:OXALACETIC_ACID</p>
						<p>KEGG ID:C00036</p>
					</body>
				</notes>
			</speciesType>
			<speciesType metaid="metaid_t_0491" id="t_0491" name="occoa">
				<notes>
					<body xmlns="http://www.w3.org/1999/xhtml">
						<p>Abbreviation:occoa</p>
						<p>Official name:Octanoyl-CoA (n-C8:0CoA)</p>
						<p>Formula:C29H46N7O17P3S</p>
						<p>Charge:-4</p>
						<p>IUPAC name:[(2R,3R,4R)-5-(6-aminopurin-9-yl)-4-hydroxy-2-[[hydroxy-[hydroxy-[(3R)-3-hydroxy-2,2-dimethyl-3-[2-(2-octanoylsulfanylethylcarbamoyl)ethylcarbamoyl]propoxy]phosphoryl]oxy-phosphoryl]oxymethyl]oxolan-3-yl]oxyphosphonic acid</p>
						<p>CAS number:1264-52-4</p>
					</body>
				</notes>
			</speciesType>
			<speciesType metaid="metaid_t_0492" id="t_0492" name="ocdca">
				<notes>
					<body xmlns="http://www.w3.org/1999/xhtml">
						<p>Abbreviation:ocdca</p>
						<p>Official name:octadecanoate (n-C18:0)</p>
						<p>Formula:C18H35O2</p>
						<p>Charge:-1</p>
						<p>IUPAC name:octadecanoate</p>
						<p>CAS number:646-29-7</p>
					</body>
				</notes>
			</speciesType>
			<speciesType metaid="metaid_t_0493" id="t_0493" name="ocdcea">
				<notes>
					<body xmlns="http://www.w3.org/1999/xhtml">
						<p>Abbreviation:ocdcea</p>
						<p>Official name:octadecenoate (n-C18:1)</p>
						<p>Formula:C18H33O2</p>
						<p>Charge:-1</p>
					</body>
				</notes>
			</speciesType>
			<speciesType metaid="metaid_t_0494" id="t_0494" name="octa">
				<notes>
					<body xmlns="http://www.w3.org/1999/xhtml">
						<p>Abbreviation:octa</p>
						<p>Official name:octanoate (n-C8:0)</p>
						<p>Formula:C8H15O2</p>
						<p>Charge:-1</p>
						<p>IUPAC name:octanoate</p>
						<p>CAS number:74-81-7</p>
						<p>BioCyc ID:CPD-195</p>
						<p>KEGG ID:C06423</p>
					</body>
				</notes>
			</speciesType>
			<speciesType metaid="metaid_t_0495" id="t_0495" name="octdp">
				<notes>
					<body xmlns="http://www.w3.org/1999/xhtml">
						<p>Abbreviation:octdp</p>
						<p>Official name:all-trans-Octaprenyl diphosphate</p>
						<p>Formula:C40H65O7P2</p>
						<p>Charge:-3</p>
						<p>IUPAC name:(hydroxy-(3,7,11,15,19,23,27,31-octamethyldotriaconta-2,6,10,14,18,22,26,30-octaenoxy)phosphoryl)oxyphosphonic acid</p>
						<p>BioCyc ID:OCTAPRENYL-DIPHOSPHATE</p>
						<p>KEGG ID:C04146</p>
					</body>
				</notes>
			</speciesType>
			<speciesType metaid="metaid_t_0496" id="t_0496" name="odecoa">
				<notes>
					<body xmlns="http://www.w3.org/1999/xhtml">
						<p>Abbreviation:odecoa</p>
						<p>Official name:Octadecenoyl-CoA (n-C18:1CoA)</p>
						<p>Formula:C39H64N7O17P3S</p>
						<p>Charge:-4</p>
					</body>
				</notes>
			</speciesType>
			<speciesType metaid="metaid_t_0497" id="t_0497" name="ohpb">
				<notes>
					<body xmlns="http://www.w3.org/1999/xhtml">
						<p>Abbreviation:ohpb</p>
						<p>Official name:2-Oxo-3-hydroxy-4-phosphobutanoate</p>
						<p>Formula:C4H4O8P</p>
						<p>Charge:-3</p>
						<p>IUPAC name:(3S)-3-hydroxy-2-oxo-4-phosphonooxy-butanoic acid</p>
						<p>BioCyc ID:3OH-4P-OH-ALPHA-KETOBUTYRATE</p>
						<p>KEGG ID:C06054</p>
					</body>
				</notes>
			</speciesType>
			<speciesType metaid="metaid_t_0498" id="t_0498" name="omdtria">
				<notes>
					<body xmlns="http://www.w3.org/1999/xhtml">
						<p>Abbreviation:omdtria</p>
						<p>Official name:octa-methyl dotriacontanoic acid (C32:0 with 7 methyl branches)</p>
						<p>Formula:C40H79O2</p>
						<p>Charge:-1</p>
					</body>
				</notes>
			</speciesType>
			<speciesType metaid="metaid_t_0499" id="t_0499" name="omtta">
				<notes>
					<body xmlns="http://www.w3.org/1999/xhtml">
						<p>Abbreviation:omtta</p>
						<p>Official name:octa-methyl tetracontatricosanoic acid (C34:0, 8 methyl-branched carbons)</p>
						<p>Formula:C42H83O2</p>
						<p>Charge:-1</p>
					</body>
				</notes>
			</speciesType>
			<speciesType metaid="metaid_t_0500" id="t_0500" name="orn">
				<notes>
					<body xmlns="http://www.w3.org/1999/xhtml">
						<p>Abbreviation:orn</p>
						<p>Official name:Ornithine</p>
						<p>Formula:C5H13N2O2</p>
						<p>Charge:1</p>
						<p>IUPAC name:(2R)-2,5-diaminopentanoic acid</p>
						<p>CAS number:1069-31-4</p>
						<p>BioCyc ID:L-ORNITHINE</p>
						<p>KEGG ID:C01602</p>
					</body>
				</notes>
			</speciesType>
			<speciesType metaid="metaid_t_0501" id="t_0501" name="orot">
				<notes>
					<body xmlns="http://www.w3.org/1999/xhtml">
						<p>Abbreviation:orot</p>
						<p>Official name:Orotate</p>
						<p>Formula:C5H3N2O4</p>
						<p>Charge:-1</p>
						<p>IUPAC name:2,6-dioxo-3H-pyrimidine-4-carboxylate</p>
						<p>CAS number:73-97-2</p>
						<p>BioCyc ID:OROTATE</p>
						<p>KEGG ID:C00295</p>
					</body>
				</notes>
			</speciesType>
			<speciesType metaid="metaid_t_0502" id="t_0502" name="orot5p">
				<notes>
					<body xmlns="http://www.w3.org/1999/xhtml">
						<p>Abbreviation:orot5p</p>
						<p>Official name:Orotidine 5'-phosphate</p>
						<p>Formula:C10H10N2O11P</p>
						<p>Charge:-3</p>
						<p>IUPAC name:3-[(2R,3R,4R,5R)-3,4-dihydroxy-5-(phosphonooxymethyl)oxolan-2-yl]-2,6-dioxo-pyrimidine-4-carboxylic acid</p>
						<p>CAS number:2149-82-8</p>
						<p>BioCyc ID:OROTIDINE-5-PHOSPHATE</p>
						<p>KEGG ID:C01103</p>
					</body>
				</notes>
			</speciesType>
			<speciesType metaid="metaid_t_0503" id="t_0503" name="oxa">
				<notes>
					<body xmlns="http://www.w3.org/1999/xhtml">
						<p>Abbreviation:oxa</p>
						<p>Official name:Oxalate</p>
						<p>Formula:C2O4</p>
						<p>Charge:-2</p>
						<p>IUPAC name:oxalic acid</p>
						<p>CAS number:97993-78-7</p>
					</body>
				</notes>
			</speciesType>
			<speciesType metaid="metaid_t_0504" id="t_0504" name="oxalcoa">
				<notes>
					<body xmlns="http://www.w3.org/1999/xhtml">
						<p>Abbreviation:oxalcoa</p>
						<p>Official name:Oxalyl-CoA</p>
						<p>Formula:C23H31N7O19P3S</p>
						<p>Charge:-5</p>
						<p>IUPAC name:2-[3-[[4-[[[5-(6-aminopurin-9-yl)-4-hydroxy-3-phosphonooxy-oxolan-2-yl]methoxy-hydroxy-phosphoryl]oxy-hydroxy-phosphoryl]oxy-2-hydroxy-3,3-dimethyl-butanoyl]amino]propanoylamino]ethylsulfanylcarbonylformic acid</p>
						<p>BioCyc ID:OXALYL-COA</p>
					</body>
				</notes>
			</speciesType>
			<speciesType metaid="metaid_t_0505" id="t_0505" name="pa160">
				<notes>
					<body xmlns="http://www.w3.org/1999/xhtml">
						<p>Abbreviation:pa160</p>
						<p>Official name:1,2-dihexadecanoyl-sn-glycerol 3-phosphate</p>
						<p>Formula:C35H67O8P1</p>
						<p>Charge:-2</p>
						<p>BioCyc ID:L-PHOSPHATIDATE</p>
					</body>
				</notes>
			</speciesType>
			<speciesType metaid="metaid_t_0506" id="t_0506" name="pa160190">
				<notes>
					<body xmlns="http://www.w3.org/1999/xhtml">
						<p>Abbreviation:pa160190</p>
						<p>Official name:1,2-sn-glycerol 3-phosphate</p>
						<p>Formula:C38H73O8P</p>
						<p>Charge:-2</p>
					</body>
				</notes>
			</speciesType>
			<speciesType metaid="metaid_t_0507" id="t_0507" name="pa190190">
				<notes>
					<body xmlns="http://www.w3.org/1999/xhtml">
						<p>Abbreviation:pa190190</p>
						<p>Official name:1,2-sn-glycerol 3-phosphate</p>
						<p>Formula:C41H79O8P</p>
						<p>Charge:-2</p>
					</body>
				</notes>
			</speciesType>
			<speciesType metaid="metaid_t_0508" id="t_0508" name="pac">
				<notes>
					<body xmlns="http://www.w3.org/1999/xhtml">
						<p>Abbreviation:pac</p>
						<p>Official name:Phenylacetic acid</p>
						<p>Formula:C8H7O2</p>
						<p>Charge:-1</p>
						<p>IUPAC name:2-phenylacetic acid</p>
						<p>CAS number:114-70-5</p>
					</body>
				</notes>
			</speciesType>
			<speciesType metaid="metaid_t_0509" id="t_0509" name="pacald">
				<notes>
					<body xmlns="http://www.w3.org/1999/xhtml">
						<p>Abbreviation:pacald</p>
						<p>Official name:Phenylacetaldehyde</p>
						<p>Formula:C8H8O</p>
						<p>Charge:0</p>
						<p>IUPAC name:2-phenylacetaldehyde</p>
						<p>CAS number:122-78-1</p>
					</body>
				</notes>
			</speciesType>
			<speciesType metaid="metaid_t_0510" id="t_0510" name="palmACP">
				<notes>
					<body xmlns="http://www.w3.org/1999/xhtml">
						<p>Abbreviation:palmACP</p>
						<p>Official name:Palmitoyl-ACP (n-C16:0ACP)</p>
						<p>Formula:C27H51N2O8PRS</p>
						<p>Charge:-1</p>
						<p>BioCyc ID:ACYL-ACP</p>
					</body>
				</notes>
			</speciesType>
			<speciesType metaid="metaid_t_0511" id="t_0511" name="pan4p">
				<notes>
					<body xmlns="http://www.w3.org/1999/xhtml">
						<p>Abbreviation:pan4p</p>
						<p>Official name:Pantetheine 4'-phosphate</p>
						<p>Formula:C11H21N2O7PS</p>
						<p>Charge:-2</p>
						<p>IUPAC name:[3-hydroxy-2,2-dimethyl-3-[2-(2-sulfanylethylcarbamoyl)ethylcarbamoyl]propoxy]phosphonic acid</p>
						<p>CAS number:2226-71-3</p>
						<p>BioCyc ID:PANTETHEINE-P</p>
						<p>KEGG ID:C01134</p>
					</body>
				</notes>
			</speciesType>
			<speciesType metaid="metaid_t_0512" id="t_0512" name="pant-R">
				<notes>
					<body xmlns="http://www.w3.org/1999/xhtml">
						<p>Abbreviation:pant-R</p>
						<p>Official name:(R)-Pantoate</p>
						<p>Formula:C6H11O4</p>
						<p>Charge:-1</p>
						<p>IUPAC name:(2R)-2,4-dihydroxy-3,3-dimethyl-butanoic acid</p>
						<p>CAS number:470-29-1</p>
						<p>BioCyc ID:L-PANTOATE</p>
						<p>KEGG ID:C00522</p>
					</body>
				</notes>
			</speciesType>
			<speciesType metaid="metaid_t_0513" id="t_0513" name="pap">
				<notes>
					<body xmlns="http://www.w3.org/1999/xhtml">
						<p>Abbreviation:pap</p>
						<p>Official name:Adenosine 3',5'-bisphosphate</p>
						<p>Formula:C10H11N5O10P2</p>
						<p>Charge:-4</p>
						<p>IUPAC name:[(2R,3R,4R,5R)-5-(6-aminopurin-9-yl)-4-hydroxy-3-phosphonooxy-oxolan-2-yl]methoxyphosphonic acid</p>
						<p>CAS number:75431-54-8</p>
						<p>BioCyc ID:PAP</p>
						<p>KEGG ID:C00054</p>
					</body>
				</notes>
			</speciesType>
			<speciesType metaid="metaid_t_0514" id="t_0514" name="paps">
				<notes>
					<body xmlns="http://www.w3.org/1999/xhtml">
						<p>Abbreviation:paps</p>
						<p>Official name:3'-Phosphoadenylyl sulfate</p>
						<p>Formula:C10H11N5O13P2S</p>
						<p>Charge:-4</p>
						<p>IUPAC name:6-amino-9-[(2R,3R,4R,5R)-3-hydroxy-5-[(hydroxy-sulfooxy-phosphoryl)oxymethyl]-4-phosphonooxy-oxolan-2-yl]purine</p>
						<p>BioCyc ID:PAPS</p>
						<p>KEGG ID:C00053</p>
					</body>
				</notes>
			</speciesType>
			<speciesType metaid="metaid_t_0515" id="t_0515" name="pat">
				<notes>
					<body xmlns="http://www.w3.org/1999/xhtml">
						<p>Abbreviation:pat</p>
						<p>Official name:penta-acyl trehalose</p>
						<p>Formula:C138H264O16</p>
						<p>Charge:0</p>
					</body>
				</notes>
			</speciesType>
			<speciesType metaid="metaid_t_0516" id="t_0516" name="pdima">
				<notes>
					<body xmlns="http://www.w3.org/1999/xhtml">
						<p>Abbreviation:pdima</p>
						<p>Official name:phthiocerol dimycocerosate A (Mtb)</p>
						<p>Formula:C96H190O5</p>
						<p>Charge:0</p>
					</body>
				</notes>
			</speciesType>
			<speciesType metaid="metaid_t_0517" id="t_0517" name="pdx5p">
				<notes>
					<body xmlns="http://www.w3.org/1999/xhtml">
						<p>Abbreviation:pdx5p</p>
						<p>Official name:Pyridoxine 5'-phosphate</p>
						<p>Formula:C8H10NO6P</p>
						<p>Charge:-2</p>
						<p>IUPAC name:[5-hydroxy-4-(hydroxymethyl)-6-methyl-pyridin-3-yl]methoxyphosphonic acid</p>
						<p>BioCyc ID:PYRIDOXINE-5P</p>
						<p>KEGG ID:C00627</p>
					</body>
				</notes>
			</speciesType>
			<speciesType metaid="metaid_t_0518" id="t_0518" name="pe160">
				<notes>
					<body xmlns="http://www.w3.org/1999/xhtml">
						<p>Abbreviation:pe160</p>
						<p>Official name:phosphatidylethanolamine (dihexadecanoyl, n-C16:0)</p>
						<p>Formula:C37H74N1O8P1</p>
						<p>Charge:0</p>
						<p>BioCyc ID:L-1-PHOSPHATIDYL-ETHANOLAMINE</p>
					</body>
				</notes>
			</speciesType>
			<speciesType metaid="metaid_t_0519" id="t_0519" name="pe180">
				<notes>
					<body xmlns="http://www.w3.org/1999/xhtml">
						<p>Abbreviation:pe180</p>
						<p>Official name:phosphatidylethanolamine (dioctadecanoyl, n-C18:0)</p>
						<p>Formula:C41H82N1O8P1</p>
						<p>Charge:0</p>
						<p>BioCyc ID:L-1-PHOSPHATIDYL-ETHANOLAMINE</p>
					</body>
				</notes>
			</speciesType>
			<speciesType metaid="metaid_t_0520" id="t_0520" name="peamn">
				<notes>
					<body xmlns="http://www.w3.org/1999/xhtml">
						<p>Abbreviation:peamn</p>
						<p>Official name:Phenethylamine</p>
						<p>Formula:C8H12N</p>
						<p>Charge:1</p>
						<p>IUPAC name:2-phenylethanamine</p>
						<p>CAS number:71750-39-5</p>
					</body>
				</notes>
			</speciesType>
			<speciesType metaid="metaid_t_0521" id="t_0521" name="pep">
				<notes>
					<body xmlns="http://www.w3.org/1999/xhtml">
						<p>Abbreviation:pep</p>
						<p>Official name:Phosphoenolpyruvate</p>
						<p>Formula:C3H2O6P</p>
						<p>Charge:-3</p>
						<p>IUPAC name:2-phosphonooxyprop-2-enoic acid</p>
						<p>BioCyc ID:PHOSPHO-ENOL-PYRUVATE</p>
						<p>KEGG ID:C00074</p>
					</body>
				</notes>
			</speciesType>
			<speciesType metaid="metaid_t_0522" id="t_0522" name="peptido_EC">
				<notes>
					<body xmlns="http://www.w3.org/1999/xhtml">
						<p>Abbreviation:peptido_EC</p>
						<p>Official name:Peptidoglycan subunit of Escherichia coli</p>
						<p>Formula:C40H62N8O21</p>
						<p>Charge:-2</p>
					</body>
				</notes>
			</speciesType>
			<speciesType metaid="metaid_t_0523" id="t_0523" name="peptido_TB1">
				<notes>
					<body xmlns="http://www.w3.org/1999/xhtml">
						<p>Abbreviation:peptido_TB1</p>
						<p>Official name:peptidoglycan subunit (for Mycobacterium tuberculosis)</p>
						<p>Formula:C39H63N8O19</p>
						<p>Charge:-1</p>
					</body>
				</notes>
			</speciesType>
			<speciesType metaid="metaid_t_0524" id="t_0524" name="peptido_TB2">
				<notes>
					<body xmlns="http://www.w3.org/1999/xhtml">
						<p>Abbreviation:peptido_TB2</p>
						<p>Official name:peptidoglycan subunit (for Mycobacterium tuberculosis)</p>
						<p>Formula:C39H63N8O19</p>
						<p>Charge:-1</p>
					</body>
				</notes>
			</speciesType>
			<speciesType metaid="metaid_t_0525" id="t_0525" name="pg160">
				<notes>
					<body xmlns="http://www.w3.org/1999/xhtml">
						<p>Abbreviation:pg160</p>
						<p>Official name:Phosphatidylglycerol (dihexadecanoyl, n-C16:0)</p>
						<p>Formula:C38H74O10P1</p>
						<p>Charge:-1</p>
						<p>BioCyc ID:L-1-PHOSPHATIDYL-GLYCEROL</p>
					</body>
				</notes>
			</speciesType>
			<speciesType metaid="metaid_t_0526" id="t_0526" name="pg160190">
				<notes>
					<body xmlns="http://www.w3.org/1999/xhtml">
						<p>Abbreviation:pg160190</p>
						<p>Official name:Phosphatidylglycerol (hexadecanoyl, methylstearoyl)</p>
						<p>Formula:C41H80O10P</p>
						<p>Charge:-1</p>
					</body>
				</notes>
			</speciesType>
			<speciesType metaid="metaid_t_0527" id="t_0527" name="pg190">
				<notes>
					<body xmlns="http://www.w3.org/1999/xhtml">
						<p>Abbreviation:pg190</p>
						<p>Official name:Phosphatidylglycerol (dimethylstearoyl, C19:0)</p>
						<p>Formula:C44H86O10P</p>
						<p>Charge:-1</p>
					</body>
				</notes>
			</speciesType>
			<speciesType metaid="metaid_t_0528" id="t_0528" name="pgp160">
				<notes>
					<body xmlns="http://www.w3.org/1999/xhtml">
						<p>Abbreviation:pgp160</p>
						<p>Official name:Phosphatidylglycerophosphate (dihexadecanoyl, n-C16:0)</p>
						<p>Formula:C38H73O13P2</p>
						<p>Charge:-3</p>
						<p>BioCyc ID:L-1-PHOSPHATIDYL-GLYCEROL-P</p>
					</body>
				</notes>
			</speciesType>
			<speciesType metaid="metaid_t_0529" id="t_0529" name="pgp160190">
				<notes>
					<body xmlns="http://www.w3.org/1999/xhtml">
						<p>Abbreviation:pgp160190</p>
						<p>Official name:Phosphatidylglycerophosphate (hexadecanoyl, tuberculostearoyl, C16:0, C19:0)</p>
						<p>Formula:C41H79O13P2</p>
						<p>Charge:-3</p>
					</body>
				</notes>
			</speciesType>
			<speciesType metaid="metaid_t_0530" id="t_0530" name="pgp190">
				<notes>
					<body xmlns="http://www.w3.org/1999/xhtml">
						<p>Abbreviation:pgp190</p>
						<p>Official name:Phosphatidylglycerophosphate (dituberculostearoyl, C19:0)</p>
						<p>Formula:C44H85O13P2</p>
						<p>Charge:-3</p>
					</body>
				</notes>
			</speciesType>
			<speciesType metaid="metaid_t_0531" id="t_0531" name="phdca">
				<notes>
					<body xmlns="http://www.w3.org/1999/xhtml">
						<p>Abbreviation:phdca</p>
						<p>Official name:phenol palmitic acid</p>
						<p>Formula:C23H37O3</p>
						<p>Charge:-1</p>
					</body>
				</notes>
			</speciesType>
			<speciesType metaid="metaid_t_0532" id="t_0532" name="phdcaACP">
				<notes>
					<body xmlns="http://www.w3.org/1999/xhtml">
						<p>Abbreviation:phdcaACP</p>
						<p>Official name:phenol palmitic acid ACP</p>
						<p>Formula:C34H57N2O9PRS</p>
						<p>Charge:-1</p>
					</body>
				</notes>
			</speciesType>
			<speciesType metaid="metaid_t_0533" id="t_0533" name="phdcacoa">
				<notes>
					<body xmlns="http://www.w3.org/1999/xhtml">
						<p>Abbreviation:phdcacoa</p>
						<p>Official name:phenol palmitic coenzyme A</p>
						<p>Formula:C44H68N7O18P3S</p>
						<p>Charge:-4</p>
					</body>
				</notes>
			</speciesType>
			<speciesType metaid="metaid_t_0534" id="t_0534" name="phe-L">
				<notes>
					<body xmlns="http://www.w3.org/1999/xhtml">
						<p>Abbreviation:phe-L</p>
						<p>Official name:L-Phenylalanine</p>
						<p>Formula:C9H11NO2</p>
						<p>Charge:0</p>
						<p>IUPAC name:(2S)-2-amino-3-phenyl-propanoic acid</p>
						<p>CAS number:67675-33-6</p>
						<p>BioCyc ID:PHE</p>
						<p>KEGG ID:C00079</p>
					</body>
				</notes>
			</speciesType>
			<speciesType metaid="metaid_t_0535" id="t_0535" name="pheme">
				<notes>
					<body xmlns="http://www.w3.org/1999/xhtml">
						<p>Abbreviation:pheme</p>
						<p>Official name:Protoheme</p>
						<p>Formula:C34H30FeN4O4</p>
						<p>Charge:-2</p>
						<p>BioCyc ID:PROTOHEME</p>
						<p>KEGG ID:C00032</p>
					</body>
				</notes>
			</speciesType>
			<speciesType metaid="metaid_t_0536" id="t_0536" name="phom">
				<notes>
					<body xmlns="http://www.w3.org/1999/xhtml">
						<p>Abbreviation:phom</p>
						<p>Official name:O-Phospho-L-homoserine</p>
						<p>Formula:C4H8NO6P</p>
						<p>Charge:-2</p>
						<p>IUPAC name:(2S)-2-amino-4-phosphonooxy-butanoic acid</p>
						<p>CAS number:4210-66-6</p>
						<p>BioCyc ID:O-PHOSPHO-L-HOMOSERINE</p>
						<p>KEGG ID:C01102</p>
					</body>
				</notes>
			</speciesType>
			<speciesType metaid="metaid_t_0537" id="t_0537" name="phpyr">
				<notes>
					<body xmlns="http://www.w3.org/1999/xhtml">
						<p>Abbreviation:phpyr</p>
						<p>Official name:Phenylpyruvate</p>
						<p>Formula:C9H7O3</p>
						<p>Charge:-1</p>
						<p>IUPAC name:(Z)-2-hydroxy-3-phenyl-prop-2-enoic acid</p>
						<p>CAS number:5801-57-0</p>
						<p>BioCyc ID:PHENYL-PYRUVATE</p>
						<p>KEGG ID:C00166</p>
					</body>
				</notes>
			</speciesType>
			<speciesType metaid="metaid_t_0538" id="t_0538" name="phthcl">
				<notes>
					<body xmlns="http://www.w3.org/1999/xhtml">
						<p>Abbreviation:phthcl</p>
						<p>Official name:phthiocol (oxidized)</p>
						<p>Formula:C11H8O3</p>
						<p>Charge:0</p>
					</body>
				</notes>
			</speciesType>
			<speciesType metaid="metaid_t_0539" id="t_0539" name="phthclh2">
				<notes>
					<body xmlns="http://www.w3.org/1999/xhtml">
						<p>Abbreviation:phthclh2</p>
						<p>Official name:phthiocol (reduced)</p>
						<p>Formula:C11H10O3</p>
						<p>Charge:0</p>
					</body>
				</notes>
			</speciesType>
			<speciesType metaid="metaid_t_0540" id="t_0540" name="phthdl">
				<notes>
					<body xmlns="http://www.w3.org/1999/xhtml">
						<p>Abbreviation:phthdl</p>
						<p>Official name:phthiodolone</p>
						<p>Formula:C31H62O3</p>
						<p>Charge:0</p>
					</body>
				</notes>
			</speciesType>
			<speciesType metaid="metaid_t_0541" id="t_0541" name="phthiocerol">
				<notes>
					<body xmlns="http://www.w3.org/1999/xhtml">
						<p>Abbreviation:phthiocerol</p>
						<p>Official name:phthiocerol A</p>
						<p>Formula:C32H66O3</p>
						<p>Charge:0</p>
					</body>
				</notes>
			</speciesType>
			<speciesType metaid="metaid_t_0542" id="t_0542" name="phthr">
				<notes>
					<body xmlns="http://www.w3.org/1999/xhtml">
						<p>Abbreviation:phthr</p>
						<p>Official name:O-Phospho-4-hydroxy-L-threonine</p>
						<p>Formula:C4H8NO7P</p>
						<p>Charge:-2</p>
						<p>IUPAC name:(2S,3S)-2-amino-3-hydroxy-4-phosphonooxy-butanoic acid</p>
						<p>BioCyc ID:4-PHOSPHONOOXY-THREONINE</p>
						<p>KEGG ID:C06055</p>
					</body>
				</notes>
			</speciesType>
			<speciesType metaid="metaid_t_0543" id="t_0543" name="pi">
				<notes>
					<body xmlns="http://www.w3.org/1999/xhtml">
						<p>Abbreviation:pi</p>
						<p>Official name:Phosphate</p>
						<p>Formula:HO4P</p>
						<p>Charge:-2</p>
						<p>IUPAC name:phosphate</p>
						<p>CAS number:264888-19-9</p>
						<p>BioCyc ID:Pi</p>
						<p>KEGG ID:C00009</p>
					</body>
				</notes>
			</speciesType>
			<speciesType metaid="metaid_t_0544" id="t_0544" name="pmcoa">
				<notes>
					<body xmlns="http://www.w3.org/1999/xhtml">
						<p>Abbreviation:pmcoa</p>
						<p>Official name:Pimeloyl-CoA</p>
						<p>Formula:C28H41N7O19P3S</p>
						<p>Charge:-5</p>
						<p>IUPAC name:6-[2-[3-[[(2R)-4-[[[(2R,3R,4R,5R)-5-(6-aminopurin-9-yl)-4-hydroxy-3-phosphonooxy-oxolan-2-yl]methoxy-hydroxy-phosphoryl]oxy-hydroxy-phosphoryl]oxy-2-hydroxy-3,3-dimethyl-butanoyl]amino]propanoylamino]ethylsulfanylcarbonyl]hexanoic acid</p>
						<p>CAS number:74648-15-0</p>
						<p>BioCyc ID:CPD-558</p>
						<p>KEGG ID:C01063</p>
					</body>
				</notes>
			</speciesType>
			<speciesType metaid="metaid_t_0545" id="t_0545" name="pmhexc">
				<notes>
					<body xmlns="http://www.w3.org/1999/xhtml">
						<p>Abbreviation:pmhexc</p>
						<p>Official name:penta-methyl hexacosanoate</p>
						<p>Formula:C31H61O2</p>
						<p>Charge:-1</p>
					</body>
				</notes>
			</speciesType>
			<speciesType metaid="metaid_t_0546" id="t_0546" name="pmocta">
				<notes>
					<body xmlns="http://www.w3.org/1999/xhtml">
						<p>Abbreviation:pmocta</p>
						<p>Official name:penta-methyl octacosanoate</p>
						<p>Formula:C33H65O2</p>
						<p>Charge:-1</p>
					</body>
				</notes>
			</speciesType>
			<speciesType metaid="metaid_t_0547" id="t_0547" name="pmtcoa">
				<notes>
					<body xmlns="http://www.w3.org/1999/xhtml">
						<p>Abbreviation:pmtcoa</p>
						<p>Official name:Palmitoyl-CoA (n-C16:0CoA)</p>
						<p>Formula:C37H62N7O17P3S</p>
						<p>Charge:-4</p>
						<p>IUPAC name:[5-(6-aminopurin-9-yl)-2-[[[[3-[2-(2-hexadecanoylsulfanylethylcarbamoyl)ethylcarbamoyl]-3-hydroxy-2,2-dimethyl-propoxy]-hydroxy-phosphoryl]oxy-hydroxy-phosphoryl]oxymethyl]-4-hydroxy-oxolan-3-yl]oxyphosphonic acid</p>
						<p>CAS number:1763-10-6</p>
						<p>BioCyc ID:PALMITYL-COA</p>
						<p>KEGG ID:C00154</p>
					</body>
				</notes>
			</speciesType>
			<speciesType metaid="metaid_t_0548" id="t_0548" name="pnto-R">
				<notes>
					<body xmlns="http://www.w3.org/1999/xhtml">
						<p>Abbreviation:pnto-R</p>
						<p>Official name:(R)-Pantothenate</p>
						<p>Formula:C9H16NO5</p>
						<p>Charge:-1</p>
						<p>IUPAC name:3-[[(2R)-2,4-dihydroxy-3,3-dimethyl-butanoyl]amino]propanoate</p>
						<p>CAS number:20938-62-9</p>
						<p>BioCyc ID:PANTOTHENATE</p>
						<p>KEGG ID:C00864</p>
					</body>
				</notes>
			</speciesType>
			<speciesType metaid="metaid_t_0549" id="t_0549" name="ppa">
				<notes>
					<body xmlns="http://www.w3.org/1999/xhtml">
						<p>Abbreviation:ppa</p>
						<p>Official name:Propionate (n-C3:0)</p>
						<p>Formula:C3H5O2</p>
						<p>Charge:-1</p>
						<p>IUPAC name:propanoate</p>
						<p>BioCyc ID:PROPIONATE</p>
						<p>KEGG ID:C00163</p>
					</body>
				</notes>
			</speciesType>
			<speciesType metaid="metaid_t_0550" id="t_0550" name="ppal">
				<notes>
					<body xmlns="http://www.w3.org/1999/xhtml">
						<p>Abbreviation:ppal</p>
						<p>Official name:Propanal</p>
						<p>Formula:C3H6O</p>
						<p>Charge:0</p>
						<p>IUPAC name:propanal</p>
						<p>CAS number:123-38-6</p>
					</body>
				</notes>
			</speciesType>
			<speciesType metaid="metaid_t_0551" id="t_0551" name="ppbng">
				<notes>
					<body xmlns="http://www.w3.org/1999/xhtml">
						<p>Abbreviation:ppbng</p>
						<p>Official name:Porphobilinogen</p>
						<p>Formula:C10H13N2O4</p>
						<p>Charge:-1</p>
						<p>IUPAC name:3-[5-(aminomethyl)-4-(carboxymethyl)-1H-pyrrol-3-yl]propanoic acid</p>
						<p>BioCyc ID:PORPHOBILINOGEN</p>
						<p>KEGG ID:C00931</p>
					</body>
				</notes>
			</speciesType>
			<speciesType metaid="metaid_t_0552" id="t_0552" name="ppcoa">
				<notes>
					<body xmlns="http://www.w3.org/1999/xhtml">
						<p>Abbreviation:ppcoa</p>
						<p>Official name:Propanoyl-CoA</p>
						<p>Formula:C24H36N7O17P3S</p>
						<p>Charge:-4</p>
						<p>IUPAC name:[5-(6-aminopurin-9-yl)-4-hydroxy-2-[[hydroxy-[hydroxy-[3-hydroxy-2,2-dimethyl-3-[2-(2-propanoylsulfanylethylcarbamoyl)ethylcarbamoyl]propoxy]phosphoryl]oxy-phosphoryl]oxymethyl]oxolan-3-yl]oxyphosphonic acid</p>
						<p>CAS number:317-66-8</p>
						<p>BioCyc ID:PROPIONYL-COA</p>
						<p>KEGG ID:C00100</p>
					</body>
				</notes>
			</speciesType>
			<speciesType metaid="metaid_t_0553" id="t_0553" name="ppdima">
				<notes>
					<body xmlns="http://www.w3.org/1999/xhtml">
						<p>Abbreviation:ppdima</p>
						<p>Official name:phenol phthiocerol dimycocerosate (Mtb)</p>
						<p>Formula:C99H188O6</p>
						<p>Charge:0</p>
					</body>
				</notes>
			</speciesType>
			<speciesType metaid="metaid_t_0554" id="t_0554" name="pphn">
				<notes>
					<body xmlns="http://www.w3.org/1999/xhtml">
						<p>Abbreviation:pphn</p>
						<p>Official name:Prephenate</p>
						<p>Formula:C10H8O6</p>
						<p>Charge:-2</p>
						<p>IUPAC name:1-(2-carboxy-2-oxo-ethyl)-4-hydroxy-cyclohexa-2,5-diene-1-carboxylic acid</p>
						<p>BioCyc ID:PREPHENATE</p>
						<p>KEGG ID:C00254</p>
					</body>
				</notes>
			</speciesType>
			<speciesType metaid="metaid_t_0555" id="t_0555" name="pphthdl">
				<notes>
					<body xmlns="http://www.w3.org/1999/xhtml">
						<p>Abbreviation:pphthdl</p>
						<p>Official name:phenolic phthiodiolone</p>
						<p>Formula:C34H60O4</p>
						<p>Charge:0</p>
					</body>
				</notes>
			</speciesType>
			<speciesType metaid="metaid_t_0556" id="t_0556" name="pphthiocerol">
				<notes>
					<body xmlns="http://www.w3.org/1999/xhtml">
						<p>Abbreviation:pphthiocerol</p>
						<p>Official name:phenolphtiocerol</p>
						<p>Formula:C35H64O4</p>
						<p>Charge:0</p>
					</body>
				</notes>
			</speciesType>
			<speciesType metaid="metaid_t_0557" id="t_0557" name="ppi">
				<notes>
					<body xmlns="http://www.w3.org/1999/xhtml">
						<p>Abbreviation:ppi</p>
						<p>Official name:Diphosphate</p>
						<p>Formula:HO7P2</p>
						<p>Charge:-3</p>
						<p>IUPAC name:dioxido-oxo-phosphonatooxy-phosphorane</p>
						<p>CAS number:14000-31-8</p>
						<p>BioCyc ID:PPI</p>
						<p>KEGG ID:C00013</p>
					</body>
				</notes>
			</speciesType>
			<speciesType metaid="metaid_t_0558" id="t_0558" name="ppp9">
				<notes>
					<body xmlns="http://www.w3.org/1999/xhtml">
						<p>Abbreviation:ppp9</p>
						<p>Official name:Protoporphyrin</p>
						<p>Formula:C34H32N4O4</p>
						<p>Charge:-2</p>
						<p>BioCyc ID:PROTOPORPHYRIN_IX</p>
						<p>KEGG ID:C02191</p>
					</body>
				</notes>
			</speciesType>
			<speciesType metaid="metaid_t_0559" id="t_0559" name="pppg9">
				<notes>
					<body xmlns="http://www.w3.org/1999/xhtml">
						<p>Abbreviation:pppg9</p>
						<p>Official name:Protoporphyrinogen IX</p>
						<p>Formula:C34H38N4O4</p>
						<p>Charge:-2</p>
						<p>BioCyc ID:PROTOPORPHYRINOGEN</p>
						<p>KEGG ID:C01079</p>
					</body>
				</notes>
			</speciesType>
			<speciesType metaid="metaid_t_0560" id="t_0560" name="pppi">
				<notes>
					<body xmlns="http://www.w3.org/1999/xhtml">
						<p>Abbreviation:pppi</p>
						<p>Official name:Inorganic triphosphate</p>
						<p>Formula:HO10P3</p>
						<p>Charge:-4</p>
						<p>IUPAC name:oxido-oxo-diphosphonatooxy-phosphorane</p>
						<p>CAS number:14127-68-5</p>
						<p>BioCyc ID:P3I</p>
						<p>KEGG ID:C03279</p>
					</body>
				</notes>
			</speciesType>
			<speciesType metaid="metaid_t_0561" id="t_0561" name="pram">
				<notes>
					<body xmlns="http://www.w3.org/1999/xhtml">
						<p>Abbreviation:pram</p>
						<p>Official name:5-Phospho-beta-D-ribosylamine</p>
						<p>Formula:C5H11NO7P</p>
						<p>Charge:-1</p>
						<p>IUPAC name:[(2R,3R,4R,5R)-5-amino-3,4-dihydroxy-oxolan-2-yl]methoxyphosphonic acid</p>
						<p>BioCyc ID:5-P-BETA-D-RIBOSYL-AMINE</p>
						<p>KEGG ID:C03090</p>
					</body>
				</notes>
			</speciesType>
			<speciesType metaid="metaid_t_0562" id="t_0562" name="pran">
				<notes>
					<body xmlns="http://www.w3.org/1999/xhtml">
						<p>Abbreviation:pran</p>
						<p>Official name:N-(5-Phospho-D-ribosyl)anthranilate</p>
						<p>Formula:C12H13NO9P</p>
						<p>Charge:-3</p>
						<p>IUPAC name:2-[[(2R,3R,4R,5R)-3,4-dihydroxy-5-(phosphonooxymethyl)oxolan-2-yl]amino]benzoic acid</p>
						<p>BioCyc ID:N-(5-PHOSPHORIBOSYL)-ANTHRANILATE</p>
					</body>
				</notes>
			</speciesType>
			<speciesType metaid="metaid_t_0563" id="t_0563" name="prbamp">
				<notes>
					<body xmlns="http://www.w3.org/1999/xhtml">
						<p>Abbreviation:prbamp</p>
						<p>Official name:1-(5-Phosphoribosyl)-AMP</p>
						<p>Formula:C15H19N5O14P2</p>
						<p>Charge:-4</p>
						<p>IUPAC name:[(2R,3R,4R,5R)-5-[6-amino-9-[(2R,3R,4R,5R)-3,4-dihydroxy-5-(phosphonooxymethyl)oxolan-2-yl]purin-1-yl]-3,4-dihydroxy-oxolan-2-yl]methoxyphosphonic acid</p>
						<p>BioCyc ID:PHOSPHORIBOSYL-AMP</p>
						<p>KEGG ID:C02741</p>
					</body>
				</notes>
			</speciesType>
			<speciesType metaid="metaid_t_0564" id="t_0564" name="prbatp">
				<notes>
					<body xmlns="http://www.w3.org/1999/xhtml">
						<p>Abbreviation:prbatp</p>
						<p>Official name:1-(5-Phosphoribosyl)-ATP</p>
						<p>Formula:C15H19N5O20P4</p>
						<p>Charge:-6</p>
						<p>IUPAC name:[[[(2R,3R,4R)-5-[1-[(3R,4R,5R)-3,4-dihydroxy-5-(phosphonooxymethyl)oxolan-2-yl]-6-imino-purin-9-yl]-3,4-dihydroxy-oxolan-2-yl]methoxy-hydroxy-phosphoryl]oxy-hydroxy-phosphoryl]oxyphosphonic acid</p>
						<p>BioCyc ID:PHOSPHORIBOSYL-ATP</p>
						<p>KEGG ID:C02739</p>
					</body>
				</notes>
			</speciesType>
			<speciesType metaid="metaid_t_0565" id="t_0565" name="pre2">
				<notes>
					<body xmlns="http://www.w3.org/1999/xhtml">
						<p>Abbreviation:pre2</p>
						<p>Official name:Precorrin 2</p>
						<p>Formula:C42H40N4O16</p>
						<p>Charge:-8</p>
						<p>CAS number:82542-92-5</p>
						<p>BioCyc ID:DIHYDROSIROHYDROCHLORIN</p>
						<p>KEGG ID:C02463</p>
					</body>
				</notes>
			</speciesType>
			<speciesType metaid="metaid_t_0566" id="t_0566" name="pre3a">
				<notes>
					<body xmlns="http://www.w3.org/1999/xhtml">
						<p>Abbreviation:pre3a</p>
						<p>Official name:Precorrin 3A</p>
						<p>Formula:C43H43N4O16</p>
						<p>Charge:-7</p>
						<p>BioCyc ID:CPD-642</p>
					</body>
				</notes>
			</speciesType>
			<speciesType metaid="metaid_t_0567" id="t_0567" name="pre3b">
				<notes>
					<body xmlns="http://www.w3.org/1999/xhtml">
						<p>Abbreviation:pre3b</p>
						<p>Official name:Precorrin 3B</p>
						<p>Formula:C43H44N4O17</p>
						<p>Charge:-6</p>
						<p>BioCyc ID:CPD-643</p>
					</body>
				</notes>
			</speciesType>
			<speciesType metaid="metaid_t_0568" id="t_0568" name="pre4">
				<notes>
					<body xmlns="http://www.w3.org/1999/xhtml">
						<p>Abbreviation:pre4</p>
						<p>Official name:Precorrin 4</p>
						<p>Formula:C44H44N4O17</p>
						<p>Charge:-8</p>
						<p>BioCyc ID:CPD-651</p>
					</body>
				</notes>
			</speciesType>
			<speciesType metaid="metaid_t_0569" id="t_0569" name="pre5">
				<notes>
					<body xmlns="http://www.w3.org/1999/xhtml">
						<p>Abbreviation:pre5</p>
						<p>Official name:Precorrin 5</p>
						<p>Formula:C45H46N4O17</p>
						<p>Charge:-8</p>
						<p>BioCyc ID:CPD-662</p>
					</body>
				</notes>
			</speciesType>
			<speciesType metaid="metaid_t_0570" id="t_0570" name="pre6a">
				<notes>
					<body xmlns="http://www.w3.org/1999/xhtml">
						<p>Abbreviation:pre6a</p>
						<p>Official name:Precorrin 6A</p>
						<p>Formula:C44H47N4O16</p>
						<p>Charge:-7</p>
						<p>BioCyc ID:CPD-675</p>
					</body>
				</notes>
			</speciesType>
			<speciesType metaid="metaid_t_0571" id="t_0571" name="pre6b">
				<notes>
					<body xmlns="http://www.w3.org/1999/xhtml">
						<p>Abbreviation:pre6b</p>
						<p>Official name:Precorrin 6B</p>
						<p>Formula:C44H49N4O16</p>
						<p>Charge:-7</p>
						<p>BioCyc ID:CPD-679</p>
					</body>
				</notes>
			</speciesType>
			<speciesType metaid="metaid_t_0572" id="t_0572" name="pre8">
				<notes>
					<body xmlns="http://www.w3.org/1999/xhtml">
						<p>Abbreviation:pre8</p>
						<p>Official name:Precorrin 8</p>
						<p>Formula:C45H53N4O14</p>
						<p>Charge:-7</p>
					</body>
				</notes>
			</speciesType>
			<speciesType metaid="metaid_t_0573" id="t_0573" name="prephth">
				<notes>
					<body xmlns="http://www.w3.org/1999/xhtml">
						<p>Abbreviation:prephth</p>
						<p>Official name:phthiocerol precursor</p>
						<p>Formula:C32H61O5</p>
						<p>Charge:-1</p>
					</body>
				</notes>
			</speciesType>
			<speciesType metaid="metaid_t_0574" id="t_0574" name="prephthACP">
				<notes>
					<body xmlns="http://www.w3.org/1999/xhtml">
						<p>Abbreviation:prephthACP</p>
						<p>Official name:phthiocerol precursor bound ACP</p>
						<p>Formula:C43H81N2O11PRS</p>
						<p>Charge:-1</p>
					</body>
				</notes>
			</speciesType>
			<speciesType metaid="metaid_t_0575" id="t_0575" name="prephthcoa">
				<notes>
					<body xmlns="http://www.w3.org/1999/xhtml">
						<p>Abbreviation:prephthcoa</p>
						<p>Official name:phthiocerol precursor bound coenzyme A</p>
						<p>Formula:C53H92N7O20P3S</p>
						<p>Charge:-4</p>
					</body>
				</notes>
			</speciesType>
			<speciesType metaid="metaid_t_0576" id="t_0576" name="prepphth">
				<notes>
					<body xmlns="http://www.w3.org/1999/xhtml">
						<p>Abbreviation:prepphth</p>
						<p>Official name:phenolic phthiocerol precursor</p>
						<p>Formula:C35H59O6</p>
						<p>Charge:-1</p>
					</body>
				</notes>
			</speciesType>
			<speciesType metaid="metaid_t_0577" id="t_0577" name="prepphthACP">
				<notes>
					<body xmlns="http://www.w3.org/1999/xhtml">
						<p>Abbreviation:prepphthACP</p>
						<p>Official name:phenolic phthiocerol precursor bound ACP</p>
						<p>Formula:C46H79N2O12PRS</p>
						<p>Charge:-1</p>
					</body>
				</notes>
			</speciesType>
			<speciesType metaid="metaid_t_0578" id="t_0578" name="prfp">
				<notes>
					<body xmlns="http://www.w3.org/1999/xhtml">
						<p>Abbreviation:prfp</p>
						<p>Official name:1-(5-Phosphoribosyl)-5-[(5-phosphoribosylamino)methylideneamino]imidazole-4-carboxamide</p>
						<p>Formula:C15H21N5O15P2</p>
						<p>Charge:-4</p>
						<p>IUPAC name:[(2R,3R,4R,5R)-5-[4-carbamoyl-5-[[(E)-[(2R,3R,4R,5R)-3,4-dihydroxy-5-(phosphonooxymethyl)oxolan-2-yl]iminomethyl]amino]imidazol-1-yl]-3,4-dihydroxy-oxolan-2-yl]methoxyphosphonic acid</p>
						<p>BioCyc ID:PHOSPHORIBOSYL-FORMIMINO-AICAR-P</p>
						<p>KEGG ID:C04896</p>
					</body>
				</notes>
			</speciesType>
			<speciesType metaid="metaid_t_0579" id="t_0579" name="prlp">
				<notes>
					<body xmlns="http://www.w3.org/1999/xhtml">
						<p>Abbreviation:prlp</p>
						<p>Official name:5-[(5-phospho-1-deoxyribulos-1-ylamino)methylideneamino]-1-(5-phosphoribosyl)imidazole-4-carboxamide</p>
						<p>Formula:C15H21N5O15P2</p>
						<p>Charge:-4</p>
						<p>IUPAC name:[(2R,3R)-5-[[[5-carbamoyl-3-[(2R,3R,4R,5R)-3,4-dihydroxy-5(phosphonooxymethyl)oxolan-2-yl]imidazol-4-yl]amino]methylideneamino]-2,3-dihydroxy-4-oxo-pentoxy]phosphonic acid</p>
						<p>BioCyc ID:PHOSPHORIBULOSYL-FORMIMINO-AICAR-P</p>
						<p>KEGG ID:C04916</p>
					</body>
				</notes>
			</speciesType>
			<speciesType metaid="metaid_t_0580" id="t_0580" name="pro-L">
				<notes>
					<body xmlns="http://www.w3.org/1999/xhtml">
						<p>Abbreviation:pro-L</p>
						<p>Official name:L-Proline</p>
						<p>Formula:C5H9NO2</p>
						<p>Charge:0</p>
						<p>IUPAC name:(2R)-pyrrolidine-2-carboxylic acid</p>
						<p>CAS number:7005-20-1</p>
						<p>BioCyc ID:PRO</p>
						<p>KEGG ID:C00148</p>
					</body>
				</notes>
			</speciesType>
			<speciesType metaid="metaid_t_0581" id="t_0581" name="prpp">
				<notes>
					<body xmlns="http://www.w3.org/1999/xhtml">
						<p>Abbreviation:prpp</p>
						<p>Official name:5-Phospho-alpha-D-ribose 1-diphosphate</p>
						<p>Formula:C5H8O14P3</p>
						<p>Charge:-5</p>
						<p>IUPAC name:[[(2R,3R,4R,5R)-3,4-dihydroxy-5-(phosphonooxymethyl)oxolan-2-yl]oxy-hydroxy-phosphoryl]oxyphosphonic acid</p>
						<p>BioCyc ID:PRPP</p>
						<p>KEGG ID:C00119</p>
					</body>
				</notes>
			</speciesType>
			<speciesType metaid="metaid_t_0582" id="t_0582" name="ps160">
				<notes>
					<body xmlns="http://www.w3.org/1999/xhtml">
						<p>Abbreviation:ps160</p>
						<p>Official name:phosphatidylserine (dihexadecanoyl, n-C16:0)</p>
						<p>Formula:C38H73N1O10P1</p>
						<p>Charge:-1</p>
						<p>BioCyc ID:L-1-PHOSPHATIDYL-SERINE</p>
					</body>
				</notes>
			</speciesType>
			<speciesType metaid="metaid_t_0583" id="t_0583" name="ps180">
				<notes>
					<body xmlns="http://www.w3.org/1999/xhtml">
						<p>Abbreviation:ps180</p>
						<p>Official name:phosphatidylserine (dioctadecanoyl, n-C18:0)</p>
						<p>Formula:C42H81N1O10P1</p>
						<p>Charge:-1</p>
						<p>BioCyc ID:L-1-PHOSPHATIDYL-SERINE</p>
					</body>
				</notes>
			</speciesType>
			<speciesType metaid="metaid_t_0584" id="t_0584" name="psd5p">
				<notes>
					<body xmlns="http://www.w3.org/1999/xhtml">
						<p>Abbreviation:psd5p</p>
						<p>Official name:Pseudouridine 5'-phosphate</p>
						<p>Formula:C9H11N2O9P</p>
						<p>Charge:-2</p>
						<p>IUPAC name:[(2R,3R,4S,5S)-5-(2,4-dioxo-1H-pyrimidin-5-yl)-3,4-dihydroxy-oxolan-2-yl]methoxyphosphonic acid</p>
						<p>BioCyc ID:PSEUDOURIDINE-5-P</p>
						<p>KEGG ID:C01168</p>
					</body>
				</notes>
			</speciesType>
			<speciesType metaid="metaid_t_0585" id="t_0585" name="pser-L">
				<notes>
					<body xmlns="http://www.w3.org/1999/xhtml">
						<p>Abbreviation:pser-L</p>
						<p>Official name:O-Phospho-L-serine</p>
						<p>Formula:C3H6NO6P</p>
						<p>Charge:-2</p>
						<p>IUPAC name:(2S)-2-amino-3-phosphonooxy-propanoic acid</p>
						<p>BioCyc ID:3-P-SERINE</p>
						<p>KEGG ID:C01005</p>
					</body>
				</notes>
			</speciesType>
			<speciesType metaid="metaid_t_0586" id="t_0586" name="ptcys">
				<notes>
					<body xmlns="http://www.w3.org/1999/xhtml">
						<p>Abbreviation:ptcys</p>
						<p>Official name:N-Pantothenoylcysteine</p>
						<p>Formula:C12H21N2O6S</p>
						<p>Charge:-1</p>
						<p>IUPAC name:(2R)-2-[3-[[(2R)-2,4-dihydroxy-3,3-dimethyl-butanoyl]amino]propanoylamino]-3-sulfanyl-propanoic acid</p>
					</body>
				</notes>
			</speciesType>
			<speciesType metaid="metaid_t_0587" id="t_0587" name="ptd1ino160">
				<notes>
					<body xmlns="http://www.w3.org/1999/xhtml">
						<p>Abbreviation:ptd1ino160</p>
						<p>Official name:phosphatidyl 1D myo inositol</p>
						<p>Formula:C41H78O13P</p>
						<p>Charge:-1</p>
						<p>BioCyc ID:L-1-phosphatidyl-inositols</p>
					</body>
				</notes>
			</speciesType>
			<speciesType metaid="metaid_t_0588" id="t_0588" name="ptd1ino160190">
				<notes>
					<body xmlns="http://www.w3.org/1999/xhtml">
						<p>Abbreviation:ptd1ino160190</p>
						<p>Official name:phosphatidyl 1D myo inositol (C16:0, C19:0)</p>
						<p>Formula:C44H84O13P</p>
						<p>Charge:-1</p>
					</body>
				</notes>
			</speciesType>
			<speciesType metaid="metaid_t_0589" id="t_0589" name="ptrc">
				<notes>
					<body xmlns="http://www.w3.org/1999/xhtml">
						<p>Abbreviation:ptrc</p>
						<p>Official name:Putrescine</p>
						<p>Formula:C4H14N2</p>
						<p>Charge:2</p>
						<p>IUPAC name:butane-1,4-diaine</p>
						<p>CAS number:333-93-7</p>
						<p>BioCyc ID:PUTRESCINE</p>
						<p>KEGG ID:C00134</p>
					</body>
				</notes>
			</speciesType>
			<speciesType metaid="metaid_t_0590" id="t_0590" name="ptth">
				<notes>
					<body xmlns="http://www.w3.org/1999/xhtml">
						<p>Abbreviation:ptth</p>
						<p>Official name:Pantetheine</p>
						<p>Formula:C11H22N2O4S</p>
						<p>Charge:0</p>
						<p>IUPAC name:(2R)-2,4-dihydroxy-3,3-dimethyl-N-[2-(2-sulfanylethylcarbamoyl)ethyl]butanamide</p>
						<p>CAS number:496-65-1</p>
					</body>
				</notes>
			</speciesType>
			<speciesType metaid="metaid_t_0591" id="t_0591" name="pyam5p">
				<notes>
					<body xmlns="http://www.w3.org/1999/xhtml">
						<p>Abbreviation:pyam5p</p>
						<p>Official name:Pyridoxamine 5'-phosphate</p>
						<p>Formula:C8H12N2O5P</p>
						<p>Charge:-1</p>
						<p>IUPAC name:[4-(aminomethyl)-5-hydroxy-6-methyl-pyridin-3-yl]methoxyphosphonic acid</p>
						<p>BioCyc ID:PYRIDOXAMINE-5P</p>
						<p>KEGG ID:C00647</p>
					</body>
				</notes>
			</speciesType>
			<speciesType metaid="metaid_t_0592" id="t_0592" name="pydam">
				<notes>
					<body xmlns="http://www.w3.org/1999/xhtml">
						<p>Abbreviation:pydam</p>
						<p>Official name:Pyridoxamine</p>
						<p>Formula:C8H13N2O2</p>
						<p>Charge:1</p>
						<p>IUPAC name:4-(aminomethyl)-5-(hydroxymethyl)-2-methyl-pyridin-3-ol</p>
						<p>CAS number:85-87-0</p>
						<p>BioCyc ID:PYRIDOXAMINE</p>
						<p>KEGG ID:C00534</p>
					</body>
				</notes>
			</speciesType>
			<speciesType metaid="metaid_t_0593" id="t_0593" name="pydx">
				<notes>
					<body xmlns="http://www.w3.org/1999/xhtml">
						<p>Abbreviation:pydx</p>
						<p>Official name:Pyridoxal</p>
						<p>Formula:C8H9NO3</p>
						<p>Charge:0</p>
						<p>IUPAC name:3-hydroxy-5-(hydroxymethyl)-2-methyl-pyridine-4-carbaldehyde</p>
						<p>BioCyc ID:PYRIDOXAL</p>
						<p>KEGG ID:C00250</p>
					</body>
				</notes>
			</speciesType>
			<speciesType metaid="metaid_t_0594" id="t_0594" name="pydx5p">
				<notes>
					<body xmlns="http://www.w3.org/1999/xhtml">
						<p>Abbreviation:pydx5p</p>
						<p>Official name:Pyridoxal 5'-phosphate</p>
						<p>Formula:C8H8NO6P</p>
						<p>Charge:-2</p>
						<p>IUPAC name:(4-formyl-5-hydroxy-6-methyl-pyridin-3-yl)methoxyphosphonic acid</p>
						<p>BioCyc ID:PYRIDOXAL_PHOSPHATE</p>
						<p>KEGG ID:C00018</p>
					</body>
				</notes>
			</speciesType>
			<speciesType metaid="metaid_t_0595" id="t_0595" name="pydxn">
				<notes>
					<body xmlns="http://www.w3.org/1999/xhtml">
						<p>Abbreviation:pydxn</p>
						<p>Official name:Pyridoxine</p>
						<p>Formula:C8H11NO3</p>
						<p>Charge:0</p>
						<p>IUPAC name:(4-formyl-5-hydroxy-6-methyl-pyridin-3-yl)methoxyphosphonic acid</p>
						<p>BioCyc ID:PYRIDOXINE</p>
						<p>KEGG ID:C00314</p>
					</body>
				</notes>
			</speciesType>
			<speciesType metaid="metaid_t_0596" id="t_0596" name="pyr">
				<notes>
					<body xmlns="http://www.w3.org/1999/xhtml">
						<p>Abbreviation:pyr</p>
						<p>Official name:Pyruvate</p>
						<p>Formula:C3H3O3</p>
						<p>Charge:-1</p>
						<p>IUPAC name:2-oxopropanoic acid</p>
						<p>CAS number:127-17-3</p>
						<p>BioCyc ID:PYRUVATE</p>
						<p>KEGG ID:c00022</p>
					</body>
				</notes>
			</speciesType>
			<speciesType metaid="metaid_t_0597" id="t_0597" name="q">
				<notes>
					<body xmlns="http://www.w3.org/1999/xhtml">
						<p>Abbreviation:q</p>
						<p>Official name:Ubiquinone</p>
						<p>Formula:C14H18O4</p>
						<p>Charge:0</p>
						<p>CAS number:1339-63-5</p>
						<p>BioCyc ID:Ubiquinones</p>
					</body>
				</notes>
			</speciesType>
			<speciesType metaid="metaid_t_0598" id="t_0598" name="q8">
				<notes>
					<body xmlns="http://www.w3.org/1999/xhtml">
						<p>Abbreviation:q8</p>
						<p>Official name:Ubiquinone-8</p>
						<p>Formula:C49H74O4</p>
						<p>Charge:0</p>
						<p>IUPAC name:2,3-dimethoxy-5-methyl-6-(3,7,11,15,19,23,27,31-octamethyldotriaconta-2,6,10,14,18,22,26,30-octaenyl)cyclohexa-2,5-diene-1,4-dione</p>
						<p>BioCyc ID:UBIQUINONE-8</p>
						<p>KEGG ID:C00399</p>
					</body>
				</notes>
			</speciesType>
			<speciesType metaid="metaid_t_0599" id="t_0599" name="q8h2">
				<notes>
					<body xmlns="http://www.w3.org/1999/xhtml">
						<p>Abbreviation:q8h2</p>
						<p>Official name:Ubiquinol-8</p>
						<p>Formula:C49H76O4</p>
						<p>Charge:0</p>
						<p>IUPAC name:2,3-dimethoxy-5-methyl-6-(3,7,11,15,19,23,27,31-octamethyldotriaconta-2,6,10,14,18,22,26,30-octaenyl)cyclohexa-2,5-diene-1,4-diol</p>
						<p>BioCyc ID:UBIQUINOL-8</p>
						<p>KEGG ID:C00390</p>
					</body>
				</notes>
			</speciesType>
			<speciesType metaid="metaid_t_0600" id="t_0600" name="qh2">
				<notes>
					<body xmlns="http://www.w3.org/1999/xhtml">
						<p>Abbreviation:qh2</p>
						<p>Official name:Ubiquinol</p>
						<p>Formula:C14H20O4</p>
						<p>Charge:0</p>
						<p>IUPAC name:2,3-dimethoxy-5-methyl-6-(3-methylbut-2-enyl)benzene-1,4-diol</p>
						<p>BioCyc ID:Ubiquinols</p>
					</body>
				</notes>
			</speciesType>
			<speciesType metaid="metaid_t_0601" id="t_0601" name="quln">
				<notes>
					<body xmlns="http://www.w3.org/1999/xhtml">
						<p>Abbreviation:quln</p>
						<p>Official name:Quinolinate</p>
						<p>Formula:C7H3NO4</p>
						<p>Charge:-2</p>
						<p>IUPAC name:pyridine-2,3-dicarboxylate</p>
						<p>BioCyc ID:QUINOLINATE</p>
						<p>KEGG ID:C03722</p>
					</body>
				</notes>
			</speciesType>
			<speciesType metaid="metaid_t_0602" id="t_0602" name="r1p">
				<notes>
					<body xmlns="http://www.w3.org/1999/xhtml">
						<p>Abbreviation:r1p</p>
						<p>Official name:alpha-D-Ribose 1-phosphate</p>
						<p>Formula:C5H9O8P</p>
						<p>Charge:-2</p>
						<p>IUPAC name:[(2R,3R,4R,5R)-3,4-dihydroxy-5-(hydroxymethyl)oxolan-2-yl]oxyphosphonic acid</p>
						<p>CAS number:14075-00-4</p>
						<p>BioCyc ID:RIBOSE-1P</p>
						<p>KEGG ID:C00442</p>
					</body>
				</notes>
			</speciesType>
			<speciesType metaid="metaid_t_0603" id="t_0603" name="r5p">
				<notes>
					<body xmlns="http://www.w3.org/1999/xhtml">
						<p>Abbreviation:r5p</p>
						<p>Official name:alpha-D-Ribose 5-phosphate</p>
						<p>Formula:C5H9O8P</p>
						<p>Charge:-2</p>
						<p>IUPAC name:[(2R,3R,4R,5S)-3,4,5-trihydroxyoxolan-2-yl]methoxyphosphonic acid</p>
						<p>BioCyc ID:RIBOSE-5P</p>
						<p>KEGG ID:C00117</p>
					</body>
				</notes>
			</speciesType>
			<speciesType metaid="metaid_t_0604" id="t_0604" name="ragund">
				<notes>
					<body xmlns="http://www.w3.org/1999/xhtml">
						<p>Abbreviation:ragund</p>
						<p>Official name:rhamanosyl-N-acetylglucosamyl-undecaprenyl diphosphate</p>
						<p>Formula:C69H113N1O16P2</p>
						<p>Charge:-2</p>
					</body>
				</notes>
			</speciesType>
			<speciesType metaid="metaid_t_0605" id="t_0605" name="rbl-D">
				<notes>
					<body xmlns="http://www.w3.org/1999/xhtml">
						<p>Abbreviation:rbl-D</p>
						<p>Official name:D-Ribulose</p>
						<p>Formula:C5H10O5</p>
						<p>Charge:0</p>
						<p>IUPAC name:2-(hydroxymethyl)oxolane-2,3,4-triol</p>
					</body>
				</notes>
			</speciesType>
			<speciesType metaid="metaid_t_0606" id="t_0606" name="rbl-L">
				<notes>
					<body xmlns="http://www.w3.org/1999/xhtml">
						<p>Abbreviation:rbl-L</p>
						<p>Official name:L-Ribulose</p>
						<p>Formula:C5H10O5</p>
						<p>Charge:0</p>
						<p>IUPAC name:(3S,4S)-1,3,4,5-tetrahydroxypentan-2-one</p>
					</body>
				</notes>
			</speciesType>
			<speciesType metaid="metaid_t_0607" id="t_0607" name="rdmbzi">
				<notes>
					<body xmlns="http://www.w3.org/1999/xhtml">
						<p>Abbreviation:rdmbzi</p>
						<p>Official name:N1-(alpha-D-ribosyl)-5,6-dimethylbenzimidazole</p>
						<p>Formula:C14H18N2O4</p>
						<p>Charge:0</p>
						<p>IUPAC name:(2S,3R,4R,5R)-2-(5,6-dimethylbenzoimidazol-1-yl)-5-(hydroxymethyl)oxolane-3,4-diol</p>
						<p>CAS number:132-13-8</p>
						<p>BioCyc ID:ALPHA-RIBAZOLE</p>
						<p>KEGG ID:C05775</p>
					</body>
				</notes>
			</speciesType>
			<speciesType metaid="metaid_t_0608" id="t_0608" name="rhcys">
				<notes>
					<body xmlns="http://www.w3.org/1999/xhtml">
						<p>Abbreviation:rhcys</p>
						<p>Official name:S-Ribosyl-L-homocysteine</p>
						<p>Formula:C9H17NO6S</p>
						<p>Charge:0</p>
						<p>IUPAC name:2-amino-4-[(3,4,5-trihydroxyoxolan-2-yl)methylsulfanyl]butanoic acid</p>
					</body>
				</notes>
			</speciesType>
			<speciesType metaid="metaid_t_0609" id="t_0609" name="rib-D">
				<notes>
					<body xmlns="http://www.w3.org/1999/xhtml">
						<p>Abbreviation:rib-D</p>
						<p>Official name:D-Ribose</p>
						<p>Formula:C5H10O5</p>
						<p>Charge:0</p>
						<p>IUPAC name:(3R,4R,5R)-5-(hydroxymethyl)oxolane-2,3,4-triol</p>
						<p>CAS number:6915-40-8</p>
						<p>BioCyc ID:RIBOSE</p>
					</body>
				</notes>
			</speciesType>
			<speciesType metaid="metaid_t_0610" id="t_0610" name="ribflv">
				<notes>
					<body xmlns="http://www.w3.org/1999/xhtml">
						<p>Abbreviation:ribflv</p>
						<p>Official name:Riboflavin</p>
						<p>Formula:C17H20N4O6</p>
						<p>Charge:0</p>
						<p>CAS number:83-88-5</p>
						<p>BioCyc ID:RIBOFLAVIN</p>
						<p>KEGG ID:C00255</p>
					</body>
				</notes>
			</speciesType>
			<speciesType metaid="metaid_t_0611" id="t_0611" name="rmyc">
				<notes>
					<body xmlns="http://www.w3.org/1999/xhtml">
						<p>Abbreviation:rmyc</p>
						<p>Official name:mycolate compounds (all)</p>
						<p>Formula:RMYC</p>
						<p>Charge:-1</p>
					</body>
				</notes>
			</speciesType>
			<speciesType metaid="metaid_t_0612" id="t_0612" name="rppdima">
				<notes>
					<body xmlns="http://www.w3.org/1999/xhtml">
						<p>Abbreviation:rppdima</p>
						<p>Official name:rhamnose phenol phthiocerol dimycocerosate (Mtb)</p>
						<p>Formula:C105H198O10</p>
						<p>Charge:0</p>
					</body>
				</notes>
			</speciesType>
			<speciesType metaid="metaid_t_0613" id="t_0613" name="rrppdima">
				<notes>
					<body xmlns="http://www.w3.org/1999/xhtml">
						<p>Abbreviation:rrppdima</p>
						<p>Official name:rhamnose rhamnose phenol phthiocerol dimycocerosate (Mtb)</p>
						<p>Formula:C111H208O14</p>
						<p>Charge:0</p>
					</body>
				</notes>
			</speciesType>
			<speciesType metaid="metaid_t_0614" id="t_0614" name="ru5p-D">
				<notes>
					<body xmlns="http://www.w3.org/1999/xhtml">
						<p>Abbreviation:ru5p-D</p>
						<p>Official name:D-Ribulose 5-phosphate</p>
						<p>Formula:C5H9O8P</p>
						<p>Charge:-2</p>
						<p>IUPAC name:[(2R,3R)-2,3,5-trihydroxy-4-oxo-pentoxy]phosphonic acid</p>
						<p>BioCyc ID:RIBULOSE-5P</p>
						<p>KEGG ID:C00199</p>
					</body>
				</notes>
			</speciesType>
			<speciesType metaid="metaid_t_0615" id="t_0615" name="ru5p-L">
				<notes>
					<body xmlns="http://www.w3.org/1999/xhtml">
						<p>Abbreviation:ru5p-L</p>
						<p>Official name:L-Ribulose 5-phosphate</p>
						<p>Formula:C5H9O8P</p>
						<p>Charge:-2</p>
						<p>IUPAC name:[(2S,3S)-2,3,5-trihydroxy-4-oxo-pentoxy]phosphonic acid</p>
						<p>CAS number:4151-19-3</p>
					</body>
				</notes>
			</speciesType>
			<speciesType metaid="metaid_t_0616" id="t_0616" name="s">
				<notes>
					<body xmlns="http://www.w3.org/1999/xhtml">
						<p>Abbreviation:s</p>
						<p>Official name:Sulfur</p>
						<p>Formula:S</p>
						<p>Charge:0</p>
						<p>IUPAC name:hydrogen sulfide</p>
						<p>CAS number:81032-32-8</p>
						<p>BioCyc ID:CPD-249</p>
					</body>
				</notes>
			</speciesType>
			<speciesType metaid="metaid_t_0617" id="t_0617" name="s7p">
				<notes>
					<body xmlns="http://www.w3.org/1999/xhtml">
						<p>Abbreviation:s7p</p>
						<p>Official name:Sedoheptulose 7-phosphate</p>
						<p>Formula:C7H13O10P</p>
						<p>Charge:-2</p>
						<p>IUPAC name:(2,3,4,5,7-pentahydroxy-6-oxo-heptoxy)phosphonic acid</p>
						<p>CAS number:2646-35-7</p>
						<p>BioCyc ID:D-SEDOHEPTULOSE-7-P</p>
						<p>KEGG ID:C00281</p>
					</body>
				</notes>
			</speciesType>
			<speciesType metaid="metaid_t_0618" id="t_0618" name="salc">
				<notes>
					<body xmlns="http://www.w3.org/1999/xhtml">
						<p>Abbreviation:salc</p>
						<p>Official name:Salicylate</p>
						<p>Formula:C7H5O3</p>
						<p>Charge:-1</p>
						<p>IUPAC name:2-hydroxybenzoate</p>
					</body>
				</notes>
			</speciesType>
			<speciesType metaid="metaid_t_0619" id="t_0619" name="sbzcoa">
				<notes>
					<body xmlns="http://www.w3.org/1999/xhtml">
						<p>Abbreviation:sbzcoa</p>
						<p>Official name:O-Succinylbenzoyl-CoA</p>
						<p>Formula:C32H39N7O20P3S</p>
						<p>Charge:-5</p>
						<p>IUPAC name:4-[2-[2-[3-[[4-[[[5-(6-aminopurin-9-yl)-4-hydroxy-3-phosphonooxy-oxolan-2-yl]methoxy-hydroxy-phosphoryl]oxy-hydroxy-phosphoryl]oxy-2-hydroxy-3,3-dimethyl-butanoyl]amino]propanoylamino]ethylsulfanylcarbonyl]phenyl]-4-oxo-butanoic acid</p>
						<p>CAS number:72471-59-1</p>
						<p>BioCyc ID:O-SUCCINYLBENZOYL-COA</p>
					</body>
				</notes>
			</speciesType>
			<speciesType metaid="metaid_t_0620" id="t_0620" name="scl">
				<notes>
					<body xmlns="http://www.w3.org/1999/xhtml">
						<p>Abbreviation:scl</p>
						<p>Official name:sirohydrochlorin</p>
						<p>Formula:C42H39N4O16</p>
						<p>Charge:-7</p>
						<p>BioCyc ID:SIROHYDROCHLORIN</p>
						<p>KEGG ID:C05778</p>
					</body>
				</notes>
			</speciesType>
			<speciesType metaid="metaid_t_0621" id="t_0621" name="scl2">
				<notes>
					<body xmlns="http://www.w3.org/1999/xhtml">
						<p>Abbreviation:scl2</p>
						<p>Official name:sirohydrochlorin 2</p>
						<p>Formula:C42H38N4O16</p>
						<p>Charge:-8</p>
					</body>
				</notes>
			</speciesType>
			<speciesType metaid="metaid_t_0622" id="t_0622" name="sdhlam">
				<notes>
					<body xmlns="http://www.w3.org/1999/xhtml">
						<p>Abbreviation:sdhlam</p>
						<p>Official name:S-Succinyldihydrolipoamide</p>
						<p>Formula:C12H20NO4S2</p>
						<p>Charge:-1</p>
						<p>IUPAC name:3-[(3R)-7-carbamoyl-1-sulfanyl-heptan-3-yl]sulfanylcarbonylpropanoic acid</p>
					</body>
				</notes>
			</speciesType>
			<speciesType metaid="metaid_t_0623" id="t_0623" name="selcys">
				<notes>
					<body xmlns="http://www.w3.org/1999/xhtml">
						<p>Abbreviation:selcys</p>
						<p>Official name:Selenocysteine</p>
						<p>Formula:C3H7NO2Se</p>
						<p>Charge:0</p>
						<p>CAS number:3614-08-2</p>
					</body>
				</notes>
			</speciesType>
			<speciesType metaid="metaid_t_0624" id="t_0624" name="seln">
				<notes>
					<body xmlns="http://www.w3.org/1999/xhtml">
						<p>Abbreviation:seln</p>
						<p>Official name:Selenide</p>
						<p>Formula:HSe</p>
						<p>Charge:-1</p>
						<p>IUPAC name:hydrogen selenide</p>
						<p>CAS number:7783-07-5</p>
					</body>
				</notes>
			</speciesType>
			<speciesType metaid="metaid_t_0625" id="t_0625" name="ser-D">
				<notes>
					<body xmlns="http://www.w3.org/1999/xhtml">
						<p>Abbreviation:ser-D</p>
						<p>Official name:D-Serine</p>
						<p>Formula:C3H7NO3</p>
						<p>Charge:0</p>
						<p>BioCyc ID:D-SERINE</p>
						<p>KEGG ID:C00740</p>
					</body>
				</notes>
			</speciesType>
			<speciesType metaid="metaid_t_0626" id="t_0626" name="ser-L">
				<notes>
					<body xmlns="http://www.w3.org/1999/xhtml">
						<p>Abbreviation:ser-L</p>
						<p>Official name:L-Serine</p>
						<p>Formula:C3H7NO3</p>
						<p>Charge:0</p>
						<p>IUPAC name:(2S)-2-amino-3-hydroxy-propanoic acid</p>
						<p>CAS number:6898-95-9</p>
						<p>BioCyc ID:SER</p>
						<p>KEGG ID:C00065</p>
					</body>
				</notes>
			</speciesType>
			<speciesType metaid="metaid_t_0627" id="t_0627" name="seramp">
				<notes>
					<body xmlns="http://www.w3.org/1999/xhtml">
						<p>Abbreviation:seramp</p>
						<p>Official name:L-seryl-AMP</p>
						<p>Formula:C13H19N6O9P</p>
						<p>Charge:0</p>
						<p>IUPAC name:[(2S)-2-amino-3-hydroxy-propanoyl]oxy-[[(2R,3R,4R)-5-(6-aminopurin-9-yl)-3,4-dihydroxy-oxolan-2-yl]methoxy]phosphinic acid</p>
						<p>CAS number:52435-67-3</p>
					</body>
				</notes>
			</speciesType>
			<speciesType metaid="metaid_t_0628" id="t_0628" name="sheme">
				<notes>
					<body xmlns="http://www.w3.org/1999/xhtml">
						<p>Abbreviation:sheme</p>
						<p>Official name:Siroheme</p>
						<p>Formula:C42H36FeN4O16</p>
						<p>Charge:-8</p>
						<p>CAS number:52553-42-1</p>
						<p>BioCyc ID:SIROHEME</p>
						<p>KEGG ID:C00748</p>
					</body>
				</notes>
			</speciesType>
			<speciesType metaid="metaid_t_0629" id="t_0629" name="skm">
				<notes>
					<body xmlns="http://www.w3.org/1999/xhtml">
						<p>Abbreviation:skm</p>
						<p>Official name:Shikimate</p>
						<p>Formula:C7H9O5</p>
						<p>Charge:-1</p>
						<p>IUPAC name:(3R,4S,5R)-3,4,5-trihydroxycyclohexene-1-carboxylic acid</p>
						<p>BioCyc ID:SHIKIMATE</p>
						<p>KEGG ID:C00493</p>
					</body>
				</notes>
			</speciesType>
			<speciesType metaid="metaid_t_0630" id="t_0630" name="skm5p">
				<notes>
					<body xmlns="http://www.w3.org/1999/xhtml">
						<p>Abbreviation:skm5p</p>
						<p>Official name:Shikimate 5-phosphate</p>
						<p>Formula:C7H8O8P</p>
						<p>Charge:-3</p>
						<p>IUPAC name:(3R,4S,5R)-4,5-dihydroxy-3-phosphonooxy-cyclohexene-1-carboxylic acid</p>
						<p>BioCyc ID:SHIKIMATE-5P</p>
						<p>KEGG ID:C03175</p>
					</body>
				</notes>
			</speciesType>
			<speciesType metaid="metaid_t_0631" id="t_0631" name="sl1">
				<notes>
					<body xmlns="http://www.w3.org/1999/xhtml">
						<p>Abbreviation:sl1</p>
						<p>Official name:sulfonated tetra-acyl trehalose</p>
						<p>Formula:C149H287O18S</p>
						<p>Charge:-1</p>
					</body>
				</notes>
			</speciesType>
			<speciesType metaid="metaid_t_0632" id="t_0632" name="sl26da">
				<notes>
					<body xmlns="http://www.w3.org/1999/xhtml">
						<p>Abbreviation:sl26da</p>
						<p>Official name:N-Succinyl-LL-2,6-diaminoheptanedioate</p>
						<p>Formula:C11H16N2O7</p>
						<p>Charge:-2</p>
						<p>IUPAC name:2-amino-6-(3-carboxypropanoylamino)heptanedioic acid</p>
						<p>CAS number:26605-36-7</p>
						<p>BioCyc ID:n-succinylll-2,6-diaminopimelate</p>
					</body>
				</notes>
			</speciesType>
			<speciesType metaid="metaid_t_0633" id="t_0633" name="sl2a6o">
				<notes>
					<body xmlns="http://www.w3.org/1999/xhtml">
						<p>Abbreviation:sl2a6o</p>
						<p>Official name:N-Succinyl-2-L-amino-6-oxoheptanedioate</p>
						<p>Formula:C11H12NO8</p>
						<p>Charge:-3</p>
						<p>IUPAC name:(2S)-2-(3-carboxypropanoylamino)-6-oxo-heptanedioic acid</p>
						<p>BioCyc ID:N-SUCCINYL-2-AMINO-6-KETOPIMELATE</p>
						<p>KEGG ID:C04462</p>
					</body>
				</notes>
			</speciesType>
			<speciesType metaid="metaid_t_0634" id="t_0634" name="so3">
				<notes>
					<body xmlns="http://www.w3.org/1999/xhtml">
						<p>Abbreviation:so3</p>
						<p>Official name:Sulfite</p>
						<p>Formula:O3S</p>
						<p>Charge:-2</p>
						<p>BioCyc ID:SO3</p>
						<p>KEGG ID:C00094</p>
					</body>
				</notes>
			</speciesType>
			<speciesType metaid="metaid_t_0635" id="t_0635" name="so4">
				<notes>
					<body xmlns="http://www.w3.org/1999/xhtml">
						<p>Abbreviation:so4</p>
						<p>Official name:Sulfate</p>
						<p>Formula:O4S</p>
						<p>Charge:-2</p>
						<p>BioCyc ID:SULFATE</p>
						<p>KEGG ID:C00059</p>
					</body>
				</notes>
			</speciesType>
			<speciesType metaid="metaid_t_0636" id="t_0636" name="spmd">
				<notes>
					<body xmlns="http://www.w3.org/1999/xhtml">
						<p>Abbreviation:spmd</p>
						<p>Official name:Spermidine</p>
						<p>Formula:C7H22N3</p>
						<p>Charge:3</p>
						<p>IUPAC name:N-(3-aminopropyl)butane-1,4-diamine</p>
						<p>CAS number:334-50-9</p>
						<p>BioCyc ID:SPERMIDINE</p>
						<p>KEGG ID:C00315</p>
					</body>
				</notes>
			</speciesType>
			<speciesType metaid="metaid_t_0637" id="t_0637" name="ssaltpp">
				<notes>
					<body xmlns="http://www.w3.org/1999/xhtml">
						<p>Abbreviation:ssaltpp</p>
						<p>Official name:Succinate semialdehyde-thiamin diphosphate anion</p>
						<p>Formula:C16H21N4O10P2S</p>
						<p>Charge:-3</p>
						<p>IUPAC name:4-[[2-[3-[(4-amino-2-methyl-pyrimidin-5-yl)methyl]-4-methyl-1-thia-3-azoniacyclopenta-2,4-dien-5-yl]ethoxy-hydroxy-phosphoryl]oxy-hydroxy-phosphoryl]oxy-4-hydroxy-butanoic acid</p>
						<p>BioCyc ID:SUCCINATE-SEMIALDEHYDE-THIAMINE-PPI</p>
					</body>
				</notes>
			</speciesType>
			<speciesType metaid="metaid_t_0638" id="t_0638" name="stcoa">
				<notes>
					<body xmlns="http://www.w3.org/1999/xhtml">
						<p>Abbreviation:stcoa</p>
						<p>Official name:Stearoyl-CoA (n-C18:0CoA)</p>
						<p>Formula:C39H66N7O17P3S</p>
						<p>Charge:-4</p>
						<p>IUPAC name:[(2R,3R,4R,5R)-5-(6-aminopurin-9-yl)-4-hydroxy-2-[[hydroxy-[hydroxy-[3-hydroxy-2,2-dimethyl-3-[2-(2-octadecanoylsulfanylethylcarbamoyl)ethylcarbamoyl]propoxy]phosphoryl]oxy-phosphoryl]oxymethyl]oxolan-3-yl]oxyphosphonic acid</p>
					</body>
				</notes>
			</speciesType>
			<speciesType metaid="metaid_t_0639" id="t_0639" name="sucarg">
				<notes>
					<body xmlns="http://www.w3.org/1999/xhtml">
						<p>Abbreviation:sucarg</p>
						<p>Official name:N2-Succinyl-L-arginine</p>
						<p>Formula:C10H17N4O5</p>
						<p>Charge:-1</p>
						<p>IUPAC name:2-(3-carboxypropanoylamino)-5-(diaminomethylideneamino)pentanoic acid</p>
					</body>
				</notes>
			</speciesType>
			<speciesType metaid="metaid_t_0640" id="t_0640" name="sucbz">
				<notes>
					<body xmlns="http://www.w3.org/1999/xhtml">
						<p>Abbreviation:sucbz</p>
						<p>Official name:o-Succinylbenzoate</p>
						<p>Formula:C11H8O5</p>
						<p>Charge:-2</p>
						<p>IUPAC name:2-(3-carboxypropanoyl)benzoic acid</p>
						<p>BioCyc ID:O-SUCCINYLBENZOATE</p>
						<p>KEGG ID:C02730</p>
					</body>
				</notes>
			</speciesType>
			<speciesType metaid="metaid_t_0641" id="t_0641" name="succ">
				<notes>
					<body xmlns="http://www.w3.org/1999/xhtml">
						<p>Abbreviation:succ</p>
						<p>Official name:Succinate</p>
						<p>Formula:C4H4O4</p>
						<p>Charge:-2</p>
						<p>IUPAC name:butanedioat</p>
						<p>BioCyc ID:SUC</p>
						<p>KEGG ID:C00042</p>
					</body>
				</notes>
			</speciesType>
			<speciesType metaid="metaid_t_0642" id="t_0642" name="succoa">
				<notes>
					<body xmlns="http://www.w3.org/1999/xhtml">
						<p>Abbreviation:succoa</p>
						<p>Official name:Succinyl-CoA</p>
						<p>Formula:C25H35N7O19P3S</p>
						<p>Charge:-5</p>
						<p>IUPAC name:3-[2-[3-[[(2R)-4-[[[(2R,3R,4R,5R)-5-(6-aminopurin-9-yl)-4-hydroxy-3-phosphonooxy-oxolan-2-yl]methoxy-hydroxy-phosphoryl]oxy-hydroxy-phosphoryl]oxy-2-hydroxy-3,3-dimethyl-butanoyl]amino]propanoylamino]ethylsulfanylcarbonyl]propanoate</p>
						<p>BioCyc ID:SUC-COA</p>
						<p>KEGG ID:C00091</p>
					</body>
				</notes>
			</speciesType>
			<speciesType metaid="metaid_t_0643" id="t_0643" name="sucglu">
				<notes>
					<body xmlns="http://www.w3.org/1999/xhtml">
						<p>Abbreviation:sucglu</p>
						<p>Official name:N2-Succinyl-L-glutamate</p>
						<p>Formula:C9H10NO7</p>
						<p>Charge:-3</p>
						<p>IUPAC name:2-(3-carboxypropanoylamino)pentanedioic acid</p>
						<p>BioCyc ID:N2-SUCCINYLGLUTAMATE</p>
						<p>KEGG ID:C05931</p>
					</body>
				</notes>
			</speciesType>
			<speciesType metaid="metaid_t_0644" id="t_0644" name="sucgsa">
				<notes>
					<body xmlns="http://www.w3.org/1999/xhtml">
						<p>Abbreviation:sucgsa</p>
						<p>Official name:N2-Succinyl-L-glutamate 5-semialdehyde</p>
						<p>Formula:C9H11NO6</p>
						<p>Charge:-2</p>
						<p>IUPAC name:2-(3-carboxypropanoylamino)-5-oxo-pentanoic acid</p>
						<p>BioCyc ID:CPD-822</p>
						<p>KEGG ID:C05932</p>
					</body>
				</notes>
			</speciesType>
			<speciesType metaid="metaid_t_0645" id="t_0645" name="suchms">
				<notes>
					<body xmlns="http://www.w3.org/1999/xhtml">
						<p>Abbreviation:suchms</p>
						<p>Official name:O-Succinyl-L-homoserine</p>
						<p>Formula:C8H12NO6</p>
						<p>Charge:-1</p>
						<p>IUPAC name:4-[(3S)-3-amino-3-carboxy-propoxy]-4-oxo-butanoic acid</p>
						<p>CAS number:1492-23-5</p>
						<p>BioCyc ID:O-SUCCINYL-L-HOMOSERINE</p>
						<p>KEGG ID:C01118</p>
					</body>
				</notes>
			</speciesType>
			<speciesType metaid="metaid_t_0646" id="t_0646" name="sucorn">
				<notes>
					<body xmlns="http://www.w3.org/1999/xhtml">
						<p>Abbreviation:sucorn</p>
						<p>Official name:N2-Succinyl-L-ornithine</p>
						<p>Formula:C9H15N2O5</p>
						<p>Charge:-1</p>
						<p>IUPAC name:5-amino-2-(3-carboxypropanoylamino)pentanoic acid</p>
						<p>BioCyc ID:N2-SUCCINYLORNITHINE</p>
						<p>KEGG ID:C03415</p>
					</body>
				</notes>
			</speciesType>
			<speciesType metaid="metaid_t_0647" id="t_0647" name="sucsal">
				<notes>
					<body xmlns="http://www.w3.org/1999/xhtml">
						<p>Abbreviation:sucsal</p>
						<p>Official name:Succinic semialdehyde</p>
						<p>Formula:C4H5O3</p>
						<p>Charge:-1</p>
						<p>IUPAC name:4-oxobutanoic acid</p>
						<p>CAS number:692-29-5</p>
						<p>BioCyc ID:SUCC-S-ALD</p>
						<p>KEGG ID:C00232</p>
					</body>
				</notes>
			</speciesType>
			<speciesType metaid="metaid_t_0648" id="t_0648" name="tamhexc">
				<notes>
					<body xmlns="http://www.w3.org/1999/xhtml">
						<p>Abbreviation:tamhexc</p>
						<p>Official name:tetra-methyl hexacosanoate</p>
						<p>Formula:C30H59O2</p>
						<p>Charge:-1</p>
					</body>
				</notes>
			</speciesType>
			<speciesType metaid="metaid_t_0649" id="t_0649" name="tamlgnc">
				<notes>
					<body xmlns="http://www.w3.org/1999/xhtml">
						<p>Abbreviation:tamlgnc</p>
						<p>Official name:tri-methyl lignoceric acid</p>
						<p>Formula:C28H55O2</p>
						<p>Charge:-1</p>
					</body>
				</notes>
			</speciesType>
			<speciesType metaid="metaid_t_0650" id="t_0650" name="tamocta">
				<notes>
					<body xmlns="http://www.w3.org/1999/xhtml">
						<p>Abbreviation:tamocta</p>
						<p>Official name:tetra-methyl octacosanoate</p>
						<p>Formula:C32H63O2</p>
						<p>Charge:-1</p>
					</body>
				</notes>
			</speciesType>
			<speciesType metaid="metaid_t_0651" id="t_0651" name="tarab-D">
				<notes>
					<body xmlns="http://www.w3.org/1999/xhtml">
						<p>Abbreviation:tarab-D</p>
						<p>Official name:tetra-arabinofuranoside</p>
						<p>Formula:C20H34O17</p>
						<p>Charge:0</p>
						<p>IUPAC name:(2R,3S,4R)-4-[(2R,3R,4S,5S)-3,4-dihydroxy-5-(hydroxymethyl)oxolan-2-yl]oxy-5-hydroxy-2,3-bis[[(2R,3R,4S,5R)-3,4,5-trihydroxyoxan-2-yl]oxy]pentanal</p>
						<p>CAS number:84685-94-9</p>
					</body>
				</notes>
			</speciesType>
			<speciesType metaid="metaid_t_0652" id="t_0652" name="tartr-L">
				<notes>
					<body xmlns="http://www.w3.org/1999/xhtml">
						<p>Abbreviation:tartr-L</p>
						<p>Official name:L-tartrate</p>
						<p>Formula:C4H4O6</p>
						<p>Charge:-2</p>
						<p>IUPAC name:2,3-dihydroxybutanedioic acid</p>
					</body>
				</notes>
			</speciesType>
			<speciesType metaid="metaid_t_0653" id="t_0653" name="tat">
				<notes>
					<body xmlns="http://www.w3.org/1999/xhtml">
						<p>Abbreviation:tat</p>
						<p>Official name:tetra-acyl trehalose</p>
						<p>Formula:C149H288O15</p>
						<p>Charge:0</p>
					</body>
				</notes>
			</speciesType>
			<speciesType metaid="metaid_t_0654" id="t_0654" name="tcynt">
				<notes>
					<body xmlns="http://www.w3.org/1999/xhtml">
						<p>Abbreviation:tcynt</p>
						<p>Official name:Thiocyanate</p>
						<p>Formula:CNS</p>
						<p>Charge:-1</p>
						<p>IUPAC name:thiocyanate</p>
						<p>CAS number:81210-01-7</p>
						<p>BioCyc ID:HSCN</p>
						<p>KEGG ID:C01755</p>
					</body>
				</notes>
			</speciesType>
			<speciesType metaid="metaid_t_0655" id="t_0655" name="tdcoa">
				<notes>
					<body xmlns="http://www.w3.org/1999/xhtml">
						<p>Abbreviation:tdcoa</p>
						<p>Official name:Tetradecanoyl-CoA (n-C14:0CoA)</p>
						<p>Formula:C35H58N7O17P3S</p>
						<p>Charge:-4</p>
						<p>IUPAC name:[5-(6-aminopurin-9-yl)-4-hydroxy-2-[[hydroxy-[hydroxy-[(3S)-3-hydroxy-2,2-dimethyl-3-[2-(2-tetradec-3-ynoylsulfanylethylcarbamoyl)ethylcarbamoyl]propoxy]phosphoryl]oxy-phosphoryl]oxymethyl]oxolan-3-yl]oxyphosphonic acid</p>
						<p>CAS number:3130-72-1</p>
					</body>
				</notes>
			</speciesType>
			<speciesType metaid="metaid_t_0656" id="t_0656" name="tdm1">
				<notes>
					<body xmlns="http://www.w3.org/1999/xhtml">
						<p>Abbreviation:tdm1</p>
						<p>Official name:trehalose dimycolate (alpha mycolate + methoxymycolate)</p>
						<p>Formula:C174H332O15</p>
						<p>Charge:0</p>
					</body>
				</notes>
			</speciesType>
			<speciesType metaid="metaid_t_0657" id="t_0657" name="tdm2">
				<notes>
					<body xmlns="http://www.w3.org/1999/xhtml">
						<p>Abbreviation:tdm2</p>
						<p>Official name:trehalose dimycolate (alpha mycolate + methoxymycolate)</p>
						<p>Formula:C174H334O16</p>
						<p>Charge:0</p>
					</body>
				</notes>
			</speciesType>
			<speciesType metaid="metaid_t_0658" id="t_0658" name="tdm3">
				<notes>
					<body xmlns="http://www.w3.org/1999/xhtml">
						<p>Abbreviation:tdm3</p>
						<p>Official name:trehalose dimycolate (alpha mycolate + ketomycolate)</p>
						<p>Formula:C176H338O16</p>
						<p>Charge:0</p>
					</body>
				</notes>
			</speciesType>
			<speciesType metaid="metaid_t_0659" id="t_0659" name="tdm4">
				<notes>
					<body xmlns="http://www.w3.org/1999/xhtml">
						<p>Abbreviation:tdm4</p>
						<p>Official name:trehalose dimycolate (alpha mycolate + methoxymycolate)</p>
						<p>Formula:C176H336O15</p>
						<p>Charge:0</p>
					</body>
				</notes>
			</speciesType>
			<speciesType metaid="metaid_t_0660" id="t_0660" name="thdp">
				<notes>
					<body xmlns="http://www.w3.org/1999/xhtml">
						<p>Abbreviation:thdp</p>
						<p>Official name:2,3,4,5-Tetrahydrodipicolinate</p>
						<p>Formula:C7H7NO4</p>
						<p>Charge:-2</p>
						<p>IUPAC name:2,3,4,5-tetrahydropyridine-2,6-dicarboxylic acid</p>
						<p>BioCyc ID:DELTA{1}-PIPERIDEINE-2-6-DICARBOXYLATE</p>
					</body>
				</notes>
			</speciesType>
			<speciesType metaid="metaid_t_0661" id="t_0661" name="thf">
				<notes>
					<body xmlns="http://www.w3.org/1999/xhtml">
						<p>Abbreviation:thf</p>
						<p>Official name:5,6,7,8-Tetrahydrofolate</p>
						<p>Formula:C19H21N7O6</p>
						<p>Charge:-2</p>
						<p>IUPAC name:2-[[4-[(2-amino-4-oxo-5,6,7,8-tetrahydro-1H-pteridin-6-yl)methylamino]benzoyl]amino]pentanedioic acid</p>
						<p>CAS number:29347-89-5</p>
						<p>BioCyc ID:THF</p>
						<p>KEGG ID:C00101</p>
					</body>
				</notes>
			</speciesType>
			<speciesType metaid="metaid_t_0662" id="t_0662" name="thfglu">
				<notes>
					<body xmlns="http://www.w3.org/1999/xhtml">
						<p>Abbreviation:thfglu</p>
						<p>Official name:Tetrahydrofolyl-[Glu](2)</p>
						<p>Formula:C24H27N8O9</p>
						<p>Charge:-3</p>
						<p>IUPAC name:2-[[4-[[4-[(2-amino-4-oxo-5,6,7,8-tetrahydro-1H-pteridin-6-yl)methylamino]benzoyl]amino]-4-carboxy-butanoyl]amino]pentanedioic acid</p>
					</body>
				</notes>
			</speciesType>
			<speciesType metaid="metaid_t_0663" id="t_0663" name="thm">
				<notes>
					<body xmlns="http://www.w3.org/1999/xhtml">
						<p>Abbreviation:thm</p>
						<p>Official name:Thiamin</p>
						<p>Formula:C12H17N4OS</p>
						<p>Charge:1</p>
						<p>IUPAC name:2-[3-[(4-amino-2-methyl-pyrimidin-5-yl)methyl]-4-methyl-1-thia-3-azoniacyclopenta-2,4-dien-5-yl]ethanol</p>
						<p>BioCyc ID:THIAMINE</p>
						<p>KEGG ID:C00378</p>
					</body>
				</notes>
			</speciesType>
			<speciesType metaid="metaid_t_0664" id="t_0664" name="thmmp">
				<notes>
					<body xmlns="http://www.w3.org/1999/xhtml">
						<p>Abbreviation:thmmp</p>
						<p>Official name:Thiamin monophosphate</p>
						<p>Formula:C12H16N4O4PS</p>
						<p>Charge:-1</p>
						<p>IUPAC name:2-[3-[(4-amino-2-methyl-pyrimidin-5-yl)methyl]-4-methyl-1-thia-3-azoniacyclopenta-2,4-dien-5-yl]ethoxyphosphonic acid</p>
						<p>CAS number:532-40-1</p>
						<p>BioCyc ID:THIAMINE-P</p>
						<p>KEGG ID:C01081</p>
					</body>
				</notes>
			</speciesType>
			<speciesType metaid="metaid_t_0665" id="t_0665" name="thmpp">
				<notes>
					<body xmlns="http://www.w3.org/1999/xhtml">
						<p>Abbreviation:thmpp</p>
						<p>Official name:Thiamine diphosphate</p>
						<p>Formula:C12H16N4O7P2S</p>
						<p>Charge:-2</p>
						<p>IUPAC name:[2-[3-[(4-amino-2-methyl-pyrimidin-5-yl)methyl]-4-methyl-1-thia-3-azoniacyclopenta-2,4-dien-5-yl]ethoxy-hydroxy-phosphoryl]oxyphosphonic acid</p>
						<p>CAS number:154-87-0</p>
						<p>BioCyc ID:THIAMINE-PYROPHOSPHATE</p>
						<p>KEGG ID:C00068</p>
					</body>
				</notes>
			</speciesType>
			<speciesType metaid="metaid_t_0666" id="t_0666" name="thr-L">
				<notes>
					<body xmlns="http://www.w3.org/1999/xhtml">
						<p>Abbreviation:thr-L</p>
						<p>Official name:L-Threonine</p>
						<p>Formula:C4H9NO3</p>
						<p>Charge:0</p>
						<p>IUPAC name:(2S)-2-azaniumyl-3-methoxy-propanoate</p>
						<p>CAS number:32620-11-4</p>
						<p>BioCyc ID:THR</p>
						<p>KEGG ID:C00188</p>
					</body>
				</notes>
			</speciesType>
			<speciesType metaid="metaid_t_0667" id="t_0667" name="thym">
				<notes>
					<body xmlns="http://www.w3.org/1999/xhtml">
						<p>Abbreviation:thym</p>
						<p>Official name:Thymine</p>
						<p>Formula:C5H6N2O2</p>
						<p>Charge:0</p>
						<p>IUPAC name:5-methyl-1H-pyrimidine-2,4-dione</p>
						<p>CAS number:65-71-4</p>
						<p>BioCyc ID:THYMINE</p>
						<p>KEGG ID:C00178</p>
					</body>
				</notes>
			</speciesType>
			<speciesType metaid="metaid_t_0668" id="t_0668" name="thymd">
				<notes>
					<body xmlns="http://www.w3.org/1999/xhtml">
						<p>Abbreviation:thymd</p>
						<p>Official name:Thymidine</p>
						<p>Formula:C10H14N2O5</p>
						<p>Charge:0</p>
						<p>IUPAC name:1-[(2R,4S,5R)-4-hydroxy-5-(hydroxymethyl)oxolan-2-yl]-5-methyl-pyrimidine-2,4-dione</p>
						<p>CAS number:28854-96-8</p>
						<p>BioCyc ID:THYMIDINE</p>
						<p>KEGG ID:C00214</p>
					</body>
				</notes>
			</speciesType>
			<speciesType metaid="metaid_t_0669" id="t_0669" name="tmbhn">
				<notes>
					<body xmlns="http://www.w3.org/1999/xhtml">
						<p>Abbreviation:tmbhn</p>
						<p>Official name:tri-methyl behenic acid</p>
						<p>Formula:C25H49O2</p>
						<p>Charge:-1</p>
					</body>
				</notes>
			</speciesType>
			<speciesType metaid="metaid_t_0670" id="t_0670" name="tmha1">
				<notes>
					<body xmlns="http://www.w3.org/1999/xhtml">
						<p>Abbreviation:tmha1</p>
						<p>Official name:tetramycolyl hexaarabinoside (tdm1 + tdm2 +tre) (Mtb)</p>
						<p>Formula:C360H684O40</p>
						<p>Charge:0</p>
					</body>
				</notes>
			</speciesType>
			<speciesType metaid="metaid_t_0671" id="t_0671" name="tmha2">
				<notes>
					<body xmlns="http://www.w3.org/1999/xhtml">
						<p>Abbreviation:tmha2</p>
						<p>Official name:tetramycolyl hexaarabinoside (tdm1 + tdm3 + tre) (Mtb)</p>
						<p>Formula:C362H688O40</p>
						<p>Charge:0</p>
					</body>
				</notes>
			</speciesType>
			<speciesType metaid="metaid_t_0672" id="t_0672" name="tmha3">
				<notes>
					<body xmlns="http://www.w3.org/1999/xhtml">
						<p>Abbreviation:tmha3</p>
						<p>Official name:tetramycolyl hexaarabinoside (tdm1 + tdm4 + tre) (Mtb)</p>
						<p>Formula:C362H686O39</p>
						<p>Charge:0</p>
					</body>
				</notes>
			</speciesType>
			<speciesType metaid="metaid_t_0673" id="t_0673" name="tmha4">
				<notes>
					<body xmlns="http://www.w3.org/1999/xhtml">
						<p>Abbreviation:tmha4</p>
						<p>Official name:tetramycolyl hexaarabinoside (tdm2 + tdm3 + tre) (Mtb)</p>
						<p>Formula:C362H690O41</p>
						<p>Charge:0</p>
					</body>
				</notes>
			</speciesType>
			<speciesType metaid="metaid_t_0674" id="t_0674" name="tmha5">
				<notes>
					<body xmlns="http://www.w3.org/1999/xhtml">
						<p>Abbreviation:tmha5</p>
						<p>Official name:tetramycolyl hexaarabinoside (tdm2 + tdm4 + tre) (Mtb)</p>
						<p>Formula:C362H688O40</p>
						<p>Charge:0</p>
					</body>
				</notes>
			</speciesType>
			<speciesType metaid="metaid_t_0675" id="t_0675" name="tmha6">
				<notes>
					<body xmlns="http://www.w3.org/1999/xhtml">
						<p>Abbreviation:tmha6</p>
						<p>Official name:tetramycolyl hexaarabinoside (tdm3 + tdm4 + tre) (Mtb)</p>
						<p>Formula:C364H692O40</p>
						<p>Charge:0</p>
					</body>
				</notes>
			</speciesType>
			<speciesType metaid="metaid_t_0676" id="t_0676" name="tmhexc">
				<notes>
					<body xmlns="http://www.w3.org/1999/xhtml">
						<p>Abbreviation:tmhexc</p>
						<p>Official name:tri-methyl hexacosanoate</p>
						<p>Formula:C29H57O2</p>
						<p>Charge:-1</p>
					</body>
				</notes>
			</speciesType>
			<speciesType metaid="metaid_t_0677" id="t_0677" name="tmlgnc">
				<notes>
					<body xmlns="http://www.w3.org/1999/xhtml">
						<p>Abbreviation:tmlgnc</p>
						<p>Official name:tri-methyl lignoceric acid</p>
						<p>Formula:C27H53O2</p>
						<p>Charge:-1</p>
					</body>
				</notes>
			</speciesType>
			<speciesType metaid="metaid_t_0678" id="t_0678" name="trdox">
				<notes>
					<body xmlns="http://www.w3.org/1999/xhtml">
						<p>Abbreviation:trdox</p>
						<p>Official name:Oxidized thioredoxin</p>
						<p>Formula:X</p>
						<p>Charge:0</p>
					</body>
				</notes>
			</speciesType>
			<speciesType metaid="metaid_t_0679" id="t_0679" name="trdrd">
				<notes>
					<body xmlns="http://www.w3.org/1999/xhtml">
						<p>Abbreviation:trdrd</p>
						<p>Official name:Reduced thioredoxin</p>
						<p>Formula:XH2</p>
						<p>Charge:0</p>
						<p>CAS number:52500-60-4</p>
					</body>
				</notes>
			</speciesType>
			<speciesType metaid="metaid_t_0680" id="t_0680" name="tre">
				<notes>
					<body xmlns="http://www.w3.org/1999/xhtml">
						<p>Abbreviation:tre</p>
						<p>Official name:Trehalose</p>
						<p>Formula:C12H22O11</p>
						<p>Charge:0</p>
						<p>IUPAC name:2-(hydroxymethyl)-6-[3,4,5-trihydroxy-6-(hydroxymethyl)oxan-2-yl]oxy-oxane-3,4,5-triol</p>
						<p>CAS number:99-20-7</p>
						<p>BioCyc ID:TREHALOSE</p>
						<p>KEGG ID:C01083</p>
					</body>
				</notes>
			</speciesType>
			<speciesType metaid="metaid_t_0681" id="t_0681" name="tre6p">
				<notes>
					<body xmlns="http://www.w3.org/1999/xhtml">
						<p>Abbreviation:tre6p</p>
						<p>Official name:alpha,alpha'-Trehalose 6-phosphate</p>
						<p>Formula:C12H21O14P</p>
						<p>Charge:-2</p>
						<p>IUPAC name:[(2R,3R,4S,5R,6R)-3,4,5-trihydroxy-6-[(2R,3R,4S,5R,6R)-3,4,5-trihydroxy-6-(hydroxymethyl)oxan-2-yl]oxy-oxan-2-yl]methoxyphosphonic acid</p>
						<p>BioCyc ID:TREHALOSE-6P</p>
						<p>KEGG ID:C00689</p>
					</body>
				</notes>
			</speciesType>
			<speciesType metaid="metaid_t_0682" id="t_0682" name="tres">
				<notes>
					<body xmlns="http://www.w3.org/1999/xhtml">
						<p>Abbreviation:tres</p>
						<p>Official name:trehalose 2 sulfate</p>
						<p>Formula:C12H21O14S</p>
						<p>Charge:-1</p>
					</body>
				</notes>
			</speciesType>
			<speciesType metaid="metaid_t_0683" id="t_0683" name="triat">
				<notes>
					<body xmlns="http://www.w3.org/1999/xhtml">
						<p>Abbreviation:triat</p>
						<p>Official name:tri-acyl trehalose</p>
						<p>Formula:C75H142O14</p>
						<p>Charge:0</p>
					</body>
				</notes>
			</speciesType>
			<speciesType metaid="metaid_t_0684" id="t_0684" name="trnaala">
				<notes>
					<body xmlns="http://www.w3.org/1999/xhtml">
						<p>Abbreviation:trnaala</p>
						<p>Official name:tRNA(Ala)</p>
						<p>Formula:R</p>
						<p>Charge:0</p>
						<p>BioCyc ID:ALA-tRNAs</p>
					</body>
				</notes>
			</speciesType>
			<speciesType metaid="metaid_t_0685" id="t_0685" name="trnaglu">
				<notes>
					<body xmlns="http://www.w3.org/1999/xhtml">
						<p>Abbreviation:trnaglu</p>
						<p>Official name:tRNA (Glu)</p>
						<p>Formula:R</p>
						<p>Charge:0</p>
						<p>BioCyc ID:GLT-tRNAs</p>
					</body>
				</notes>
			</speciesType>
			<speciesType metaid="metaid_t_0686" id="t_0686" name="trp-L">
				<notes>
					<body xmlns="http://www.w3.org/1999/xhtml">
						<p>Abbreviation:trp-L</p>
						<p>Official name:L-Tryptophan</p>
						<p>Formula:C11H12N2O2</p>
						<p>Charge:0</p>
						<p>IUPAC name:(2S)-2-amino-3-(1H-indol-3-yl)propanoic acid</p>
						<p>CAS number:80206-30-0</p>
						<p>BioCyc ID:TRP</p>
						<p>KEGG ID:C00078</p>
					</body>
				</notes>
			</speciesType>
			<speciesType metaid="metaid_t_0687" id="t_0687" name="tsul">
				<notes>
					<body xmlns="http://www.w3.org/1999/xhtml">
						<p>Abbreviation:tsul</p>
						<p>Official name:Thiosulfate</p>
						<p>Formula:O3S2</p>
						<p>Charge:-2</p>
						<p>CAS number:14383-50-7</p>
						<p>BioCyc ID:S2O3</p>
						<p>KEGG ID:C00320</p>
					</body>
				</notes>
			</speciesType>
			<speciesType metaid="metaid_t_0688" id="t_0688" name="ttc">
				<notes>
					<body xmlns="http://www.w3.org/1999/xhtml">
						<p>Abbreviation:ttc</p>
						<p>Official name:tetracosanoate (n-C24:0)</p>
						<p>Formula:C24H47O2</p>
						<p>Charge:-1</p>
						<p>IUPAC name: </p>
						<p>CAS number:408-40-2</p>
					</body>
				</notes>
			</speciesType>
			<speciesType metaid="metaid_t_0689" id="t_0689" name="ttdca">
				<notes>
					<body xmlns="http://www.w3.org/1999/xhtml">
						<p>Abbreviation:ttdca</p>
						<p>Official name:tetradecanoate (n-C14:0)</p>
						<p>Formula:C14H27O2</p>
						<p>Charge:-1</p>
					</body>
				</notes>
			</speciesType>
			<speciesType metaid="metaid_t_0690" id="t_0690" name="tyr-L">
				<notes>
					<body xmlns="http://www.w3.org/1999/xhtml">
						<p>Abbreviation:tyr-L</p>
						<p>Official name:L-Tyrosine</p>
						<p>Formula:C9H11NO3</p>
						<p>Charge:0</p>
						<p>IUPAC name:2,6-dimethoxybenzamide</p>
						<p>CAS number:21864-67-5</p>
						<p>BioCyc ID:TYR</p>
						<p>KEGG ID:C00082</p>
					</body>
				</notes>
			</speciesType>
			<speciesType metaid="metaid_t_0691" id="t_0691" name="uAgl">
				<notes>
					<body xmlns="http://www.w3.org/1999/xhtml">
						<p>Abbreviation:uAgl</p>
						<p>Official name:UDP-N-acetylmuramoyl-L-alanyl-D-glutamyl-L-lysine</p>
						<p>Formula:C34H52N7O24P2</p>
						<p>Charge:-3</p>
						<p>IUPAC name:(2S)-2-[[(2R)-2-[[(2S)-2-[2-[(2R,3R,4R,5S,6R)-3-acetamido-2-[[[(2R,3R,4R,5R)-5-(2,4-dioxopyrimidin-1-yl)-3,4-dihydroxy-oxolan-2-yl]methoxy-hydroxy-phosphoryl]oxy-hydroxy-phosphoryl]oxy-5-hydroxy-6-(hydroxymethyl)oxan-4-yl]oxypropanoylamino]propanoyl]amino]-4-carboxy-butanoyl]amino]-6-amino-hexanoic acid</p>
					</body>
				</notes>
			</speciesType>
			<speciesType metaid="metaid_t_0692" id="t_0692" name="uAgla">
				<notes>
					<body xmlns="http://www.w3.org/1999/xhtml">
						<p>Abbreviation:uAgla</p>
						<p>Official name:UDP-N-acetylmuramoyl-L-alanyl-D-glutamyl-L-lysyl-D-alanyl-D-alanine</p>
						<p>Formula:C40H62N9O26P2</p>
						<p>Charge:-3</p>
						<p>IUPAC name:4-[2-[2-[3-acetamido-2-[[[5-(2,4-dioxopyrimidin-1-yl)-3,4-dihydroxy-oxolan-2-yl]methoxy-hydroxy-phosphoryl]oxy-hydroxy-phosphoryl]oxy-5-hydroxy-6-(hydroxymethyl)oxan-4-yl]oxypropanoylamino]propanoylamino]-4-[[5-amino-1-[1-(1-carboxyethylcarbamoyl)ethylcarbamoyl]pentyl]carbamoyl]butanoic acid</p>
					</body>
				</notes>
			</speciesType>
			<speciesType metaid="metaid_t_0693" id="t_0693" name="uGgl">
				<notes>
					<body xmlns="http://www.w3.org/1999/xhtml">
						<p>Abbreviation:uGgl</p>
						<p>Official name:UDP-N-acetylmuramoyl-L-alanyl-gamma-D-glutamyl-L-lysine</p>
						<p>Formula:C34H52N7O24P2</p>
						<p>Charge:-3</p>
						<p>IUPAC name:(2S)-2-[[4-[[(2S)-2-[2-[(3R,4R,5S,6R)-3-acetamido-2-[[[(2R,3R,4R,5R)-5-(2,4-dioxopyrimidin-1-yl)-3,4-dihydroxy-oxolan-2-yl]methoxy-hydroxy-phosphoryl]oxy-hydroxy-phosphoryl]oxy-5-hydroxy-6-(hydroxymethyl)oxan-4-yl]oxypropanoylamino]propanoyl]amino]-4-carboxy-butanoyl]amino]-6-amino-hexanoic acid</p>
					</body>
				</notes>
			</speciesType>
			<speciesType metaid="metaid_t_0694" id="t_0694" name="uGgla">
				<notes>
					<body xmlns="http://www.w3.org/1999/xhtml">
						<p>Abbreviation:uGgla</p>
						<p>Official name:UDP-N-acetylmuramoyl-L-alanyl-gamma-D-glutamyl-L-lysyl-D-alanyl-D-alanine</p>
						<p>Formula:C40H62N9O26P2</p>
						<p>Charge:-3</p>
						<p>IUPAC name:(2R)-2-[[(2S)-2-[2-[(2R,3R,4R,5S,6R)-3-acetamido-2-[[[(2R,3R,4R,5R)-5-(2,4-dioxopyrimidin-1-yl)-3,4-dihydroxy-oxolan-2-yl]methoxy-hydroxy-phosphoryl]oxy-hydroxy-phosphoryl]oxy-5-hydroxy-6-(hydroxymethyl)oxan-4-yl]oxypropanoylamino]propanoyl]amino]-4-[[(1S)-5-amino-1-[[(1R)-1-[[(1R)-1-carboxyethyl]carbamoyl]ethyl]carbamoyl]pentyl]carbamoyl]butanoic acid</p>
					</body>
				</notes>
			</speciesType>
			<speciesType metaid="metaid_t_0695" id="t_0695" name="uaAgla">
				<notes>
					<body xmlns="http://www.w3.org/1999/xhtml">
						<p>Abbreviation:uaAgla</p>
						<p>Official name:Undecaprenyl-diphospho-N-acetylmuramoyl-L-alanyl-D-glutamyl-L-lysyl-D-alanyl-D-alanine</p>
						<p>Formula:C86H140N7O21P2</p>
						<p>Charge:-3</p>
						<p>IUPAC name:(4R)-4-[[(2S)-2-[2-[(3R,4R,5S,6R)-3-acetamido-5-hydroxy-2-[hydroxy-(hydroxy-(3,7,11,15,19,23,27,31,35,39,43-undecamethyltetratetraconta-2,6,10,14,18,22,26,30,34,38,42-undecaenoxy)phosphoryl)oxy-phosphoryl]oxy-6-(hydroxymethyl)oxan-4-yl]oxypropanoylamino]propanoyl]amino]-4-[[(1S)-5-amino-1[[(1R)-1[[(1R)-1carboxyethyl]carbamoyl]ethyl]carbamoyl]pentyl]carbamoyl]butanoic acid</p>
					</body>
				</notes>
			</speciesType>
			<speciesType metaid="metaid_t_0696" id="t_0696" name="uaGgla">
				<notes>
					<body xmlns="http://www.w3.org/1999/xhtml">
						<p>Abbreviation:uaGgla</p>
						<p>Official name:Undecaprenyl-diphospho-N-acetylmuramoyl-L-alanyl-gamma-D-glutamyl-L-lysyl-D-alanyl-D-alanine</p>
						<p>Formula:C86H140N7O21P2</p>
						<p>Charge:-3</p>
						<p>IUPAC name:(2R)-2-[[(2S)-2-[2-[(3R,4R,5S,6R)-3-acetamido-5-hydroxy-2-[hydroxy-(hydroxy-(3,7,11,15,19,23,27,31,35,39,43-undecamethyltetratetraconta-2,6,10,14,18,22,26,30,34,38,42-undecaenoxy)phosphoryl)oxy-phosphoryl]oxy-6-(hydroxymethyl)oxan-4-yl]oxypropanoylamino]propanoyl]amino]-4-[[(1S)-5-amino-1-[[(1R)-1-[[(1R)-1-carboxyethyl]carbamoyl]ethyl]carbamoyl]pentyl]carbamoyl]butanoic acid</p>
					</body>
				</notes>
			</speciesType>
			<speciesType metaid="metaid_t_0697" id="t_0697" name="uaaAgla">
				<notes>
					<body xmlns="http://www.w3.org/1999/xhtml">
						<p>Abbreviation:uaaAgla</p>
						<p>Official name:Undecaprenyl-diphospho-N-acetylmuramoyl-(N-acetylglucosamine)-L-alanyl-D-glutamyl-L-lysyl-D-alanyl-D-alanine</p>
						<p>Formula:C94H153N8O26P2</p>
						<p>Charge:-3</p>
						<p>IUPAC name:(4R)-4-[[(2S)-2-[2-[(3R,4R,5S,6R)-3-acetamido-5-[(2S,3R,4R,5S,6R)-3-acetamido-4,5-dihydroxy-6-(hydroxymethyl)oxan-2-yl]oxy-2-[hydroxy-(hydroxy-(3,7,11,15,19,23,27,31,35,39,43-undecamethyltetratetraconta-2,6,10,14,18,22,26,30,34,38,42-undecaenoxy)phosphoryl)oxy-phosphoryl]oxy-6-(hydroxymethyl)oxan-4-yl]oxypropanoylamino]propanoyl]amino]-4-[[(1S)-5-amino-1-[[(1R)-1-[[(1R)-1-carboxyethyl]carbamoyl]ethyl]carbamoyl]pentyl]carbamoyl]butanoic acid</p>
					</body>
				</notes>
			</speciesType>
			<speciesType metaid="metaid_t_0698" id="t_0698" name="uaaAgtla">
				<notes>
					<body xmlns="http://www.w3.org/1999/xhtml">
						<p>Abbreviation:uaaAgtla</p>
						<p>Official name:Undecaprenyl-diphospho-N-acetylmuramoyl-(N-acetylglucosamine)-L-alanyl-D-glutaminyl-L-lysyl-D-alanyl-D-alanine</p>
						<p>Formula:C94H155N9O25P2</p>
						<p>Charge:-2</p>
						<p>IUPAC name:(2R)-2-[[(2R)-2-[[(2S)-2-[[(2R)-2-[[(2S)-2-[2-[(3R,4R,5S,6R)-3-acetamido-5-[(2S,3R,4R,5S,6R)-3-acetamido-4,5-dihydroxy-6-(hydroxymethyl)oxan-2-yl]oxy-2-[hydroxy-(hydroxy-(3,7,11,15,19,23,27,31,35,39,43-undecamethyltetratetraconta-2,6,10,14,18,22,26,30,34,38,42-undecaenoxy)phosphoryl)oxy-phosphoryl]oxy-6-(hydroxymethyl)oxan-4-yl]oxypropanoylamino]propanoyl]amino]-4-carbamoyl-butanoyl]amino]-6-amino-hexanoyl]amino]propanoyl]amino]propanoic acid</p>
					</body>
				</notes>
			</speciesType>
			<speciesType metaid="metaid_t_0699" id="t_0699" name="uaaGgla">
				<notes>
					<body xmlns="http://www.w3.org/1999/xhtml">
						<p>Abbreviation:uaaGgla</p>
						<p>Official name:Undecaprenyl-diphospho-N-acetylmuramoyl-(N-acetylglucosamine)-L-alanyl-gamma-D-glutamyl-L-lysyl-D-alanyl-D-alanine</p>
						<p>Formula:C94H153N8O26P2</p>
						<p>Charge:-3</p>
						<p>IUPAC name:2-[[(2S)-2-[2-[(3R,4R,5S,6R)-3-acetamido-5-[(2S,3R,4R,5S,6R)-3-acetamido-4,5-dihydroxy-6-(hydroxymethyl)oxan-2-yl]oxy-2-[hydroxy-(hydroxy-(3,7,11,15,19,23,27,31,35,39,43-undecamethyltetratetraconta-2,6,10,14,18,22,26,30,34,38,42-undecaenoxy)phosphoryl)oxy-phosphoryl]oxy-6-(hydroxymethyl)oxan-4-yl]oxypropanoylamino]propanoyl]amino]-4-[[(1S)-5-amino-1-[[(1R)-1-[[(1R)-1-carboxyethyl]carbamoyl]ethyl]carbamoyl]pentyl]carbamoyl]butanoic acid</p>
					</body>
				</notes>
			</speciesType>
			<speciesType metaid="metaid_t_0700" id="t_0700" name="uaaGgtla">
				<notes>
					<body xmlns="http://www.w3.org/1999/xhtml">
						<p>Abbreviation:uaaGgtla</p>
						<p>Official name:Undecaprenyl-diphospho-N-acetylmuramoyl-(N-acetylglucosamine)-L-alanyl-D-isoglutaminyl-L-lysyl-D-alanyl-D-alanine</p>
						<p>Formula:C94H155N9O25P2</p>
						<p>Charge:-2</p>
						<p>IUPAC name:(2R)-2-[[(2R)-2-[[(2S)-2-[[4-[[(2S)-2-[2-[(3R,4R,5S,6R)-3-acetamido-5-[(2S,3R,4R,5S,6R)-3-acetamido-4,5-dihydroxy-6-(hydroxymethyl)oxan-2-yl]oxy-2-[hydroxy-(hydroxy-(3,7,11,15,19,23,27,31,35,39,43-undecamethyltetratetraconta-2,6,10,14,18,22,26,30,34,38,42-undecaenoxy)phosphoryl)oxy-phosphoryl]oxy-6-(hydroxymethyl)oxan-4-yl]oxypropanoylamino]propanoyl]amino]-4-carbamoyl-butanoyl]amino]-6-amino-hexanoyl]amino]propanoyl]amino]propanoic acid</p>
					</body>
				</notes>
			</speciesType>
			<speciesType metaid="metaid_t_0701" id="t_0701" name="uaagmda">
				<notes>
					<body xmlns="http://www.w3.org/1999/xhtml">
						<p>Abbreviation:uaagmda</p>
						<p>Official name:Undecaprenyl-diphospho-N-acetylmuramoyl-(N-acetylglucosamine)-L-ala-D-glu-meso-2,6-diaminopimeloyl-D-ala-D-ala</p>
						<p>Formula:C95H152N8O28P2</p>
						<p>Charge:-4</p>
						<p>BioCyc ID:C6</p>
						<p>KEGG ID:C05898</p>
					</body>
				</notes>
			</speciesType>
			<speciesType metaid="metaid_t_0702" id="t_0702" name="uaagtmda">
				<notes>
					<body xmlns="http://www.w3.org/1999/xhtml">
						<p>Abbreviation:uaagtmda</p>
						<p>Official name:Undecaprenyl-diphospho-N-acetylmuramoyl-(N-acetylglucosamine)-L-alanyl-D-glutaminyl-meso-2,6-diaminopimeloyl-D-alanyl-D-alanine</p>
						<p>Formula:C95H154N9O27P2</p>
						<p>Charge:-3</p>
					</body>
				</notes>
			</speciesType>
			<speciesType metaid="metaid_t_0703" id="t_0703" name="uaccg">
				<notes>
					<body xmlns="http://www.w3.org/1999/xhtml">
						<p>Abbreviation:uaccg</p>
						<p>Official name:UDP-N-acetyl-3-O-(1-carboxyvinyl)-D-glucosamine</p>
						<p>Formula:C20H26N3O19P2</p>
						<p>Charge:-3</p>
						<p>IUPAC name:(2S,6R)-6-[[(2R)-2-[[(2S)-2-[2-[(3R,4R,5S,6R)-3-acetamido-5-[(2S,3R,4R,5S,6R)-3-acetamido-4,5-dihydroxy-6-(hydroxymethyl)oxan-2-yl]oxy-2-[hydroxy-(hydroxy-(3,7,11,15,19,23,27,31,35,39,43-undecamethyltetratetraconta-2,6,10,14,18,22,26,30,34,38,42-undecaenoxy)phosphoryl)oxy-phosphoryl]oxy-6-(hydroxymethyl)oxan-4-yl]oxypropanoylamino]propanoyl]amino]-4-carbamoyl-butanoyl]amino]-2-amino-6-[[(1R)-1-[[(1R)-1-carboxyethyl]carbamoyl]ethyl]carbamoyl]hexanoic acid</p>
						<p>BioCyc ID:UDP-ACETYL-CARBOXYVINYL-GLUCOSAMINE</p>
						<p>KEGG ID:C04631</p>
					</body>
				</notes>
			</speciesType>
			<speciesType metaid="metaid_t_0704" id="t_0704" name="uacgam">
				<notes>
					<body xmlns="http://www.w3.org/1999/xhtml">
						<p>Abbreviation:uacgam</p>
						<p>Official name:UDP-N-acetyl-D-glucosamine</p>
						<p>Formula:C17H25N3O17P2</p>
						<p>Charge:-2</p>
						<p>IUPAC name:[[(3R,4R,5S,6R)-3-acetamido-4,5-dihydroxy-6-(hydroxymethyl)oxan-2-yl]oxy-hydroxy-phosphoryl]oxy-[[(2R,3R,4R,5R)-5-(2,4-dioxopyrimidin-1-yl)-3,4-dihydroxy-oxolan-2-yl]methoxy]phosphinic acid</p>
						<p>BioCyc ID:UDP-N-ACETYL-D-GLUCOSAMINE</p>
						<p>KEGG ID:C00043</p>
					</body>
				</notes>
			</speciesType>
			<speciesType metaid="metaid_t_0705" id="t_0705" name="uagmda">
				<notes>
					<body xmlns="http://www.w3.org/1999/xhtml">
						<p>Abbreviation:uagmda</p>
						<p>Official name:Undecaprenyl-diphospho-N-acetylmuramoyl-L-alanyl-D-glutamyl-meso-2,6-diaminopimeloyl-D-alanyl-D-alanine</p>
						<p>Formula:C87H139N7O23P2</p>
						<p>Charge:-4</p>
						<p>IUPAC name:(2S,6R)-6-[[(2R)-2-[[(2S)-2-[2-[(3R,4R,5S,6R)-3-acetamido-5-hydroxy-2-[hydroxy-(hydroxy-(3,7,11,15,19,23,27,31,35,39,43-undecamethyltetratetraconta-2,6,10,14,18,22,26,30,34,38,42-undecaenoxy)phosphoryl)oxy-phosphoryl]oxy-6-(hydroxymethyl)oxan-4-yl]oxypropanoylamino]propanoyl]amino]-4-carboxy-butanoyl]amino]-2-amino-6-[[(1R)-1-[[(1R)-1-carboxyethyl]carbamoyl]ethyl]carbamoyl]hexanoic acid</p>
						<p>BioCyc ID:C5</p>
					</body>
				</notes>
			</speciesType>
			<speciesType metaid="metaid_t_0706" id="t_0706" name="uama">
				<notes>
					<body xmlns="http://www.w3.org/1999/xhtml">
						<p>Abbreviation:uama</p>
						<p>Official name:UDP-N-acetylmuramoyl-L-alanine</p>
						<p>Formula:C23H33N4O20P2</p>
						<p>Charge:-3</p>
						<p>IUPAC name:2-[2-[3-acetamido-2-[[[5-(2,4-dioxopyrimidin-1-yl)-3,4-dihydroxy-oxolan-2-yl]methoxy-hydroxy-phosphoryl]oxy-hydroxy-phosphoryl]oxy-5-hydroxy-6-(hydroxymethyl)oxan-4-yl]oxypropanoylamino]propanoic acid</p>
						<p>BioCyc ID:UDP-ACETYLMURAMOYL-ALA</p>
						<p>KEGG ID:C01212</p>
					</body>
				</notes>
			</speciesType>
			<speciesType metaid="metaid_t_0707" id="t_0707" name="uamag">
				<notes>
					<body xmlns="http://www.w3.org/1999/xhtml">
						<p>Abbreviation:uamag</p>
						<p>Official name:UDP-N-acetylmuramoyl-L-alanyl-D-glutamate</p>
						<p>Formula:C28H39N5O23P2</p>
						<p>Charge:-4</p>
						<p>IUPAC name:2-[2-[2-[3-acetamido-2-[[[5-(2,4-dioxopyrimidin-1-yl)-3,4-dihydroxy-oxolan-2-yl]methoxy-hydroxy-phosphoryl]oxy-hydroxy-phosphoryl]oxy-5-hydroxy-6-(hydroxymethyl)oxan-4-yl]oxypropanoylamino]propanoylamino]pentanedioic acid</p>
						<p>BioCyc ID:UDP-AA-GLUTAMATE</p>
						<p>KEGG ID:C00692</p>
					</body>
				</notes>
			</speciesType>
			<speciesType metaid="metaid_t_0708" id="t_0708" name="uamr">
				<notes>
					<body xmlns="http://www.w3.org/1999/xhtml">
						<p>Abbreviation:uamr</p>
						<p>Official name:UDP-N-acetylmuramate</p>
						<p>Formula:C20H28N3O19P2</p>
						<p>Charge:-3</p>
						<p>IUPAC name:2-[3-acetamido-2-[[[5-(2,4-dioxopyrimidin-1-yl)-3,4-dihydroxy-oxolan-2-yl]methoxy-hydroxy-phosphoryl]oxy-hydroxy-phosphoryl]oxy-5-hydroxy-6-(hydroxymethyl)oxan-4-yl]oxypropanoic acid</p>
						<p>BioCyc ID:UDP-N-ACETYLMURAMATE</p>
						<p>KEGG ID:C01050</p>
					</body>
				</notes>
			</speciesType>
			<speciesType metaid="metaid_t_0709" id="t_0709" name="udcpdp">
				<notes>
					<body xmlns="http://www.w3.org/1999/xhtml">
						<p>Abbreviation:udcpdp</p>
						<p>Official name:Undecaprenyl diphosphate</p>
						<p>Formula:C55H89O7P2</p>
						<p>Charge:-3</p>
						<p>IUPAC name:[hydroxy-[(2E,6E,10E,14E,18E,22E,26E,30E,34E,38E)-3,7,11,15,19,23,27,31,35,39,43-ndecamethyltetratetraconta-2,6,10,14,18,22,26,30,34,38,42-undecaenoxy]phosphoryl]oxyphosphonic acid</p>
						<p>CAS number:31867-59-1</p>
						<p>BioCyc ID:UNDECAPRENYL-DIPHOSPHATE</p>
						<p>KEGG ID:C03543</p>
					</body>
				</notes>
			</speciesType>
			<speciesType metaid="metaid_t_0710" id="t_0710" name="udcpp">
				<notes>
					<body xmlns="http://www.w3.org/1999/xhtml">
						<p>Abbreviation:udcpp</p>
						<p>Official name:Undecaprenyl phosphate</p>
						<p>Formula:C55H89O4P</p>
						<p>Charge:-2</p>
						<p>IUPAC name:[(2E,6E,10E,14E,18E,22E,26E,30E,34E,38E)-3,7,11,15,19,23,27,31,35,39,43-undecamethyltetratetraconta-2,6,10,14,18,22,26,30,34,38,42-undecaenoxy]phosphonic acid</p>
						<p>CAS number:25126-51-6</p>
						<p>BioCyc ID:UNDECAPRENYL-P</p>
						<p>KEGG ID:C00348</p>
					</body>
				</notes>
			</speciesType>
			<speciesType metaid="metaid_t_0711" id="t_0711" name="udp">
				<notes>
					<body xmlns="http://www.w3.org/1999/xhtml">
						<p>Abbreviation:udp</p>
						<p>Official name:UDP</p>
						<p>Formula:C9H11N2O12P2</p>
						<p>Charge:-3</p>
						<p>IUPAC name:[[5-(2,4-dioxopyrimidin-1-yl)-3,4-dihydroxy-oxolan-2-yl]methoxy-hydroxy-phosphoryl]oxyphosphonic acid</p>
						<p>CAS number:58-98-0</p>
						<p>BioCyc ID:UDP</p>
						<p>KEGG ID:C00015</p>
					</body>
				</notes>
			</speciesType>
			<speciesType metaid="metaid_t_0712" id="t_0712" name="udpg">
				<notes>
					<body xmlns="http://www.w3.org/1999/xhtml">
						<p>Abbreviation:udpg</p>
						<p>Official name:UDPglucose</p>
						<p>Formula:C15H22N2O17P2</p>
						<p>Charge:-2</p>
						<p>IUPAC name:[(2R,3R,4R,5R)-5-(2,4-dioxopyrimidin-1-yl)-3,4-dihydroxy-oxolan-2-yl]methoxy-[hydroxy-[(3R,4S,5R,6R)-3,4,5-trihydroxy-6-(hydroxymethyl)oxan-2-yl]oxy-phosphoryl]oxy-phosphinic acid</p>
						<p>CAS number:133-89-1</p>
						<p>BioCyc ID:UDP-GLUCOSE</p>
						<p>KEGG ID:C00029</p>
					</body>
				</notes>
			</speciesType>
			<speciesType metaid="metaid_t_0713" id="t_0713" name="udpgal">
				<notes>
					<body xmlns="http://www.w3.org/1999/xhtml">
						<p>Abbreviation:udpgal</p>
						<p>Official name:UDPgalactose</p>
						<p>Formula:C15H22N2O17P2</p>
						<p>Charge:-2</p>
						<p>IUPAC name:[(2R,3R,4R)-5-(2,4-dioxopyrimidin-1-yl)-3,4-dihydroxy-oxolan-2-yl]methoxy-[hydroxy-[(3R,4S,5S,6R)-3,4,5-trihydroxy-6-(hydroxymethyl)oxan-2-yl]oxy-phosphoryl]oxy-phosphinic acid</p>
						<p>BioCyc ID:UDP-GALACTOSE</p>
						<p>KEGG ID:C00052</p>
					</body>
				</notes>
			</speciesType>
			<speciesType metaid="metaid_t_0714" id="t_0714" name="udpgalfur">
				<notes>
					<body xmlns="http://www.w3.org/1999/xhtml">
						<p>Abbreviation:udpgalfur</p>
						<p>Official name:UDP-D-galacto-1,4-furanose</p>
						<p>Formula:C15H22N2O17P2</p>
						<p>Charge:-2</p>
						<p>IUPAC name:[[5-(1,2-dihydroxyethyl)-3,4-dihydroxy-oxolan-2-yl]oxy-hydroxy-phosphoryl]oxy-[[5-(2,4-dioxopyrimidin-1-yl)-3,4-dihydroxy-oxolan-2-yl]methoxy]phosphinic acid</p>
						<p>BioCyc ID:UDP-D-GALACTO-14-FURANOSE</p>
						<p>KEGG ID:C03733</p>
					</body>
				</notes>
			</speciesType>
			<speciesType metaid="metaid_t_0715" id="t_0715" name="udpglcur">
				<notes>
					<body xmlns="http://www.w3.org/1999/xhtml">
						<p>Abbreviation:udpglcur</p>
						<p>Official name:UDP-D-glucuronate</p>
						<p>Formula:C15H19N2O18P2</p>
						<p>Charge:-3</p>
						<p>IUPAC name:(2S,3S,4S,5R,6R)-6-[[[(2R,3R,4R,5R)-5-(2,4-dioxopyrimidin-1-yl)-3,4-dihydroxy-oxolan-2-yl]methoxy-hydroxy-phosphoryl]oxy-hydroxy-phosphoryl]oxy-3,4,5-trihydroxy-oxane-2-carboxylic acid</p>
						<p>BioCyc ID:UDP-GLUCURONATE</p>
						<p>KEGG ID:C00167</p>
					</body>
				</notes>
			</speciesType>
			<speciesType metaid="metaid_t_0716" id="t_0716" name="ugagmda">
				<notes>
					<body xmlns="http://www.w3.org/1999/xhtml">
						<p>Abbreviation:ugagmda</p>
						<p>Official name:Undecaprenyl-diphospho-N-glycolylmuramoyl-(N-acetylglucosamine)-L-ala-D-glu-meso-2,6-diaminopimeloyl-D-ala-D-ala</p>
						<p>Formula:C95H152N8O29P2</p>
						<p>Charge:-4</p>
					</body>
				</notes>
			</speciesType>
			<speciesType metaid="metaid_t_0717" id="t_0717" name="ugggmda">
				<notes>
					<body xmlns="http://www.w3.org/1999/xhtml">
						<p>Abbreviation:ugggmda</p>
						<p>Official name:Undecaprenyl-diphospho-N-glycolylmuramoyl-L-alanyl-D-glutamyl-meso-2,6-diaminopimeloyl-D-alanyl-D-alanine</p>
						<p>Formula:C87H139N7O24P2</p>
						<p>Charge:-4</p>
					</body>
				</notes>
			</speciesType>
			<speciesType metaid="metaid_t_0718" id="t_0718" name="uggmd">
				<notes>
					<body xmlns="http://www.w3.org/1999/xhtml">
						<p>Abbreviation:uggmd</p>
						<p>Official name:UDP-N-glycolylmuramoyl-L-alanyl-D-gamma-glutamyl-meso-2,6-diaminopimelate</p>
						<p>Formula:C35H51N7O27P2</p>
						<p>Charge:-4</p>
					</body>
				</notes>
			</speciesType>
			<speciesType metaid="metaid_t_0719" id="t_0719" name="uggmda">
				<notes>
					<body xmlns="http://www.w3.org/1999/xhtml">
						<p>Abbreviation:uggmda</p>
						<p>Official name:UDP-N-glycolylmuramoyl-L-alanyl-D-glutamyl-meso-2,6-diaminopimeloyl-D-alanyl-D-alanine</p>
						<p>Formula:C41H61N9O29P2</p>
						<p>Charge:-4</p>
					</body>
				</notes>
			</speciesType>
			<speciesType metaid="metaid_t_0720" id="t_0720" name="ugma">
				<notes>
					<body xmlns="http://www.w3.org/1999/xhtml">
						<p>Abbreviation:ugma</p>
						<p>Official name:UDP-N-glycolylmuramoyl-L-alanine</p>
						<p>Formula:C23H33N4O21P2</p>
						<p>Charge:-3</p>
					</body>
				</notes>
			</speciesType>
			<speciesType metaid="metaid_t_0721" id="t_0721" name="ugmag">
				<notes>
					<body xmlns="http://www.w3.org/1999/xhtml">
						<p>Abbreviation:ugmag</p>
						<p>Official name:UDP-N-glycolylmuramoyl-L-alanyl-D-glutamate</p>
						<p>Formula:C28H39N5O24P2</p>
						<p>Charge:-4</p>
					</body>
				</notes>
			</speciesType>
			<speciesType metaid="metaid_t_0722" id="t_0722" name="ugmd">
				<notes>
					<body xmlns="http://www.w3.org/1999/xhtml">
						<p>Abbreviation:ugmd</p>
						<p>Official name:UDP-N-acetylmuramoyl-L-alanyl-D-gamma-glutamyl-meso-2,6-diaminopimelate</p>
						<p>Formula:C35H51N7O26P2</p>
						<p>Charge:-4</p>
						<p>IUPAC name:2-[[(4R)-4-[[(2S)-2-[2-[(3R,4R,5S,6R)-3-acetamido-2-[[[(2R,3R,4R,5R)-5-(2,4-dioxopyrimidin-1-yl)-3,4-dihydroxy-oxolan-2-yl]methoxy-hydroxy-phosphoryl]oxy-hydroxy-phosphoryl]oxy-5-hydroxy-6-(hydroxymethyl)oxan-4-yl]oxypropanoylamino]propanoyl]amino]-4-carboxy-butanoyl]amino]-6-amino-heptanedioic acid</p>
						<p>BioCyc ID:UDP-AAGM-DIAMINOHEPTANEDIOATE</p>
						<p>KEGG ID:C04877</p>
					</body>
				</notes>
			</speciesType>
			<speciesType metaid="metaid_t_0723" id="t_0723" name="ugmda">
				<notes>
					<body xmlns="http://www.w3.org/1999/xhtml">
						<p>Abbreviation:ugmda</p>
						<p>Official name:UDP-N-acetylmuramoyl-L-alanyl-D-glutamyl-meso-2,6-diaminopimeloyl-D-alanyl-D-alanine</p>
						<p>Formula:C41H61N9O28P2</p>
						<p>Charge:-4</p>
						<p>IUPAC name:6-[[4-[2-[2-[3-acetamido-2-[[[5-(2,4-dioxopyrimidin-1-yl)-3,4-dihydroxy-oxolan-2-yl]methoxy-hydroxy-phosphoryl]oxy-hydroxy-phosphoryl]oxy-5-hydroxy-6-(hydroxymethyl)oxan-4-yl]oxypropanoylamino]propanoylamino]-4-carboxy-butanoyl]amino]-2-amino-6-[1-(1-carboxyethylcarbamoyl)ethylcarbamoyl]hexanoic acid</p>
						<p>BioCyc ID:C1</p>
						<p>KEGG ID:C04882</p>
					</body>
				</notes>
			</speciesType>
			<speciesType metaid="metaid_t_0724" id="t_0724" name="ugmr">
				<notes>
					<body xmlns="http://www.w3.org/1999/xhtml">
						<p>Abbreviation:ugmr</p>
						<p>Official name:UDP-N-glycolylmuramate</p>
						<p>Formula:C20H28N3O20P2</p>
						<p>Charge:-3</p>
					</body>
				</notes>
			</speciesType>
			<speciesType metaid="metaid_t_0725" id="t_0725" name="ump">
				<notes>
					<body xmlns="http://www.w3.org/1999/xhtml">
						<p>Abbreviation:ump</p>
						<p>Official name:UMP</p>
						<p>Formula:C9H11N2O9P</p>
						<p>Charge:-2</p>
						<p>IUPAC name:[(2R,3R,4R,5R)-5-(2,4-dioxopyrimidin-1-yl)-3,4-dihydroxy-oxolan-2-yl]methoxyphosphonic acid</p>
						<p>CAS number:81795-92-8</p>
						<p>BioCyc ID:UMP</p>
						<p>KEGG ID:C00105</p>
					</body>
				</notes>
			</speciesType>
			<speciesType metaid="metaid_t_0726" id="t_0726" name="unaga">
				<notes>
					<body xmlns="http://www.w3.org/1999/xhtml">
						<p>Abbreviation:unaga</p>
						<p>Official name:Undecaprenyl diphospho N-acetyl-glucosamine</p>
						<p>Formula:C63H103NO12P2</p>
						<p>Charge:-2</p>
						<p>BioCyc ID:GLCNAC-PP-LIPID</p>
					</body>
				</notes>
			</speciesType>
			<speciesType metaid="metaid_t_0727" id="t_0727" name="uppg1">
				<notes>
					<body xmlns="http://www.w3.org/1999/xhtml">
						<p>Abbreviation:uppg1</p>
						<p>Official name:Uroporphyrinogen I</p>
						<p>Formula:C40H36N4O16</p>
						<p>Charge:-8</p>
						<p>CAS number:1867-62-5</p>
					</body>
				</notes>
			</speciesType>
			<speciesType metaid="metaid_t_0728" id="t_0728" name="uppg3">
				<notes>
					<body xmlns="http://www.w3.org/1999/xhtml">
						<p>Abbreviation:uppg3</p>
						<p>Official name:Uroporphyrinogen III</p>
						<p>Formula:C40H36N4O16</p>
						<p>Charge:-8</p>
						<p>CAS number:1976-85-8</p>
						<p>BioCyc ID:UROPORPHYRINOGEN-III</p>
						<p>KEGG ID:C01051</p>
					</body>
				</notes>
			</speciesType>
			<speciesType metaid="metaid_t_0729" id="t_0729" name="ura">
				<notes>
					<body xmlns="http://www.w3.org/1999/xhtml">
						<p>Abbreviation:ura</p>
						<p>Official name:Uracil</p>
						<p>Formula:C4H4N2O2</p>
						<p>Charge:0</p>
						<p>IUPAC name:1H-pyrimidine-2,4-dione</p>
						<p>CAS number:766-19-8</p>
						<p>BioCyc ID:URACIL</p>
						<p>KEGG ID:C00106</p>
					</body>
				</notes>
			</speciesType>
			<speciesType metaid="metaid_t_0730" id="t_0730" name="urea">
				<notes>
					<body xmlns="http://www.w3.org/1999/xhtml">
						<p>Abbreviation:urea</p>
						<p>Official name:Urea</p>
						<p>Formula:CH4N2O</p>
						<p>Charge:0</p>
						<p>IUPAC name:urea</p>
						<p>CAS number:58069-82-2</p>
						<p>BioCyc ID:UREA</p>
						<p>KEGG ID:C00086</p>
					</body>
				</notes>
			</speciesType>
			<speciesType metaid="metaid_t_0731" id="t_0731" name="uri">
				<notes>
					<body xmlns="http://www.w3.org/1999/xhtml">
						<p>Abbreviation:uri</p>
						<p>Official name:Uridine</p>
						<p>Formula:C9H12N2O6</p>
						<p>Charge:0</p>
						<p>IUPAC name:1-[(2R,3R,4R,5R)-3,4-dihydroxy-5-(hydroxymethyl)oxolan-2-yl]pyrimidine-2,4-dione</p>
						<p>CAS number:68184-15-6</p>
						<p>BioCyc ID:URIDINE</p>
						<p>KEGG ID:C00299</p>
					</body>
				</notes>
			</speciesType>
			<speciesType metaid="metaid_t_0732" id="t_0732" name="utp">
				<notes>
					<body xmlns="http://www.w3.org/1999/xhtml">
						<p>Abbreviation:utp</p>
						<p>Official name:UTP</p>
						<p>Formula:C9H11N2O15P3</p>
						<p>Charge:-4</p>
						<p>IUPAC name:[[[5-(2,4-dioxopyrimidin-1-yl)-3,4-dihydroxy-oxolan-2-yl]methoxy-hydroxy-phosphoryl]oxy-hydroxy-phosphoryl]oxyphosphonic acid</p>
						<p>CAS number:63-39-8</p>
						<p>BioCyc ID:UTP</p>
						<p>KEGG ID:C00075</p>
					</body>
				</notes>
			</speciesType>
			<speciesType metaid="metaid_t_0733" id="t_0733" name="val-L">
				<notes>
					<body xmlns="http://www.w3.org/1999/xhtml">
						<p>Abbreviation:val-L</p>
						<p>Official name:L-Valine</p>
						<p>Formula:C5H11NO2</p>
						<p>Charge:0</p>
						<p>IUPAC name:2-amino-3-methyl-butanoic acid</p>
						<p>CAS number:72-18-4</p>
						<p>BioCyc ID:VAL</p>
						<p>KEGG ID:C00183</p>
					</body>
				</notes>
			</speciesType>
			<speciesType metaid="metaid_t_0734" id="t_0734" name="xan">
				<notes>
					<body xmlns="http://www.w3.org/1999/xhtml">
						<p>Abbreviation:xan</p>
						<p>Official name:Xanthine</p>
						<p>Formula:C5H4N4O2</p>
						<p>Charge:0</p>
						<p>IUPAC name:3,7-dihydropurine-2,6-dione</p>
						<p>CAS number:69-89-6</p>
						<p>BioCyc ID:XANTHINE</p>
						<p>KEGG ID:C00385</p>
					</body>
				</notes>
			</speciesType>
			<speciesType metaid="metaid_t_0735" id="t_0735" name="xmp">
				<notes>
					<body xmlns="http://www.w3.org/1999/xhtml">
						<p>Abbreviation:xmp</p>
						<p>Official name:Xanthosine 5'-phosphate</p>
						<p>Formula:C10H11N4O9P</p>
						<p>Charge:-2</p>
						<p>IUPAC name:[(2R,3R,4R,5R)-5-(2,6-dioxo-3H-purin-9-yl)-3,4-dihydroxy-oxolan-2-yl]methoxyphosphonic acid</p>
						<p>CAS number:523-98-8</p>
						<p>BioCyc ID:XANTHOSINE-5-PHOSPHATE</p>
						<p>KEGG ID:C00655</p>
					</body>
				</notes>
			</speciesType>
			<speciesType metaid="metaid_t_0736" id="t_0736" name="xtsn">
				<notes>
					<body xmlns="http://www.w3.org/1999/xhtml">
						<p>Abbreviation:xtsn</p>
						<p>Official name:Xanthosine</p>
						<p>Formula:C10H12N4O6</p>
						<p>Charge:0</p>
						<p>IUPAC name:9-[3,4-dihydroxy-5-(hydroxymethyl)oxolan-2-yl]-3H-purine-2,6-dione</p>
						<p>CAS number:146-80-5</p>
					</body>
				</notes>
			</speciesType>
			<speciesType metaid="metaid_t_0737" id="t_0737" name="xu5p-D">
				<notes>
					<body xmlns="http://www.w3.org/1999/xhtml">
						<p>Abbreviation:xu5p-D</p>
						<p>Official name:D-Xylulose 5-phosphate</p>
						<p>Formula:C5H9O8P</p>
						<p>Charge:-2</p>
						<p>IUPAC name:[(2R,3S)-2,3,5-trihydroxy-4-oxo-pentoxy]phosphonic acid</p>
						<p>CAS number:60802-29-1</p>
						<p>BioCyc ID:XYLULOSE-5-PHOSPHATE</p>
						<p>KEGG ID:C00231</p>
					</body>
				</notes>
			</speciesType>
			<speciesType metaid="metaid_t_0738" id="t_0738" name="xyl-D">
				<notes>
					<body xmlns="http://www.w3.org/1999/xhtml">
						<p>Abbreviation:xyl-D</p>
						<p>Official name:D-Xylose</p>
						<p>Formula:C5H10O5</p>
						<p>Charge:0</p>
						<p>IUPAC name:oxane-2,3,4,5-tetrol</p>
						<p>CAS number:58-86-6</p>
					</body>
				</notes>
			</speciesType>
			<speciesType metaid="metaid_t_0739" id="t_0739" name="xylu-D">
				<notes>
					<body xmlns="http://www.w3.org/1999/xhtml">
						<p>Abbreviation:xylu-D</p>
						<p>Official name:D-Xylulose</p>
						<p>Formula:C5H10O5</p>
						<p>Charge:0</p>
						<p>IUPAC name:1,3,4,5-tetrahydroxypentan-2-one</p>
						<p>CAS number:551-84-8</p>
					</body>
				</notes>
			</speciesType>
			<speciesType metaid="metaid_t_0740" id="t_0740" name="Rv0013">
			</speciesType>
			<speciesType metaid="metaid_t_0741" id="t_0741" name="Rv0032">
			</speciesType>
			<speciesType metaid="metaid_t_0742" id="t_0742" name="Rv0046c">
			</speciesType>
			<speciesType metaid="metaid_t_0743" id="t_0743" name="Rv0066c">
			</speciesType>
			<speciesType metaid="metaid_t_0744" id="t_0744" name="Rv0069c">
			</speciesType>
			<speciesType metaid="metaid_t_0745" id="t_0745" name="Rv0070c">
			</speciesType>
			<speciesType metaid="metaid_t_0746" id="t_0746" name="Rv0082">
			</speciesType>
			<speciesType metaid="metaid_t_0747" id="t_0747" name="Rv0084">
			</speciesType>
			<speciesType metaid="metaid_t_0748" id="t_0748" name="Rv0091">
			</speciesType>
			<speciesType metaid="metaid_t_0749" id="t_0749" name="Rv0098">
			</speciesType>
			<speciesType metaid="metaid_t_0750" id="t_0750" name="Rv0103c">
			</speciesType>
			<speciesType metaid="metaid_t_0751" id="t_0751" name="Rv0107c">
			</speciesType>
			<speciesType metaid="metaid_t_0752" id="t_0752" name="Rv0112">
			</speciesType>
			<speciesType metaid="metaid_t_0753" id="t_0753" name="Rv0118c">
			</speciesType>
			<speciesType metaid="metaid_t_0754" id="t_0754" name="Rv0126">
			</speciesType>
			<speciesType metaid="metaid_t_0755" id="t_0755" name="Rv0137c">
			</speciesType>
			<speciesType metaid="metaid_t_0756" id="t_0756" name="Rv0143c">
			</speciesType>
			<speciesType metaid="metaid_t_0757" id="t_0757" name="Rv0147">
			</speciesType>
			<speciesType metaid="metaid_t_0758" id="t_0758" name="Rv0155">
			</speciesType>
			<speciesType metaid="metaid_t_0759" id="t_0759" name="Rv0156">
			</speciesType>
			<speciesType metaid="metaid_t_0760" id="t_0760" name="Rv0157">
			</speciesType>
			<speciesType metaid="metaid_t_0761" id="t_0761" name="Rv0162c">
			</speciesType>
			<speciesType metaid="metaid_t_0762" id="t_0762" name="Rv0183">
			</speciesType>
			<speciesType metaid="metaid_t_0763" id="t_0763" name="Rv0189c">
			</speciesType>
			<speciesType metaid="metaid_t_0764" id="t_0764" name="Rv0191">
			</speciesType>
			<speciesType metaid="metaid_t_0765" id="t_0765" name="Rv0211">
			</speciesType>
			<speciesType metaid="metaid_t_0766" id="t_0766" name="Rv0234c">
			</speciesType>
			<speciesType metaid="metaid_t_0767" id="t_0767" name="Rv0247c">
			</speciesType>
			<speciesType metaid="metaid_t_0768" id="t_0768" name="Rv0248c">
			</speciesType>
			<speciesType metaid="metaid_t_0769" id="t_0769" name="Rv0252">
			</speciesType>
			<speciesType metaid="metaid_t_0770" id="t_0770" name="Rv0253">
			</speciesType>
			<speciesType metaid="metaid_t_0771" id="t_0771" name="Rv0254c">
			</speciesType>
			<speciesType metaid="metaid_t_0772" id="t_0772" name="Rv0255c">
			</speciesType>
			<speciesType metaid="metaid_t_0773" id="t_0773" name="Rv0261c">
			</speciesType>
			<speciesType metaid="metaid_t_0774" id="t_0774" name="Rv0266c">
			</speciesType>
			<speciesType metaid="metaid_t_0775" id="t_0775" name="Rv0267">
			</speciesType>
			<speciesType metaid="metaid_t_0776" id="t_0776" name="Rv0295c">
			</speciesType>
			<speciesType metaid="metaid_t_0777" id="t_0777" name="Rv0306">
			</speciesType>
			<speciesType metaid="metaid_t_0778" id="t_0778" name="Rv0317c">
			</speciesType>
			<speciesType metaid="metaid_t_0779" id="t_0779" name="Rv0321">
			</speciesType>
			<speciesType metaid="metaid_t_0780" id="t_0780" name="Rv0322">
			</speciesType>
			<speciesType metaid="metaid_t_0781" id="t_0781" name="Rv0334">
			</speciesType>
			<speciesType metaid="metaid_t_0782" id="t_0782" name="Rv0337c">
			</speciesType>
			<speciesType metaid="metaid_t_0783" id="t_0783" name="Rv0346c">
			</speciesType>
			<speciesType metaid="metaid_t_0784" id="t_0784" name="Rv0357c">
			</speciesType>
			<speciesType metaid="metaid_t_0785" id="t_0785" name="Rv0363c">
			</speciesType>
			<speciesType metaid="metaid_t_0786" id="t_0786" name="Rv0373c">
			</speciesType>
			<speciesType metaid="metaid_t_0787" id="t_0787" name="Rv0374c">
			</speciesType>
			<speciesType metaid="metaid_t_0788" id="t_0788" name="Rv0375c">
			</speciesType>
			<speciesType metaid="metaid_t_0789" id="t_0789" name="Rv0382c">
			</speciesType>
			<speciesType metaid="metaid_t_0790" id="t_0790" name="Rv0389">
			</speciesType>
			<speciesType metaid="metaid_t_0791" id="t_0791" name="Rv0391">
			</speciesType>
			<speciesType metaid="metaid_t_0792" id="t_0792" name="Rv0408">
			</speciesType>
			<speciesType metaid="metaid_t_0793" id="t_0793" name="Rv0409">
			</speciesType>
			<speciesType metaid="metaid_t_0794" id="t_0794" name="Rv0414c">
			</speciesType>
			<speciesType metaid="metaid_t_0795" id="t_0795" name="Rv0417">
			</speciesType>
			<speciesType metaid="metaid_t_0796" id="t_0796" name="Rv0422c">
			</speciesType>
			<speciesType metaid="metaid_t_0797" id="t_0797" name="Rv0423c">
			</speciesType>
			<speciesType metaid="metaid_t_0798" id="t_0798" name="Rv0432">
			</speciesType>
			<speciesType metaid="metaid_t_0799" id="t_0799" name="Rv0436c">
			</speciesType>
			<speciesType metaid="metaid_t_0800" id="t_0800" name="Rv0437c">
			</speciesType>
			<speciesType metaid="metaid_t_0801" id="t_0801" name="Rv0462">
			</speciesType>
			<speciesType metaid="metaid_t_0802" id="t_0802" name="Rv0467">
			</speciesType>
			<speciesType metaid="metaid_t_0803" id="t_0803" name="Rv0468">
			</speciesType>
			<speciesType metaid="metaid_t_0804" id="t_0804" name="Rv0470c">
			</speciesType>
			<speciesType metaid="metaid_t_0805" id="t_0805" name="Rv0478">
			</speciesType>
			<speciesType metaid="metaid_t_0806" id="t_0806" name="Rv0482">
			</speciesType>
			<speciesType metaid="metaid_t_0807" id="t_0807" name="Rv0486">
			</speciesType>
			<speciesType metaid="metaid_t_0808" id="t_0808" name="Rv0489">
			</speciesType>
			<speciesType metaid="metaid_t_0809" id="t_0809" name="Rv0499">
			</speciesType>
			<speciesType metaid="metaid_t_0810" id="t_0810" name="Rv0500">
			</speciesType>
			<speciesType metaid="metaid_t_0811" id="t_0811" name="Rv0501">
			</speciesType>
			<speciesType metaid="metaid_t_0812" id="t_0812" name="Rv0503c">
			</speciesType>
			<speciesType metaid="metaid_t_0813" id="t_0813" name="Rv0505c">
			</speciesType>
			<speciesType metaid="metaid_t_0814" id="t_0814" name="Rv0509">
			</speciesType>
			<speciesType metaid="metaid_t_0815" id="t_0815" name="Rv0510">
			</speciesType>
			<speciesType metaid="metaid_t_0816" id="t_0816" name="Rv0511">
			</speciesType>
			<speciesType metaid="metaid_t_0817" id="t_0817" name="Rv0512">
			</speciesType>
			<speciesType metaid="metaid_t_0818" id="t_0818" name="Rv0522">
			</speciesType>
			<speciesType metaid="metaid_t_0819" id="t_0819" name="Rv0524">
			</speciesType>
			<speciesType metaid="metaid_t_0820" id="t_0820" name="Rv0533c">
			</speciesType>
			<speciesType metaid="metaid_t_0821" id="t_0821" name="Rv0534c">
			</speciesType>
			<speciesType metaid="metaid_t_0822" id="t_0822" name="Rv0536">
			</speciesType>
			<speciesType metaid="metaid_t_0823" id="t_0823" name="Rv0542c">
			</speciesType>
			<speciesType metaid="metaid_t_0824" id="t_0824" name="Rv0545c">
			</speciesType>
			<speciesType metaid="metaid_t_0825" id="t_0825" name="Rv0548c">
			</speciesType>
			<speciesType metaid="metaid_t_0826" id="t_0826" name="Rv0553">
			</speciesType>
			<speciesType metaid="metaid_t_0827" id="t_0827" name="Rv0555">
			</speciesType>
			<speciesType metaid="metaid_t_0828" id="t_0828" name="Rv0557">
			</speciesType>
			<speciesType metaid="metaid_t_0829" id="t_0829" name="Rv0558">
			</speciesType>
			<speciesType metaid="metaid_t_0830" id="t_0830" name="Rv0564c">
			</speciesType>
			<speciesType metaid="metaid_t_0831" id="t_0831" name="Rv0570">
			</speciesType>
			<speciesType metaid="metaid_t_0832" id="t_0832" name="Rv0573c">
			</speciesType>
			<speciesType metaid="metaid_t_0833" id="t_0833" name="Rv0618">
			</speciesType>
			<speciesType metaid="metaid_t_0834" id="t_0834" name="Rv0619">
			</speciesType>
			<speciesType metaid="metaid_t_0835" id="t_0835" name="Rv0620">
			</speciesType>
			<speciesType metaid="metaid_t_0836" id="t_0836" name="Rv0642c">
			</speciesType>
			<speciesType metaid="metaid_t_0837" id="t_0837" name="Rv0644c">
			</speciesType>
			<speciesType metaid="metaid_t_0838" id="t_0838" name="Rv0645c">
			</speciesType>
			<speciesType metaid="metaid_t_0839" id="t_0839" name="Rv0649">
			</speciesType>
			<speciesType metaid="metaid_t_0840" id="t_0840" name="Rv0650">
			</speciesType>
			<speciesType metaid="metaid_t_0841" id="t_0841" name="Rv0694">
			</speciesType>
			<speciesType metaid="metaid_t_0842" id="t_0842" name="Rv0727c">
			</speciesType>
			<speciesType metaid="metaid_t_0843" id="t_0843" name="Rv0728c">
			</speciesType>
			<speciesType metaid="metaid_t_0844" id="t_0844" name="Rv0729">
			</speciesType>
			<speciesType metaid="metaid_t_0845" id="t_0845" name="Rv0733">
			</speciesType>
			<speciesType metaid="metaid_t_0846" id="t_0846" name="Rv0753c">
			</speciesType>
			<speciesType metaid="metaid_t_0847" id="t_0847" name="Rv0768">
			</speciesType>
			<speciesType metaid="metaid_t_0848" id="t_0848" name="Rv0771">
			</speciesType>
			<speciesType metaid="metaid_t_0849" id="t_0849" name="Rv0772">
			</speciesType>
			<speciesType metaid="metaid_t_0850" id="t_0850" name="Rv0773c">
			</speciesType>
			<speciesType metaid="metaid_t_0851" id="t_0851" name="Rv0777">
			</speciesType>
			<speciesType metaid="metaid_t_0852" id="t_0852" name="Rv0780">
			</speciesType>
			<speciesType metaid="metaid_t_0853" id="t_0853" name="Rv0788">
			</speciesType>
			<speciesType metaid="metaid_t_0854" id="t_0854" name="Rv0794c">
			</speciesType>
			<speciesType metaid="metaid_t_0855" id="t_0855" name="Rv0803">
			</speciesType>
			<speciesType metaid="metaid_t_0856" id="t_0856" name="Rv0805">
			</speciesType>
			<speciesType metaid="metaid_t_0857" id="t_0857" name="Rv0808">
			</speciesType>
			<speciesType metaid="metaid_t_0858" id="t_0858" name="Rv0809">
			</speciesType>
			<speciesType metaid="metaid_t_0859" id="t_0859" name="Rv0812">
			</speciesType>
			<speciesType metaid="metaid_t_0860" id="t_0860" name="Rv0819">
			</speciesType>
			<speciesType metaid="metaid_t_0861" id="t_0861" name="Rv0820">
			</speciesType>
			<speciesType metaid="metaid_t_0862" id="t_0862" name="Rv0824c">
			</speciesType>
			<speciesType metaid="metaid_t_0863" id="t_0863" name="Rv0843">
			</speciesType>
			<speciesType metaid="metaid_t_0864" id="t_0864" name="Rv0848">
			</speciesType>
			<speciesType metaid="metaid_t_0865" id="t_0865" name="Rv0853c">
			</speciesType>
			<speciesType metaid="metaid_t_0866" id="t_0866" name="Rv0855">
			</speciesType>
			<speciesType metaid="metaid_t_0867" id="t_0867" name="Rv0858c">
			</speciesType>
			<speciesType metaid="metaid_t_0868" id="t_0868" name="Rv0859">
			</speciesType>
			<speciesType metaid="metaid_t_0869" id="t_0869" name="Rv0860">
			</speciesType>
			<speciesType metaid="metaid_t_0870" id="t_0870" name="Rv0884c">
			</speciesType>
			<speciesType metaid="metaid_t_0871" id="t_0871" name="Rv0886">
			</speciesType>
			<speciesType metaid="metaid_t_0872" id="t_0872" name="Rv0889c">
			</speciesType>
			<speciesType metaid="metaid_t_0873" id="t_0873" name="Rv0896">
			</speciesType>
			<speciesType metaid="metaid_t_0874" id="t_0874" name="Rv0904c">
			</speciesType>
			<speciesType metaid="metaid_t_0875" id="t_0875" name="Rv0936">
			</speciesType>
			<speciesType metaid="metaid_t_0876" id="t_0876" name="Rv0946c">
			</speciesType>
			<speciesType metaid="metaid_t_0877" id="t_0877" name="Rv0951">
			</speciesType>
			<speciesType metaid="metaid_t_0878" id="t_0878" name="Rv0952">
			</speciesType>
			<speciesType metaid="metaid_t_0879" id="t_0879" name="Rv0956">
			</speciesType>
			<speciesType metaid="metaid_t_0880" id="t_0880" name="Rv0957">
			</speciesType>
			<speciesType metaid="metaid_t_0881" id="t_0881" name="Rv0958">
			</speciesType>
			<speciesType metaid="metaid_t_0882" id="t_0882" name="Rv0973c">
			</speciesType>
			<speciesType metaid="metaid_t_0883" id="t_0883" name="Rv0974c">
			</speciesType>
			<speciesType metaid="metaid_t_0884" id="t_0884" name="Rv0993">
			</speciesType>
			<speciesType metaid="metaid_t_0885" id="t_0885" name="Rv1001">
			</speciesType>
			<speciesType metaid="metaid_t_0886" id="t_0886" name="Rv1005c">
			</speciesType>
			<speciesType metaid="metaid_t_0887" id="t_0887" name="Rv1011">
			</speciesType>
			<speciesType metaid="metaid_t_0888" id="t_0888" name="Rv1017c">
			</speciesType>
			<speciesType metaid="metaid_t_0889" id="t_0889" name="Rv1018c">
			</speciesType>
			<speciesType metaid="metaid_t_0890" id="t_0890" name="Rv1023">
			</speciesType>
			<speciesType metaid="metaid_t_0891" id="t_0891" name="Rv1029">
			</speciesType>
			<speciesType metaid="metaid_t_0892" id="t_0892" name="Rv1030">
			</speciesType>
			<speciesType metaid="metaid_t_0893" id="t_0893" name="Rv1031">
			</speciesType>
			<speciesType metaid="metaid_t_0894" id="t_0894" name="Rv1077">
			</speciesType>
			<speciesType metaid="metaid_t_0895" id="t_0895" name="Rv1079">
			</speciesType>
			<speciesType metaid="metaid_t_0896" id="t_0896" name="Rv1082">
			</speciesType>
			<speciesType metaid="metaid_t_0897" id="t_0897" name="Rv1086">
			</speciesType>
			<speciesType metaid="metaid_t_0898" id="t_0898" name="Rv1092c">
			</speciesType>
			<speciesType metaid="metaid_t_0899" id="t_0899" name="Rv1093">
			</speciesType>
			<speciesType metaid="metaid_t_0900" id="t_0900" name="Rv1094">
			</speciesType>
			<speciesType metaid="metaid_t_0901" id="t_0901" name="Rv1098c">
			</speciesType>
			<speciesType metaid="metaid_t_0902" id="t_0902" name="Rv1099c">
			</speciesType>
			<speciesType metaid="metaid_t_0903" id="t_0903" name="Rv1121">
			</speciesType>
			<speciesType metaid="metaid_t_0904" id="t_0904" name="Rv1122">
			</speciesType>
			<speciesType metaid="metaid_t_0905" id="t_0905" name="Rv1127c">
			</speciesType>
			<speciesType metaid="metaid_t_0906" id="t_0906" name="Rv1131">
			</speciesType>
			<speciesType metaid="metaid_t_0907" id="t_0907" name="Rv1133c">
			</speciesType>
			<speciesType metaid="metaid_t_0908" id="t_0908" name="Rv1161">
			</speciesType>
			<speciesType metaid="metaid_t_0909" id="t_0909" name="Rv1162">
			</speciesType>
			<speciesType metaid="metaid_t_0910" id="t_0910" name="Rv1163">
			</speciesType>
			<speciesType metaid="metaid_t_0911" id="t_0911" name="Rv1164">
			</speciesType>
			<speciesType metaid="metaid_t_0912" id="t_0912" name="Rv1170">
			</speciesType>
			<speciesType metaid="metaid_t_0913" id="t_0913" name="Rv1185c">
			</speciesType>
			<speciesType metaid="metaid_t_0914" id="t_0914" name="Rv1187">
			</speciesType>
			<speciesType metaid="metaid_t_0915" id="t_0915" name="Rv1188">
			</speciesType>
			<speciesType metaid="metaid_t_0916" id="t_0916" name="Rv1200">
			</speciesType>
			<speciesType metaid="metaid_t_0917" id="t_0917" name="Rv1201c">
			</speciesType>
			<speciesType metaid="metaid_t_0918" id="t_0918" name="Rv1202">
			</speciesType>
			<speciesType metaid="metaid_t_0919" id="t_0919" name="Rv1207">
			</speciesType>
			<speciesType metaid="metaid_t_0920" id="t_0920" name="Rv1213">
			</speciesType>
			<speciesType metaid="metaid_t_0921" id="t_0921" name="Rv1236">
			</speciesType>
			<speciesType metaid="metaid_t_0922" id="t_0922" name="Rv1237">
			</speciesType>
			<speciesType metaid="metaid_t_0923" id="t_0923" name="Rv1238">
			</speciesType>
			<speciesType metaid="metaid_t_0924" id="t_0924" name="Rv1239c">
			</speciesType>
			<speciesType metaid="metaid_t_0925" id="t_0925" name="Rv1240">
			</speciesType>
			<speciesType metaid="metaid_t_0926" id="t_0926" name="Rv1248c">
			</speciesType>
			<speciesType metaid="metaid_t_0927" id="t_0927" name="Rv1257c">
			</speciesType>
			<speciesType metaid="metaid_t_0928" id="t_0928" name="Rv1264">
			</speciesType>
			<speciesType metaid="metaid_t_0929" id="t_0929" name="Rv1285">
			</speciesType>
			<speciesType metaid="metaid_t_0930" id="t_0930" name="Rv1286">
			</speciesType>
			<speciesType metaid="metaid_t_0931" id="t_0931" name="Rv1293">
			</speciesType>
			<speciesType metaid="metaid_t_0932" id="t_0932" name="Rv1294">
			</speciesType>
			<speciesType metaid="metaid_t_0933" id="t_0933" name="Rv1295">
			</speciesType>
			<speciesType metaid="metaid_t_0934" id="t_0934" name="Rv1296">
			</speciesType>
			<speciesType metaid="metaid_t_0935" id="t_0935" name="Rv1302">
			</speciesType>
			<speciesType metaid="metaid_t_0936" id="t_0936" name="Rv1304">
			</speciesType>
			<speciesType metaid="metaid_t_0937" id="t_0937" name="Rv1305">
			</speciesType>
			<speciesType metaid="metaid_t_0938" id="t_0938" name="Rv1306">
			</speciesType>
			<speciesType metaid="metaid_t_0939" id="t_0939" name="Rv1307">
			</speciesType>
			<speciesType metaid="metaid_t_0940" id="t_0940" name="Rv1308">
			</speciesType>
			<speciesType metaid="metaid_t_0941" id="t_0941" name="Rv1309">
			</speciesType>
			<speciesType metaid="metaid_t_0942" id="t_0942" name="Rv1310">
			</speciesType>
			<speciesType metaid="metaid_t_0943" id="t_0943" name="Rv1311">
			</speciesType>
			<speciesType metaid="metaid_t_0944" id="t_0944" name="Rv1315">
			</speciesType>
			<speciesType metaid="metaid_t_0945" id="t_0945" name="Rv1318c">
			</speciesType>
			<speciesType metaid="metaid_t_0946" id="t_0946" name="Rv1319c">
			</speciesType>
			<speciesType metaid="metaid_t_0947" id="t_0947" name="Rv1320c">
			</speciesType>
			<speciesType metaid="metaid_t_0948" id="t_0948" name="Rv1323">
			</speciesType>
			<speciesType metaid="metaid_t_0949" id="t_0949" name="Rv1328">
			</speciesType>
			<speciesType metaid="metaid_t_0950" id="t_0950" name="Rv1336">
			</speciesType>
			<speciesType metaid="metaid_t_0951" id="t_0951" name="Rv1338">
			</speciesType>
			<speciesType metaid="metaid_t_0952" id="t_0952" name="Rv1347c">
			</speciesType>
			<speciesType metaid="metaid_t_0953" id="t_0953" name="Rv1348">
			</speciesType>
			<speciesType metaid="metaid_t_0954" id="t_0954" name="Rv1349">
			</speciesType>
			<speciesType metaid="metaid_t_0955" id="t_0955" name="Rv1350">
			</speciesType>
			<speciesType metaid="metaid_t_0956" id="t_0956" name="Rv1373">
			</speciesType>
			<speciesType metaid="metaid_t_0957" id="t_0957" name="Rv1380">
			</speciesType>
			<speciesType metaid="metaid_t_0958" id="t_0958" name="Rv1381">
			</speciesType>
			<speciesType metaid="metaid_t_0959" id="t_0959" name="Rv1383">
			</speciesType>
			<speciesType metaid="metaid_t_0960" id="t_0960" name="Rv1385">
			</speciesType>
			<speciesType metaid="metaid_t_0961" id="t_0961" name="Rv1389">
			</speciesType>
			<speciesType metaid="metaid_t_0962" id="t_0962" name="Rv1391">
			</speciesType>
			<speciesType metaid="metaid_t_0963" id="t_0963" name="Rv1392">
			</speciesType>
			<speciesType metaid="metaid_t_0964" id="t_0964" name="Rv1406">
			</speciesType>
			<speciesType metaid="metaid_t_0965" id="t_0965" name="Rv1408">
			</speciesType>
			<speciesType metaid="metaid_t_0966" id="t_0966" name="Rv1409">
			</speciesType>
			<speciesType metaid="metaid_t_0967" id="t_0967" name="Rv1412">
			</speciesType>
			<speciesType metaid="metaid_t_0968" id="t_0968" name="Rv1415">
			</speciesType>
			<speciesType metaid="metaid_t_0969" id="t_0969" name="Rv1416">
			</speciesType>
			<speciesType metaid="metaid_t_0970" id="t_0970" name="Rv1436">
			</speciesType>
			<speciesType metaid="metaid_t_0971" id="t_0971" name="Rv1437">
			</speciesType>
			<speciesType metaid="metaid_t_0972" id="t_0972" name="Rv1438">
			</speciesType>
			<speciesType metaid="metaid_t_0973" id="t_0973" name="Rv1445c">
			</speciesType>
			<speciesType metaid="metaid_t_0974" id="t_0974" name="Rv1447c">
			</speciesType>
			<speciesType metaid="metaid_t_0975" id="t_0975" name="Rv1448c">
			</speciesType>
			<speciesType metaid="metaid_t_0976" id="t_0976" name="Rv1449c">
			</speciesType>
			<speciesType metaid="metaid_t_0977" id="t_0977" name="Rv1451">
			</speciesType>
			<speciesType metaid="metaid_t_0978" id="t_0978" name="Rv1464">
			</speciesType>
			<speciesType metaid="metaid_t_0979" id="t_0979" name="Rv1475c">
			</speciesType>
			<speciesType metaid="metaid_t_0980" id="t_0980" name="Rv1483">
			</speciesType>
			<speciesType metaid="metaid_t_0981" id="t_0981" name="Rv1484">
			</speciesType>
			<speciesType metaid="metaid_t_0982" id="t_0982" name="Rv1485">
			</speciesType>
			<speciesType metaid="metaid_t_0983" id="t_0983" name="Rv1492">
			</speciesType>
			<speciesType metaid="metaid_t_0984" id="t_0984" name="Rv1493">
			</speciesType>
			<speciesType metaid="metaid_t_0985" id="t_0985" name="Rv1511">
			</speciesType>
			<speciesType metaid="metaid_t_0986" id="t_0986" name="Rv1512">
			</speciesType>
			<speciesType metaid="metaid_t_0987" id="t_0987" name="Rv1529">
			</speciesType>
			<speciesType metaid="metaid_t_0988" id="t_0988" name="Rv1538c">
			</speciesType>
			<speciesType metaid="metaid_t_0989" id="t_0989" name="Rv1551">
			</speciesType>
			<speciesType metaid="metaid_t_0990" id="t_0990" name="Rv1552">
			</speciesType>
			<speciesType metaid="metaid_t_0991" id="t_0991" name="Rv1553">
			</speciesType>
			<speciesType metaid="metaid_t_0992" id="t_0992" name="Rv1554">
			</speciesType>
			<speciesType metaid="metaid_t_0993" id="t_0993" name="Rv1555">
			</speciesType>
			<speciesType metaid="metaid_t_0994" id="t_0994" name="Rv1559">
			</speciesType>
			<speciesType metaid="metaid_t_0995" id="t_0995" name="Rv1562c">
			</speciesType>
			<speciesType metaid="metaid_t_0996" id="t_0996" name="Rv1563c">
			</speciesType>
			<speciesType metaid="metaid_t_0997" id="t_0997" name="Rv1568">
			</speciesType>
			<speciesType metaid="metaid_t_0998" id="t_0998" name="Rv1569">
			</speciesType>
			<speciesType metaid="metaid_t_0999" id="t_0999" name="Rv1570">
			</speciesType>
			<speciesType metaid="metaid_t_1000" id="t_1000" name="Rv1589">
			</speciesType>
			<speciesType metaid="metaid_t_1001" id="t_1001" name="Rv1594">
			</speciesType>
			<speciesType metaid="metaid_t_1002" id="t_1002" name="Rv1595">
			</speciesType>
			<speciesType metaid="metaid_t_1003" id="t_1003" name="Rv1596">
			</speciesType>
			<speciesType metaid="metaid_t_1004" id="t_1004" name="Rv1599">
			</speciesType>
			<speciesType metaid="metaid_t_1005" id="t_1005" name="Rv1600">
			</speciesType>
			<speciesType metaid="metaid_t_1006" id="t_1006" name="Rv1601">
			</speciesType>
			<speciesType metaid="metaid_t_1007" id="t_1007" name="Rv1602">
			</speciesType>
			<speciesType metaid="metaid_t_1008" id="t_1008" name="Rv1603">
			</speciesType>
			<speciesType metaid="metaid_t_1009" id="t_1009" name="Rv1604">
			</speciesType>
			<speciesType metaid="metaid_t_1010" id="t_1010" name="Rv1605">
			</speciesType>
			<speciesType metaid="metaid_t_1011" id="t_1011" name="Rv1606">
			</speciesType>
			<speciesType metaid="metaid_t_1012" id="t_1012" name="Rv1607">
			</speciesType>
			<speciesType metaid="metaid_t_1013" id="t_1013" name="Rv1609">
			</speciesType>
			<speciesType metaid="metaid_t_1014" id="t_1014" name="Rv1611">
			</speciesType>
			<speciesType metaid="metaid_t_1015" id="t_1015" name="Rv1612">
			</speciesType>
			<speciesType metaid="metaid_t_1016" id="t_1016" name="Rv1613">
			</speciesType>
			<speciesType metaid="metaid_t_1017" id="t_1017" name="Rv1617">
			</speciesType>
			<speciesType metaid="metaid_t_1018" id="t_1018" name="Rv1618">
			</speciesType>
			<speciesType metaid="metaid_t_1019" id="t_1019" name="Rv1620c">
			</speciesType>
			<speciesType metaid="metaid_t_1020" id="t_1020" name="Rv1621c">
			</speciesType>
			<speciesType metaid="metaid_t_1021" id="t_1021" name="Rv1622c">
			</speciesType>
			<speciesType metaid="metaid_t_1022" id="t_1022" name="Rv1623c">
			</speciesType>
			<speciesType metaid="metaid_t_1023" id="t_1023" name="Rv1625c">
			</speciesType>
			<speciesType metaid="metaid_t_1024" id="t_1024" name="Rv1631">
			</speciesType>
			<speciesType metaid="metaid_t_1025" id="t_1025" name="Rv1647">
			</speciesType>
			<speciesType metaid="metaid_t_1026" id="t_1026" name="Rv1652">
			</speciesType>
			<speciesType metaid="metaid_t_1027" id="t_1027" name="Rv1653">
			</speciesType>
			<speciesType metaid="metaid_t_1028" id="t_1028" name="Rv1654">
			</speciesType>
			<speciesType metaid="metaid_t_1029" id="t_1029" name="Rv1655">
			</speciesType>
			<speciesType metaid="metaid_t_1030" id="t_1030" name="Rv1656">
			</speciesType>
			<speciesType metaid="metaid_t_1031" id="t_1031" name="Rv1658">
			</speciesType>
			<speciesType metaid="metaid_t_1032" id="t_1032" name="Rv1659">
			</speciesType>
			<speciesType metaid="metaid_t_1033" id="t_1033" name="Rv1662">
			</speciesType>
			<speciesType metaid="metaid_t_1034" id="t_1034" name="Rv1663">
			</speciesType>
			<speciesType metaid="metaid_t_1035" id="t_1035" name="Rv1672c">
			</speciesType>
			<speciesType metaid="metaid_t_1036" id="t_1036" name="Rv1692">
			</speciesType>
			<speciesType metaid="metaid_t_1037" id="t_1037" name="Rv1695">
			</speciesType>
			<speciesType metaid="metaid_t_1038" id="t_1038" name="Rv1699">
			</speciesType>
			<speciesType metaid="metaid_t_1039" id="t_1039" name="Rv1704c">
			</speciesType>
			<speciesType metaid="metaid_t_1040" id="t_1040" name="Rv1712">
			</speciesType>
			<speciesType metaid="metaid_t_1041" id="t_1041" name="Rv1714">
			</speciesType>
			<speciesType metaid="metaid_t_1042" id="t_1042" name="Rv1731">
			</speciesType>
			<speciesType metaid="metaid_t_1043" id="t_1043" name="Rv1737c">
			</speciesType>
			<speciesType metaid="metaid_t_1044" id="t_1044" name="Rv1739c">
			</speciesType>
			<speciesType metaid="metaid_t_1045" id="t_1045" name="Rv1745c">
			</speciesType>
			<speciesType metaid="metaid_t_1046" id="t_1046" name="Rv1755c">
			</speciesType>
			<speciesType metaid="metaid_t_1047" id="t_1047" name="Rv1820">
			</speciesType>
			<speciesType metaid="metaid_t_1048" id="t_1048" name="Rv1822">
			</speciesType>
			<speciesType metaid="metaid_t_1049" id="t_1049" name="Rv1826">
			</speciesType>
			<speciesType metaid="metaid_t_1050" id="t_1050" name="Rv1832">
			</speciesType>
			<speciesType metaid="metaid_t_1051" id="t_1051" name="Rv1837c">
			</speciesType>
			<speciesType metaid="metaid_t_1052" id="t_1052" name="Rv1843c">
			</speciesType>
			<speciesType metaid="metaid_t_1053" id="t_1053" name="Rv1844c">
			</speciesType>
			<speciesType metaid="metaid_t_1054" id="t_1054" name="Rv1848">
			</speciesType>
			<speciesType metaid="metaid_t_1055" id="t_1055" name="Rv1849">
			</speciesType>
			<speciesType metaid="metaid_t_1056" id="t_1056" name="Rv1850">
			</speciesType>
			<speciesType metaid="metaid_t_1057" id="t_1057" name="Rv1872c">
			</speciesType>
			<speciesType metaid="metaid_t_1058" id="t_1058" name="Rv1878">
			</speciesType>
			<speciesType metaid="metaid_t_1059" id="t_1059" name="Rv1885c">
			</speciesType>
			<speciesType metaid="metaid_t_1060" id="t_1060" name="Rv1895">
			</speciesType>
			<speciesType metaid="metaid_t_1061" id="t_1061" name="Rv1902c">
			</speciesType>
			<speciesType metaid="metaid_t_1062" id="t_1062" name="Rv1905c">
			</speciesType>
			<speciesType metaid="metaid_t_1063" id="t_1063" name="Rv1908c">
			</speciesType>
			<speciesType metaid="metaid_t_1064" id="t_1064" name="Rv1915">
			</speciesType>
			<speciesType metaid="metaid_t_1065" id="t_1065" name="Rv1916">
			</speciesType>
			<speciesType metaid="metaid_t_1066" id="t_1066" name="Rv1928c">
			</speciesType>
			<speciesType metaid="metaid_t_1067" id="t_1067" name="Rv1940">
			</speciesType>
			<speciesType metaid="metaid_t_1068" id="t_1068" name="Rv1981c">
			</speciesType>
			<speciesType metaid="metaid_t_1069" id="t_1069" name="Rv2006">
			</speciesType>
			<speciesType metaid="metaid_t_1070" id="t_1070" name="Rv2029c">
			</speciesType>
			<speciesType metaid="metaid_t_1071" id="t_1071" name="Rv2043c">
			</speciesType>
			<speciesType metaid="metaid_t_1072" id="t_1072" name="Rv2051c">
			</speciesType>
			<speciesType metaid="metaid_t_1073" id="t_1073" name="Rv2062c">
			</speciesType>
			<speciesType metaid="metaid_t_1074" id="t_1074" name="Rv2064">
			</speciesType>
			<speciesType metaid="metaid_t_1075" id="t_1075" name="Rv2065">
			</speciesType>
			<speciesType metaid="metaid_t_1076" id="t_1076" name="Rv2066">
			</speciesType>
			<speciesType metaid="metaid_t_1077" id="t_1077" name="Rv2070c">
			</speciesType>
			<speciesType metaid="metaid_t_1078" id="t_1078" name="Rv2071c">
			</speciesType>
			<speciesType metaid="metaid_t_1079" id="t_1079" name="Rv2072c">
			</speciesType>
			<speciesType metaid="metaid_t_1080" id="t_1080" name="Rv2075c">
			</speciesType>
			<speciesType metaid="metaid_t_1081" id="t_1081" name="Rv2121c">
			</speciesType>
			<speciesType metaid="metaid_t_1082" id="t_1082" name="Rv2122c">
			</speciesType>
			<speciesType metaid="metaid_t_1083" id="t_1083" name="Rv2124c">
			</speciesType>
			<speciesType metaid="metaid_t_1084" id="t_1084" name="Rv2127">
			</speciesType>
			<speciesType metaid="metaid_t_1085" id="t_1085" name="Rv2130c">
			</speciesType>
			<speciesType metaid="metaid_t_1086" id="t_1086" name="Rv2136c">
			</speciesType>
			<speciesType metaid="metaid_t_1087" id="t_1087" name="Rv2139">
			</speciesType>
			<speciesType metaid="metaid_t_1088" id="t_1088" name="Rv2152c">
			</speciesType>
			<speciesType metaid="metaid_t_1089" id="t_1089" name="Rv2153c">
			</speciesType>
			<speciesType metaid="metaid_t_1090" id="t_1090" name="Rv2155c">
			</speciesType>
			<speciesType metaid="metaid_t_1091" id="t_1091" name="Rv2156c">
			</speciesType>
			<speciesType metaid="metaid_t_1092" id="t_1092" name="Rv2157c">
			</speciesType>
			<speciesType metaid="metaid_t_1093" id="t_1093" name="Rv2158c">
			</speciesType>
			<speciesType metaid="metaid_t_1094" id="t_1094" name="Rv2163c">
			</speciesType>
			<speciesType metaid="metaid_t_1095" id="t_1095" name="Rv2178c">
			</speciesType>
			<speciesType metaid="metaid_t_1096" id="t_1096" name="Rv2182c">
			</speciesType>
			<speciesType metaid="metaid_t_1097" id="t_1097" name="Rv2192c">
			</speciesType>
			<speciesType metaid="metaid_t_1098" id="t_1098" name="Rv2193">
			</speciesType>
			<speciesType metaid="metaid_t_1099" id="t_1099" name="Rv2194">
			</speciesType>
			<speciesType metaid="metaid_t_1100" id="t_1100" name="Rv2195">
			</speciesType>
			<speciesType metaid="metaid_t_1101" id="t_1101" name="Rv2196">
			</speciesType>
			<speciesType metaid="metaid_t_1102" id="t_1102" name="Rv2200c">
			</speciesType>
			<speciesType metaid="metaid_t_1103" id="t_1103" name="Rv2201">
			</speciesType>
			<speciesType metaid="metaid_t_1104" id="t_1104" name="Rv2202c">
			</speciesType>
			<speciesType metaid="metaid_t_1105" id="t_1105" name="Rv2205c">
			</speciesType>
			<speciesType metaid="metaid_t_1106" id="t_1106" name="Rv2207">
			</speciesType>
			<speciesType metaid="metaid_t_1107" id="t_1107" name="Rv2208">
			</speciesType>
			<speciesType metaid="metaid_t_1108" id="t_1108" name="Rv2210c">
			</speciesType>
			<speciesType metaid="metaid_t_1109" id="t_1109" name="Rv2211c">
			</speciesType>
			<speciesType metaid="metaid_t_1110" id="t_1110" name="Rv2215">
			</speciesType>
			<speciesType metaid="metaid_t_1111" id="t_1111" name="Rv2220">
			</speciesType>
			<speciesType metaid="metaid_t_1112" id="t_1112" name="Rv2222c">
			</speciesType>
			<speciesType metaid="metaid_t_1113" id="t_1113" name="Rv2225">
			</speciesType>
			<speciesType metaid="metaid_t_1114" id="t_1114" name="Rv2231c">
			</speciesType>
			<speciesType metaid="metaid_t_1115" id="t_1115" name="Rv2233">
			</speciesType>
			<speciesType metaid="metaid_t_1116" id="t_1116" name="Rv2236c">
			</speciesType>
			<speciesType metaid="metaid_t_1117" id="t_1117" name="Rv2241">
			</speciesType>
			<speciesType metaid="metaid_t_1118" id="t_1118" name="Rv2243">
			</speciesType>
			<speciesType metaid="metaid_t_1119" id="t_1119" name="Rv2245">
			</speciesType>
			<speciesType metaid="metaid_t_1120" id="t_1120" name="Rv2246">
			</speciesType>
			<speciesType metaid="metaid_t_1121" id="t_1121" name="Rv2247">
			</speciesType>
			<speciesType metaid="metaid_t_1122" id="t_1122" name="Rv2249c">
			</speciesType>
			<speciesType metaid="metaid_t_1123" id="t_1123" name="Rv2259">
			</speciesType>
			<speciesType metaid="metaid_t_1124" id="t_1124" name="Rv2281">
			</speciesType>
			<speciesType metaid="metaid_t_1125" id="t_1125" name="Rv2287">
			</speciesType>
			<speciesType metaid="metaid_t_1126" id="t_1126" name="Rv2289">
			</speciesType>
			<speciesType metaid="metaid_t_1127" id="t_1127" name="Rv2291">
			</speciesType>
			<speciesType metaid="metaid_t_1128" id="t_1128" name="Rv2316">
			</speciesType>
			<speciesType metaid="metaid_t_1129" id="t_1129" name="Rv2317">
			</speciesType>
			<speciesType metaid="metaid_t_1130" id="t_1130" name="Rv2318">
			</speciesType>
			<speciesType metaid="metaid_t_1131" id="t_1131" name="Rv2320c">
			</speciesType>
			<speciesType metaid="metaid_t_1132" id="t_1132" name="Rv2321c">
			</speciesType>
			<speciesType metaid="metaid_t_1133" id="t_1133" name="Rv2322c">
			</speciesType>
			<speciesType metaid="metaid_t_1134" id="t_1134" name="Rv2329c">
			</speciesType>
			<speciesType metaid="metaid_t_1135" id="t_1135" name="Rv2332">
			</speciesType>
			<speciesType metaid="metaid_t_1136" id="t_1136" name="Rv2334">
			</speciesType>
			<speciesType metaid="metaid_t_1137" id="t_1137" name="Rv2335">
			</speciesType>
			<speciesType metaid="metaid_t_1138" id="t_1138" name="Rv2344c">
			</speciesType>
			<speciesType metaid="metaid_t_1139" id="t_1139" name="Rv2361c">
			</speciesType>
			<speciesType metaid="metaid_t_1140" id="t_1140" name="Rv2363">
			</speciesType>
			<speciesType metaid="metaid_t_1141" id="t_1141" name="Rv2378c">
			</speciesType>
			<speciesType metaid="metaid_t_1142" id="t_1142" name="Rv2379c">
			</speciesType>
			<speciesType metaid="metaid_t_1143" id="t_1143" name="Rv2380c">
			</speciesType>
			<speciesType metaid="metaid_t_1144" id="t_1144" name="Rv2381c">
			</speciesType>
			<speciesType metaid="metaid_t_1145" id="t_1145" name="Rv2382c">
			</speciesType>
			<speciesType metaid="metaid_t_1146" id="t_1146" name="Rv2383c">
			</speciesType>
			<speciesType metaid="metaid_t_1147" id="t_1147" name="Rv2384">
			</speciesType>
			<speciesType metaid="metaid_t_1148" id="t_1148" name="Rv2386c">
			</speciesType>
			<speciesType metaid="metaid_t_1149" id="t_1149" name="Rv2388c">
			</speciesType>
			<speciesType metaid="metaid_t_1150" id="t_1150" name="Rv2391">
			</speciesType>
			<speciesType metaid="metaid_t_1151" id="t_1151" name="Rv2392">
			</speciesType>
			<speciesType metaid="metaid_t_1152" id="t_1152" name="Rv2394">
			</speciesType>
			<speciesType metaid="metaid_t_1153" id="t_1153" name="Rv2397c">
			</speciesType>
			<speciesType metaid="metaid_t_1154" id="t_1154" name="Rv2398c">
			</speciesType>
			<speciesType metaid="metaid_t_1155" id="t_1155" name="Rv2399c">
			</speciesType>
			<speciesType metaid="metaid_t_1156" id="t_1156" name="Rv2400c">
			</speciesType>
			<speciesType metaid="metaid_t_1157" id="t_1157" name="Rv2421c">
			</speciesType>
			<speciesType metaid="metaid_t_1158" id="t_1158" name="Rv2427c">
			</speciesType>
			<speciesType metaid="metaid_t_1159" id="t_1159" name="Rv2435c">
			</speciesType>
			<speciesType metaid="metaid_t_1160" id="t_1160" name="Rv2436">
			</speciesType>
			<speciesType metaid="metaid_t_1161" id="t_1161" name="Rv2438c">
			</speciesType>
			<speciesType metaid="metaid_t_1162" id="t_1162" name="Rv2439c">
			</speciesType>
			<speciesType metaid="metaid_t_1163" id="t_1163" name="Rv2443">
			</speciesType>
			<speciesType metaid="metaid_t_1164" id="t_1164" name="Rv2445c">
			</speciesType>
			<speciesType metaid="metaid_t_1165" id="t_1165" name="Rv2447c">
			</speciesType>
			<speciesType metaid="metaid_t_1166" id="t_1166" name="Rv2454c">
			</speciesType>
			<speciesType metaid="metaid_t_1167" id="t_1167" name="Rv2455c">
			</speciesType>
			<speciesType metaid="metaid_t_1168" id="t_1168" name="Rv2458">
			</speciesType>
			<speciesType metaid="metaid_t_1169" id="t_1169" name="Rv2465c">
			</speciesType>
			<speciesType metaid="metaid_t_1170" id="t_1170" name="Rv2467">
			</speciesType>
			<speciesType metaid="metaid_t_1171" id="t_1171" name="Rv2471">
			</speciesType>
			<speciesType metaid="metaid_t_1172" id="t_1172" name="Rv2476c">
			</speciesType>
			<speciesType metaid="metaid_t_1173" id="t_1173" name="Rv2483c">
			</speciesType>
			<speciesType metaid="metaid_t_1174" id="t_1174" name="Rv2495c">
			</speciesType>
			<speciesType metaid="metaid_t_1175" id="t_1175" name="Rv2496c">
			</speciesType>
			<speciesType metaid="metaid_t_1176" id="t_1176" name="Rv2497c">
			</speciesType>
			<speciesType metaid="metaid_t_1177" id="t_1177" name="Rv2498c">
			</speciesType>
			<speciesType metaid="metaid_t_1178" id="t_1178" name="Rv2501c">
			</speciesType>
			<speciesType metaid="metaid_t_1179" id="t_1179" name="Rv2502c">
			</speciesType>
			<speciesType metaid="metaid_t_1180" id="t_1180" name="Rv2503c">
			</speciesType>
			<speciesType metaid="metaid_t_1181" id="t_1181" name="Rv2504c">
			</speciesType>
			<speciesType metaid="metaid_t_1182" id="t_1182" name="Rv2523c">
			</speciesType>
			<speciesType metaid="metaid_t_1183" id="t_1183" name="Rv2524c">
			</speciesType>
			<speciesType metaid="metaid_t_1184" id="t_1184" name="Rv2531c">
			</speciesType>
			<speciesType metaid="metaid_t_1185" id="t_1185" name="Rv2537c">
			</speciesType>
			<speciesType metaid="metaid_t_1186" id="t_1186" name="Rv2538c">
			</speciesType>
			<speciesType metaid="metaid_t_1187" id="t_1187" name="Rv2539c">
			</speciesType>
			<speciesType metaid="metaid_t_1188" id="t_1188" name="Rv2540c">
			</speciesType>
			<speciesType metaid="metaid_t_1189" id="t_1189" name="Rv2552c">
			</speciesType>
			<speciesType metaid="metaid_t_1190" id="t_1190" name="Rv2573">
			</speciesType>
			<speciesType metaid="metaid_t_1191" id="t_1191" name="Rv2583c">
			</speciesType>
			<speciesType metaid="metaid_t_1192" id="t_1192" name="Rv2584c">
			</speciesType>
			<speciesType metaid="metaid_t_1193" id="t_1193" name="Rv2589">
			</speciesType>
			<speciesType metaid="metaid_t_1194" id="t_1194" name="Rv2590">
			</speciesType>
			<speciesType metaid="metaid_t_1195" id="t_1195" name="Rv2601">
			</speciesType>
			<speciesType metaid="metaid_t_1196" id="t_1196" name="Rv2605c">
			</speciesType>
			<speciesType metaid="metaid_t_1197" id="t_1197" name="Rv2607">
			</speciesType>
			<speciesType metaid="metaid_t_1198" id="t_1198" name="Rv2610c">
			</speciesType>
			<speciesType metaid="metaid_t_1199" id="t_1199" name="Rv2611c">
			</speciesType>
			<speciesType metaid="metaid_t_1200" id="t_1200" name="Rv2612c">
			</speciesType>
			<speciesType metaid="metaid_t_1201" id="t_1201" name="Rv2671">
			</speciesType>
			<speciesType metaid="metaid_t_1202" id="t_1202" name="Rv2674">
			</speciesType>
			<speciesType metaid="metaid_t_1203" id="t_1203" name="Rv2677c">
			</speciesType>
			<speciesType metaid="metaid_t_1204" id="t_1204" name="Rv2678c">
			</speciesType>
			<speciesType metaid="metaid_t_1205" id="t_1205" name="Rv2682c">
			</speciesType>
			<speciesType metaid="metaid_t_1206" id="t_1206" name="Rv2697c">
			</speciesType>
			<speciesType metaid="metaid_t_1207" id="t_1207" name="Rv2701c">
			</speciesType>
			<speciesType metaid="metaid_t_1208" id="t_1208" name="Rv2702">
			</speciesType>
			<speciesType metaid="metaid_t_1209" id="t_1209" name="Rv2713">
			</speciesType>
			<speciesType metaid="metaid_t_1210" id="t_1210" name="Rv2726c">
			</speciesType>
			<speciesType metaid="metaid_t_1211" id="t_1211" name="Rv2746c">
			</speciesType>
			<speciesType metaid="metaid_t_1212" id="t_1212" name="Rv2753c">
			</speciesType>
			<speciesType metaid="metaid_t_1213" id="t_1213" name="Rv2754c">
			</speciesType>
			<speciesType metaid="metaid_t_1214" id="t_1214" name="Rv2763c">
			</speciesType>
			<speciesType metaid="metaid_t_1215" id="t_1215" name="Rv2764c">
			</speciesType>
			<speciesType metaid="metaid_t_1216" id="t_1216" name="Rv2773c">
			</speciesType>
			<speciesType metaid="metaid_t_1217" id="t_1217" name="Rv2780">
			</speciesType>
			<speciesType metaid="metaid_t_1218" id="t_1218" name="Rv2786c">
			</speciesType>
			<speciesType metaid="metaid_t_1219" id="t_1219" name="Rv2793c">
			</speciesType>
			<speciesType metaid="metaid_t_1220" id="t_1220" name="Rv2832c">
			</speciesType>
			<speciesType metaid="metaid_t_1221" id="t_1221" name="Rv2833c">
			</speciesType>
			<speciesType metaid="metaid_t_1222" id="t_1222" name="Rv2834c">
			</speciesType>
			<speciesType metaid="metaid_t_1223" id="t_1223" name="Rv2835c">
			</speciesType>
			<speciesType metaid="metaid_t_1224" id="t_1224" name="Rv2847c">
			</speciesType>
			<speciesType metaid="metaid_t_1225" id="t_1225" name="Rv2848c">
			</speciesType>
			<speciesType metaid="metaid_t_1226" id="t_1226" name="Rv2849c">
			</speciesType>
			<speciesType metaid="metaid_t_1227" id="t_1227" name="Rv2855">
			</speciesType>
			<speciesType metaid="metaid_t_1228" id="t_1228" name="Rv2858c">
			</speciesType>
			<speciesType metaid="metaid_t_1229" id="t_1229" name="Rv2859c">
			</speciesType>
			<speciesType metaid="metaid_t_1230" id="t_1230" name="Rv2860c">
			</speciesType>
			<speciesType metaid="metaid_t_1231" id="t_1231" name="Rv2870c">
			</speciesType>
			<speciesType metaid="metaid_t_1232" id="t_1232" name="Rv2881c">
			</speciesType>
			<speciesType metaid="metaid_t_1233" id="t_1233" name="Rv2883c">
			</speciesType>
			<speciesType metaid="metaid_t_1234" id="t_1234" name="Rv2899c">
			</speciesType>
			<speciesType metaid="metaid_t_1235" id="t_1235" name="Rv2900c">
			</speciesType>
			<speciesType metaid="metaid_t_1236" id="t_1236" name="Rv2920c">
			</speciesType>
			<speciesType metaid="metaid_t_1237" id="t_1237" name="Rv2928">
			</speciesType>
			<speciesType metaid="metaid_t_1238" id="t_1238" name="Rv2930">
			</speciesType>
			<speciesType metaid="metaid_t_1239" id="t_1239" name="Rv2931">
			</speciesType>
			<speciesType metaid="metaid_t_1240" id="t_1240" name="Rv2932">
			</speciesType>
			<speciesType metaid="metaid_t_1241" id="t_1241" name="Rv2933">
			</speciesType>
			<speciesType metaid="metaid_t_1242" id="t_1242" name="Rv2934">
			</speciesType>
			<speciesType metaid="metaid_t_1243" id="t_1243" name="Rv2935">
			</speciesType>
			<speciesType metaid="metaid_t_1244" id="t_1244" name="Rv2940c">
			</speciesType>
			<speciesType metaid="metaid_t_1245" id="t_1245" name="Rv2941">
			</speciesType>
			<speciesType metaid="metaid_t_1246" id="t_1246" name="Rv2945c">
			</speciesType>
			<speciesType metaid="metaid_t_1247" id="t_1247" name="Rv2947c">
			</speciesType>
			<speciesType metaid="metaid_t_1248" id="t_1248" name="Rv2949c">
			</speciesType>
			<speciesType metaid="metaid_t_1249" id="t_1249" name="Rv2957">
			</speciesType>
			<speciesType metaid="metaid_t_1250" id="t_1250" name="Rv2958c">
			</speciesType>
			<speciesType metaid="metaid_t_1251" id="t_1251" name="Rv2962c">
			</speciesType>
			<speciesType metaid="metaid_t_1252" id="t_1252" name="Rv2964">
			</speciesType>
			<speciesType metaid="metaid_t_1253" id="t_1253" name="Rv2965c">
			</speciesType>
			<speciesType metaid="metaid_t_1254" id="t_1254" name="Rv2967c">
			</speciesType>
			<speciesType metaid="metaid_t_1255" id="t_1255" name="Rv2977c">
			</speciesType>
			<speciesType metaid="metaid_t_1256" id="t_1256" name="Rv2981c">
			</speciesType>
			<speciesType metaid="metaid_t_1257" id="t_1257" name="Rv2982c">
			</speciesType>
			<speciesType metaid="metaid_t_1258" id="t_1258" name="Rv2984">
			</speciesType>
			<speciesType metaid="metaid_t_1259" id="t_1259" name="Rv2987c">
			</speciesType>
			<speciesType metaid="metaid_t_1260" id="t_1260" name="Rv2988c">
			</speciesType>
			<speciesType metaid="metaid_t_1261" id="t_1261" name="Rv2992c">
			</speciesType>
			<speciesType metaid="metaid_t_1262" id="t_1262" name="Rv2995c">
			</speciesType>
			<speciesType metaid="metaid_t_1263" id="t_1263" name="Rv2996c">
			</speciesType>
			<speciesType metaid="metaid_t_1264" id="t_1264" name="Rv3001c">
			</speciesType>
			<speciesType metaid="metaid_t_1265" id="t_1265" name="Rv3002c">
			</speciesType>
			<speciesType metaid="metaid_t_1266" id="t_1266" name="Rv3003c">
			</speciesType>
			<speciesType metaid="metaid_t_1267" id="t_1267" name="Rv3010c">
			</speciesType>
			<speciesType metaid="metaid_t_1268" id="t_1268" name="Rv3042c">
			</speciesType>
			<speciesType metaid="metaid_t_1269" id="t_1269" name="Rv3043c">
			</speciesType>
			<speciesType metaid="metaid_t_1270" id="t_1270" name="Rv3045">
			</speciesType>
			<speciesType metaid="metaid_t_1271" id="t_1271" name="Rv3048c">
			</speciesType>
			<speciesType metaid="metaid_t_1272" id="t_1272" name="Rv3051c">
			</speciesType>
			<speciesType metaid="metaid_t_1273" id="t_1273" name="Rv3068c">
			</speciesType>
			<speciesType metaid="metaid_t_1274" id="t_1274" name="Rv3106">
			</speciesType>
			<speciesType metaid="metaid_t_1275" id="t_1275" name="Rv3113">
			</speciesType>
			<speciesType metaid="metaid_t_1276" id="t_1276" name="Rv3145">
			</speciesType>
			<speciesType metaid="metaid_t_1277" id="t_1277" name="Rv3146">
			</speciesType>
			<speciesType metaid="metaid_t_1278" id="t_1278" name="Rv3147">
			</speciesType>
			<speciesType metaid="metaid_t_1279" id="t_1279" name="Rv3148">
			</speciesType>
			<speciesType metaid="metaid_t_1280" id="t_1280" name="Rv3149">
			</speciesType>
			<speciesType metaid="metaid_t_1281" id="t_1281" name="Rv3150">
			</speciesType>
			<speciesType metaid="metaid_t_1282" id="t_1282" name="Rv3152">
			</speciesType>
			<speciesType metaid="metaid_t_1283" id="t_1283" name="Rv3153">
			</speciesType>
			<speciesType metaid="metaid_t_1284" id="t_1284" name="Rv3154">
			</speciesType>
			<speciesType metaid="metaid_t_1285" id="t_1285" name="Rv3155">
			</speciesType>
			<speciesType metaid="metaid_t_1286" id="t_1286" name="Rv3156">
			</speciesType>
			<speciesType metaid="metaid_t_1287" id="t_1287" name="Rv3157">
			</speciesType>
			<speciesType metaid="metaid_t_1288" id="t_1288" name="Rv3158">
			</speciesType>
			<speciesType metaid="metaid_t_1289" id="t_1289" name="Rv3214">
			</speciesType>
			<speciesType metaid="metaid_t_1290" id="t_1290" name="Rv3215">
			</speciesType>
			<speciesType metaid="metaid_t_1291" id="t_1291" name="Rv3227">
			</speciesType>
			<speciesType metaid="metaid_t_1292" id="t_1292" name="Rv3229c">
			</speciesType>
			<speciesType metaid="metaid_t_1293" id="t_1293" name="Rv3236c">
			</speciesType>
			<speciesType metaid="metaid_t_1294" id="t_1294" name="Rv3247c">
			</speciesType>
			<speciesType metaid="metaid_t_1295" id="t_1295" name="Rv3248c">
			</speciesType>
			<speciesType metaid="metaid_t_1296" id="t_1296" name="Rv3255c">
			</speciesType>
			<speciesType metaid="metaid_t_1297" id="t_1297" name="Rv3257c">
			</speciesType>
			<speciesType metaid="metaid_t_1298" id="t_1298" name="Rv3264c">
			</speciesType>
			<speciesType metaid="metaid_t_1299" id="t_1299" name="Rv3265c">
			</speciesType>
			<speciesType metaid="metaid_t_1300" id="t_1300" name="Rv3266c">
			</speciesType>
			<speciesType metaid="metaid_t_1301" id="t_1301" name="Rv3273">
			</speciesType>
			<speciesType metaid="metaid_t_1302" id="t_1302" name="Rv3275c">
			</speciesType>
			<speciesType metaid="metaid_t_1303" id="t_1303" name="Rv3276c">
			</speciesType>
			<speciesType metaid="metaid_t_1304" id="t_1304" name="Rv3279c">
			</speciesType>
			<speciesType metaid="metaid_t_1305" id="t_1305" name="Rv3280">
			</speciesType>
			<speciesType metaid="metaid_t_1306" id="t_1306" name="Rv3281">
			</speciesType>
			<speciesType metaid="metaid_t_1307" id="t_1307" name="Rv3283">
			</speciesType>
			<speciesType metaid="metaid_t_1308" id="t_1308" name="Rv3285">
			</speciesType>
			<speciesType metaid="metaid_t_1309" id="t_1309" name="Rv3290c">
			</speciesType>
			<speciesType metaid="metaid_t_1310" id="t_1310" name="Rv3293">
			</speciesType>
			<speciesType metaid="metaid_t_1311" id="t_1311" name="Rv3302c">
			</speciesType>
			<speciesType metaid="metaid_t_1312" id="t_1312" name="Rv3303c">
			</speciesType>
			<speciesType metaid="metaid_t_1313" id="t_1313" name="Rv3307">
			</speciesType>
			<speciesType metaid="metaid_t_1314" id="t_1314" name="Rv3308">
			</speciesType>
			<speciesType metaid="metaid_t_1315" id="t_1315" name="Rv3309c">
			</speciesType>
			<speciesType metaid="metaid_t_1316" id="t_1316" name="Rv3310">
			</speciesType>
			<speciesType metaid="metaid_t_1317" id="t_1317" name="Rv3313c">
			</speciesType>
			<speciesType metaid="metaid_t_1318" id="t_1318" name="Rv3314c">
			</speciesType>
			<speciesType metaid="metaid_t_1319" id="t_1319" name="Rv3315c">
			</speciesType>
			<speciesType metaid="metaid_t_1320" id="t_1320" name="Rv3316">
			</speciesType>
			<speciesType metaid="metaid_t_1321" id="t_1321" name="Rv3317">
			</speciesType>
			<speciesType metaid="metaid_t_1322" id="t_1322" name="Rv3318">
			</speciesType>
			<speciesType metaid="metaid_t_1323" id="t_1323" name="Rv3319">
			</speciesType>
			<speciesType metaid="metaid_t_1324" id="t_1324" name="Rv3330">
			</speciesType>
			<speciesType metaid="metaid_t_1325" id="t_1325" name="Rv3331">
			</speciesType>
			<speciesType metaid="metaid_t_1326" id="t_1326" name="Rv3332">
			</speciesType>
			<speciesType metaid="metaid_t_1327" id="t_1327" name="Rv3339c">
			</speciesType>
			<speciesType metaid="metaid_t_1328" id="t_1328" name="Rv3340">
			</speciesType>
			<speciesType metaid="metaid_t_1329" id="t_1329" name="Rv3341">
			</speciesType>
			<speciesType metaid="metaid_t_1330" id="t_1330" name="Rv3356c">
			</speciesType>
			<speciesType metaid="metaid_t_1331" id="t_1331" name="Rv3372">
			</speciesType>
			<speciesType metaid="metaid_t_1332" id="t_1332" name="Rv3379c">
			</speciesType>
			<speciesType metaid="metaid_t_1333" id="t_1333" name="Rv3393">
			</speciesType>
			<speciesType metaid="metaid_t_1334" id="t_1334" name="Rv3396c">
			</speciesType>
			<speciesType metaid="metaid_t_1335" id="t_1335" name="Rv3398c">
			</speciesType>
			<speciesType metaid="metaid_t_1336" id="t_1336" name="Rv3410c">
			</speciesType>
			<speciesType metaid="metaid_t_1337" id="t_1337" name="Rv3411c">
			</speciesType>
			<speciesType metaid="metaid_t_1338" id="t_1338" name="Rv3423c">
			</speciesType>
			<speciesType metaid="metaid_t_1339" id="t_1339" name="Rv3432c">
			</speciesType>
			<speciesType metaid="metaid_t_1340" id="t_1340" name="Rv3436c">
			</speciesType>
			<speciesType metaid="metaid_t_1341" id="t_1341" name="Rv3441c">
			</speciesType>
			<speciesType metaid="metaid_t_1342" id="t_1342" name="Rv3455c">
			</speciesType>
			<speciesType metaid="metaid_t_1343" id="t_1343" name="Rv3464">
			</speciesType>
			<speciesType metaid="metaid_t_1344" id="t_1344" name="Rv3465">
			</speciesType>
			<speciesType metaid="metaid_t_1345" id="t_1345" name="Rv3468c">
			</speciesType>
			<speciesType metaid="metaid_t_1346" id="t_1346" name="Rv3469c">
			</speciesType>
			<speciesType metaid="metaid_t_1347" id="t_1347" name="Rv3470c">
			</speciesType>
			<speciesType metaid="metaid_t_1348" id="t_1348" name="Rv3490">
			</speciesType>
			<speciesType metaid="metaid_t_1349" id="t_1349" name="Rv3509c">
			</speciesType>
			<speciesType metaid="metaid_t_1350" id="t_1350" name="Rv3534c">
			</speciesType>
			<speciesType metaid="metaid_t_1351" id="t_1351" name="Rv3535c">
			</speciesType>
			<speciesType metaid="metaid_t_1352" id="t_1352" name="Rv3565">
			</speciesType>
			<speciesType metaid="metaid_t_1353" id="t_1353" name="Rv3581c">
			</speciesType>
			<speciesType metaid="metaid_t_1354" id="t_1354" name="Rv3582c">
			</speciesType>
			<speciesType metaid="metaid_t_1355" id="t_1355" name="Rv3588c">
			</speciesType>
			<speciesType metaid="metaid_t_1356" id="t_1356" name="Rv3601c">
			</speciesType>
			<speciesType metaid="metaid_t_1357" id="t_1357" name="Rv3602c">
			</speciesType>
			<speciesType metaid="metaid_t_1358" id="t_1358" name="Rv3606c">
			</speciesType>
			<speciesType metaid="metaid_t_1359" id="t_1359" name="Rv3607c">
			</speciesType>
			<speciesType metaid="metaid_t_1360" id="t_1360" name="Rv3608c">
			</speciesType>
			<speciesType metaid="metaid_t_1361" id="t_1361" name="Rv3609c">
			</speciesType>
			<speciesType metaid="metaid_t_1362" id="t_1362" name="Rv3624c">
			</speciesType>
			<speciesType metaid="metaid_t_1363" id="t_1363" name="Rv3628">
			</speciesType>
			<speciesType metaid="metaid_t_1364" id="t_1364" name="Rv3634c">
			</speciesType>
			<speciesType metaid="metaid_t_1365" id="t_1365" name="Rv3667">
			</speciesType>
			<speciesType metaid="metaid_t_1366" id="t_1366" name="Rv3696c">
			</speciesType>
			<speciesType metaid="metaid_t_1367" id="t_1367" name="Rv3704c">
			</speciesType>
			<speciesType metaid="metaid_t_1368" id="t_1368" name="Rv3708c">
			</speciesType>
			<speciesType metaid="metaid_t_1369" id="t_1369" name="Rv3709c">
			</speciesType>
			<speciesType metaid="metaid_t_1370" id="t_1370" name="Rv3710">
			</speciesType>
			<speciesType metaid="metaid_t_1371" id="t_1371" name="Rv3713">
			</speciesType>
			<speciesType metaid="metaid_t_1372" id="t_1372" name="Rv3737">
			</speciesType>
			<speciesType metaid="metaid_t_1373" id="t_1373" name="Rv3754">
			</speciesType>
			<speciesType metaid="metaid_t_1374" id="t_1374" name="Rv3756c">
			</speciesType>
			<speciesType metaid="metaid_t_1375" id="t_1375" name="Rv3757c">
			</speciesType>
			<speciesType metaid="metaid_t_1376" id="t_1376" name="Rv3758c">
			</speciesType>
			<speciesType metaid="metaid_t_1377" id="t_1377" name="Rv3759c">
			</speciesType>
			<speciesType metaid="metaid_t_1378" id="t_1378" name="Rv3772">
			</speciesType>
			<speciesType metaid="metaid_t_1379" id="t_1379" name="Rv3777">
			</speciesType>
			<speciesType metaid="metaid_t_1380" id="t_1380" name="Rv3784">
			</speciesType>
			<speciesType metaid="metaid_t_1381" id="t_1381" name="Rv3790">
			</speciesType>
			<speciesType metaid="metaid_t_1382" id="t_1382" name="Rv3791">
			</speciesType>
			<speciesType metaid="metaid_t_1383" id="t_1383" name="Rv3792">
			</speciesType>
			<speciesType metaid="metaid_t_1384" id="t_1384" name="Rv3793">
			</speciesType>
			<speciesType metaid="metaid_t_1385" id="t_1385" name="Rv3794">
			</speciesType>
			<speciesType metaid="metaid_t_1386" id="t_1386" name="Rv3795">
			</speciesType>
			<speciesType metaid="metaid_t_1387" id="t_1387" name="Rv3800c">
			</speciesType>
			<speciesType metaid="metaid_t_1388" id="t_1388" name="Rv3801c">
			</speciesType>
			<speciesType metaid="metaid_t_1389" id="t_1389" name="Rv3806c">
			</speciesType>
			<speciesType metaid="metaid_t_1390" id="t_1390" name="Rv3808c">
			</speciesType>
			<speciesType metaid="metaid_t_1391" id="t_1391" name="Rv3809c">
			</speciesType>
			<speciesType metaid="metaid_t_1392" id="t_1392" name="Rv3815c">
			</speciesType>
			<speciesType metaid="metaid_t_1393" id="t_1393" name="Rv3818">
			</speciesType>
			<speciesType metaid="metaid_t_1394" id="t_1394" name="Rv3826">
			</speciesType>
			<speciesType metaid="metaid_t_1395" id="t_1395" name="Rv3838c">
			</speciesType>
			<speciesType metaid="metaid_t_1396" id="t_1396" name="Rv3842c">
			</speciesType>
			<speciesType metaid="metaid_t_1397" id="t_1397" name="Rv3846">
			</speciesType>
			<speciesType metaid="metaid_t_1398" id="t_1398" name="Rv3858c">
			</speciesType>
			<speciesType metaid="metaid_t_1399" id="t_1399" name="Rv3859c">
			</speciesType>
			<speciesType metaid="metaid_t_1400" id="t_1400" name="Rv3913">
			</speciesType>
		</listOfSpeciesTypes>
		<listOfSpecies>
			<species id="s_0000" name="10fthf[cytoplasm]" speciesType="t_0000" compartment="c_01">
			</species>
			<species id="s_0001" name="12dgr160[cytoplasm]" speciesType="t_0001" compartment="c_01">
			</species>
			<species id="s_0002" name="13dpg[cytoplasm]" speciesType="t_0002" compartment="c_01">
			</species>
			<species id="s_0003" name="1hdecg3p[cytoplasm]" speciesType="t_0003" compartment="c_01">
			</species>
			<species id="s_0004" name="1msg3p[cytoplasm]" speciesType="t_0004" compartment="c_01">
			</species>
			<species id="s_0005" name="1pyr5c[cytoplasm]" speciesType="t_0005" compartment="c_01">
			</species>
			<species id="s_0006" name="23dhba[cytoplasm]" speciesType="t_0006" compartment="c_01">
			</species>
			<species id="s_0007" name="23dhdp[cytoplasm]" speciesType="t_0007" compartment="c_01">
			</species>
			<species id="s_0008" name="23dhmb[cytoplasm]" speciesType="t_0008" compartment="c_01">
			</species>
			<species id="s_0009" name="23dhmp[cytoplasm]" speciesType="t_0009" compartment="c_01">
			</species>
			<species id="s_0010" name="25aics[cytoplasm]" speciesType="t_0010" compartment="c_01">
			</species>
			<species id="s_0011" name="25dhpp[cytoplasm]" speciesType="t_0011" compartment="c_01">
			</species>
			<species id="s_0012" name="25drapp[cytoplasm]" speciesType="t_0012" compartment="c_01">
			</species>
			<species id="s_0013" name="26dap-LL[cytoplasm]" speciesType="t_0013" compartment="c_01">
			</species>
			<species id="s_0014" name="26dap-M[cytoplasm]" speciesType="t_0014" compartment="c_01">
			</species>
			<species id="s_0015" name="2agpe160[cytoplasm]" speciesType="t_0015" compartment="c_01">
			</species>
			<species id="s_0016" name="2agpe180[cytoplasm]" speciesType="t_0016" compartment="c_01">
			</species>
			<species id="s_0017" name="2ahbut[cytoplasm]" speciesType="t_0017" compartment="c_01">
			</species>
			<species id="s_0018" name="2ahhmd[cytoplasm]" speciesType="t_0018" compartment="c_01">
			</species>
			<species id="s_0019" name="2ahhmp[cytoplasm]" speciesType="t_0019" compartment="c_01">
			</species>
			<species id="s_0020" name="2c25dho[cytoplasm]" speciesType="t_0020" compartment="c_01">
			</species>
			<species id="s_0021" name="2cpr5p[cytoplasm]" speciesType="t_0021" compartment="c_01">
			</species>
			<species id="s_0022" name="2dda7p[cytoplasm]" speciesType="t_0022" compartment="c_01">
			</species>
			<species id="s_0023" name="2dglcn[cytoplasm]" speciesType="t_0023" compartment="c_01">
			</species>
			<species id="s_0024" name="2dhp[cytoplasm]" speciesType="t_0024" compartment="c_01">
			</species>
			<species id="s_0025" name="2dmmq6[cytoplasm]" speciesType="t_0025" compartment="c_01">
			</species>
			<species id="s_0026" name="2dmmq8[cytoplasm]" speciesType="t_0026" compartment="c_01">
			</species>
			<species id="s_0027" name="2dmmql8[cytoplasm]" speciesType="t_0027" compartment="c_01">
			</species>
			<species id="s_0028" name="2dr1p[cytoplasm]" speciesType="t_0028" compartment="c_01">
			</species>
			<species id="s_0029" name="2dr5p[cytoplasm]" speciesType="t_0029" compartment="c_01">
			</species>
			<species id="s_0030" name="2ippm[cytoplasm]" speciesType="t_0030" compartment="c_01">
			</species>
			<species id="s_0031" name="2mahmp[cytoplasm]" speciesType="t_0031" compartment="c_01">
			</species>
			<species id="s_0032" name="2me4p[cytoplasm]" speciesType="t_0032" compartment="c_01">
			</species>
			<species id="s_0033" name="2mecdp[cytoplasm]" speciesType="t_0033" compartment="c_01">
			</species>
			<species id="s_0034" name="2mop[cytoplasm]" speciesType="t_0034" compartment="c_01">
			</species>
			<species id="s_0035" name="2obut[cytoplasm]" speciesType="t_0035" compartment="c_01">
			</species>
			<species id="s_0036" name="2p4c2me[cytoplasm]" speciesType="t_0036" compartment="c_01">
			</species>
			<species id="s_0037" name="2pg[cytoplasm]" speciesType="t_0037" compartment="c_01">
			</species>
			<species id="s_0038" name="2pglyc[cytoplasm]" speciesType="t_0038" compartment="c_01">
			</species>
			<species id="s_0039" name="2shchc[cytoplasm]" speciesType="t_0039" compartment="c_01">
			</species>
			<species id="s_0040" name="34hpp[cytoplasm]" speciesType="t_0040" compartment="c_01">
			</species>
			<species id="s_0041" name="35cgmp[cytoplasm]" speciesType="t_0041" compartment="c_01">
			</species>
			<species id="s_0042" name="3c2hmp[cytoplasm]" speciesType="t_0042" compartment="c_01">
			</species>
			<species id="s_0043" name="3c3hmp[cytoplasm]" speciesType="t_0043" compartment="c_01">
			</species>
			<species id="s_0044" name="3c4mop[cytoplasm]" speciesType="t_0044" compartment="c_01">
			</species>
			<species id="s_0045" name="3ddgc[cytoplasm]" speciesType="t_0045" compartment="c_01">
			</species>
			<species id="s_0046" name="3dhq[cytoplasm]" speciesType="t_0046" compartment="c_01">
			</species>
			<species id="s_0047" name="3dhsk[cytoplasm]" speciesType="t_0047" compartment="c_01">
			</species>
			<species id="s_0048" name="3ig3p[cytoplasm]" speciesType="t_0048" compartment="c_01">
			</species>
			<species id="s_0049" name="3mob[cytoplasm]" speciesType="t_0049" compartment="c_01">
			</species>
			<species id="s_0050" name="3mop[cytoplasm]" speciesType="t_0050" compartment="c_01">
			</species>
			<species id="s_0051" name="3pg[cytoplasm]" speciesType="t_0051" compartment="c_01">
			</species>
			<species id="s_0052" name="3php[cytoplasm]" speciesType="t_0052" compartment="c_01">
			</species>
			<species id="s_0053" name="3psme[cytoplasm]" speciesType="t_0053" compartment="c_01">
			</species>
			<species id="s_0054" name="4abut[cytoplasm]" speciesType="t_0054" compartment="c_01">
			</species>
			<species id="s_0055" name="4abz[cytoplasm]" speciesType="t_0055" compartment="c_01">
			</species>
			<species id="s_0056" name="4adcho[cytoplasm]" speciesType="t_0056" compartment="c_01">
			</species>
			<species id="s_0057" name="4ahmmp[cytoplasm]" speciesType="t_0057" compartment="c_01">
			</species>
			<species id="s_0058" name="4ampm[cytoplasm]" speciesType="t_0058" compartment="c_01">
			</species>
			<species id="s_0059" name="4c2me[cytoplasm]" speciesType="t_0059" compartment="c_01">
			</species>
			<species id="s_0060" name="4h2opntn[cytoplasm]" speciesType="t_0060" compartment="c_01">
			</species>
			<species id="s_0061" name="4hba[cytoplasm]" speciesType="t_0061" compartment="c_01">
			</species>
			<species id="s_0062" name="4hbz[cytoplasm]" speciesType="t_0062" compartment="c_01">
			</species>
			<species id="s_0063" name="4hbzACP[cytoplasm]" speciesType="t_0063" compartment="c_01">
			</species>
			<species id="s_0064" name="4hthr[cytoplasm]" speciesType="t_0064" compartment="c_01">
			</species>
			<species id="s_0065" name="4mhetz[cytoplasm]" speciesType="t_0065" compartment="c_01">
			</species>
			<species id="s_0066" name="4mop[cytoplasm]" speciesType="t_0066" compartment="c_01">
			</species>
			<species id="s_0067" name="4mpetz[cytoplasm]" speciesType="t_0067" compartment="c_01">
			</species>
			<species id="s_0068" name="4pasp[cytoplasm]" speciesType="t_0068" compartment="c_01">
			</species>
			<species id="s_0069" name="4per[cytoplasm]" speciesType="t_0069" compartment="c_01">
			</species>
			<species id="s_0070" name="4ppan[cytoplasm]" speciesType="t_0070" compartment="c_01">
			</species>
			<species id="s_0071" name="4ppcys[cytoplasm]" speciesType="t_0071" compartment="c_01">
			</species>
			<species id="s_0072" name="4r5au[cytoplasm]" speciesType="t_0072" compartment="c_01">
			</species>
			<species id="s_0073" name="5aizc[cytoplasm]" speciesType="t_0073" compartment="c_01">
			</species>
			<species id="s_0074" name="5aop[cytoplasm]" speciesType="t_0074" compartment="c_01">
			</species>
			<species id="s_0075" name="5aprbu[cytoplasm]" speciesType="t_0075" compartment="c_01">
			</species>
			<species id="s_0076" name="5apru[cytoplasm]" speciesType="t_0076" compartment="c_01">
			</species>
			<species id="s_0077" name="5caiz[cytoplasm]" speciesType="t_0077" compartment="c_01">
			</species>
			<species id="s_0078" name="5dglcn[cytoplasm]" speciesType="t_0078" compartment="c_01">
			</species>
			<species id="s_0079" name="5fthf[cytoplasm]" speciesType="t_0079" compartment="c_01">
			</species>
			<species id="s_0080" name="5mta[cytoplasm]" speciesType="t_0080" compartment="c_01">
			</species>
			<species id="s_0081" name="5mthf[cytoplasm]" speciesType="t_0081" compartment="c_01">
			</species>
			<species id="s_0082" name="5mtr[cytoplasm]" speciesType="t_0082" compartment="c_01">
			</species>
			<species id="s_0083" name="5odhf2a[cytoplasm]" speciesType="t_0083" compartment="c_01">
			</species>
			<species id="s_0084" name="5oxpro[cytoplasm]" speciesType="t_0084" compartment="c_01">
			</species>
			<species id="s_0085" name="5prdmbz[cytoplasm]" speciesType="t_0085" compartment="c_01">
			</species>
			<species id="s_0086" name="6hmhpt[cytoplasm]" speciesType="t_0086" compartment="c_01">
			</species>
			<species id="s_0087" name="6hmhptpp[cytoplasm]" speciesType="t_0087" compartment="c_01">
			</species>
			<species id="s_0088" name="6pgc[cytoplasm]" speciesType="t_0088" compartment="c_01">
			</species>
			<species id="s_0089" name="6pgl[cytoplasm]" speciesType="t_0089" compartment="c_01">
			</species>
			<species id="s_0090" name="8aonn[cytoplasm]" speciesType="t_0090" compartment="c_01">
			</species>
			<species id="s_0091" name="ACP[cytoplasm]" speciesType="t_0091" compartment="c_01">
			</species>
			<species id="s_0092" name="Ac1PIM1[cytoplasm]" speciesType="t_0092" compartment="c_01">
			</species>
			<species id="s_0093" name="Ac1PIM2[cytoplasm]" speciesType="t_0093" compartment="c_01">
			</species>
			<species id="s_0094" name="Ac1PIM3[cytoplasm]" speciesType="t_0094" compartment="c_01">
			</species>
			<species id="s_0095" name="Ac1PIM4[cytoplasm]" speciesType="t_0095" compartment="c_01">
			</species>
			<species id="s_0096" name="Ac2PIM2[cytoplasm]" speciesType="t_0096" compartment="c_01">
			</species>
			<species id="s_0097" name="PIM1[cytoplasm]" speciesType="t_0097" compartment="c_01">
			</species>
			<species id="s_0098" name="PIM2[cytoplasm]" speciesType="t_0098" compartment="c_01">
			</species>
			<species id="s_0099" name="PIM3[cytoplasm]" speciesType="t_0099" compartment="c_01">
			</species>
			<species id="s_0100" name="PIM4[cytoplasm]" speciesType="t_0100" compartment="c_01">
			</species>
			<species id="s_0101" name="PIM5[cytoplasm]" speciesType="t_0101" compartment="c_01">
			</species>
			<species id="s_0102" name="PIM6[cytoplasm]" speciesType="t_0102" compartment="c_01">
			</species>
			<species id="s_0103" name="aacoa[cytoplasm]" speciesType="t_0103" compartment="c_01">
			</species>
			<species id="s_0104" name="ac[cytoplasm]" speciesType="t_0104" compartment="c_01">
			</species>
			<species id="s_0105" name="acac[cytoplasm]" speciesType="t_0105" compartment="c_01">
			</species>
			<species id="s_0106" name="acald[cytoplasm]" speciesType="t_0106" compartment="c_01">
			</species>
			<species id="s_0107" name="accoa[cytoplasm]" speciesType="t_0107" compartment="c_01">
			</species>
			<species id="s_0108" name="acg5p[cytoplasm]" speciesType="t_0108" compartment="c_01">
			</species>
			<species id="s_0109" name="acg5sa[cytoplasm]" speciesType="t_0109" compartment="c_01">
			</species>
			<species id="s_0110" name="acgam[cytoplasm]" speciesType="t_0110" compartment="c_01">
			</species>
			<species id="s_0111" name="acgam1p[cytoplasm]" speciesType="t_0111" compartment="c_01">
			</species>
			<species id="s_0112" name="acgam6p[cytoplasm]" speciesType="t_0112" compartment="c_01">
			</species>
			<species id="s_0113" name="acglu[cytoplasm]" speciesType="t_0113" compartment="c_01">
			</species>
			<species id="s_0114" name="achms[cytoplasm]" speciesType="t_0114" compartment="c_01">
			</species>
			<species id="s_0115" name="acorn[cytoplasm]" speciesType="t_0115" compartment="c_01">
			</species>
			<species id="s_0116" name="acser[cytoplasm]" speciesType="t_0116" compartment="c_01">
			</species>
			<species id="s_0117" name="actp[cytoplasm]" speciesType="t_0117" compartment="c_01">
			</species>
			<species id="s_0118" name="acysbmn[cytoplasm]" speciesType="t_0118" compartment="c_01">
			</species>
			<species id="s_0119" name="ad[cytoplasm]" speciesType="t_0119" compartment="c_01">
			</species>
			<species id="s_0120" name="adcobdam[cytoplasm]" speciesType="t_0120" compartment="c_01">
			</species>
			<species id="s_0121" name="adcobhex[cytoplasm]" speciesType="t_0121" compartment="c_01">
			</species>
			<species id="s_0122" name="ade[cytoplasm]" speciesType="t_0122" compartment="c_01">
			</species>
			<species id="s_0123" name="adfdOX[cytoplasm]" speciesType="t_0123" compartment="c_01">
			</species>
			<species id="s_0124" name="adfdRD[cytoplasm]" speciesType="t_0124" compartment="c_01">
			</species>
			<species id="s_0125" name="adhlam[cytoplasm]" speciesType="t_0125" compartment="c_01">
			</species>
			<species id="s_0126" name="adn[cytoplasm]" speciesType="t_0126" compartment="c_01">
			</species>
			<species id="s_0127" name="adocbi[cytoplasm]" speciesType="t_0127" compartment="c_01">
			</species>
			<species id="s_0128" name="adocbip[cytoplasm]" speciesType="t_0128" compartment="c_01">
			</species>
			<species id="s_0129" name="adocbl[cytoplasm]" speciesType="t_0129" compartment="c_01">
			</species>
			<species id="s_0130" name="adp[cytoplasm]" speciesType="t_0130" compartment="c_01">
			</species>
			<species id="s_0131" name="adpglc[cytoplasm]" speciesType="t_0131" compartment="c_01">
			</species>
			<species id="s_0132" name="agalfragund[cytoplasm]" speciesType="t_0132" compartment="c_01">
			</species>
			<species id="s_0133" name="agdpcbi[cytoplasm]" speciesType="t_0133" compartment="c_01">
			</species>
			<species id="s_0134" name="agm[cytoplasm]" speciesType="t_0134" compartment="c_01">
			</species>
			<species id="s_0135" name="ahcys[cytoplasm]" speciesType="t_0135" compartment="c_01">
			</species>
			<species id="s_0136" name="ahdt[cytoplasm]" speciesType="t_0136" compartment="c_01">
			</species>
			<species id="s_0137" name="aicar[cytoplasm]" speciesType="t_0137" compartment="c_01">
			</species>
			<species id="s_0138" name="air[cytoplasm]" speciesType="t_0138" compartment="c_01">
			</species>
			<species id="s_0139" name="akg[cytoplasm]" speciesType="t_0139" compartment="c_01">
			</species>
			<species id="s_0140" name="ala-B[cytoplasm]" speciesType="t_0140" compartment="c_01">
			</species>
			<species id="s_0141" name="ala-D[cytoplasm]" speciesType="t_0141" compartment="c_01">
			</species>
			<species id="s_0142" name="ala-L[cytoplasm]" speciesType="t_0142" compartment="c_01">
			</species>
			<species id="s_0143" name="alaala[cytoplasm]" speciesType="t_0143" compartment="c_01">
			</species>
			<species id="s_0144" name="alac-S[cytoplasm]" speciesType="t_0144" compartment="c_01">
			</species>
			<species id="s_0145" name="alatrna[cytoplasm]" speciesType="t_0145" compartment="c_01">
			</species>
			<species id="s_0146" name="alpam[cytoplasm]" speciesType="t_0146" compartment="c_01">
			</species>
			<species id="s_0147" name="alpro[cytoplasm]" speciesType="t_0147" compartment="c_01">
			</species>
			<species id="s_0148" name="amet[cytoplasm]" speciesType="t_0148" compartment="c_01">
			</species>
			<species id="s_0149" name="ametam[cytoplasm]" speciesType="t_0149" compartment="c_01">
			</species>
			<species id="s_0150" name="amob[cytoplasm]" speciesType="t_0150" compartment="c_01">
			</species>
			<species id="s_0151" name="amp[cytoplasm]" speciesType="t_0151" compartment="c_01">
			</species>
			<species id="s_0152" name="anth[cytoplasm]" speciesType="t_0152" compartment="c_01">
			</species>
			<species id="s_0153" name="apoACP[cytoplasm]" speciesType="t_0153" compartment="c_01">
			</species>
			<species id="s_0154" name="appl[cytoplasm]" speciesType="t_0154" compartment="c_01">
			</species>
			<species id="s_0155" name="applp[cytoplasm]" speciesType="t_0155" compartment="c_01">
			</species>
			<species id="s_0156" name="aps[cytoplasm]" speciesType="t_0156" compartment="c_01">
			</species>
			<species id="s_0157" name="arab-D[cytoplasm]" speciesType="t_0157" compartment="c_01">
			</species>
			<species id="s_0158" name="arab-L[cytoplasm]" speciesType="t_0158" compartment="c_01">
			</species>
			<species id="s_0159" name="arabinan[cytoplasm]" speciesType="t_0159" compartment="c_01">
			</species>
			<species id="s_0160" name="arabinanagalfragund[cytoplasm]" speciesType="t_0160" compartment="c_01">
			</species>
			<species id="s_0161" name="arach[cytoplasm]" speciesType="t_0161" compartment="c_01">
			</species>
			<species id="s_0162" name="arachACP[cytoplasm]" speciesType="t_0162" compartment="c_01">
			</species>
			<species id="s_0163" name="arachcoa[cytoplasm]" speciesType="t_0163" compartment="c_01">
			</species>
			<species id="s_0164" name="arg-L[cytoplasm]" speciesType="t_0164" compartment="c_01">
			</species>
			<species id="s_0165" name="argsuc[cytoplasm]" speciesType="t_0165" compartment="c_01">
			</species>
			<species id="s_0166" name="arpp[cytoplasm]" speciesType="t_0166" compartment="c_01">
			</species>
			<species id="s_0167" name="asn-L[cytoplasm]" speciesType="t_0167" compartment="c_01">
			</species>
			<species id="s_0168" name="asp-L[cytoplasm]" speciesType="t_0168" compartment="c_01">
			</species>
			<species id="s_0169" name="aspsa[cytoplasm]" speciesType="t_0169" compartment="c_01">
			</species>
			<species id="s_0170" name="atp[cytoplasm]" speciesType="t_0170" compartment="c_01">
			</species>
			<species id="s_0171" name="betald[cytoplasm]" speciesType="t_0171" compartment="c_01">
			</species>
			<species id="s_0172" name="bhb[cytoplasm]" speciesType="t_0172" compartment="c_01">
			</species>
			<species id="s_0173" name="bmn[cytoplasm]" speciesType="t_0173" compartment="c_01">
			</species>
			<species id="s_0174" name="bmnmsh[cytoplasm]" speciesType="t_0174" compartment="c_01">
			</species>
			<species id="s_0175" name="btamp[cytoplasm]" speciesType="t_0175" compartment="c_01">
			</species>
			<species id="s_0176" name="btn[cytoplasm]" speciesType="t_0176" compartment="c_01">
			</species>
			<species id="s_0177" name="ca2[cytoplasm]" speciesType="t_0177" compartment="c_01">
			</species>
			<species id="s_0178" name="camp[cytoplasm]" speciesType="t_0178" compartment="c_01">
			</species>
			<species id="s_0179" name="cbasp[cytoplasm]" speciesType="t_0179" compartment="c_01">
			</species>
			<species id="s_0180" name="cbi[cytoplasm]" speciesType="t_0180" compartment="c_01">
			</species>
			<species id="s_0181" name="cbl1[cytoplasm]" speciesType="t_0181" compartment="c_01">
			</species>
			<species id="s_0182" name="cbp[cytoplasm]" speciesType="t_0182" compartment="c_01">
			</species>
			<species id="s_0183" name="cdp[cytoplasm]" speciesType="t_0183" compartment="c_01">
			</species>
			<species id="s_0184" name="cdpc16c19g[cytoplasm]" speciesType="t_0184" compartment="c_01">
			</species>
			<species id="s_0185" name="cdpc19c19g[cytoplasm]" speciesType="t_0185" compartment="c_01">
			</species>
			<species id="s_0186" name="cdpdhdecg[cytoplasm]" speciesType="t_0186" compartment="c_01">
			</species>
			<species id="s_0187" name="cdpdodecg[cytoplasm]" speciesType="t_0187" compartment="c_01">
			</species>
			<species id="s_0188" name="cgly[cytoplasm]" speciesType="t_0188" compartment="c_01">
			</species>
			<species id="s_0189" name="chexccoa[cytoplasm]" speciesType="t_0189" compartment="c_01">
			</species>
			<species id="s_0190" name="chol[cytoplasm]" speciesType="t_0190" compartment="c_01">
			</species>
			<species id="s_0191" name="chor[cytoplasm]" speciesType="t_0191" compartment="c_01">
			</species>
			<species id="s_0192" name="cigam[cytoplasm]" speciesType="t_0192" compartment="c_01">
			</species>
			<species id="s_0193" name="cit[cytoplasm]" speciesType="t_0193" compartment="c_01">
			</species>
			<species id="s_0194" name="citr-L[cytoplasm]" speciesType="t_0194" compartment="c_01">
			</species>
			<species id="s_0195" name="cl[cytoplasm]" speciesType="t_0195" compartment="c_01">
			</species>
			<species id="s_0196" name="clpn160190[cytoplasm]" speciesType="t_0196" compartment="c_01">
			</species>
			<species id="s_0197" name="cmcbtt[cytoplasm]" speciesType="t_0197" compartment="c_01">
			</species>
			<species id="s_0198" name="cmp[cytoplasm]" speciesType="t_0198" compartment="c_01">
			</species>
			<species id="s_0199" name="co[cytoplasm]" speciesType="t_0199" compartment="c_01">
			</species>
			<species id="s_0200" name="co1dam[cytoplasm]" speciesType="t_0200" compartment="c_01">
			</species>
			<species id="s_0201" name="co2[cytoplasm]" speciesType="t_0201" compartment="c_01">
			</species>
			<species id="s_0202" name="co2dam[cytoplasm]" speciesType="t_0202" compartment="c_01">
			</species>
			<species id="s_0203" name="coa[cytoplasm]" speciesType="t_0203" compartment="c_01">
			</species>
			<species id="s_0204" name="cobalt2[cytoplasm]" speciesType="t_0204" compartment="c_01">
			</species>
			<species id="s_0205" name="cobya[cytoplasm]" speciesType="t_0205" compartment="c_01">
			</species>
			<species id="s_0206" name="codhpre6[cytoplasm]" speciesType="t_0206" compartment="c_01">
			</species>
			<species id="s_0207" name="copre2[cytoplasm]" speciesType="t_0207" compartment="c_01">
			</species>
			<species id="s_0208" name="copre3[cytoplasm]" speciesType="t_0208" compartment="c_01">
			</species>
			<species id="s_0209" name="copre4[cytoplasm]" speciesType="t_0209" compartment="c_01">
			</species>
			<species id="s_0210" name="copre5[cytoplasm]" speciesType="t_0210" compartment="c_01">
			</species>
			<species id="s_0211" name="copre6[cytoplasm]" speciesType="t_0211" compartment="c_01">
			</species>
			<species id="s_0212" name="copre8[cytoplasm]" speciesType="t_0212" compartment="c_01">
			</species>
			<species id="s_0213" name="cpppg1[cytoplasm]" speciesType="t_0213" compartment="c_01">
			</species>
			<species id="s_0214" name="cpppg3[cytoplasm]" speciesType="t_0214" compartment="c_01">
			</species>
			<species id="s_0215" name="crn[cytoplasm]" speciesType="t_0215" compartment="c_01">
			</species>
			<species id="s_0216" name="ctp[cytoplasm]" speciesType="t_0216" compartment="c_01">
			</species>
			<species id="s_0217" name="cu2[cytoplasm]" speciesType="t_0217" compartment="c_01">
			</species>
			<species id="s_0218" name="cyan[cytoplasm]" speciesType="t_0218" compartment="c_01">
			</species>
			<species id="s_0219" name="cys-L[cytoplasm]" speciesType="t_0219" compartment="c_01">
			</species>
			<species id="s_0220" name="cyst-L[cytoplasm]" speciesType="t_0220" compartment="c_01">
			</species>
			<species id="s_0221" name="cytd[cytoplasm]" speciesType="t_0221" compartment="c_01">
			</species>
			<species id="s_0222" name="dad-2[cytoplasm]" speciesType="t_0222" compartment="c_01">
			</species>
			<species id="s_0223" name="dadp[cytoplasm]" speciesType="t_0223" compartment="c_01">
			</species>
			<species id="s_0224" name="damp[cytoplasm]" speciesType="t_0224" compartment="c_01">
			</species>
			<species id="s_0225" name="dann[cytoplasm]" speciesType="t_0225" compartment="c_01">
			</species>
			<species id="s_0226" name="datp[cytoplasm]" speciesType="t_0226" compartment="c_01">
			</species>
[truncated: 1,149,816 more chars]
