# Supplementary material for: MetaMerge: scaling up genome-scale metabolic reconstructions with application to Mycobacterium tuberculosis
Source: Genome Biol. 2012 Jan 31;13(1):r6. doi: 10.1186/gb-2012-13-1-r6 (PMC3488975; doi:10.1186/gb-2012-13-1-r6)
Supplement: Additional file 8 — The combined M. tuberculosis model in SBML. The model contains 1,400 reactions and 1,017 metabolites. Each reaction is annotated with the corresponding information from the reactions in the original models that it corresponds to. Each metabolite is similarly annotated with the corresponding information from the metabolites in the original models that it corresponds to. In case a reaction or metabolite in the combined model represents two or more reactions or metabolites from the same original model, the annotations are separated by 'or', while if those reactions or metabolites that come from different models are separated by 'OR'. [file gb-2012-13-1-r6-S8.XML]

<?xml version="1.0" encoding="UTF-8"?>
<sbml xmlns="http://www.sbml.org/sbml/level2/version4" xmlns:vCard="http://www.w3.org/2001/vcard-rdf/3.0#" xmlns:rdf="http://www.w3.org/1999/02/22-rdf-syntax-ns#" xmlns:dc="http://purl.org/dc/elements/1.1/" xmlns:dcterms="http://purl.org/dc/terms/" xmlns:bqbiol="http://biomodels.net/biology-qualifiers/" xmlns:bqmodel="http://biomodels.net/model-qualifiers/" level="2" version="4">
	<model metaid="metaid_MergedTBModel" name="MergedTBModel">
		<annotation>
			<rdf:RDF>
				<rdf:Description rdf:about="#metaid_MergedTBModel">
					<dc:creator rdf:parseType="Resource">
						<rdf:Bag>
							<rdf:li rdf:parseType="Resource">
								<vCard:N rdf:parseType="Resource">
									<vCard:Family>Chindelevitch</vCard:Family>
									<vCard:Given>Leonid</vCard:Given>
								</vCard:N>
								<vCard:EMAIL>leonidus@mit.edu</vCard:EMAIL>
								<vCard:ORG>
									<vCard:Orgname>Massachusetts Institute of Technology</vCard:Orgname>
								</vCard:ORG>
							</rdf:li>
						</rdf:Bag>
					</dc:creator>
					<dcterms:created rdf:parseType="Resource">
						<dcterms:W3CDTF>2010-7-28T20:12:47Z</dcterms:W3CDTF>
					</dcterms:created>
					<dcterms:modified rdf:parseType="Resource">
						<dcterms:W3CDTF>2010-7-28T20:12:47Z</dcterms:W3CDTF>
					</dcterms:modified>
				</rdf:Description>
			</rdf:RDF>
		</annotation>
		<listOfUnitDefinitions>
			<unitDefinition id="u" name="millimoles per gram (dry weight) per hour">
				<listOfUnits>
					<unit kind="mole" scale="-3"/>
					<unit kind="gram" exponent="-1"/>
					<unit kind="second" exponent="-1" multiplier="0.00027777"/>
				</listOfUnits>
			</unitDefinition>
		</listOfUnitDefinitions>
		<listOfCompartments>
			<compartment metaid="metaid_c_01" id="c_01" name="cytoplasm">
			</compartment>
			<compartment metaid="metaid_c_02" id="c_02" name="extracellular">
			</compartment>
		</listOfCompartments>
		<listOfSpeciesTypes>
			<speciesType metaid="metaid_t_0000" id="t_0000" name="MEROACYL-AMP and kmeroacidcyc2AMP and meroacidcyc2AMP and mkmeroacidcyc1AMP and mmeroacidcyc2AMP and mmmeroacidcyc1AMP">
				<notes>
					<body xmlns="http://www.w3.org/1999/xhtml">
						<p>Charge:-1 or -1 or -1 or -1 or -1</p>
						<p>Abbreviation:kmeroacidcyc2ACP or meroacidcyc2ACP or mkmeroacidcyc1ACP or mmeroacidcyc2ACP or mmmeroacidcyc1ACP OR MPET</p>
						<p>Official name:cyclopropanated keto-meroacid ACP (2 cyclopropane rings) or cyclopropanated alpha meroacid ACP (2 cyclopropane rings) or cyclopropanated methyl hydroxy keto meroacid ACP (1 cyclopropane ring) or cyclopropanated methoxy-meroacid ACP (2 cyclopropane rings) or cyclopropanated methyl hydroxy methoxy meroacid ACP (1 cyclopropane ring) OR 4-methyl-5-(?-hydroxyethyl)thiazole_phosphate</p>
						<p>Formula:C71H135N2O8PRS or C63H119N2O8PRS or C71H137N2O9PRS or C69H131N2O8PRS or C69H133N2O9PRS OR </p>
						<p>IUPAC name: or  or  or  or  OR 2-(4-methyl-1,3-thiazol-5-yl)ethoxyphosphonic acid</p>
						<p>CAS number: or  or  or  or  OR </p>
						<p>BioCyc ID: or  or  or  or  OR </p>
						<p>KEGG ID: or  or  or  or  OR C04294</p>
					</body>
				</notes>
			</speciesType>
			<speciesType metaid="metaid_t_0001" id="t_0001" name="2MBUTCOA and 3MBUTCOA and ACCOA and IBUTCOA and accoa">
				<notes>
					<body xmlns="http://www.w3.org/1999/xhtml">
						<p>Charge:0</p>
						<p>Abbreviation:acald OR 2A3KB or 3MBUTCOA or ACCOA or LIPID2</p>
						<p>Official name:Acetaldehyde OR 2-amino-3-oxobutanoate or S-3-methyl-butyryl-CoA or acetyl-CoA or LIPID2 intermediate in peptidoglycan synthesis</p>
						<p>Formula:C2H4O OR  or  or  or </p>
						<p>IUPAC name:acetaldehyde OR 2-amino-3-oxo-butanoic acid or  or [(2R,3R,4R,5R)-2-[[[[(3R)-3-[2-(2-acetylsulfanylethylcarbamoyl)ethylcarbamoyl]-3-hydroxy-2,2-dimethyl-propoxy]-hydroxy-phosphoryl]oxy-hydroxy-phosphoryl]oxymethyl]-5-(6-aminopurin-9-yl)-4-hydroxy-oxolan-3-yl]oxyphosphonic acid or </p>
						<p>CAS number:75-07-0 OR  or  or  or </p>
						<p>BioCyc ID:ACETALD OR AMINO-OXOBUT or  or ACETYL-COA or </p>
						<p>KEGG ID:C00084 OR C03214 or C02939 or C00024 or </p>
					</body>
				</notes>
			</speciesType>
			<speciesType metaid="metaid_t_0002" id="t_0002" name="2MBUTLIPO and 3MBUTLIPO and ADLIPO and IBUTLIPO and adhlam">
				<notes>
					<body xmlns="http://www.w3.org/1999/xhtml">
						<p>Charge:0</p>
						<p>Abbreviation:adfdRD OR 2MBECOA or 3MBUTLIPO or ADLIPO or LIPID2-AMIDATED</p>
						<p>Official name:Reduced adrenal ferredoxin OR 2-methylbut-2-enoyl-CoA (tiglyl-CoA, 2-methylcrotonoyl-CoA) or enzyme_N6-(S-[3-methylbutanoyl]dihydrolipoyl)lysine or enzyme_N6-(S-acetyldihydrolipoyl)lysine or LIPID2-AMIDATED</p>
						<p>Formula:UKH2 OR  or  or  or </p>
						<p>IUPAC name: OR [5-(6-aminopurin-9-yl)-4-hydroxy-2-[[hydroxy-[hydroxy-[3-hydroxy-2,2-dimethyl-3-[2-[2-(2-methylbut-2-enoylsulfanyl)ethylcarbamoyl]ethylcarbamoyl]propoxy]phosphoryl]oxy-phosphoryl]oxymethyl]oxolan-3-yl]oxyphosphonic acid or  or  or </p>
						<p>CAS number: OR 6247-62-7 or  or  or </p>
						<p>BioCyc ID: OR  or BCAA-dehydrogenase-3MB-DH-lipoyl or  or </p>
						<p>KEGG ID: OR C03345 or C15979 or C01136  or </p>
					</body>
				</notes>
			</speciesType>
			<speciesType metaid="metaid_t_0003" id="t_0003" name="CDPDAG-TBA and CDPDG and cdpc16c19g and cdpc19c19g and cdpdhdecg and cdpdodecg">
				<notes>
					<body xmlns="http://www.w3.org/1999/xhtml">
						<p>Charge:-3 or -2 or -2 or -2</p>
						<p>Abbreviation:cdp or cdpc16c19g or cdpc19c19g or cdpdhdecg OR CIS-DELTA-2-19,37-ENOYL-C56-ACYL-ACP or CIS-DELTA-2-3,15-ENOYL-C34-ACYL-ACP</p>
						<p>Official name:CDP or cdp diacylglycerol (C16:0, C19:0) or cdp diacylglycerol (C19:0, C19:0) or CDP-1,2-dihexadecanoylglycerol OR intermediate in mycolic acid synthesis or intermediate in mycolic acid synthesis</p>
						<p>Formula:C9H12N3O11P2 or C47H85N3O15P2 or C50H91N3O15P2 or C44H79N3O15P2 OR  or </p>
						<p>IUPAC name:1,1-dimethyl-3,4,5,6-tetrahydro-2H-pyridine chloride or  or  or  OR  or </p>
						<p>CAS number:24307-26-4 or  or  or  OR  or </p>
						<p>BioCyc ID:CDP or  or  or CDPDIACYLGLYCEROL OR  or </p>
						<p>KEGG ID:C00112 or  or  or  OR  or </p>
					</body>
				</notes>
			</speciesType>
			<speciesType metaid="metaid_t_0004" id="t_0004" name="LIPID1 and uaAgla and uaGgla and uagmda and ugggmda">
				<notes>
					<body xmlns="http://www.w3.org/1999/xhtml">
						<p>Charge:-3 or -3 or -2 or -4</p>
						<p>Abbreviation:uGgla or uaAgla or uacgam or ugagmda OR MALCOA</p>
						<p>Official name:UDP-N-acetylmuramoyl-L-alanyl-gamma-D-glutamyl-L-lysyl-D-alanyl-D-alanine or Undecaprenyl-diphospho-N-acetylmuramoyl-L-alanyl-D-glutamyl-L-lysyl-D-alanyl-D-alanine or UDP-N-acetyl-D-glucosamine or Undecaprenyl-diphospho-N-glycolylmuramoyl-(N-acetylglucosamine)-L-ala-D-glu-meso-2,6-diaminopimeloyl-D-ala-D-ala OR malonyl-CoA</p>
						<p>Formula:C40H62N9O26P2 or C86H140N7O21P2 or C17H25N3O17P2 or C95H152N8O29P2 OR </p>
						<p>IUPAC name:(2R)-2-[[(2S)-2-[2-[(2R,3R,4R,5S,6R)-3-acetamido-2-[[[(2R,3R,4R,5R)-5-(2,4-dioxopyrimidin-1-yl)-3,4-dihydroxy-oxolan-2-yl]methoxy-hydroxy-phosphoryl]oxy-hydroxy-phosphoryl]oxy-5-hydroxy-6-(hydroxymethyl)oxan-4-yl]oxypropanoylamino]propanoyl]amino]-4-[[(1S)-5-amino-1-[[(1R)-1-[[(1R)-1-carboxyethyl]carbamoyl]ethyl]carbamoyl]pentyl]carbamoyl]butanoic acid or (4R)-4-[[(2S)-2-[2-[(3R,4R,5S,6R)-3-acetamido-5-hydroxy-2-[hydroxy-(hydroxy-(3,7,11,15,19,23,27,31,35,39,43-undecamethyltetratetraconta-2,6,10,14,18,22,26,30,34,38,42-undecaenoxy)phosphoryl)oxy-phosphoryl]oxy-6-(hydroxymethyl)oxan-4-yl]oxypropanoylamino]propanoyl]amino]-4-[[(1S)-5-amino-1[[(1R)-1[[(1R)-1carboxyethyl]carbamoyl]ethyl]carbamoyl]pentyl]carbamoyl]butanoic acid or [[(3R,4R,5S,6R)-3-acetamido-4,5-dihydroxy-6-(hydroxymethyl)oxan-2-yl]oxy-hydroxy-phosphoryl]oxy-[[(2R,3R,4R,5R)-5-(2,4-dioxopyrimidin-1-yl)-3,4-dihydroxy-oxolan-2-yl]methoxy]phosphinic acid or  OR 2-[2-[3-[[4-[[[(2R,3R,4R,5R)-5-(6-aminopurin-9-yl)-4-hydroxy-3-phosphonooxy-oxolan-2-yl]methoxy-hydroxy-phosphoryl]oxy-hydroxy-phosphoryl]oxy-2-hydroxy-3,3-dimethyl-butanoyl]amino]propanoylamino]ethylsulfanylcarbonyl]acetic acid</p>
						<p>CAS number: or  or  or  OR </p>
						<p>BioCyc ID: or  or UDP-N-ACETYL-D-GLUCOSAMINE or  OR MALONYL-COA</p>
						<p>KEGG ID: or  or C00043 or  OR C00083</p>
					</body>
				</notes>
			</speciesType>
			<speciesType metaid="metaid_t_0005" id="t_0005" name="LIPID2 and uaaAgla and uaaGgla and uaagmda and ugagmda">
				<notes>
					<body xmlns="http://www.w3.org/1999/xhtml">
						<p>Charge:-3 or -2 or -2 or -3</p>
						<p>Abbreviation:uaGgla or uaaAgtla or uaaGgtla or udpglcur OR MAN</p>
						<p>Official name:Undecaprenyl-diphospho-N-acetylmuramoyl-L-alanyl-gamma-D-glutamyl-L-lysyl-D-alanyl-D-alanine or Undecaprenyl-diphospho-N-acetylmuramoyl-(N-acetylglucosamine)-L-alanyl-D-glutaminyl-L-lysyl-D-alanyl-D-alanine or Undecaprenyl-diphospho-N-acetylmuramoyl-(N-acetylglucosamine)-L-alanyl-D-isoglutaminyl-L-lysyl-D-alanyl-D-alanine or UDP-D-glucuronate OR mannose</p>
						<p>Formula:C86H140N7O21P2 or C94H155N9O25P2 or C94H155N9O25P2 or C15H19N2O18P2 OR </p>
						<p>IUPAC name:(2R)-2-[[(2S)-2-[2-[(3R,4R,5S,6R)-3-acetamido-5-hydroxy-2-[hydroxy-(hydroxy-(3,7,11,15,19,23,27,31,35,39,43-undecamethyltetratetraconta-2,6,10,14,18,22,26,30,34,38,42-undecaenoxy)phosphoryl)oxy-phosphoryl]oxy-6-(hydroxymethyl)oxan-4-yl]oxypropanoylamino]propanoyl]amino]-4-[[(1S)-5-amino-1-[[(1R)-1-[[(1R)-1-carboxyethyl]carbamoyl]ethyl]carbamoyl]pentyl]carbamoyl]butanoic acid or (2R)-2-[[(2R)-2-[[(2S)-2-[[(2R)-2-[[(2S)-2-[2-[(3R,4R,5S,6R)-3-acetamido-5-[(2S,3R,4R,5S,6R)-3-acetamido-4,5-dihydroxy-6-(hydroxymethyl)oxan-2-yl]oxy-2-[hydroxy-(hydroxy-(3,7,11,15,19,23,27,31,35,39,43-undecamethyltetratetraconta-2,6,10,14,18,22,26,30,34,38,42-undecaenoxy)phosphoryl)oxy-phosphoryl]oxy-6-(hydroxymethyl)oxan-4-yl]oxypropanoylamino]propanoyl]amino]-4-carbamoyl-butanoyl]amino]-6-amino-hexanoyl]amino]propanoyl]amino]propanoic acid or (2R)-2-[[(2R)-2-[[(2S)-2-[[4-[[(2S)-2-[2-[(3R,4R,5S,6R)-3-acetamido-5-[(2S,3R,4R,5S,6R)-3-acetamido-4,5-dihydroxy-6-(hydroxymethyl)oxan-2-yl]oxy-2-[hydroxy-(hydroxy-(3,7,11,15,19,23,27,31,35,39,43-undecamethyltetratetraconta-2,6,10,14,18,22,26,30,34,38,42-undecaenoxy)phosphoryl)oxy-phosphoryl]oxy-6-(hydroxymethyl)oxan-4-yl]oxypropanoylamino]propanoyl]amino]-4-carbamoyl-butanoyl]amino]-6-amino-hexanoyl]amino]propanoyl]amino]propanoic acid or (2S,3S,4S,5R,6R)-6-[[[(2R,3R,4R,5R)-5-(2,4-dioxopyrimidin-1-yl)-3,4-dihydroxy-oxolan-2-yl]methoxy-hydroxy-phosphoryl]oxy-hydroxy-phosphoryl]oxy-3,4,5-trihydroxy-oxane-2-carboxylic acid OR (3S,4S,5R,6R)-6-(hydroxymethyl)oxane-2,3,4,5-tetrol</p>
						<p>CAS number: or  or  or  OR 40866-07-7</p>
						<p>BioCyc ID: or  or  or UDP-GLUCURONATE OR MANNOSE</p>
						<p>KEGG ID: or  or  or C00167 OR C00159</p>
					</body>
				</notes>
			</speciesType>
			<speciesType metaid="metaid_t_0006" id="t_0006" name="TREHALOSEDIMYCOLATE and tdm1 and tdm2 and tdm3 and tdm4">
				<notes>
					<body xmlns="http://www.w3.org/1999/xhtml">
						<p>Charge:-4 or 0 or 0 or 0</p>
						<p>Abbreviation:tdcoa or tdm1 or tdm2 or tdm3 OR UNDECANOYL-COA</p>
						<p>Official name:Tetradecanoyl-CoA (n-C14:0CoA) or trehalose dimycolate (alpha mycolate + methoxymycolate) or trehalose dimycolate (alpha mycolate + methoxymycolate) or trehalose dimycolate (alpha mycolate + ketomycolate) OR undecanoyl-CoA</p>
						<p>Formula:C35H58N7O17P3S or C174H332O15 or C174H334O16 or C176H338O16 OR </p>
						<p>IUPAC name:[5-(6-aminopurin-9-yl)-4-hydroxy-2-[[hydroxy-[hydroxy-[(3S)-3-hydroxy-2,2-dimethyl-3-[2-(2-tetradec-3-ynoylsulfanylethylcarbamoyl)ethylcarbamoyl]propoxy]phosphoryl]oxy-phosphoryl]oxymethyl]oxolan-3-yl]oxyphosphonic acid or  or  or  OR </p>
						<p>CAS number:3130-72-1 or  or  or  OR </p>
						<p>BioCyc ID: or  or  or  OR </p>
						<p>KEGG ID: or  or  or  OR </p>
					</body>
				</notes>
			</speciesType>
			<speciesType metaid="metaid_t_0007" id="t_0007" name="UDP[NAM:NGM]AGMDAPIM and uAgl and uGgl and uggmd and ugmd">
				<notes>
					<body xmlns="http://www.w3.org/1999/xhtml">
						<p>Charge:0 or -3 or -4 or -4</p>
						<p>Abbreviation:tyr-L or uAgla or ugggmda or ugmag OR bDGLC</p>
						<p>Official name:L-Tyrosine or UDP-N-acetylmuramoyl-L-alanyl-D-glutamyl-L-lysyl-D-alanyl-D-alanine or Undecaprenyl-diphospho-N-glycolylmuramoyl-L-alanyl-D-glutamyl-meso-2,6-diaminopimeloyl-D-alanyl-D-alanine or UDP-N-glycolylmuramoyl-L-alanyl-D-glutamate OR ?-D-glucose</p>
						<p>Formula:C9H11NO3 or C40H62N9O26P2 or C87H139N7O24P2 or C28H39N5O24P2 OR </p>
						<p>IUPAC name:2,6-dimethoxybenzamide or 4-[2-[2-[3-acetamido-2-[[[5-(2,4-dioxopyrimidin-1-yl)-3,4-dihydroxy-oxolan-2-yl]methoxy-hydroxy-phosphoryl]oxy-hydroxy-phosphoryl]oxy-5-hydroxy-6-(hydroxymethyl)oxan-4-yl]oxypropanoylamino]propanoylamino]-4-[[5-amino-1-[1-(1-carboxyethylcarbamoyl)ethylcarbamoyl]pentyl]carbamoyl]butanoic acid or  or  OR (2R,3R,4S,5R,6R)-6-(hydroxymethyl)oxane-2,3,4,5-tetrol</p>
						<p>CAS number:21864-67-5 or  or  or  OR 492-61-5</p>
						<p>BioCyc ID:TYR or  or  or  OR </p>
						<p>KEGG ID:C00082 or  or  or  OR C00221</p>
					</body>
				</notes>
			</speciesType>
			<speciesType metaid="metaid_t_0008" id="t_0008" name="UDP[NAM:NGM]AGMDAPIMAA and uAgla and uGgla and uggmda and ugmda">
				<notes>
					<body xmlns="http://www.w3.org/1999/xhtml">
						<p>Charge:-3 or -3 or -4 or -4</p>
						<p>Abbreviation:uAgl or uGgl or uggmd or ugmd OR (n-1)POLYP</p>
						<p>Official name:UDP-N-acetylmuramoyl-L-alanyl-D-glutamyl-L-lysine or UDP-N-acetylmuramoyl-L-alanyl-gamma-D-glutamyl-L-lysine or UDP-N-glycolylmuramoyl-L-alanyl-D-gamma-glutamyl-meso-2,6-diaminopimelate or UDP-N-acetylmuramoyl-L-alanyl-D-gamma-glutamyl-meso-2,6-diaminopimelate OR (polyphosphate)(n-1)</p>
						<p>Formula:C34H52N7O24P2 or C34H52N7O24P2 or C35H51N7O27P2 or C35H51N7O26P2 OR </p>
						<p>IUPAC name:(2S)-2-[[(2R)-2-[[(2S)-2-[2-[(2R,3R,4R,5S,6R)-3-acetamido-2-[[[(2R,3R,4R,5R)-5-(2,4-dioxopyrimidin-1-yl)-3,4-dihydroxy-oxolan-2-yl]methoxy-hydroxy-phosphoryl]oxy-hydroxy-phosphoryl]oxy-5-hydroxy-6-(hydroxymethyl)oxan-4-yl]oxypropanoylamino]propanoyl]amino]-4-carboxy-butanoyl]amino]-6-amino-hexanoic acid or (2S)-2-[[4-[[(2S)-2-[2-[(3R,4R,5S,6R)-3-acetamido-2-[[[(2R,3R,4R,5R)-5-(2,4-dioxopyrimidin-1-yl)-3,4-dihydroxy-oxolan-2-yl]methoxy-hydroxy-phosphoryl]oxy-hydroxy-phosphoryl]oxy-5-hydroxy-6-(hydroxymethyl)oxan-4-yl]oxypropanoylamino]propanoyl]amino]-4-carboxy-butanoyl]amino]-6-amino-hexanoic acid or  or 2-[[(4R)-4-[[(2S)-2-[2-[(3R,4R,5S,6R)-3-acetamido-2-[[[(2R,3R,4R,5R)-5-(2,4-dioxopyrimidin-1-yl)-3,4-dihydroxy-oxolan-2-yl]methoxy-hydroxy-phosphoryl]oxy-hydroxy-phosphoryl]oxy-5-hydroxy-6-(hydroxymethyl)oxan-4-yl]oxypropanoylamino]propanoyl]amino]-4-carboxy-butanoyl]amino]-6-amino-heptanedioic acid OR </p>
						<p>CAS number: or  or  or  OR </p>
						<p>BioCyc ID: or  or  or UDP-AAGM-DIAMINOHEPTANEDIOATE OR Long-Chain-Polyphosphate</p>
						<p>KEGG ID: or  or  or C04877 OR C00890</p>
					</body>
				</notes>
			</speciesType>
			<speciesType metaid="metaid_t_0009" id="t_0009" name="IP and mi1p-D and mi3p-D and mi4p-D">
				<notes>
					<body xmlns="http://www.w3.org/1999/xhtml">
						<p>Charge:0 or -2 or -2</p>
						<p>Abbreviation:mhpglu or mi1p-D or mi3p-D OR MAACCOA</p>
						<p>Official name:5-Methyltetrahydropteroyltri-L-glutamate or 1D-myo-Inositol 1-phosphate or 1D-myo-Inositol 3-phosphate OR MAACCOA</p>
						<p>Formula:C25H36N8O12 or C6H11O9P or C6H11O9P OR </p>
						<p>IUPAC name:4-amino-5-[1-[2-amino-4-(2-amino-4-carboxy-butanoyl)oxy-5-methyl-8H-pteridin-6-yl]-1-(2-amino-4-carboxy-butanoyl)oxy-propan-2-yl]oxy-5-oxo-pentanoic acid or [(2S,3R,5S,6S)-2,3,4,5,6-pentahydroxycyclohexyl]oxyphosphonic acid or [(2R,3R,5S,6R)-2,3,4,5,6-pentahydroxycyclohexyl]oxyphosphonic acid OR </p>
						<p>CAS number: or 15421-51-9 or 2831-74-5 OR </p>
						<p>BioCyc ID:CPD-1302 or  or 1-L-MYO-INOSITOL-1-P OR </p>
						<p>KEGG ID:C04489 or  or  OR </p>
					</body>
				</notes>
			</speciesType>
			<speciesType metaid="metaid_t_0010" id="t_0010" name="LIPID2-AMIDATED and uaaAgtla and uaaGgtla and uaagtmda">
				<notes>
					<body xmlns="http://www.w3.org/1999/xhtml">
						<p>Charge:-3 or -3 or -4</p>
						<p>Abbreviation:uaaAgla or uaaGgla or uaagmda OR MAN1P</p>
						<p>Official name:Undecaprenyl-diphospho-N-acetylmuramoyl-(N-acetylglucosamine)-L-alanyl-D-glutamyl-L-lysyl-D-alanyl-D-alanine or Undecaprenyl-diphospho-N-acetylmuramoyl-(N-acetylglucosamine)-L-alanyl-gamma-D-glutamyl-L-lysyl-D-alanyl-D-alanine or Undecaprenyl-diphospho-N-acetylmuramoyl-(N-acetylglucosamine)-L-ala-D-glu-meso-2,6-diaminopimeloyl-D-ala-D-ala OR ?-D-mannose_1-phosphate</p>
						<p>Formula:C94H153N8O26P2 or C94H153N8O26P2 or C95H152N8O28P2 OR </p>
						<p>IUPAC name:(4R)-4-[[(2S)-2-[2-[(3R,4R,5S,6R)-3-acetamido-5-[(2S,3R,4R,5S,6R)-3-acetamido-4,5-dihydroxy-6-(hydroxymethyl)oxan-2-yl]oxy-2-[hydroxy-(hydroxy-(3,7,11,15,19,23,27,31,35,39,43-undecamethyltetratetraconta-2,6,10,14,18,22,26,30,34,38,42-undecaenoxy)phosphoryl)oxy-phosphoryl]oxy-6-(hydroxymethyl)oxan-4-yl]oxypropanoylamino]propanoyl]amino]-4-[[(1S)-5-amino-1-[[(1R)-1-[[(1R)-1-carboxyethyl]carbamoyl]ethyl]carbamoyl]pentyl]carbamoyl]butanoic acid or 2-[[(2S)-2-[2-[(3R,4R,5S,6R)-3-acetamido-5-[(2S,3R,4R,5S,6R)-3-acetamido-4,5-dihydroxy-6-(hydroxymethyl)oxan-2-yl]oxy-2-[hydroxy-(hydroxy-(3,7,11,15,19,23,27,31,35,39,43-undecamethyltetratetraconta-2,6,10,14,18,22,26,30,34,38,42-undecaenoxy)phosphoryl)oxy-phosphoryl]oxy-6-(hydroxymethyl)oxan-4-yl]oxypropanoylamino]propanoyl]amino]-4-[[(1S)-5-amino-1-[[(1R)-1-[[(1R)-1-carboxyethyl]carbamoyl]ethyl]carbamoyl]pentyl]carbamoyl]butanoic acid or  OR [3,4,5-trihydroxy-6-(hydroxymethyl)oxan-2-yl]oxyphosphonic acid</p>
						<p>CAS number: or  or  OR </p>
						<p>BioCyc ID: or  or C6 OR </p>
						<p>KEGG ID: or  or C05898 OR C00636</p>
					</body>
				</notes>
			</speciesType>
			<speciesType metaid="metaid_t_0011" id="t_0011" name="PG and pg160 and pg160190 and pg190">
				<notes>
					<body xmlns="http://www.w3.org/1999/xhtml">
						<p>Charge:-1 or -1 or -1</p>
						<p>Abbreviation:peptido_TB2 or pg160 or pg160190 OR PIMS</p>
						<p>Official name:peptidoglycan subunit (for Mycobacterium tuberculosis) or Phosphatidylglycerol (dihexadecanoyl, n-C16:0) or Phosphatidylglycerol (hexadecanoyl, methylstearoyl) OR phosphatidyl_myo-inositol_mannosides</p>
						<p>Formula:C39H63N8O19 or C38H74O10P1 or C41H80O10P OR </p>
						<p>IUPAC name: or  or  OR </p>
						<p>CAS number: or  or  OR </p>
						<p>BioCyc ID: or L-1-PHOSPHATIDYL-GLYCEROL or  OR </p>
						<p>KEGG ID: or  or  OR </p>
					</body>
				</notes>
			</speciesType>
			<speciesType metaid="metaid_t_0012" id="t_0012" name="PGP and pgp160 and pgp160190 and pgp190">
				<notes>
					<body xmlns="http://www.w3.org/1999/xhtml">
						<p>Charge:-1 or -3 or -3</p>
						<p>Abbreviation:pg190 or pgp160 or pgp160190 OR POLYACYLTREHALOSE</p>
						<p>Official name:Phosphatidylglycerol (dimethylstearoyl, C19:0) or Phosphatidylglycerophosphate (dihexadecanoyl, n-C16:0) or Phosphatidylglycerophosphate (hexadecanoyl, tuberculostearoyl, C16:0, C19:0) OR polyacyltrehalose</p>
						<p>Formula:C44H86O10P or C38H73O13P2 or C41H79O13P2 OR </p>
						<p>IUPAC name: or  or  OR </p>
						<p>CAS number: or  or  OR </p>
						<p>BioCyc ID: or L-1-PHOSPHATIDYL-GLYCEROL-P or  OR </p>
						<p>KEGG ID: or  or  OR </p>
					</body>
				</notes>
			</speciesType>
			<speciesType metaid="metaid_t_0013" id="t_0013" name="1msg3p and A160GL3P and AGL3P">
				<notes>
					<body xmlns="http://www.w3.org/1999/xhtml">
						<p>Charge:-2</p>
						<p>Abbreviation:1hdecg3p OR A160GL3P or AGL3P</p>
						<p>Official name:1-hexadecanoyl-sn-glycerol 3-phosphate OR A160GL3P or 1-acyl-sn-glycerol-3P</p>
						<p>Formula:C19H37O7P1 OR  or </p>
						<p>IUPAC name: OR  or </p>
						<p>CAS number: OR  or </p>
						<p>BioCyc ID:ACYL-SN-GLYCEROL-3P OR  or </p>
						<p>KEGG ID: OR  or C00681</p>
					</body>
				</notes>
			</speciesType>
			<speciesType metaid="metaid_t_0014" id="t_0014" name="G1P and bDG1P and g1p">
				<notes>
					<body xmlns="http://www.w3.org/1999/xhtml">
						<p>Charge:-2</p>
						<p>Abbreviation:fum OR BIOTIN or GDPMAN</p>
						<p>Official name:Fumarate OR biotin or guanosine_diphosphate_mannose</p>
						<p>Formula:C4H2O4 OR  or </p>
						<p>IUPAC name:(E)-but-2-enedioate OR 5-(7-oxo-3-thia-6,8-diazabicyclo[3.3.0]oct-2-yl)pentanoic acid or [(2R,3R,4R,5R)-5-(2-amino-6-oxo-3H-purin-9-yl)-3,4-dihydroxy-oxolan-2-yl]methoxy-[hydroxy-[(2R,3S,4S,5R,6R)-3,4,5-trihydroxy-6-(hydroxymethyl)oxan-2-yl]oxy-phosphoryl]oxy-phosphinic acid</p>
						<p>CAS number:142-42-7 OR 58073-87-3 or 90191-82-5</p>
						<p>BioCyc ID:FUM OR BIOTIN or GDP-MANNOSE</p>
						<p>KEGG ID:C00122 OR C00120 or C00096</p>
					</body>
				</notes>
			</speciesType>
			<speciesType metaid="metaid_t_0015" id="t_0015" name="G3P and T3 and g3p">
				<notes>
					<body xmlns="http://www.w3.org/1999/xhtml">
						<p>Charge:-2</p>
						<p>Abbreviation:g1p OR GGPP or TREHALOSEMONOMYCOLATE-P</p>
						<p>Official name:D-Glucose 1-phosphate OR geranylgeranyl_diphosphate or cytoplasmic_trehalosemonomycolate-P</p>
						<p>Formula:C6H11O9P OR  or </p>
						<p>IUPAC name:[(3R,4S,5R,6R)-3,4,5-trihydroxy-6-(hydroxymethyl)oxan-2-yl]oxyphosphonic acid OR [hydroxy-[(2E,6E,10E)-3,7,11,15-tetramethylhexadeca-2,6,10,14-tetraenoxy]phosphoryl]oxyphosphonic acid or </p>
						<p>CAS number: OR  or </p>
						<p>BioCyc ID:D-glucose-1-phosphates OR GERANYLGERANYL-PP or </p>
						<p>KEGG ID: OR C00353 or </p>
					</body>
				</notes>
			</speciesType>
			<speciesType metaid="metaid_t_0016" id="t_0016" name="LAC and LLAC and lac-L">
				<notes>
					<body xmlns="http://www.w3.org/1999/xhtml">
						<p>Charge:-1</p>
						<p>Abbreviation:kmycolate OR MAHMPPP or MAS</p>
						<p>Official name:keto mycolate (2 cyclopropanated rings) OR 4-amino-5-hydroxymethyl-2-methylpyrimidine-pyrophosphate or mycocerosic acids polyketide synthase</p>
						<p>Formula:C86H166O3 OR  or </p>
						<p>IUPAC name: OR [(4-amino-2-methyl-pyrimidin-5-yl)methoxy-hydroxy-phosphoryl]oxyphosphonic acid or </p>
						<p>CAS number: OR 841-01-0 or </p>
						<p>BioCyc ID: OR AMINO-HYDROXYMETHYL-METHYLPYRIMIDINE-PP or RV2940C-MONOMER</p>
						<p>KEGG ID: OR C04752 or </p>
					</body>
				</notes>
			</speciesType>
			<speciesType metaid="metaid_t_0017" id="t_0017" name="4r5au and 5apru and A6RP">
				<notes>
					<body xmlns="http://www.w3.org/1999/xhtml">
						<p>Charge:-3 or -2</p>
						<p>Abbreviation:4ppcys or 5aprbu OR A6RP</p>
						<p>Official name:N-((R)-4-Phosphopantothenoyl)-L-cysteine or 5-Amino-6-(5'-phosphoribitylamino)uracil OR 5-amino-6-(5'-phosphoribosylamino)uracil</p>
						<p>Formula:C12H20N2O9PS or C9H15N4O9P OR </p>
						<p>IUPAC name:2-[3-[(2-hydroxy-3,3-dimethyl-4-phosphonooxy-butanoyl)amino]propanoylamino]-3-sulfanyl-propanoic acid or [5-[(5-amino-2,6-dioxo-3H-pyrimidin-4-yl)amino]-2,3,4-trihydroxy-pentoxy]phosphonic acid OR [5-[(5-amino-2,6-dioxo-3H-pyrimidin-4-yl)amino]-3,4-dihydroxy-oxolan-2-yl]methoxyphosphonic acid</p>
						<p>CAS number: or  OR </p>
						<p>BioCyc ID:R-4-PHOSPHOPANTOTHENOYL-L-CYSTEINE or CPD-1086 OR CPD-602</p>
						<p>KEGG ID:C04352 or C04454 OR C01268</p>
					</body>
				</notes>
			</speciesType>
			<speciesType metaid="metaid_t_0018" id="t_0018" name="2ahhmd and 6hmhptpp and AHHMD">
				<notes>
					<body xmlns="http://www.w3.org/1999/xhtml">
						<p>Charge:-1 or 0</p>
						<p>Abbreviation:2ahbut or 6hmhpt OR AHHMD</p>
						<p>Official name:(S)-2-Aceto-2-hydroxybutanoate or 6-hydroxymethyl dihydropterin OR 2-amino-4-hydroxy-6-hydroxymethyl-7,8-dihydropteridine_diphosphate</p>
						<p>Formula:C6H9O4 or C7H9N5O2 OR </p>
						<p>IUPAC name:(2S)-2-ethyl-2-hydroxy-3-oxo-butanoic aci or  OR [(2-amino-4-oxo-7,8-dihydro-1H-pteridin-6-yl)methoxy-hydroxy-phosphoryl]oxyphosphonic acid</p>
						<p>CAS number: or  OR </p>
						<p>BioCyc ID:2-ACETO-2-HYDROXY-BUTYRATE or AMINO-OH-HYDROXYMETHYL-DIHYDROPTERIDINE OR </p>
						<p>KEGG ID:C06006 or  OR C04807</p>
					</body>
				</notes>
			</speciesType>
			<speciesType metaid="metaid_t_0019" id="t_0019" name="2ahhmp and 6hmhpt and AHHMP">
				<notes>
					<body xmlns="http://www.w3.org/1999/xhtml">
						<p>Charge:-3 or -2</p>
						<p>Abbreviation:2ahhmd or 5prdmbz OR AHHMP</p>
						<p>Official name:2-Amino-4-hydroxy-6-hydroxymethyl-7,8-dihydropteridine diphosphate or N1-(5-Phospho-alpha-D-ribosyl)-5,6-dimethylbenzimidazole OR 6-hydroxymethyl-dihydropterin</p>
						<p>Formula:C7H8N5O8P2 or C14H17N2O7P OR </p>
						<p>IUPAC name:[(2-amino-4-oxo-7,8-dihydro-1H-pteridin-6-yl)methoxy-hydroxy-phosphoryl]oxyphosphonic acid or [(2R,3R,4R,5S)-5-(5,6-dimethylbenzoimidazol-1-yl)-3,4-dihydroxy-oxolan-2-yl]methoxyphosphonic acid OR </p>
						<p>CAS number: or  OR </p>
						<p>BioCyc ID: or ALPHA-RIBAZOLE-5-P OR AMINO-OH-HYDROXYMETHYL-DIHYDROPTERIDINE</p>
						<p>KEGG ID: or C04778 OR C01300</p>
					</body>
				</notes>
			</speciesType>
			<speciesType metaid="metaid_t_0020" id="t_0020" name="3c2hmp and 3c3hmp and CBHCAP">
				<notes>
					<body xmlns="http://www.w3.org/1999/xhtml">
						<p>Charge:-1 or -2</p>
						<p>Abbreviation:35cgmp or 3c2hmp OR CIS-DELTA-19-ENOYL-C38-ACYL-ACP</p>
						<p>Official name:3',5'-Cyclic GMP or 3-Carboxy-2-hydroxy-4-methylpentanoate OR intermediate in mycolic acid synthesis</p>
						<p>Formula:C10H11N5O7P or C7H10O5 OR </p>
						<p>IUPAC name:2-amino-9-(3,9-dihydroxy-3-oxo-2,4,7-trioxa-3$l^{5}-phosphabicyclo[4.3.0]non-8-yl)-3H-purin-6-one or 2-hydroxy-3-propan-2-yl-butanedioic acid OR </p>
						<p>CAS number:7665-99-8 or  OR </p>
						<p>BioCyc ID: or 2-D-THREO-HYDROXY-3-CARBOXY-ISOCAPROATE OR </p>
						<p>KEGG ID: or C04411 OR </p>
					</body>
				</notes>
			</speciesType>
			<speciesType metaid="metaid_t_0021" id="t_0021" name="CIS-DELTA-37-ENOYL-METHY-HYDROXY-C56-ACYL-ACP and kmeroacidcyc1ACP and mmeroacidACP">
				<notes>
					<body xmlns="http://www.w3.org/1999/xhtml">
						<p>Charge:-1 or -5</p>
						<p>Abbreviation:kmeroacidACP or mmcoa-S OR CO-II</p>
						<p>Official name:keto meroacid ACP or (S)-Methylmalonyl-CoA OR Co2+ (cobalt ion)</p>
						<p>Formula:C69H131N2O8PRS or C25H35N7O19P3S OR </p>
						<p>IUPAC name: or (2S)-2-[2-[3-[[4-[[[(2R,3R,4R,5R)-5-(6-aminopurin-9-yl)-4-hydroxy-3-phosphonooxy-oxolan-2-yl]methoxy-hydroxy-phosphoryl]oxy-hydroxy-phosphoryl]oxy-2-hydroxy-3,3-dimethyl-butanoyl]amino]propanoylamino]ethylsulfanylcarbonyl]propanoic acid OR cobalt</p>
						<p>CAS number: or  OR 7440-48-4</p>
						<p>BioCyc ID: or D-METHYL-MALONYL-COA OR </p>
						<p>KEGG ID: or C00683 OR C00175</p>
					</body>
				</notes>
			</speciesType>
			<speciesType metaid="metaid_t_0022" id="t_0022" name="25dhpp and 25drapp and D6RP5P">
				<notes>
					<body xmlns="http://www.w3.org/1999/xhtml">
						<p>Charge:-4 or -2</p>
						<p>Abbreviation:25aics or 25dhpp OR DCMP</p>
						<p>Official name:(S)-2-[5-Amino-1-(5-phospho-D-ribosyl)imidazole-4-carboxamido]succinate or 2,5-Diamino-6-hydroxy-4-(5'-phosphoribosylamino)-pyrimidine OR deoxycytidine_monophosphate</p>
						<p>Formula:C13H15N4O12P or C9H14N5O8P OR </p>
						<p>IUPAC name:2-[[5-amino-1-[(2R,3R,4R,5R)-3,4-dihydroxy-5-(phosphonooxymethyl)oxolan-2-yl]imidazole-4-carbonyl]amino]butanedioic acid or [(2R,3R,4R,5R)-5-[(2,5-diamino-6-oxo-3H-pyrimidin-4-yl)amino]-3,4-dihydroxy-oxolan-2-yl]methoxyphosphonic acid OR [(2R,3S,5R)-5-(4-amino-2-oxo-pyrimidin-1-yl)-3-hydroxy-oxolan-2-yl]methoxyphosphonic acid</p>
						<p>CAS number: or  OR </p>
						<p>BioCyc ID:P-RIBOSYL-4-SUCCCARB-AMINOIMIDAZOLE or DIAMINO-OH-PHOSPHORIBOSYLAMINO-PYR OR </p>
						<p>KEGG ID:C04823 or C01304 OR C00239</p>
					</body>
				</notes>
			</speciesType>
			<speciesType metaid="metaid_t_0023" id="t_0023" name="DPP and decd_tb and udcpp">
				<notes>
					<body xmlns="http://www.w3.org/1999/xhtml">
						<p>Charge:-1 or -3</p>
						<p>Abbreviation:ddca or udcpdp OR DTDPRHAM</p>
						<p>Official name:Dodecanoate (n-C12:0) or Undecaprenyl diphosphate OR dTDP-?-L-rhamnose</p>
						<p>Formula:C12H23O2 or C55H89O7P2 OR </p>
						<p>IUPAC name:dodecanoic acid or [hydroxy-[(2E,6E,10E,14E,18E,22E,26E,30E,34E,38E)-3,7,11,15,19,23,27,31,35,39,43-ndecamethyltetratetraconta-2,6,10,14,18,22,26,30,34,38,42-undecaenoxy]phosphoryl]oxyphosphonic acid OR [3-hydroxy-5-(5-methyl-2,4-dioxo-pyrimidin-1-yl)oxolan-2-yl]methoxy-[hydroxy-(3,4,5-trihydroxy-6-methyl-oxan-2-yl)oxy-phosphoryl]oxy-phosphinic acid</p>
						<p>CAS number:143-07-7 or 31867-59-1 OR </p>
						<p>BioCyc ID: or UNDECAPRENYL-DIPHOSPHATE OR </p>
						<p>KEGG ID: or C03543 OR C03319</p>
					</body>
				</notes>
			</speciesType>
			<speciesType metaid="metaid_t_0024" id="t_0024" name="HCO3 and h2co3 and hco3">
				<notes>
					<body xmlns="http://www.w3.org/1999/xhtml">
						<p>Charge:0 or 0</p>
						<p>Abbreviation:h2 or harab-D OR HEXADECANOYL-COA</p>
						<p>Official name:H2 or hexa arabinofuranoside OR hexadecanoyl-COA</p>
						<p>Formula:H2 or C30H50O25 OR </p>
						<p>IUPAC name:molecular hydroge or  OR [(2R,3R,4R,5R)-5-(6-aminopurin-9-yl)-2-[[[[(3R)-3-[2-(2-hexadecanoylsulfanylethylcarbamoyl)ethylcarbamoyl]-3-hydroxy-2,2-dimethyl-propoxy]-hydroxy-phosphoryl]oxy-hydroxy-phosphoryl]oxymethyl]-4-hydroxy-oxolan-3-yl]oxyphosphonic acid</p>
						<p>CAS number:16873-17-9 or  OR 1763-10-6</p>
						<p>BioCyc ID:HYDROGEN-MOLECULE or  OR PALMITYL-COA</p>
						<p>KEGG ID:C00282 or  OR C00154</p>
					</body>
				</notes>
			</speciesType>
			<speciesType metaid="metaid_t_0025" id="t_0025" name="HYDROGENOBYRINATE and cobya and hgbyr">
				<notes>
					<body xmlns="http://www.w3.org/1999/xhtml">
						<p>Charge:2 or -5</p>
						<p>Abbreviation:cobalt2 or hgbam OR IPP</p>
						<p>Official name:Co2+ or Hydrogenobyrinate a,c diamide OR ?3-isopentenyl-PP</p>
						<p>Formula:Co or C45H57N6O12 OR </p>
						<p>IUPAC name:cobalt or  OR (hydroxy-(3-methylbut-3-enoxy)phosphoryl)oxyphosphonic acid</p>
						<p>CAS number:7440-48-4 or  OR 358-71-4</p>
						<p>BioCyc ID:CO+2 or CPD-688 OR </p>
						<p>KEGG ID:C00175 or  OR C00129</p>
					</body>
				</notes>
			</speciesType>
			<speciesType metaid="metaid_t_0026" id="t_0026" name="NAGDPP and acgam and unaga">
				<notes>
					<body xmlns="http://www.w3.org/1999/xhtml">
						<p>Charge:-1 or -2</p>
						<p>Abbreviation:acg5sa or ump OR OA</p>
						<p>Official name:N-Acetyl-L-glutamate 5-semialdehyde or UMP OR oxaloacetate</p>
						<p>Formula:C7H10NO4 or C9H11N2O9P OR </p>
						<p>IUPAC name:(2S)-2-acetamido-5-oxo-pentanoic acid or [(2R,3R,4R,5R)-5-(2,4-dioxopyrimidin-1-yl)-3,4-dihydroxy-oxolan-2-yl]methoxyphosphonic acid OR 2-oxobutanedioic acid</p>
						<p>CAS number:13074-21-0 or 81795-92-8 OR 149-63-3</p>
						<p>BioCyc ID:CPD-469 or UMP OR OXALACETIC_ACID</p>
						<p>KEGG ID:C01250 or C00105 OR C00036</p>
					</body>
				</notes>
			</speciesType>
			<speciesType metaid="metaid_t_0027" id="t_0027" name="PA-TBA and pa160190 and pa190190">
				<notes>
					<body xmlns="http://www.w3.org/1999/xhtml">
						<p>Charge:-2 or -2</p>
						<p>Abbreviation:pa160 or pa160190 OR PHOSPHATIDYLCHOLINE</p>
						<p>Official name:1,2-dihexadecanoyl-sn-glycerol 3-phosphate or 1,2-sn-glycerol 3-phosphate OR phosphatidylcholine</p>
						<p>Formula:C35H67O8P1 or C38H73O8P OR </p>
						<p>IUPAC name: or  OR 2-[[(2R)-3-hexadecanoyloxy-2-[(Z)-octadec-9-enoyl]oxy-propoxy]-oxido-phosphoryl]oxyethyl-trimethyl-azanium</p>
						<p>CAS number: or  OR 26853-31-6</p>
						<p>BioCyc ID:L-PHOSPHATIDATE or  OR PHOSPHATIDYLCHOLINE</p>
						<p>KEGG ID: or  OR C00157</p>
					</body>
				</notes>
			</speciesType>
			<speciesType metaid="metaid_t_0028" id="t_0028" name="PE and pe160 and pe180">
				<notes>
					<body xmlns="http://www.w3.org/1999/xhtml">
						<p>Charge:-2 or 0</p>
						<p>Abbreviation:pdx5p or pe160 OR PHOSPHO-PENTA-METHYL-TRICONTANOYL-COA</p>
						<p>Official name:Pyridoxine 5'-phosphate or phosphatidylethanolamine (dihexadecanoyl, n-C16:0) OR PHOSPHO-PENTA-METHYL-TRICONTANOYL-COA</p>
						<p>Formula:C8H10NO6P or C37H74N1O8P1 OR </p>
						<p>IUPAC name:[5-hydroxy-4-(hydroxymethyl)-6-methyl-pyridin-3-yl]methoxyphosphonic acid or  OR </p>
						<p>CAS number: or  OR </p>
						<p>BioCyc ID:PYRIDOXINE-5P or L-1-PHOSPHATIDYL-ETHANOLAMINE OR </p>
						<p>KEGG ID:C00627 or  OR </p>
					</body>
				</notes>
			</speciesType>
			<speciesType metaid="metaid_t_0029" id="t_0029" name="PEPTIDOGLYCAN and peptido_TB1 and peptido_TB2">
				<notes>
					<body xmlns="http://www.w3.org/1999/xhtml">
						<p>Charge:-2 or -1</p>
						<p>Abbreviation:peptido_EC or peptido_TB1 OR PIMELOYL-COA</p>
						<p>Official name:Peptidoglycan subunit of Escherichia coli or peptidoglycan subunit (for Mycobacterium tuberculosis) OR pimeloyl-CoA</p>
						<p>Formula:C40H62N8O21 or C39H63N8O19 OR </p>
						<p>IUPAC name: or  OR 6-[2-[3-[[(2R)-4-[[[(2R,3R,4R,5R)-5-(6-aminopurin-9-yl)-4-hydroxy-3-phosphonooxy-oxolan-2-yl]methoxy-hydroxy-phosphoryl]oxy-hydroxy-phosphoryl]oxy-2-hydroxy-3,3-dimethyl-butanoyl]amino]propanoylamino]ethylsulfanylcarbonyl]hexanoic acid</p>
						<p>CAS number: or  OR 74648-15-0</p>
						<p>BioCyc ID: or  OR CPD-558</p>
						<p>KEGG ID: or  OR C01063</p>
					</body>
				</notes>
			</speciesType>
			<speciesType metaid="metaid_t_0030" id="t_0030" name="PRECORIN-2 and dscl and pre2">
				<notes>
					<body xmlns="http://www.w3.org/1999/xhtml">
						<p>Charge:-2 or -6</p>
						<p>Abbreviation:dpcoa or prbatp OR PS</p>
						<p>Official name:Dephospho-CoA or 1-(5-Phosphoribosyl)-ATP OR phosphatidylserine</p>
						<p>Formula:C21H33N7O13P2S or C15H19N5O20P4 OR </p>
						<p>IUPAC name:[[5-(6-aminopurin-9-yl)-3,4-dihydroxy-oxolan-2-yl]methoxy-hydroxy-phosphoryl]oxy-[3-hydroxy-2,2-dimethyl-3-[2-(2-sulfanylethylcarbamoyl)ethylcarbamoyl]propoxy]phosphinic acid or [[[(2R,3R,4R)-5-[1-[(3R,4R,5R)-3,4-dihydroxy-5-(phosphonooxymethyl)oxolan-2-yl]-6-imino-purin-9-yl]-3,4-dihydroxy-oxolan-2-yl]methoxy-hydroxy-phosphoryl]oxy-hydroxy-phosphoryl]oxyphosphonic acid OR </p>
						<p>CAS number:3633-59-8 or  OR </p>
						<p>BioCyc ID:DEPHOSPHO-COA or PHOSPHORIBOSYL-ATP OR </p>
						<p>KEGG ID:C00882 or C02739 OR C02737</p>
					</body>
				</notes>
			</speciesType>
			<speciesType metaid="metaid_t_0031" id="t_0031" name="PRECORIN-3B and copre3 and pre3b">
				<notes>
					<body xmlns="http://www.w3.org/1999/xhtml">
						<p>Charge:-8 or -7</p>
						<p>Abbreviation:copre2 or pre3a OR PTHIOCERANOYL-COA</p>
						<p>Official name:cobalt-precorrin 2 or Precorrin 3A OR phthioceranoyl-COA</p>
						<p>Formula:C42H38N4O16Co or C43H43N4O16 OR </p>
						<p>IUPAC name: or  OR </p>
						<p>CAS number: or  OR </p>
						<p>BioCyc ID: or CPD-642 OR </p>
						<p>KEGG ID: or  OR </p>
					</body>
				</notes>
			</speciesType>
			<speciesType metaid="metaid_t_0032" id="t_0032" name="PRECORIN-4B and copre4 and pre4">
				<notes>
					<body xmlns="http://www.w3.org/1999/xhtml">
						<p>Charge:-8 or -6</p>
						<p>Abbreviation:copre3 or pre3b OR PTRSC</p>
						<p>Official name:cobalt-precorrin 3 or Precorrin 3B OR putrescine</p>
						<p>Formula:C43H40N4O16Co or C43H44N4O17 OR </p>
						<p>IUPAC name: or  OR butane-1,4-diamine</p>
						<p>CAS number: or  OR 333-93-7</p>
						<p>BioCyc ID: or CPD-643 OR PUTRESCINE</p>
						<p>KEGG ID: or  OR C00134</p>
					</body>
				</notes>
			</speciesType>
			<speciesType metaid="metaid_t_0033" id="t_0033" name="PRECORIN-5 and copre5 and pre5">
				<notes>
					<body xmlns="http://www.w3.org/1999/xhtml">
						<p>Charge:-7 or -8</p>
						<p>Abbreviation:copre4 or pre4 OR PTT</p>
						<p>Official name:cobalt-precorrin 4 or Precorrin 4 OR PTT</p>
						<p>Formula:C44H43N4O16Co or C44H44N4O17 OR </p>
						<p>IUPAC name: or  OR </p>
						<p>CAS number: or  OR </p>
						<p>BioCyc ID: or CPD-651 OR </p>
						<p>KEGG ID: or  OR </p>
					</body>
				</notes>
			</speciesType>
			<speciesType metaid="metaid_t_0034" id="t_0034" name="PRECORIN-6X and copre6 and pre6a">
				<notes>
					<body xmlns="http://www.w3.org/1999/xhtml">
						<p>Charge:-7 or -8</p>
						<p>Abbreviation:copre5 or pre5 OR PYR</p>
						<p>Official name:cobalt-precorrin 5 or Precorrin 5 OR pyruvate</p>
						<p>Formula:C45H45N4O16Co or C45H46N4O17 OR </p>
						<p>IUPAC name: or  OR 2-oxopropanoic acid</p>
						<p>CAS number: or  OR 127-17-3</p>
						<p>BioCyc ID: or CPD-662 OR PYRUVATE</p>
						<p>KEGG ID: or  OR C00022</p>
					</body>
				</notes>
			</speciesType>
			<speciesType metaid="metaid_t_0035" id="t_0035" name="PRECORIN-6Y and codhpre6 and pre6b">
				<notes>
					<body xmlns="http://www.w3.org/1999/xhtml">
						<p>Charge:-6 or -7</p>
						<p>Abbreviation:cobya or pre6a OR QA</p>
						<p>Official name:Cobyrinate or Precorrin 6A OR quinolinate</p>
						<p>Formula:C45H52N4O14Co or C44H47N4O16 OR </p>
						<p>IUPAC name: or  OR pyridine-2,3-dicarboxylate</p>
						<p>CAS number:33593-50-9 or  OR </p>
						<p>BioCyc ID: or CPD-675 OR QUINOLINATE</p>
						<p>KEGG ID: or  OR C03722</p>
					</body>
				</notes>
			</speciesType>
			<speciesType metaid="metaid_t_0036" id="t_0036" name="PRECORIN-8X and copre8 and pre8">
				<notes>
					<body xmlns="http://www.w3.org/1999/xhtml">
						<p>Charge:-7 or -7</p>
						<p>Abbreviation:copre6 or pre6b OR R1P</p>
						<p>Official name:cobalt-precorrin 6 or Precorrin 6B OR ribose-1-phosphate</p>
						<p>Formula:C44H45N4O16Co or C44H49N4O16 OR </p>
						<p>IUPAC name: or  OR [3,4-dihydroxy-5-(hydroxymethyl)oxolan-2-yl]oxyphosphonic acid</p>
						<p>CAS number: or  OR 14075-00-4</p>
						<p>BioCyc ID: or CPD-679 OR RIBOSE-1P</p>
						<p>KEGG ID: or  OR C00620</p>
					</body>
				</notes>
			</speciesType>
			<speciesType metaid="metaid_t_0037" id="t_0037" name="PS and ps160 and ps180">
				<notes>
					<body xmlns="http://www.w3.org/1999/xhtml">
						<p>Charge:-5 or -1</p>
						<p>Abbreviation:prpp or ps160 OR SAM-2-OXOBUTANOATE</p>
						<p>Official name:5-Phospho-alpha-D-ribose 1-diphosphate or phosphatidylserine (dihexadecanoyl, n-C16:0) OR S-adenosyl-4-methylthio-2-oxobutanoate</p>
						<p>Formula:C5H8O14P3 or C38H73N1O10P1 OR </p>
						<p>IUPAC name:[[(2R,3R,4R,5R)-3,4-dihydroxy-5-(phosphonooxymethyl)oxolan-2-yl]oxy-hydroxy-phosphoryl]oxyphosphonic acid or  OR [5-(6-aminopurin-9-yl)-3,4-dihydroxy-oxolan-2-yl]methyl-(3-carboxy-3-oxo-propyl)-methyl-sulfanium</p>
						<p>CAS number: or  OR </p>
						<p>BioCyc ID:PRPP or L-1-PHOSPHATIDYL-SERINE OR S-ADENOSYL-4-METHYLTHIO-2-OXOBUTANOATE</p>
						<p>KEGG ID:C00119 or  OR C04425</p>
					</body>
				</notes>
			</speciesType>
			<speciesType metaid="metaid_t_0038" id="t_0038" name="RL5P and ru5p-D and ru5p-L">
				<notes>
					<body xmlns="http://www.w3.org/1999/xhtml">
						<p>Charge:0 or -2</p>
						<p>Abbreviation:rrppdima or ru5p-D OR SME3P</p>
						<p>Official name:rhamnose rhamnose phenol phthiocerol dimycocerosate (Mtb) or D-Ribulose 5-phosphate OR shikimate-3-phosphate</p>
						<p>Formula:C111H208O14 or C5H9O8P OR </p>
						<p>IUPAC name: or [(2R,3R)-2,3,5-trihydroxy-4-oxo-pentoxy]phosphonic acid OR 4,5-dihydroxy-3-phosphonooxy-cyclohexene-1-carboxylic acid</p>
						<p>CAS number: or  OR </p>
						<p>BioCyc ID: or RIBULOSE-5P OR SHIKIMATE-5P</p>
						<p>KEGG ID: or C00199 OR C03175</p>
					</body>
				</notes>
			</speciesType>
			<speciesType metaid="metaid_t_0039" id="t_0039" name="SAP and alpam and alpro">
				<notes>
					<body xmlns="http://www.w3.org/1999/xhtml">
						<p>Charge:1 or 1</p>
						<p>Abbreviation:alatrna or alpam OR TETRADECANOYL-ACP</p>
						<p>Official name:L-Alanyl-tRNA(Ala) or S-aminomethyldihydrolipoamide OR tetradecanoyl-ACP</p>
						<p>Formula:C3H6NOR or C9H21N2OS2 OR </p>
						<p>IUPAC name: or  OR </p>
						<p>CAS number: or  OR </p>
						<p>BioCyc ID:Charged-ALA-tRNAs or  OR </p>
						<p>KEGG ID: or  OR C05761</p>
					</body>
				</notes>
			</speciesType>
			<speciesType metaid="metaid_t_0040" id="t_0040" name="SER and ser-D and ser-L">
				<notes>
					<body xmlns="http://www.w3.org/1999/xhtml">
						<p>Charge:-1 or 0</p>
						<p>Abbreviation:seln or ser-D OR THF</p>
						<p>Official name:Selenide or D-Serine OR tetrahydrofolate</p>
						<p>Formula:HSe or C3H7NO3 OR </p>
						<p>IUPAC name:hydrogen selenide or  OR (2S)-2-[[4-[[(6S)-2-amino-4-oxo-5,6,7,8-tetrahydro-1H-pteridin-6-yl]methylamino]benzoyl]amino]pentanedioic acid</p>
						<p>CAS number:7783-07-5 or  OR </p>
						<p>BioCyc ID: or D-SERINE OR THF</p>
						<p>KEGG ID: or C00740 OR C00101</p>
					</body>
				</notes>
			</speciesType>
			<speciesType metaid="metaid_t_0041" id="t_0041" name="UDP[NAM:NGM]ALA and uama and ugma">
				<notes>
					<body xmlns="http://www.w3.org/1999/xhtml">
						<p>Charge:-4 or -4</p>
						<p>Abbreviation:uagmda or uggmda OR (n)POLYP</p>
						<p>Official name:Undecaprenyl-diphospho-N-acetylmuramoyl-L-alanyl-D-glutamyl-meso-2,6-diaminopimeloyl-D-alanyl-D-alanine or UDP-N-glycolylmuramoyl-L-alanyl-D-glutamyl-meso-2,6-diaminopimeloyl-D-alanyl-D-alanine OR (polyphosphate)(n)</p>
						<p>Formula:C87H139N7O23P2 or C41H61N9O29P2 OR </p>
						<p>IUPAC name:(2S,6R)-6-[[(2R)-2-[[(2S)-2-[2-[(3R,4R,5S,6R)-3-acetamido-5-hydroxy-2-[hydroxy-(hydroxy-(3,7,11,15,19,23,27,31,35,39,43-undecamethyltetratetraconta-2,6,10,14,18,22,26,30,34,38,42-undecaenoxy)phosphoryl)oxy-phosphoryl]oxy-6-(hydroxymethyl)oxan-4-yl]oxypropanoylamino]propanoyl]amino]-4-carboxy-butanoyl]amino]-2-amino-6-[[(1R)-1-[[(1R)-1-carboxyethyl]carbamoyl]ethyl]carbamoyl]hexanoic acid or  OR </p>
						<p>CAS number: or  OR </p>
						<p>BioCyc ID:C5 or  OR Long-Chain-Polyphosphate</p>
						<p>KEGG ID: or  OR C00890</p>
					</body>
				</notes>
			</speciesType>
			<speciesType metaid="metaid_t_0042" id="t_0042" name="UDP[NAM:NGM]ALAGLU and uamag and ugmag">
				<notes>
					<body xmlns="http://www.w3.org/1999/xhtml">
						<p>Charge:-3 or -3</p>
						<p>Abbreviation:uama or ugma OR cAMP</p>
						<p>Official name:UDP-N-acetylmuramoyl-L-alanine or UDP-N-glycolylmuramoyl-L-alanine OR cyclic-AMP</p>
						<p>Formula:C23H33N4O20P2 or C23H33N4O21P2 OR </p>
						<p>IUPAC name:2-[2-[3-acetamido-2-[[[5-(2,4-dioxopyrimidin-1-yl)-3,4-dihydroxy-oxolan-2-yl]methoxy-hydroxy-phosphoryl]oxy-hydroxy-phosphoryl]oxy-5-hydroxy-6-(hydroxymethyl)oxan-4-yl]oxypropanoylamino]propanoic acid or  OR 8-(6-aminopurin-9-yl)-3-hydroxy-3-oxo-2,4,7-trioxa-3$l^{5}-phosphabicyclo[4.3.0]nonan-9-ol</p>
						<p>CAS number: or  OR 60-92-4</p>
						<p>BioCyc ID:UDP-ACETYLMURAMOYL-ALA or  OR </p>
						<p>KEGG ID:C01212 or  OR C00575</p>
					</body>
				</notes>
			</speciesType>
			<speciesType metaid="metaid_t_0043" id="t_0043" name="10fthf and FTHF">
				<notes>
					<body xmlns="http://www.w3.org/1999/xhtml">
						<p>Charge:Charge</p>
						<p>Abbreviation:Abbreviation OR GDPDHDOGAL</p>
						<p>Official name:Official name OR GDP-4-dehydro-6-L-deoxygalactose</p>
						<p>Formula:Formula OR </p>
						<p>IUPAC name:IUPAC name OR [5-(2-amino-6-oxo-3H-purin-9-yl)-3,4-dihydroxy-oxolan-2-yl]methoxy-[(3,4-dihydroxy-6-methyl-5-oxo-oxan-2-yl)oxy-hydroxy-phosphoryl]oxy-phosphinic acid</p>
						<p>CAS number:CAS number OR </p>
						<p>BioCyc ID:BioCyc ID OR GDP-4-DEHYDRO-6-L-DEOXYGALACTOSE</p>
						<p>KEGG ID:KEGG ID OR C14830</p>
					</body>
				</notes>
			</speciesType>
			<speciesType metaid="metaid_t_0044" id="t_0044" name="12dgr160 and DAG">
				<notes>
					<body xmlns="http://www.w3.org/1999/xhtml">
						<p>Charge:-2</p>
						<p>Abbreviation:10fthf OR DETHIOBIOTIN</p>
						<p>Official name:10-Formyltetrahydrofolate OR dethiobiotin</p>
						<p>Formula:C20H21N7O7 OR </p>
						<p>IUPAC name:2-[[4-[(2-amino-4-oxo-5,6,7,8-tetrahydro-1H-pteridin-6-yl)methyl-formyl-amino]benzoyl]amino]pentanedioic acid OR 6-(5-methyl-2-oxo-imidazolidin-4-yl)hexanoic acid</p>
						<p>CAS number:2800-34-2 OR </p>
						<p>BioCyc ID:10-FORMYL-THF OR DETHIOBIOTIN</p>
						<p>KEGG ID:C00234 OR C01909</p>
					</body>
				</notes>
			</speciesType>
			<speciesType metaid="metaid_t_0045" id="t_0045" name="13PDG and 13dpg">
				<notes>
					<body xmlns="http://www.w3.org/1999/xhtml">
						<p>Charge:0</p>
						<p>Abbreviation:12dgr160 OR Abbreviation</p>
						<p>Official name:1,2-Diacyl-sn-glycerol (dihexadecanoyl, n-C16:0) OR Official name</p>
						<p>Formula:C35H68O5 OR Formula</p>
						<p>IUPAC name: OR IUPAC name</p>
						<p>CAS number: OR CAS number</p>
						<p>BioCyc ID:DIACYLGLYCEROL OR BioCyc ID</p>
						<p>KEGG ID: OR KEGG ID</p>
					</body>
				</notes>
			</speciesType>
			<speciesType metaid="metaid_t_0046" id="t_0046" name="1pyr5c and P5C">
				<notes>
					<body xmlns="http://www.w3.org/1999/xhtml">
						<p>Charge:-2</p>
						<p>Abbreviation:1msg3p OR PHDIM-CYTO</p>
						<p>Official name:1-Acyl-sn-glycerol 3-phosphate (branched C19:0) OR cytoplasmic_phthiocerol_dimycocerosate</p>
						<p>Formula:C22H43O7P OR </p>
						<p>IUPAC name: OR </p>
						<p>CAS number: OR </p>
						<p>BioCyc ID: OR </p>
						<p>KEGG ID: OR </p>
					</body>
				</notes>
			</speciesType>
			<speciesType metaid="metaid_t_0047" id="t_0047" name="23dhdp and DIHYDRODIPICOLINATE">
				<notes>
					<body xmlns="http://www.w3.org/1999/xhtml">
						<p>Charge:-1</p>
						<p>Abbreviation:23dhba OR DOCOSANOYL-ACP</p>
						<p>Official name:(2,3-Dihydroxybenzoyl)adenylate OR docosanoyl-ACP</p>
						<p>Formula:C17H17N5O10P OR </p>
						<p>IUPAC name:[5-(6-aminopurin-9-yl)-3,4-dihydroxy-oxolan-2-yl]methoxy-(2,3-dihydroxybenzoyl)oxy-phosphinic acid OR </p>
						<p>CAS number: OR </p>
						<p>BioCyc ID: OR </p>
						<p>KEGG ID: OR </p>
					</body>
				</notes>
			</speciesType>
			<speciesType metaid="metaid_t_0048" id="t_0048" name="23dhmb and DHMVA">
				<notes>
					<body xmlns="http://www.w3.org/1999/xhtml">
						<p>Charge:-2</p>
						<p>Abbreviation:23dhdp OR DIN</p>
						<p>Official name:2,3-Dihydrodipicolinate OR deoxyinosine</p>
						<p>Formula:C7H5NO4 OR </p>
						<p>IUPAC name:2,3-dihydropyridine-2,6-dicarboxylic acid OR 9-[(2R,4S,5R)-4-hydroxy-5-(hydroxymethyl)oxolan-2-yl]-3H-purin-6-one</p>
						<p>CAS number:16052-12-3 OR 890-38-0</p>
						<p>BioCyc ID:2,3-dihydrodipicolinate OR DEOXYINOSINE</p>
						<p>KEGG ID: OR C05512</p>
					</body>
				</notes>
			</speciesType>
			<speciesType metaid="metaid_t_0049" id="t_0049" name="23dhmp and DIHYDROXYMETHYLPENTANOATE">
				<notes>
					<body xmlns="http://www.w3.org/1999/xhtml">
						<p>Charge:-1</p>
						<p>Abbreviation:23dhmb OR DOCOSANOYL-COA</p>
						<p>Official name:(R)-2,3-Dihydroxy-3-methylbutanoate OR docosanoyl-CoA</p>
						<p>Formula:C5H9O4 OR </p>
						<p>IUPAC name:2,3-dihydroxy-3-methyl-butanoic acid OR </p>
						<p>CAS number:1756-18-9 OR </p>
						<p>BioCyc ID:DIOH-ISOVALERATE OR </p>
						<p>KEGG ID:C04272 OR </p>
					</body>
				</notes>
			</speciesType>
			<speciesType metaid="metaid_t_0050" id="t_0050" name="25aics and SAICAR">
				<notes>
					<body xmlns="http://www.w3.org/1999/xhtml">
						<p>Charge:-1</p>
						<p>Abbreviation:23dhmp OR TAG</p>
						<p>Official name:(R)-2,3-Dihydroxy-3-methylpentanoate OR triacylglycerol</p>
						<p>Formula:C6H11O4 OR </p>
						<p>IUPAC name:2,3-dihydroxy-3-methyl-pentanoic acid OR </p>
						<p>CAS number:562-43-6 OR </p>
						<p>BioCyc ID:1-KETO-2-METHYLVALERATE OR </p>
						<p>KEGG ID:C06007 OR C00422</p>
					</body>
				</notes>
			</speciesType>
			<speciesType metaid="metaid_t_0051" id="t_0051" name="26dap-LL and DAPIM">
				<notes>
					<body xmlns="http://www.w3.org/1999/xhtml">
						<p>Charge:-2</p>
						<p>Abbreviation:25drapp OR DGLU</p>
						<p>Official name:2,5-Diamino-6-(ribosylamino)-4-(3H)-pyrimidinone 5'-phosphate OR D-glutamate</p>
						<p>Formula:C9H14N5O8P OR </p>
						<p>IUPAC name:[5-[(2,5-diamino-6-oxo-3H-pyrimidin-4-yl)amino]-3,4-dihydroxy-oxolan-2-yl]methoxyphosphonic acid OR (2R)-2-azaniumylpentanedioate</p>
						<p>CAS number: OR </p>
						<p>BioCyc ID:DIAMINO-OH-PHOSPHORIBOSYLAMINO-PYR OR D-GLT</p>
						<p>KEGG ID:C01304 OR C00217</p>
					</body>
				</notes>
			</speciesType>
			<speciesType metaid="metaid_t_0052" id="t_0052" name="26dap-M and MDAPIM">
				<notes>
					<body xmlns="http://www.w3.org/1999/xhtml">
						<p>Charge:0</p>
						<p>Abbreviation:26dap-LL OR MOLYBDOPTERIN-GDP</p>
						<p>Official name:LL-2,6-Diaminoheptanedioate OR molybdopterin_guanine_dinucleotide</p>
						<p>Formula:C7H14N2O4 OR </p>
						<p>IUPAC name:2,6-diaminoheptanedioic acid OR </p>
						<p>CAS number:14289-34-0 OR </p>
						<p>BioCyc ID:LL-DIAMINOPIMELATE OR </p>
						<p>KEGG ID:C00666 OR </p>
					</body>
				</notes>
			</speciesType>
			<speciesType metaid="metaid_t_0053" id="t_0053" name="2ahbut and ABUT">
				<notes>
					<body xmlns="http://www.w3.org/1999/xhtml">
						<p>Charge:0</p>
						<p>Abbreviation:2agpe180 OR ABUT</p>
						<p>Official name:2-Acyl-sn-glycero-3-phosphoethanolamine (n-C18:0) OR 2-aceto-2-hydroxy-butyrate</p>
						<p>Formula:C23H48NO7P1 OR </p>
						<p>IUPAC name: OR 2-ethyl-2-hydroxy-3-oxo-butanoic acid</p>
						<p>CAS number: OR 3142-65-2</p>
						<p>BioCyc ID:2-ACYL-GPE OR 2-ACETO-2-HYDROXY-BUTYRATE</p>
						<p>KEGG ID: OR C06006</p>
					</body>
				</notes>
			</speciesType>
			<speciesType metaid="metaid_t_0054" id="t_0054" name="2cpr5p and CPAD5P">
				<notes>
					<body xmlns="http://www.w3.org/1999/xhtml">
						<p>Charge:0</p>
						<p>Abbreviation:2c25dho OR DA</p>
						<p>Official name:2-Carboxy-2,5-dihydro-5-oxofuran-2-acetate OR deoxyadenosine</p>
						<p>Formula:C7H6O6 OR </p>
						<p>IUPAC name:2-(carboxymethyl)-5-oxo-furan-2-carboxylic acid OR 5-(6-aminopurin-9-yl)-2-(hydroxymethyl)oxolan-3-ol</p>
						<p>CAS number: OR 16373-93-6</p>
						<p>BioCyc ID:CPD-7737 OR DEOXYADENOSINE</p>
						<p>KEGG ID:C01278 OR C00559</p>
					</body>
				</notes>
			</speciesType>
			<speciesType metaid="metaid_t_0055" id="t_0055" name="2dda7p and 3DDAH7P">
				<notes>
					<body xmlns="http://www.w3.org/1999/xhtml">
						<p>Charge:-3</p>
						<p>Abbreviation:2cpr5p OR 3DDAH7P</p>
						<p>Official name:1-(2-Carboxyphenylamino)-1-deoxy-D-ribulose 5-phosphate OR 3-deoxy-D-arabino-heptulosonate-7-phosphate</p>
						<p>Formula:C12H13NO9P OR </p>
						<p>IUPAC name: OR 4,5,6-trihydroxy-2-oxo-7-phosphonooxy-heptanoic acid</p>
						<p>CAS number: OR 2627-73-8</p>
						<p>BioCyc ID:CARBOXYPHENYLAMINO-DEOXYRIBULOSE-P OR 3-DEOXY-D-ARABINO-HEPTULOSONATE-7-P</p>
						<p>KEGG ID:C01302 OR C04691</p>
					</body>
				</notes>
			</speciesType>
			<speciesType metaid="metaid_t_0056" id="t_0056" name="2dhp and AKP">
				<notes>
					<body xmlns="http://www.w3.org/1999/xhtml">
						<p>Charge:-1</p>
						<p>Abbreviation:2dglcn OR AKP</p>
						<p>Official name:2-Deoxy-D-gluconate OR 2-dehydropantoate</p>
						<p>Formula:C6H11O6 OR </p>
						<p>IUPAC name:(3R,4S,5R)-3,4,5,6-tetrahydroxyhexanoic acid OR 4-hydroxy-3,3-dimethyl-2-oxo-butanoic acid</p>
						<p>CAS number:3442-69-1 OR </p>
						<p>BioCyc ID: OR 2-DEHYDROPANTOATE</p>
						<p>KEGG ID: OR C00966</p>
					</body>
				</notes>
			</speciesType>
			<speciesType metaid="metaid_t_0057" id="t_0057" name="2dmmq6 and DMK">
				<notes>
					<body xmlns="http://www.w3.org/1999/xhtml">
						<p>Charge:-1</p>
						<p>Abbreviation:2dhp OR DPPPR</p>
						<p>Official name:2-Dehydropantoate OR decaprenylphosphoryl-5-phosphoribose</p>
						<p>Formula:C6H9O4 OR </p>
						<p>IUPAC name:4-hydroxy-3,3-dimethyl-2-oxo-butanoic acid OR </p>
						<p>CAS number: OR </p>
						<p>BioCyc ID:2-DEHYDROPANTOATE OR </p>
						<p>KEGG ID:C00966 OR </p>
					</body>
				</notes>
			</speciesType>
			<speciesType metaid="metaid_t_0058" id="t_0058" name="2dr1p and DR1P">
				<notes>
					<body xmlns="http://www.w3.org/1999/xhtml">
						<p>Charge:0</p>
						<p>Abbreviation:2dmmql8 OR DUMP</p>
						<p>Official name:2-Demethylmenaquinol 8 OR deoxyuridine-phosphate</p>
						<p>Formula:C50H72O2 OR </p>
						<p>IUPAC name: OR [5-(2,4-dioxopyrimidin-1-yl)-3-hydroxy-oxolan-2-yl]methoxyphosphonic acid</p>
						<p>CAS number: OR 964-26-1</p>
						<p>BioCyc ID:DEMETHYLMENAQUINONE OR DUMP</p>
						<p>KEGG ID:C05818 OR C00365</p>
					</body>
				</notes>
			</speciesType>
			<speciesType metaid="metaid_t_0059" id="t_0059" name="2dr5p and DR5P">
				<notes>
					<body xmlns="http://www.w3.org/1999/xhtml">
						<p>Charge:-2</p>
						<p>Abbreviation:2dr1p OR DUTP</p>
						<p>Official name:2-Deoxy-D-ribose 1-phosphate OR deoxyuridine-triphosphate</p>
						<p>Formula:C5H9O7P OR </p>
						<p>IUPAC name:[(4S,5R)-4-hydroxy-5-(hydroxymethyl)oxolan-2-yl]oxyphosphonic acid OR [[[5-(2,4-dioxopyrimidin-1-yl)-3-hydroxy-oxolan-2-yl]methoxy-hydroxy-phosphoryl]oxy-hydroxy-phosphoryl]oxyphosphonic acid</p>
						<p>CAS number:17210-42-3 OR 1173-82-6</p>
						<p>BioCyc ID:DEOXY-RIBOSE-1P OR </p>
						<p>KEGG ID:C00672 OR C00460</p>
					</body>
				</notes>
			</speciesType>
			<speciesType metaid="metaid_t_0060" id="t_0060" name="2ippm and IPPMAL">
				<notes>
					<body xmlns="http://www.w3.org/1999/xhtml">
						<p>Charge:-2</p>
						<p>Abbreviation:2dr5p OR MACRCOA</p>
						<p>Official name:2-Deoxy-D-ribose 5-phosphate OR methylacrylyl-CoA</p>
						<p>Formula:C5H9O7P OR </p>
						<p>IUPAC name:[(2R,3S)-3,5-dihydroxyoxolan-2-yl]methoxyphosphonic acid OR [(2R,3R,4R,5R)-5-(6-aminopurin-9-yl)-4-hydroxy-2-[[hydroxy-[hydroxy-[3-hydroxy-2,2-dimethyl-3-[2-[2-(2-methylprop-2-enoylsulfanyl)ethylcarbamoyl]ethylcarbamoyl]propoxy]phosphoryl]oxy-phosphoryl]oxymethyl]oxolan-3-yl]oxyphosphonic acid</p>
						<p>CAS number: OR </p>
						<p>BioCyc ID:DEOXY-RIBOSE-5P OR METHACRYLYL-COA</p>
						<p>KEGG ID:C00673 OR C03460</p>
					</body>
				</notes>
			</speciesType>
			<speciesType metaid="metaid_t_0061" id="t_0061" name="2mahmp and MAHMPPP">
				<notes>
					<body xmlns="http://www.w3.org/1999/xhtml">
						<p>Charge:-2</p>
						<p>Abbreviation:2ippm OR MDAPIM</p>
						<p>Official name:2-Isopropylmaleate OR meso-diaminopimelate</p>
						<p>Formula:C7H8O4 OR </p>
						<p>IUPAC name:2-propan-2-ylbut-2-enedioic acid OR 2,6-diaminoheptanedioic acid</p>
						<p>CAS number: OR 922-54-3</p>
						<p>BioCyc ID: OR MESO-DIAMINOPIMELATE</p>
						<p>KEGG ID: OR C00680</p>
					</body>
				</notes>
			</speciesType>
			<speciesType metaid="metaid_t_0062" id="t_0062" name="2me4p and MDE4P">
				<notes>
					<body xmlns="http://www.w3.org/1999/xhtml">
						<p>Charge:-3</p>
						<p>Abbreviation:2mahmp OR MOP</p>
						<p>Official name:2-Methyl-4-amino-5-hydroxymethylpyrimidine diphosphate OR 4-methyl-2-oxopentanoate</p>
						<p>Formula:C6H8N3O7P2 OR </p>
						<p>IUPAC name:[(4-amino-2-methyl-pyrimidin-5-yl)methoxy-hydroxy-phosphoryl]oxyphosphonic acid OR 4-methyl-2-oxo-pentanoic acid</p>
						<p>CAS number:841-01-0 OR 816-66-0</p>
						<p>BioCyc ID:AMINO-HYDROXYMETHYL-METHYLPYRIMIDINE-PP OR 2K-4CH3-PENTANOATE</p>
						<p>KEGG ID:C04752 OR C00233</p>
					</body>
				</notes>
			</speciesType>
			<speciesType metaid="metaid_t_0063" id="t_0063" name="2mecdp and MDECPP">
				<notes>
					<body xmlns="http://www.w3.org/1999/xhtml">
						<p>Charge:-2</p>
						<p>Abbreviation:2me4p OR MPD</p>
						<p>Official name:2-C-methyl-D-erythritol 4-phosphate OR mannosyl-beta-1-phosphodolichol</p>
						<p>Formula:C5H11O7P OR </p>
						<p>IUPAC name:[(2R,3S)-2,3,4-trihydroxy-3-methyl-butoxy]phosphonic acid OR </p>
						<p>CAS number: OR </p>
						<p>BioCyc ID: OR </p>
						<p>KEGG ID: OR </p>
					</body>
				</notes>
			</speciesType>
			<speciesType metaid="metaid_t_0064" id="t_0064" name="2mop and METHYMALONATE">
				<notes>
					<body xmlns="http://www.w3.org/1999/xhtml">
						<p>Charge:-2</p>
						<p>Abbreviation:2mecdp OR MYCOCEROSOYL-MAS</p>
						<p>Official name:2-C-methyl-D-erythritol 2,4-cyclodiphosphate OR mycocerosyl-mas enzyme</p>
						<p>Formula:C5H10O9P2 OR </p>
						<p>IUPAC name:(6S,7R)-2,4-dihydroxy-6-(hydroxymethyl)-6-methyl-2,4-dioxo-1,3,5-trioxa-2$l^{5},4$l^{5}-diphosphacyclooctan-7-ol OR </p>
						<p>CAS number:143488-44-2 OR </p>
						<p>BioCyc ID: OR </p>
						<p>KEGG ID: OR </p>
					</body>
				</notes>
			</speciesType>
			<speciesType metaid="metaid_t_0065" id="t_0065" name="2obut and OBUT">
				<notes>
					<body xmlns="http://www.w3.org/1999/xhtml">
						<p>Charge:-1</p>
						<p>Abbreviation:2mop OR PA</p>
						<p>Official name:2-Methyl-3-oxopropanoate OR L-phosphatidate</p>
						<p>Formula:C4H5O3 OR </p>
						<p>IUPAC name:2-methyl-3-oxo-propanoic acid OR </p>
						<p>CAS number:6236-08-4 OR </p>
						<p>BioCyc ID:CH3-MALONATE-S-ALD OR L-PHOSPHATIDATE</p>
						<p>KEGG ID:C00349 OR C00416</p>
					</body>
				</notes>
			</speciesType>
			<speciesType metaid="metaid_t_0066" id="t_0066" name="2PCDPMDE and 2p4c2me">
				<notes>
					<body xmlns="http://www.w3.org/1999/xhtml">
						<p>Charge:-1</p>
						<p>Abbreviation:2obut OR 2METHYLCITRATE</p>
						<p>Official name:2-Oxobutanoate OR 2-methylcitrate</p>
						<p>Formula:C4H5O3 OR </p>
						<p>IUPAC name:2-oxobutanoate OR 2-hydroxybutane-1,2,3-tricarboxylic acid</p>
						<p>CAS number:600-18-0 OR 6061-96-7</p>
						<p>BioCyc ID:2-OXOBUTANOATE OR </p>
						<p>KEGG ID:C00109 OR C02225</p>
					</body>
				</notes>
			</speciesType>
			<speciesType metaid="metaid_t_0067" id="t_0067" name="2PG and 2pg">
				<notes>
					<body xmlns="http://www.w3.org/1999/xhtml">
						<p>Charge:-4</p>
						<p>Abbreviation:2p4c2me OR 2PCDPMDE</p>
						<p>Official name:2-phospho-4-(cytidine 5'-diphospho)-2-C-methyl-D-erythritol OR 2-phospho-4-(cytidine_5'-diphospho)-2-C-methyl-D-erythritol</p>
						<p>Formula:C14H22N3O17P3 OR </p>
						<p>IUPAC name:[4-[[[5-(4-amino-2-oxo-pyrimidin-1-yl)-3,4-dihydroxy-oxolan-2-yl]methoxy-hydroxy-phosphoryl]oxy-hydroxy-phosphoryl]oxy-1,3-dihydroxy-2-methyl-butan-2-yl]oxyphosphonic acid OR [4-[[[5-(4-amino-2-oxo-pyrimidin-1-yl)-3,4-dihydroxy-oxolan-2-yl]methoxy-hydroxy-phosphoryl]oxy-hydroxy-phosphoryl]oxy-1,3-dihydroxy-2-methyl-butan-2-yl]oxyphosphonic acid</p>
						<p>CAS number: OR </p>
						<p>BioCyc ID: OR </p>
						<p>KEGG ID: OR C11436</p>
					</body>
				</notes>
			</speciesType>
			<speciesType metaid="metaid_t_0068" id="t_0068" name="2shchc and SHCHC">
				<notes>
					<body xmlns="http://www.w3.org/1999/xhtml">
						<p>Charge:-3</p>
						<p>Abbreviation:2pglyc OR THFG</p>
						<p>Official name:2-Phosphoglycolate OR THF-L-glutamate</p>
						<p>Formula:C2H2O6P OR </p>
						<p>IUPAC name:2-phosphonooxyacetic acid OR 2-[[4-[[4-[(2-amino-4-oxo-5,6,7,8-tetrahydro-1H-pteridin-6-yl)methylamino]benzoyl]amino]-4-carboxy-butanoyl]amino]pentanedioic acid</p>
						<p>CAS number:13147-57-4 OR </p>
						<p>BioCyc ID: OR </p>
						<p>KEGG ID: OR C09332</p>
					</body>
				</notes>
			</speciesType>
			<speciesType metaid="metaid_t_0069" id="t_0069" name="34hpp and 4HPP">
				<notes>
					<body xmlns="http://www.w3.org/1999/xhtml">
						<p>Charge:-2</p>
						<p>Abbreviation:2shchc OR 4HPP</p>
						<p>Official name:2-Succinyl-6-hydroxy-2,4-cyclohexadiene-1-carboxylate OR p-hydroxyphenylpyruvate</p>
						<p>Formula:C11H10O6 OR </p>
						<p>IUPAC name:2-(3-carboxypropanoyl)-6-hydroxy-cyclohexa-1,3-diene-1-carboxylic acid OR 3-(4-hydroxyphenyl)-2-oxo-propanoic acid</p>
						<p>CAS number: OR 156-39-8</p>
						<p>BioCyc ID:SUCCINYL-OH-CYCLOHEXADIENE-COOH OR P-HYDROXY-PHENYLPYRUVATE</p>
						<p>KEGG ID:C05817 OR C01179</p>
					</body>
				</notes>
			</speciesType>
			<speciesType metaid="metaid_t_0070" id="t_0070" name="35cgmp and cGMP">
				<notes>
					<body xmlns="http://www.w3.org/1999/xhtml">
						<p>Charge:-1</p>
						<p>Abbreviation:34hpp OR CIS-DELTA-3-ENOYL-C22-ACYL-ACP</p>
						<p>Official name:3-(4-Hydroxyphenyl)pyruvate OR intermediate in mycolic acid synthesis</p>
						<p>Formula:C9H7O4 OR </p>
						<p>IUPAC name:3-(4-hydroxyphenyl)-2-oxo-propanoic acid OR </p>
						<p>CAS number:156-39-8 OR </p>
						<p>BioCyc ID:P-HYDROXY-PHENYLPYRUVATE OR </p>
						<p>KEGG ID:C01179 OR </p>
					</body>
				</notes>
			</speciesType>
			<speciesType metaid="metaid_t_0071" id="t_0071" name="3c4mop and OICAP">
				<notes>
					<body xmlns="http://www.w3.org/1999/xhtml">
						<p>Charge:-2</p>
						<p>Abbreviation:3c3hmp OR PENTA-METHYL-TRICONTANOYL-COA</p>
						<p>Official name:3-Carboxy-3-hydroxy-4-methylpentanoate OR PENTA-METHYL-TRICONTANOYL-COA</p>
						<p>Formula:C7H10O5 OR </p>
						<p>IUPAC name:2-hydroxy-2-propan-2-yl-butanedioic acid OR </p>
						<p>CAS number:3237-44-3 OR </p>
						<p>BioCyc ID:3-CARBOXY-3-HYDROXY-ISOCAPROATE OR </p>
						<p>KEGG ID:C02504 OR </p>
					</body>
				</notes>
			</speciesType>
			<speciesType metaid="metaid_t_0072" id="t_0072" name="3dhq and DQT">
				<notes>
					<body xmlns="http://www.w3.org/1999/xhtml">
						<p>Charge:-1</p>
						<p>Abbreviation:3ddgc OR DUDP</p>
						<p>Official name:3-Dehydro-2-deoxy-D-gluconate OR deoxyuridine-diphosphate </p>
						<p>Formula:C6H9O6 OR </p>
						<p>IUPAC name:4,5,6-trihydroxy-3-oxo-hexanoic acid OR [[5-(2,4-dioxopyrimidin-1-yl)-3-hydroxy-oxolan-2-yl]methoxy-hydroxy-phosphoryl]oxyphosphonic acid</p>
						<p>CAS number:91446-99-0 OR </p>
						<p>BioCyc ID: OR </p>
						<p>KEGG ID: OR C01346</p>
					</body>
				</notes>
			</speciesType>
			<speciesType metaid="metaid_t_0073" id="t_0073" name="3dhsk and DHSK">
				<notes>
					<body xmlns="http://www.w3.org/1999/xhtml">
						<p>Charge:-1</p>
						<p>Abbreviation:3dhq OR DNA</p>
						<p>Official name:3-Dehydroquinate OR deoxyribonucleic acid</p>
						<p>Formula:C7H9O6 OR </p>
						<p>IUPAC name:1,3,4-trihydroxy-5-oxo-cyclohexane-1-carboxylic acid OR </p>
						<p>CAS number:10534-44-8 OR </p>
						<p>BioCyc ID:DEHYDROQUINATE OR </p>
						<p>KEGG ID:C00944 OR C00039</p>
					</body>
				</notes>
			</speciesType>
			<speciesType metaid="metaid_t_0074" id="t_0074" name="3ig3p and IGP">
				<notes>
					<body xmlns="http://www.w3.org/1999/xhtml">
						<p>Charge:-1</p>
						<p>Abbreviation:3dhsk OR LLAC</p>
						<p>Official name:3-Dehydroshikimate OR lactate</p>
						<p>Formula:C7H7O5 OR </p>
						<p>IUPAC name:(6R)-4-(dihydroxymethylidene)-2,6-dihydroxy-cyclohex-2-en-1-one OR 2-hydroxypropanoic acid</p>
						<p>CAS number:27655-56-7 OR 10326-41-7</p>
						<p>BioCyc ID:3-DEHYDRO-SHIKIMATE OR Lactate</p>
						<p>KEGG ID:C02637 OR C01432</p>
					</body>
				</notes>
			</speciesType>
			<speciesType metaid="metaid_t_0075" id="t_0075" name="3mob and OMVAL">
				<notes>
					<body xmlns="http://www.w3.org/1999/xhtml">
						<p>Charge:-2</p>
						<p>Abbreviation:3ig3p OR PENTADECANOYL-ACP</p>
						<p>Official name:C'-(3-Indolyl)-glycerol 3-phosphate OR pentadecanoyl-ACP</p>
						<p>Formula:C11H12NO6P OR </p>
						<p>IUPAC name: OR </p>
						<p>CAS number: OR </p>
						<p>BioCyc ID:INDOLE-3-GLYCEROL-P OR </p>
						<p>KEGG ID:C03506 OR </p>
					</body>
				</notes>
			</speciesType>
			<speciesType metaid="metaid_t_0076" id="t_0076" name="3mop and OXOMETHYLPENTANOATE">
				<notes>
					<body xmlns="http://www.w3.org/1999/xhtml">
						<p>Charge:-1</p>
						<p>Abbreviation:3mob OR PHDIM</p>
						<p>Official name:3-Methyl-2-oxobutanoate OR phthiocerol dimycocerosate</p>
						<p>Formula:C5H7O3 OR </p>
						<p>IUPAC name:3-methyl-2-oxo-butanoic acid OR </p>
						<p>CAS number:759-05-7 OR 63642-22-8</p>
						<p>BioCyc ID:2-KETO-ISOVALERATE OR </p>
						<p>KEGG ID:C00141 OR </p>
					</body>
				</notes>
			</speciesType>
			<speciesType metaid="metaid_t_0077" id="t_0077" name="3PG and 3pg">
				<notes>
					<body xmlns="http://www.w3.org/1999/xhtml">
						<p>Charge:-1</p>
						<p>Abbreviation:3mop OR 3PG</p>
						<p>Official name:(S)-3-Methyl-2-oxopentanoate OR 3-phosphoglycerate</p>
						<p>Formula:C6H9O3 OR </p>
						<p>IUPAC name:3-methyl-2-oxo-pentanoic acid OR 2-hydroxy-3-phosphonooxy-propanoic acid</p>
						<p>CAS number:1460-34-0 OR 820-11-1</p>
						<p>BioCyc ID:2-KETO-3-METHYL-VALERATE OR G3P</p>
						<p>KEGG ID:C00671 OR C00597</p>
					</body>
				</notes>
			</speciesType>
			<speciesType metaid="metaid_t_0078" id="t_0078" name="3php and PHP">
				<notes>
					<body xmlns="http://www.w3.org/1999/xhtml">
						<p>Charge:-3</p>
						<p>Abbreviation:3pg OR PRECORIN-2</p>
						<p>Official name:3-Phospho-D-glycerate OR precorrin-2</p>
						<p>Formula:C3H4O7P OR </p>
						<p>IUPAC name:2-hydroxy-3-phosphonooxy-propanoic acid OR </p>
						<p>CAS number:820-11-1 OR </p>
						<p>BioCyc ID:G3P OR DIHYDROSIROHYDROCHLORIN</p>
						<p>KEGG ID:C00197 OR C02463</p>
					</body>
				</notes>
			</speciesType>
			<speciesType metaid="metaid_t_0079" id="t_0079" name="3PSME and 3psme">
				<notes>
					<body xmlns="http://www.w3.org/1999/xhtml">
						<p>Charge:-3</p>
						<p>Abbreviation:3php OR 3PSME</p>
						<p>Official name:3-Phosphohydroxypyruvate OR 5-enolpyruvyl-shikimate-3-phosphate</p>
						<p>Formula:C3H2O7P OR </p>
						<p>IUPAC name:2-oxo-3-phosphonooxy-propanoic acid OR 5-(1-carboxyethenoxy)-4-hydroxy-3-phosphonooxy-cyclohexene-1-carboxylic acid</p>
						<p>CAS number:3913-50-6 OR </p>
						<p>BioCyc ID:3-P-HYDROXYPYRUVATE OR 3-ENOLPYRUVYL-SHIKIMATE-5P</p>
						<p>KEGG ID:C03232 OR C01269</p>
					</body>
				</notes>
			</speciesType>
			<speciesType metaid="metaid_t_0080" id="t_0080" name="4abut and GABA">
				<notes>
					<body xmlns="http://www.w3.org/1999/xhtml">
						<p>Charge:-4</p>
						<p>Abbreviation:3psme OR GLAL</p>
						<p>Official name:5-O-(1-Carboxyvinyl)-3-phosphoshikimate OR glycolaldehyde</p>
						<p>Formula:C10H9O10P OR </p>
						<p>IUPAC name:5-(1-carboxyethenoxy)-4-hydroxy-3-phosphonooxy-cyclohexene-1-carboxylic acid OR 2-hydroxyacetaldehyde</p>
						<p>CAS number: OR </p>
						<p>BioCyc ID:3-ENOLPYRUVYL-SHIKIMATE-5P OR GLYCOLALDEHYDE</p>
						<p>KEGG ID:C01269 OR C00266</p>
					</body>
				</notes>
			</speciesType>
			<speciesType metaid="metaid_t_0081" id="t_0081" name="4abz and PABA">
				<notes>
					<body xmlns="http://www.w3.org/1999/xhtml">
						<p>Charge:0</p>
						<p>Abbreviation:4abut OR PHDIMRHAM2</p>
						<p>Official name:4-Aminobutanoate OR PHDIMRHAM2</p>
						<p>Formula:C4H9NO2 OR </p>
						<p>IUPAC name:4-aminobutanoic acid OR </p>
						<p>CAS number:70582-09-1 OR </p>
						<p>BioCyc ID:4-AMINO-BUTYRATE OR </p>
						<p>KEGG ID:C00334 OR </p>
					</body>
				</notes>
			</speciesType>
			<speciesType metaid="metaid_t_0082" id="t_0082" name="4adcho and ADCHOR">
				<notes>
					<body xmlns="http://www.w3.org/1999/xhtml">
						<p>Charge:-1</p>
						<p>Abbreviation:4abz OR ADCHOR</p>
						<p>Official name:4-Aminobenzoate OR 4-amino-4-deoxychorismate</p>
						<p>Formula:C7H6NO2 OR </p>
						<p>IUPAC name:4-aminobenzoic acid OR 4-amino-3-(1-carboxyethenoxy)cyclohexa-1,5-diene-1-carboxylic acid</p>
						<p>CAS number:2906-28-7 OR 97279-79-3</p>
						<p>BioCyc ID:P-AMINO-BENZOATE OR 4-AMINO-4-DEOXYCHORISMATE</p>
						<p>KEGG ID:C00568 OR C11355</p>
					</body>
				</notes>
			</speciesType>
			<speciesType metaid="metaid_t_0083" id="t_0083" name="4ahmmp and AHMMP">
				<notes>
					<body xmlns="http://www.w3.org/1999/xhtml">
						<p>Charge:-1</p>
						<p>Abbreviation:4adcho OR AHMMP</p>
						<p>Official name:4-amino-4-deoxychorismate OR hydroxymethylpyrimidine</p>
						<p>Formula:C10H10NO5 OR </p>
						<p>IUPAC name:4-amino-3-(1-carboxyethenoxy)cyclohexa-1,5-diene-1-carboxylic acid OR (4-amino-2-methyl-pyrimidin-5-yl)methanol</p>
						<p>CAS number:97279-79-3 OR 73-67-6</p>
						<p>BioCyc ID:4-AMINO-4-DEOXYCHORISMATE OR HMP</p>
						<p>KEGG ID:C11355 OR C04752</p>
					</body>
				</notes>
			</speciesType>
			<speciesType metaid="metaid_t_0084" id="t_0084" name="4ampm and AMPMP">
				<notes>
					<body xmlns="http://www.w3.org/1999/xhtml">
						<p>Charge:0</p>
						<p>Abbreviation:4ahmmp OR AMPMP</p>
						<p>Official name:4-Amino-5-hydroxymethyl-2-methylpyrimidine OR hydroxymethylpyrimidine_phosphate</p>
						<p>Formula:C6H9N3O OR </p>
						<p>IUPAC name:(4-amino-2-methyl-pyrimidin-5-yl)methanol OR (4-amino-2-methyl-pyrimidin-5-yl)methoxyphosphonic acid</p>
						<p>CAS number:73-67-6 OR </p>
						<p>BioCyc ID:HMP OR AMINO-HYDROXYMETHYL-METHYL-PYR-P</p>
						<p>KEGG ID:C01279 OR C04556</p>
					</body>
				</notes>
			</speciesType>
			<speciesType metaid="metaid_t_0085" id="t_0085" name="4c2me and CDPMDE">
				<notes>
					<body xmlns="http://www.w3.org/1999/xhtml">
						<p>Charge:-2</p>
						<p>Abbreviation:4ampm OR CIS-DELTA-2-3,21-ENOYL-C40-ACYL-ACP</p>
						<p>Official name:4-Amino-2-methyl-5-phosphomethylpyrimidine OR intermediate in mycolic acid synthesis</p>
						<p>Formula:C6H8N3O4P OR </p>
						<p>IUPAC name:(4-amino-2-methyl-pyrimidin-5-yl)methoxyphosphonic acid OR </p>
						<p>CAS number: OR </p>
						<p>BioCyc ID:AMINO-HYDROXYMETHYL-METHYL-PYR-P OR </p>
						<p>KEGG ID:C04556 OR </p>
					</body>
				</notes>
			</speciesType>
			<speciesType metaid="metaid_t_0086" id="t_0086" name="4hbz and HBA">
				<notes>
					<body xmlns="http://www.w3.org/1999/xhtml">
						<p>Charge:0</p>
						<p>Abbreviation:4hba OR HEXADECANOYL-ACP</p>
						<p>Official name:4-Hydroxy-benzyl alcohol OR hexadecanoyl-ACP</p>
						<p>Formula:C7H8O2 OR </p>
						<p>IUPAC name:(4-acetyloxyphenyl)methyl acetate OR </p>
						<p>CAS number: OR </p>
						<p>BioCyc ID:4-HYDROXY-BENZYL-ALCOHOL OR </p>
						<p>KEGG ID: OR </p>
					</body>
				</notes>
			</speciesType>
			<speciesType metaid="metaid_t_0087" id="t_0087" name="4mhetz and HEMT">
				<notes>
					<body xmlns="http://www.w3.org/1999/xhtml">
						<p>Charge:0</p>
						<p>Abbreviation:4hthr OR HEXANOYL-COA</p>
						<p>Official name:4-Hydroxy-L-threonine OR hexanoyl-CoA</p>
						<p>Formula:C4H9NO4 OR </p>
						<p>IUPAC name:(2S,3S)-2-amino-3,4-dihydroxy-butanoic acid OR [(2R,3R,4R,5R)-5-(6-aminopurin-9-yl)-2-[[[[3-[2-(2-hexanoylsulfanylethylcarbamoyl)ethylcarbamoyl]-3-hydroxy-2,2-dimethyl-propoxy]-hydroxy-phosphoryl]oxy-hydroxy-phosphoryl]oxymethyl]-4-hydroxy-oxolan-3-yl]oxyphosphonic acid</p>
						<p>CAS number:21768-45-6 OR </p>
						<p>BioCyc ID: OR </p>
						<p>KEGG ID: OR C05270</p>
					</body>
				</notes>
			</speciesType>
			<speciesType metaid="metaid_t_0088" id="t_0088" name="4mop and MOP">
				<notes>
					<body xmlns="http://www.w3.org/1999/xhtml">
						<p>Charge:0</p>
						<p>Abbreviation:4mhetz OR NADPH</p>
						<p>Official name:4-Methyl-5-(2-hydroxyethyl)-thiazole OR Nicotinamide_adenine_dinucleotide_phosphate_-_reduced</p>
						<p>Formula:C6H9NOS OR </p>
						<p>IUPAC name:2-(4-methyl-1,3-thiazol-5-yl)ethanol OR </p>
						<p>CAS number:137-00-8 OR </p>
						<p>BioCyc ID:THZ OR NADPH</p>
						<p>KEGG ID:C04294 OR C00005</p>
					</body>
				</notes>
			</speciesType>
			<speciesType metaid="metaid_t_0089" id="t_0089" name="4mpetz and MPET">
				<notes>
					<body xmlns="http://www.w3.org/1999/xhtml">
						<p>Charge:-1</p>
						<p>Abbreviation:4mop OR NAGA1P</p>
						<p>Official name:4-Methyl-2-oxopentanoate OR N-acetyl-glucosamine-1-phosphate</p>
						<p>Formula:C6H9O3 OR </p>
						<p>IUPAC name:4-methyl-2-oxo-pentanoic acid OR [3-acetamido-4,5-dihydroxy-6-(hydroxymethyl)oxan-2-yl]oxyphosphonic acid</p>
						<p>CAS number:816-66-0 OR </p>
						<p>BioCyc ID:2K-4CH3-PENTANOATE OR N-ACETYL-D-GLUCOSAMINE-1-P</p>
						<p>KEGG ID:C00233 OR C04256</p>
					</body>
				</notes>
			</speciesType>
			<speciesType metaid="metaid_t_0090" id="t_0090" name="4pasp and ASP4P">
				<notes>
					<body xmlns="http://www.w3.org/1999/xhtml">
						<p>Charge:-2</p>
						<p>Abbreviation:4mpetz OR ASPSA</p>
						<p>Official name:4-Methyl-5-(2-phosphoethyl)-thiazole OR L-aspartate-semialdehyde</p>
						<p>Formula:C6H8NO4PS OR </p>
						<p>IUPAC name:2-(4-methyl-1,3-thiazol-5-yl)ethoxyphosphonic acid OR 2-amino-4-oxo-butanoic acid</p>
						<p>CAS number: OR 15106-57-7</p>
						<p>BioCyc ID:THZ-P OR L-ASPARTATE-SEMIALDEHYDE</p>
						<p>KEGG ID:C04327 OR C00441</p>
					</body>
				</notes>
			</speciesType>
			<speciesType metaid="metaid_t_0091" id="t_0091" name="4PPNTO and 4ppan">
				<notes>
					<body xmlns="http://www.w3.org/1999/xhtml">
						<p>Charge:-3</p>
						<p>Abbreviation:4per OR 4PPNTO</p>
						<p>Official name:4-Phospho-D-erythronate OR D-4'-phosphopantothenate</p>
						<p>Formula:C4H6O8P OR </p>
						<p>IUPAC name:2,3-dihydroxy-4-phosphonooxy-butanoic acid OR 3-[(2-hydroxy-3,3-dimethyl-4-phosphonooxy-butanoyl)amino]propanoic acid</p>
						<p>CAS number: OR </p>
						<p>BioCyc ID:ERYTHRONATE-4P OR 4-P-PANTOTHENATE</p>
						<p>KEGG ID:C03393 OR C03492</p>
					</body>
				</notes>
			</speciesType>
			<speciesType metaid="metaid_t_0092" id="t_0092" name="4PPNCYS and 4ppcys">
				<notes>
					<body xmlns="http://www.w3.org/1999/xhtml">
						<p>Charge:-3</p>
						<p>Abbreviation:4ppan OR 4PPNCYS</p>
						<p>Official name:D-4'-Phosphopantothenate OR R-4'-phosphopantothenoyl-L-cysteine</p>
						<p>Formula:C9H15NO8P OR </p>
						<p>IUPAC name:3-[(2-hydroxy-3,3-dimethyl-4-phosphonooxy-butanoyl)amino]propanoic acid OR </p>
						<p>CAS number: OR </p>
						<p>BioCyc ID:4-P-PANTOTHENATE OR R-4-PHOSPHOPANTOTHENOYL-L-CYSTEINE</p>
						<p>KEGG ID:C03492 OR C04352</p>
					</body>
				</notes>
			</speciesType>
			<speciesType metaid="metaid_t_0093" id="t_0093" name="5aizc and CAIR">
				<notes>
					<body xmlns="http://www.w3.org/1999/xhtml">
						<p>Charge:0</p>
						<p>Abbreviation:4r5au OR CELB</p>
						<p>Official name:4-(1-D-Ribitylamino)-5-aminouracil OR cellobiose</p>
						<p>Formula:C9H16N4O6 OR </p>
						<p>IUPAC name:5-amino-6-(2,3,4,5-tetrahydroxypentylamino)-1H-pyrimidine-2,4-dione OR (2R,3R,4S,5R,6R)-6-(hydroxymethyl)-5-[(2S,3R,4S,5R,6R)-3,4,5-trihydroxy-6-(hydroxymethyl)oxan-2-yl]oxy-oxane-2,3,4-triol</p>
						<p>CAS number: OR 16462-44-5</p>
						<p>BioCyc ID:AMINO-RIBOSYLAMINO-1H-3H-PYR-DIONE OR </p>
						<p>KEGG ID:C04732 OR C00185</p>
					</body>
				</notes>
			</speciesType>
			<speciesType metaid="metaid_t_0094" id="t_0094" name="5-AMINO-LEVULINATE and 5aop">
				<notes>
					<body xmlns="http://www.w3.org/1999/xhtml">
						<p>Charge:-3</p>
						<p>Abbreviation:5aizc OR 5-AMINO-LEVULINATE</p>
						<p>Official name:5-amino-1-(5-phospho-D-ribosyl)imidazole-4-carboxylate OR 5-amino-levulinate</p>
						<p>Formula:C9H11N3O9P OR </p>
						<p>IUPAC name:5-amino-1-[(2R,3R,4R,5R)-3,4-dihydroxy-5-(phosphonooxymethyl)oxolan-2-yl]imidazole-4-carboxylic acid OR 5-amino-4-oxo-pentanoic acid</p>
						<p>CAS number: OR 106-60-5</p>
						<p>BioCyc ID:PHOSPHORIBOSYL-CARBOXY-AMINOIMIDAZOLE OR 5-AMINO-LEVULINATE</p>
						<p>KEGG ID:C04751 OR C00430</p>
					</body>
				</notes>
			</speciesType>
			<speciesType metaid="metaid_t_0095" id="t_0095" name="5aprbu and A6RP5P">
				<notes>
					<body xmlns="http://www.w3.org/1999/xhtml">
						<p>Charge:0</p>
						<p>Abbreviation:5aop OR A6RP5P</p>
						<p>Official name:5-Amino-4-oxopentanoate OR 5-amino-6-(5'-phosphoribitylamino)uracil</p>
						<p>Formula:C5H9NO3 OR </p>
						<p>IUPAC name:5-amino-4-oxo-pentanoic acid OR [5-[(5-amino-2,6-dioxo-3H-pyrimidin-4-yl)amino]-2,3,4-trihydroxy-pentoxy]phosphonic acid</p>
						<p>CAS number:106-60-5 OR </p>
						<p>BioCyc ID:5-AMINO-LEVULINATE OR CPD-1086</p>
						<p>KEGG ID:C00430 OR C04454</p>
					</body>
				</notes>
			</speciesType>
			<speciesType metaid="metaid_t_0096" id="t_0096" name="5MTA and 5mta">
				<notes>
					<body xmlns="http://www.w3.org/1999/xhtml">
						<p>Charge:-2</p>
						<p>Abbreviation:5fthf OR 5MTA</p>
						<p>Official name:5-Formyltetrahydrofolate OR 5'-methylthioadenosine</p>
						<p>Formula:C20H21N7O7 OR </p>
						<p>IUPAC name:(2S)-2-[[4-[[(6S)-2-amino-5-formyl-4-oxo-1,6,7,8-tetrahydropteridin-6-yl]methylamino]benzoyl]amino]pentanedioic acid OR (2R,3R,4S,5S)-2-(6-aminopurin-9-yl)-5-(methylsulfanylmethyl)oxolane-3,4-diol</p>
						<p>CAS number: OR </p>
						<p>BioCyc ID: OR 5-METHYLTHIOADENOSINE</p>
						<p>KEGG ID: OR C00170</p>
					</body>
				</notes>
			</speciesType>
			<speciesType metaid="metaid_t_0097" id="t_0097" name="5mthf and MTHF">
				<notes>
					<body xmlns="http://www.w3.org/1999/xhtml">
						<p>Charge:0</p>
						<p>Abbreviation:5mta OR NAGDPP</p>
						<p>Official name:5-Methylthioadenosine OR N-acetyl-glucosamine-DPP</p>
						<p>Formula:C11H15N5O3S OR </p>
						<p>IUPAC name:(2R,3R,4S,5S)-2-(6-aminopurin-9-yl)-5-(methylsulfanylmethyl)oxolane-3,4-diol OR </p>
						<p>CAS number:2457-80-9 OR </p>
						<p>BioCyc ID:5-METHYLTHIOADENOSINE OR </p>
						<p>KEGG ID:C00170 OR </p>
					</body>
				</notes>
			</speciesType>
			<speciesType metaid="metaid_t_0098" id="t_0098" name="6pgc and D6PGC">
				<notes>
					<body xmlns="http://www.w3.org/1999/xhtml">
						<p>Charge:-3</p>
						<p>Abbreviation:6hmhptpp OR DB4P</p>
						<p>Official name:6-hydroxymethyl-dihydropterin pyrophosphate OR 2,5-diamino-6-(ribosylamino)-4-(3H)-pyrimidinone_5'-phosphate</p>
						<p>Formula:C7H8N5O8P2 OR </p>
						<p>IUPAC name: OR [5-[(2,5-diamino-6-oxo-3H-pyrimidin-4-yl)amino]-3,4-dihydroxy-oxolan-2-yl]methoxyphosphonic acid</p>
						<p>CAS number: OR </p>
						<p>BioCyc ID:DIHYDROPTERIN-CH2OH-PP OR DIAMINO-OH-PHOSPHORIBOSYLAMINO-PYR</p>
						<p>KEGG ID:C04807 OR C04732</p>
					</body>
				</notes>
			</speciesType>
			<speciesType metaid="metaid_t_0099" id="t_0099" name="6pgl and D6PGL">
				<notes>
					<body xmlns="http://www.w3.org/1999/xhtml">
						<p>Charge:-3</p>
						<p>Abbreviation:6pgc OR DCDP</p>
						<p>Official name:6-Phospho-D-gluconate OR deoxycytidine-diphosphate</p>
						<p>Formula:C6H10O10P OR </p>
						<p>IUPAC name:2,3,4,5-tetrahydroxy-6-phosphonooxy-hexanoic acid OR [[5-(4-amino-2-oxo-pyrimidin-1-yl)-3-hydroxy-oxolan-2-yl]methoxy-hydroxy-phosphoryl]oxyphosphonic acid</p>
						<p>CAS number:921-62-0 OR 800-73-7</p>
						<p>BioCyc ID:CPD-2961 OR DCDP</p>
						<p>KEGG ID:C00345 OR C00705</p>
					</body>
				</notes>
			</speciesType>
			<speciesType metaid="metaid_t_0100" id="t_0100" name="8-AMINO7-OXONONANOATE and 8aonn">
				<notes>
					<body xmlns="http://www.w3.org/1999/xhtml">
						<p>Charge:-2</p>
						<p>Abbreviation:6pgl OR 8-AMINO7-OXONONANOATE</p>
						<p>Official name:6-phospho-D-glucono-1,5-lactone OR 8-amino-7-oxononanoate</p>
						<p>Formula:C6H9O9P OR </p>
						<p>IUPAC name:(3,4,5-trihydroxy-6-oxo-oxan-2-yl)methoxyphosphonic acid OR 8-amino-7-oxo-nonanoic acid</p>
						<p>CAS number:2641-81-8 OR </p>
						<p>BioCyc ID:D-6-P-GLUCONO-DELTA-LACTONE OR 8-AMINO-7-OXONONANOATE</p>
						<p>KEGG ID:C01236 OR C01092</p>
					</body>
				</notes>
			</speciesType>
			<speciesType metaid="metaid_t_0101" id="t_0101" name="ACP and ACP">
				<notes>
					<body xmlns="http://www.w3.org/1999/xhtml">
						<p>Charge:0</p>
						<p>Abbreviation:8aonn OR ACP</p>
						<p>Official name:8-Amino-7-oxononanoate OR acyl-carrier-protein</p>
						<p>Formula:C9H17NO3 OR </p>
						<p>IUPAC name:8-amino-7-oxo-nonanoic acid OR </p>
						<p>CAS number:4707-58-8 OR </p>
						<p>BioCyc ID:8-AMINO-7-OXONONANOATE OR (ACP ACP-MONOMER RV0033-MONOMER)</p>
						<p>KEGG ID:C01092 OR C00229</p>
					</body>
				</notes>
			</speciesType>
			<speciesType metaid="metaid_t_0102" id="t_0102" name="AC1PIM1 and Ac1PIM1">
				<notes>
					<body xmlns="http://www.w3.org/1999/xhtml">
						<p>Charge:-1</p>
						<p>Abbreviation:ACP OR AC1PIM1</p>
						<p>Official name:acyl carrier protein OR intermediate in phosphatidylinositol mannoside synthesis</p>
						<p>Formula:C11H21N2O7PRS OR </p>
						<p>IUPAC name: OR </p>
						<p>CAS number: OR </p>
						<p>BioCyc ID:(ACP ACP-MONOMER RV0033-MONOMER) OR </p>
						<p>KEGG ID: OR </p>
					</body>
				</notes>
			</speciesType>
			<speciesType metaid="metaid_t_0103" id="t_0103" name="AC1PIM2 and Ac1PIM2">
				<notes>
					<body xmlns="http://www.w3.org/1999/xhtml">
						<p>Charge:-1</p>
						<p>Abbreviation:Ac1PIM1 OR AC1PIM2</p>
						<p>Official name:acyl phosphatidylinositol mannoside (tuberculosis) OR intermediate in phosphatidylinositol mannoside synthesis</p>
						<p>Formula:C66H124O19P OR </p>
						<p>IUPAC name: OR </p>
						<p>CAS number: OR </p>
						<p>BioCyc ID: OR </p>
						<p>KEGG ID: OR </p>
					</body>
				</notes>
			</speciesType>
			<speciesType metaid="metaid_t_0104" id="t_0104" name="AC1PIM3 and Ac1PIM3">
				<notes>
					<body xmlns="http://www.w3.org/1999/xhtml">
						<p>Charge:-1</p>
						<p>Abbreviation:Ac1PIM2 OR AC1PIM3</p>
						<p>Official name:acyl phosphatidylinositol mannoside di-mannose (tuberculosis) OR intermediate in phosphatidylinositol mannoside synthesis</p>
						<p>Formula:C72H134O24P OR </p>
						<p>IUPAC name: OR </p>
						<p>CAS number: OR </p>
						<p>BioCyc ID: OR </p>
						<p>KEGG ID: OR </p>
					</body>
				</notes>
			</speciesType>
			<speciesType metaid="metaid_t_0105" id="t_0105" name="AC2PIM2 and Ac2PIM2">
				<notes>
					<body xmlns="http://www.w3.org/1999/xhtml">
						<p>Charge:-1</p>
						<p>Abbreviation:Ac1PIM4 OR AC2PIM2</p>
						<p>Official name:acyl phosphatidylinositol mannoside tetra-mannose (tuberculosis) OR intermediate in phosphatidylinositol mannoside synthesis</p>
						<p>Formula:C84H154O34P OR </p>
						<p>IUPAC name: OR </p>
						<p>CAS number: OR </p>
						<p>BioCyc ID: OR </p>
						<p>KEGG ID: OR </p>
					</body>
				</notes>
			</speciesType>
			<speciesType metaid="metaid_t_0106" id="t_0106" name="AACCOA and aacoa">
				<notes>
					<body xmlns="http://www.w3.org/1999/xhtml">
						<p>Charge:-1</p>
						<p>Abbreviation:PIM6 OR AACCOA</p>
						<p>Official name:phosphatidylinositol mannoside hexa-mannose (tuberculosis) OR acetoacetyl-CoA</p>
						<p>Formula:C80H144O43P OR </p>
						<p>IUPAC name: OR [5-(6-aminopurin-9-yl)-4-hydroxy-2-[[hydroxy-[hydroxy-[3-hydroxy-2,2-dimethyl-3-[2-[2-(3-oxobutanoylsulfanyl)ethylcarbamoyl]ethylcarbamoyl]propoxy]phosphoryl]oxy-phosphoryl]oxymethyl]oxolan-3-yl]oxyphosphonic acid</p>
						<p>CAS number: OR 1420-36-6</p>
						<p>BioCyc ID: OR ACETOACETYL-COA</p>
						<p>KEGG ID: OR C00332</p>
					</body>
				</notes>
			</speciesType>
			<speciesType metaid="metaid_t_0107" id="t_0107" name="AC and ac">
				<notes>
					<body xmlns="http://www.w3.org/1999/xhtml">
						<p>Charge:-4</p>
						<p>Abbreviation:aacoa OR AC</p>
						<p>Official name:Acetoacetyl-CoA OR acetate</p>
						<p>Formula:C25H36N7O18P3S OR </p>
						<p>IUPAC name:[5-(6-aminopurin-9-yl)-4-hydroxy-2-[[hydroxy-[hydroxy-[3-hydroxy-2,2-dimethyl-3-[2-[2-(3-oxobutanoylsulfanyl)ethylcarbamoyl]ethylcarbamoyl]propoxy]phosphoryl]oxy-phosphoryl]oxymethyl]oxolan-3-yl]oxyphosphonic acid OR acetic acid</p>
						<p>CAS number:1420-36-6 OR 64-19-7</p>
						<p>BioCyc ID:ACETOACETYL-COA OR ACET</p>
						<p>KEGG ID:C00332 OR C00033</p>
					</body>
				</notes>
			</speciesType>
			<speciesType metaid="metaid_t_0108" id="t_0108" name="ACTAC and acac">
				<notes>
					<body xmlns="http://www.w3.org/1999/xhtml">
						<p>Charge:-1</p>
						<p>Abbreviation:ac OR ACTAC</p>
						<p>Official name:Acetate OR acetoacetate</p>
						<p>Formula:C2H3O2 OR </p>
						<p>IUPAC name:acetic acid OR 3-oxobutanoic acid</p>
						<p>CAS number:64-19-7 OR 623-58-5</p>
						<p>BioCyc ID:ACET OR 3-KETOBUTYRATE</p>
						<p>KEGG ID:C00033 OR C00164</p>
					</body>
				</notes>
			</speciesType>
			<speciesType metaid="metaid_t_0109" id="t_0109" name="ACAL and acald">
				<notes>
					<body xmlns="http://www.w3.org/1999/xhtml">
						<p>Charge:-1</p>
						<p>Abbreviation:acac OR ACAL</p>
						<p>Official name:Acetoacetate OR acetaldehyde</p>
						<p>Formula:C4H5O3 OR </p>
						<p>IUPAC name:3-oxobutanoic acid OR acetaldehyde</p>
						<p>CAS number:623-58-5 OR </p>
						<p>BioCyc ID:3-KETOBUTYRATE OR ACETALD</p>
						<p>KEGG ID:C00164 OR C00084</p>
					</body>
				</notes>
			</speciesType>
			<speciesType metaid="metaid_t_0110" id="t_0110" name="NAGLUP and acg5p">
				<notes>
					<body xmlns="http://www.w3.org/1999/xhtml">
						<p>Charge:-4</p>
						<p>Abbreviation:accoa OR OCTACOSANOYL-ACP</p>
						<p>Official name:Acetyl-CoA OR octacosanoyl-ACP</p>
						<p>Formula:C23H34N7O17P3S OR </p>
						<p>IUPAC name:[(2R,3R,4R,5R)-2-[[[[(3R)-3-[2-(2-acetylsulfanylethylcarbamoyl)ethylcarbamoyl]-3-hydroxy-2,2-dimethyl-propoxy]-hydroxy-phosphoryl]oxy-hydroxy-phosphoryl]oxymethyl]-5-(6-aminopurin-9-yl)-4-hydroxy-oxolan-3-yl]oxyphosphonic acid OR </p>
						<p>CAS number:72-89-9 OR </p>
						<p>BioCyc ID:ACETYL-COA OR </p>
						<p>KEGG ID:C00024 OR </p>
					</body>
				</notes>
			</speciesType>
			<speciesType metaid="metaid_t_0111" id="t_0111" name="NAGLUS and acg5sa">
				<notes>
					<body xmlns="http://www.w3.org/1999/xhtml">
						<p>Charge:-3</p>
						<p>Abbreviation:acg5p OR OCTACOSANOYL-COA</p>
						<p>Official name:N-Acetyl-L-glutamyl 5-phosphate OR octacosanoyl-COA</p>
						<p>Formula:C7H9NO8P OR </p>
						<p>IUPAC name:(2S)-2-acetamido-5-oxo-5-phosphonooxy-pentanoic acid OR </p>
						<p>CAS number: OR </p>
						<p>BioCyc ID:N-ACETYL-GLUTAMYL-P OR </p>
						<p>KEGG ID:C04133 OR </p>
					</body>
				</notes>
			</speciesType>
			<speciesType metaid="metaid_t_0112" id="t_0112" name="NAGA1P and acgam1p">
				<notes>
					<body xmlns="http://www.w3.org/1999/xhtml">
						<p>Charge:0</p>
						<p>Abbreviation:acgam OR O2</p>
						<p>Official name:N-Acetyl-D-glucosamine OR oxygen</p>
						<p>Formula:C8H15NO6 OR </p>
						<p>IUPAC name:N-[(2R,3R,4R,5S,6R)-2,4,5-trihydroxy-6-(hydroxymethyl)oxan-3-yl]acetamide OR molecular oxygen</p>
						<p>CAS number:98632-70-3 OR 80937-33-3</p>
						<p>BioCyc ID:N-ACETYL-D-GLUCOSAMINE OR OXYGEN-MOLECULE</p>
						<p>KEGG ID:C00140 OR C00007</p>
					</body>
				</notes>
			</speciesType>
			<speciesType metaid="metaid_t_0113" id="t_0113" name="NAGLU and acglu">
				<notes>
					<body xmlns="http://www.w3.org/1999/xhtml">
						<p>Charge:-2</p>
						<p>Abbreviation:acgam6p OR OBUT</p>
						<p>Official name:N-Acetyl-D-glucosamine 6-phosphate OR 2-oxobutanoate</p>
						<p>Formula:C8H14NO9P OR </p>
						<p>IUPAC name:[(2R,3S,4R,5R,6S)-5-acetamido-3,4,6-trihydroxy-oxan-2-yl]methoxyphosphonic acid OR 2-oxobutanoate</p>
						<p>CAS number: OR </p>
						<p>BioCyc ID:N-ACETYL-D-GLUCOSAMINE-6-P OR 2-OXOBUTANOATE</p>
						<p>KEGG ID:C00357 OR C00109</p>
					</body>
				</notes>
			</speciesType>
			<speciesType metaid="metaid_t_0114" id="t_0114" name="OAHSER and achms">
				<notes>
					<body xmlns="http://www.w3.org/1999/xhtml">
						<p>Charge:-2</p>
						<p>Abbreviation:acglu OR P5C</p>
						<p>Official name:N-Acetyl-L-glutamate OR pyrroline_5-carboxylate</p>
						<p>Formula:C7H9NO5 OR </p>
						<p>IUPAC name:(2S)-2-acetamidopentanedioic acid OR 3,4-dihydro-2H-pyrrole-2-carboxylic acid</p>
						<p>CAS number:1188-37-0 OR 2906-39-0</p>
						<p>BioCyc ID:ACETYL-GLU OR l-delta(1)-pyrroline_5-carboxylate</p>
						<p>KEGG ID:C00624 OR C03912</p>
					</body>
				</notes>
			</speciesType>
			<speciesType metaid="metaid_t_0115" id="t_0115" name="NAORN and acorn">
				<notes>
					<body xmlns="http://www.w3.org/1999/xhtml">
						<p>Charge:0</p>
						<p>Abbreviation:achms OR OCTANOYL-COA</p>
						<p>Official name:O-Acetyl-L-homoserine OR octanoyl-CoA</p>
						<p>Formula:C6H11NO4 OR </p>
						<p>IUPAC name:4-acetyloxy-2-amino-butanoic acid OR [(2R,3R,4R)-5-(6-aminopurin-9-yl)-4-hydroxy-2-[[hydroxy-[hydroxy-[(3R)-3-hydroxy-2,2-dimethyl-3-[2-(2-octanoylsulfanylethylcarbamoyl)ethylcarbamoyl]propoxy]phosphoryl]oxy-phosphoryl]oxymethyl]oxolan-3-yl]oxyphosphonic acid</p>
						<p>CAS number: OR 1264-52-4</p>
						<p>BioCyc ID:CPD-667 OR OCTANOYL-COA</p>
						<p>KEGG ID:C01077 OR C01944</p>
					</body>
				</notes>
			</speciesType>
			<speciesType metaid="metaid_t_0116" id="t_0116" name="ASER and acser">
				<notes>
					<body xmlns="http://www.w3.org/1999/xhtml">
						<p>Charge:0</p>
						<p>Abbreviation:acorn OR ASN</p>
						<p>Official name:N2-Acetyl-L-ornithine OR L-asparagine</p>
						<p>Formula:C7H14N2O3 OR </p>
						<p>IUPAC name:2-acetamido-5-amino-pentanoic acid OR 2-amino-3-carbamoyl-propanoic acid</p>
						<p>CAS number:2185-16-2 OR 7006-34-0</p>
						<p>BioCyc ID:N-ALPHA-ACETYLORNITHINE OR ASN</p>
						<p>KEGG ID:C00437 OR C00152</p>
					</body>
				</notes>
			</speciesType>
			<speciesType metaid="metaid_t_0117" id="t_0117" name="ACETYLP and actp">
				<notes>
					<body xmlns="http://www.w3.org/1999/xhtml">
						<p>Charge:0</p>
						<p>Abbreviation:acser OR ACETYLP</p>
						<p>Official name:O-Acetyl-L-serine OR acetylphosphate</p>
						<p>Formula:C5H9NO4 OR </p>
						<p>IUPAC name:(2S)-3-acetyloxy-2-amino-propanoic acid OR acetyloxyphosphonic acid</p>
						<p>CAS number:5147-00-2 OR 590-54-5</p>
						<p>BioCyc ID:ACETYLSERINE OR ACETYL-P</p>
						<p>KEGG ID:C00979 OR C00227</p>
					</body>
				</notes>
			</speciesType>
			<speciesType metaid="metaid_t_0118" id="t_0118" name="N-ACETYL-S-CONJUGATE and acysbmn">
				<notes>
					<body xmlns="http://www.w3.org/1999/xhtml">
						<p>Charge:-2</p>
						<p>Abbreviation:actp OR NH3</p>
						<p>Official name:Acetyl phosphate OR ammonia</p>
						<p>Formula:C2H3O5P OR </p>
						<p>IUPAC name:acetyloxyphosphonic acid OR azane</p>
						<p>CAS number:590-54-5 OR 8007-57-6</p>
						<p>BioCyc ID:ACETYL-P OR AMMONIA</p>
						<p>KEGG ID:C00227 OR C00014</p>
					</body>
				</notes>
			</speciesType>
			<speciesType metaid="metaid_t_0119" id="t_0119" name="ADENOSYL-COBRINICACID-A-C-DIAMIDE and adcobdam">
				<notes>
					<body xmlns="http://www.w3.org/1999/xhtml">
						<p>Charge:0</p>
						<p>Abbreviation:ad OR ADENOSYLCOBINIMIDE-P</p>
						<p>Official name:acetamide OR adenosylcobinamide-P</p>
						<p>Formula:C2H5NO OR </p>
						<p>IUPAC name:acetamide OR </p>
						<p>CAS number:60-35-5 OR </p>
						<p>BioCyc ID: OR ADENOSYLCOBINAMIDE-P</p>
						<p>KEGG ID: OR C06509</p>
					</body>
				</notes>
			</speciesType>
			<speciesType metaid="metaid_t_0120" id="t_0120" name="ADENOSYL-COBRATE and adcobhex">
				<notes>
					<body xmlns="http://www.w3.org/1999/xhtml">
						<p>Charge:-4</p>
						<p>Abbreviation:adcobdam OR ADENOSYLCOBINAMIDE-GDP</p>
						<p>Official name:Adenosyl cobyrinate diamide OR adenosylcobinamide-GDP</p>
						<p>Formula:C55H68CoN11O15 OR </p>
						<p>IUPAC name: OR </p>
						<p>CAS number: OR </p>
						<p>BioCyc ID: OR ADENOSYLCOBINAMIDE-GDP</p>
						<p>KEGG ID: OR C06510</p>
					</body>
				</notes>
			</speciesType>
			<speciesType metaid="metaid_t_0121" id="t_0121" name="AD and ade">
				<notes>
					<body xmlns="http://www.w3.org/1999/xhtml">
						<p>Charge:0</p>
						<p>Abbreviation:adcobhex OR AD</p>
						<p>Official name:adenosyl-cobyric acid OR adenine</p>
						<p>Formula:C55H76CoN15O11 OR </p>
						<p>IUPAC name: OR 7H-purin-6-amine</p>
						<p>CAS number: OR 5426-35-7</p>
						<p>BioCyc ID:CPD-691 OR ADENINE</p>
						<p>KEGG ID: OR C00147</p>
					</body>
				</notes>
			</speciesType>
			<speciesType metaid="metaid_t_0122" id="t_0122" name="ADN and adn">
				<notes>
					<body xmlns="http://www.w3.org/1999/xhtml">
						<p>Charge:0</p>
						<p>Abbreviation:adhlam OR ADN</p>
						<p>Official name:S-Acetyldihydrolipoamide OR adenosine</p>
						<p>Formula:C10H19NO2S2 OR </p>
						<p>IUPAC name:6-acetylsulfanyl-8-sulfanyl-octanamide OR (2S,3R,4S,5R)-2-(6-aminopurin-9-yl)-5-(hydroxymethyl)oxolane-3,4-diol</p>
						<p>CAS number: OR 524-69-6</p>
						<p>BioCyc ID:S-ACETYLDIHYDROLIPOAMIDE OR ADENOSINE</p>
						<p>KEGG ID:C01136 OR C00212</p>
					</body>
				</notes>
			</speciesType>
			<speciesType metaid="metaid_t_0123" id="t_0123" name="ADENOSYLCOBINAMIDE and adocbi">
				<notes>
					<body xmlns="http://www.w3.org/1999/xhtml">
						<p>Charge:0</p>
						<p>Abbreviation:adn OR ADENOSYL-COBRATE</p>
						<p>Official name:Adenosine OR adenosyl-cobyrate</p>
						<p>Formula:C10H13N5O4 OR </p>
						<p>IUPAC name:(2S,3R,4S,5R)-2-(6-aminopurin-9-yl)-5-(hydroxymethyl)oxolane-3,4-diol OR </p>
						<p>CAS number:524-69-6 OR </p>
						<p>BioCyc ID:ADENOSINE OR CPD-691</p>
						<p>KEGG ID:C00212 OR C06507</p>
					</body>
				</notes>
			</speciesType>
			<speciesType metaid="metaid_t_0124" id="t_0124" name="ADENOSYLCOBINIMIDE-P and adocbip">
				<notes>
					<body xmlns="http://www.w3.org/1999/xhtml">
						<p>Charge:1</p>
						<p>Abbreviation:adocbi OR ADENOSYLCOBINAMIDE</p>
						<p>Official name:Adenosyl cobinamide OR adenosylcobinamide</p>
						<p>Formula:C58H84CoN16O11 OR </p>
						<p>IUPAC name: OR </p>
						<p>CAS number: OR </p>
						<p>BioCyc ID:ADENOSYLCOBINAMIDE OR ADENOSYLCOBINAMIDE</p>
						<p>KEGG ID:C06508 OR C06508</p>
					</body>
				</notes>
			</speciesType>
			<speciesType metaid="metaid_t_0125" id="t_0125" name="COB-I and adocbl">
				<notes>
					<body xmlns="http://www.w3.org/1999/xhtml">
						<p>Charge:-1</p>
						<p>Abbreviation:adocbip OR CYS</p>
						<p>Official name:Adenosyl cobinamide phosphate OR L-cysteine</p>
						<p>Formula:C58H83CoN16O14P OR </p>
						<p>IUPAC name: OR (2R)-2-amino-3-sulfanyl-propanoic acid</p>
						<p>CAS number: OR 7048-04-6</p>
						<p>BioCyc ID:ADENOSYLCOBINAMIDE-P OR CYS</p>
						<p>KEGG ID:C06509 OR C00097</p>
					</body>
				</notes>
			</speciesType>
			<speciesType metaid="metaid_t_0126" id="t_0126" name="ADP and adp">
				<notes>
					<body xmlns="http://www.w3.org/1999/xhtml">
						<p>Charge:0</p>
						<p>Abbreviation:adocbl OR ADP</p>
						<p>Official name:Adenosylcobalamin OR adenosine-diphosphate</p>
						<p>Formula:C72H100CoN18O17P OR </p>
						<p>IUPAC name: OR [[5-(6-aminopurin-9-yl)-3,4-dihydroxy-oxolan-2-yl]methoxy-hydroxy-phosphoryl]oxyphosphonic acid</p>
						<p>CAS number:13870-90-1 OR 58-64-0</p>
						<p>BioCyc ID:ADENOSYLCOBALAMIN OR ADP</p>
						<p>KEGG ID:C00194 OR C00008</p>
					</body>
				</notes>
			</speciesType>
			<speciesType metaid="metaid_t_0127" id="t_0127" name="ARA[1]GALACTANDPP and agalfragund">
				<notes>
					<body xmlns="http://www.w3.org/1999/xhtml">
						<p>Charge:-2</p>
						<p>Abbreviation:adpglc OR ARA[1]GALACTANDPP</p>
						<p>Official name:ADPglucose OR ARA[1]GALACTANDPP</p>
						<p>Formula:C16H23N5O15P2 OR </p>
						<p>IUPAC name:[(2R,3R,4R,5R)-5-(6-aminopurin-9-yl)-3,4-dihydroxy-oxolan-2-yl]methoxy-[hydroxy-[(2R,3R,4S,5R,6R)-3,4,5-trihydroxy-6-(hydroxymethyl)oxan-2-yl]oxy-phosphoryl]oxy-phosphinic acid OR </p>
						<p>CAS number:30142-50-8 OR </p>
						<p>BioCyc ID:ADP-D-GLUCOSE OR </p>
						<p>KEGG ID:C00498 OR </p>
					</body>
				</notes>
			</speciesType>
			<speciesType metaid="metaid_t_0128" id="t_0128" name="ADENOSYLCOBINAMIDE-GDP and agdpcbi">
				<notes>
					<body xmlns="http://www.w3.org/1999/xhtml">
						<p>Charge:-2</p>
						<p>Abbreviation:agalfragund OR ADENOSYL-COBRINICACID-A-C-DIAMIDE</p>
						<p>Official name:arabinofuranose-galactofuranosyl(30)-rhamanosyl-N-acetylglucosamyl-undecaprenyl diphosphate (M tb) OR adenosyl-cobyrinic acid a,c-diamide</p>
						<p>Formula:C254H423NO171P2 OR </p>
						<p>IUPAC name: OR </p>
						<p>CAS number: OR </p>
						<p>BioCyc ID: OR CPD-690</p>
						<p>KEGG ID: OR C06506</p>
					</body>
				</notes>
			</speciesType>
			<speciesType metaid="metaid_t_0129" id="t_0129" name="SAH and ahcys">
				<notes>
					<body xmlns="http://www.w3.org/1999/xhtml">
						<p>Charge:2</p>
						<p>Abbreviation:agm OR T3</p>
						<p>Official name:Agmatine OR D-glyceraldehyde-3-phosphate</p>
						<p>Formula:C5H16N4 OR </p>
						<p>IUPAC name:2-(4-aminobutyl)guanidine OR [(2R)-2-hydroxy-3-oxo-propoxy]phosphonic acid</p>
						<p>CAS number:306-60-5 OR 591-57-1</p>
						<p>BioCyc ID:AGMATHINE OR GAP</p>
						<p>KEGG ID:C00179 OR C00118</p>
					</body>
				</notes>
			</speciesType>
			<speciesType metaid="metaid_t_0130" id="t_0130" name="AHTD and ahdt">
				<notes>
					<body xmlns="http://www.w3.org/1999/xhtml">
						<p>Charge:0</p>
						<p>Abbreviation:ahcys OR AHTD</p>
						<p>Official name:S-Adenosyl-L-homocysteine OR 7,8-dihydroneopterin_3'-triphosphate</p>
						<p>Formula:C14H20N6O5S OR </p>
						<p>IUPAC name:(2S)-2-amino-4-[[(2S,3S,4R,5R)-5-(6-aminopurin-9-yl)-3,4-dihydroxy-oxolan-2-yl]methylsulfanyl]butanoic acid OR </p>
						<p>CAS number: OR </p>
						<p>BioCyc ID:ADENOSYL-HOMO-CYS OR DIHYDRONEOPTERIN-P3</p>
						<p>KEGG ID:C00021 OR C04895</p>
					</body>
				</notes>
			</speciesType>
			<speciesType metaid="metaid_t_0131" id="t_0131" name="AICAR and aicar">
				<notes>
					<body xmlns="http://www.w3.org/1999/xhtml">
						<p>Charge:-4</p>
						<p>Abbreviation:ahdt OR AICAR</p>
						<p>Official name:2-Amino-4-hydroxy-6-(erythro-1,2,3-trihydroxypropyl)dihydropteridine triphosphate OR amino-4-imidazolecarboxamide_ribotide</p>
						<p>Formula:C9H12N5O13P3 OR </p>
						<p>IUPAC name:[[[3-(2-amino-4-oxo-7,8-dihydro-1H-pteridin-6-yl)-2,3-dihydroxy-propoxy]-hydroxy-phosphoryl]oxy-hydroxy-phosphoryl]oxyphosphonic acid OR </p>
						<p>CAS number:27040-09-1 OR </p>
						<p>BioCyc ID:DIHYDRONEOPTERIN-P3 OR </p>
						<p>KEGG ID:C04895 OR C04677</p>
					</body>
				</notes>
			</speciesType>
			<speciesType metaid="metaid_t_0132" id="t_0132" name="AIR and air">
				<notes>
					<body xmlns="http://www.w3.org/1999/xhtml">
						<p>Charge:-2</p>
						<p>Abbreviation:aicar OR AIR</p>
						<p>Official name:5-Amino-1-(5-Phospho-D-ribosyl)imidazole-4-carboxamide OR 5-aminoimidazole_ribonucleotide</p>
						<p>Formula:C9H13N4O8P OR </p>
						<p>IUPAC name:[(2R,3R,4R,5R)-5-(5-amino-4-carbamoyl-imidazol-1-yl)-3,4-dihydroxy-oxolan-2-yl]methoxyphosphonic acid OR [(2R,3R,4R,5R)-5-(5-aminoimidazol-1-yl)-3,4-dihydroxy-oxolan-2-yl]methoxyphosphonic acid</p>
						<p>CAS number: OR 25635-88-5</p>
						<p>BioCyc ID:AICAR OR 5-PHOSPHORIBOSYL-5-AMINOIMIDAZOLE</p>
						<p>KEGG ID:C04677 OR C03373</p>
					</body>
				</notes>
			</speciesType>
			<speciesType metaid="metaid_t_0133" id="t_0133" name="AKG and akg">
				<notes>
					<body xmlns="http://www.w3.org/1999/xhtml">
						<p>Charge:-2</p>
						<p>Abbreviation:air OR AKG</p>
						<p>Official name:5-amino-1-(5-phospho-D-ribosyl)imidazole OR ?-ketoglutarate</p>
						<p>Formula:C8H12N3O7P OR </p>
						<p>IUPAC name:[(2R,3R,4R,5R)-5-(5-aminoimidazol-1-yl)-3,4-dihydroxy-oxolan-2-yl]methoxyphosphonic acid OR 2-oxopentanedioic acid</p>
						<p>CAS number: OR 328-50-7</p>
						<p>BioCyc ID:5-PHOSPHORIBOSYL-5-AMINOIMIDAZOLE OR </p>
						<p>KEGG ID:C03373 OR C00026</p>
					</body>
				</notes>
			</speciesType>
			<speciesType metaid="metaid_t_0134" id="t_0134" name="ala-B and bALA">
				<notes>
					<body xmlns="http://www.w3.org/1999/xhtml">
						<p>Charge:-2</p>
						<p>Abbreviation:akg OR BIOMASS</p>
						<p>Official name:2-Oxoglutarate OR biomass</p>
						<p>Formula:C5H4O5 OR </p>
						<p>IUPAC name:2-oxopentanedioate OR </p>
						<p>CAS number: OR </p>
						<p>BioCyc ID:2-KETOGLUTARATE OR </p>
						<p>KEGG ID:C00026 OR </p>
					</body>
				</notes>
			</speciesType>
			<speciesType metaid="metaid_t_0135" id="t_0135" name="DALA and ala-D">
				<notes>
					<body xmlns="http://www.w3.org/1999/xhtml">
						<p>Charge:0</p>
						<p>Abbreviation:ala-B OR DGDP</p>
						<p>Official name:beta-Alanine OR deoxyguanosine-diphosphate</p>
						<p>Formula:C3H7NO2 OR </p>
						<p>IUPAC name:3-aminopropanoic acid OR [[5-(2-amino-6-oxo-3H-purin-9-yl)-3-hydroxy-oxolan-2-yl]methoxy-hydroxy-phosphoryl]oxyphosphonic acid</p>
						<p>CAS number:87867-95-6 OR 102783-74-4</p>
						<p>BioCyc ID:B-ALANINE OR DGDP</p>
						<p>KEGG ID:C00099 OR C00361</p>
					</body>
				</notes>
			</speciesType>
			<speciesType metaid="metaid_t_0136" id="t_0136" name="ALA and ala-L">
				<notes>
					<body xmlns="http://www.w3.org/1999/xhtml">
						<p>Charge:0</p>
						<p>Abbreviation:ala-D OR ALA</p>
						<p>Official name:D-Alanine OR D-alanine</p>
						<p>Formula:C3H7NO2 OR </p>
						<p>IUPAC name: OR </p>
						<p>CAS number: OR </p>
						<p>BioCyc ID:D-ALANINE OR D-ALANINE</p>
						<p>KEGG ID:C00133 OR C00133</p>
					</body>
				</notes>
			</speciesType>
			<speciesType metaid="metaid_t_0137" id="t_0137" name="ALAALA and alaala">
				<notes>
					<body xmlns="http://www.w3.org/1999/xhtml">
						<p>Charge:0</p>
						<p>Abbreviation:ala-L OR ALAALA</p>
						<p>Official name:L-Alanine OR D-alanyl-D-alanine</p>
						<p>Formula:C3H7NO2 OR </p>
						<p>IUPAC name:(2S)-2-aminopropanoic acid OR (2R)-2-[[(2R)-2-aminopropanoyl]amino]propanoic acid</p>
						<p>CAS number:302-72-7 OR </p>
						<p>BioCyc ID:L-ALPHA-ALANINE OR D-ALA-D-ALA</p>
						<p>KEGG ID:C00041 OR C00993</p>
					</body>
				</notes>
			</speciesType>
			<speciesType metaid="metaid_t_0138" id="t_0138" name="ACLAC and alac-S">
				<notes>
					<body xmlns="http://www.w3.org/1999/xhtml">
						<p>Charge:0</p>
						<p>Abbreviation:alaala OR ACLAC</p>
						<p>Official name:D-Alanyl-D-alanine OR 2-acetolactate</p>
						<p>Formula:C6H12N2O3 OR </p>
						<p>IUPAC name:(2R)-2-[[(2R)-2-aminopropanoyl]amino]propanoic acid OR 2-hydroxy-2-methyl-3-oxo-butanoic acid</p>
						<p>CAS number:923-16-0 OR </p>
						<p>BioCyc ID:D-ALA-D-ALA OR 2-ACETO-LACTATE</p>
						<p>KEGG ID:C00993 OR C00900</p>
					</body>
				</notes>
			</speciesType>
			<speciesType metaid="metaid_t_0139" id="t_0139" name="SAM and amet">
				<notes>
					<body xmlns="http://www.w3.org/1999/xhtml">
						<p>Charge:1</p>
						<p>Abbreviation:alpro OR TETRACOSANOYL-ACP</p>
						<p>Official name:S-Aminomethyldihydrolipoylprotein OR tetracosanoyl-ACP</p>
						<p>Formula:CH6NS2X OR </p>
						<p>IUPAC name: OR </p>
						<p>CAS number: OR </p>
						<p>BioCyc ID:AMINOMETHYLDIHYDROLIPOYL-GCVH OR </p>
						<p>KEGG ID: OR </p>
					</body>
				</notes>
			</speciesType>
			<speciesType metaid="metaid_t_0140" id="t_0140" name="SAM-2-OXOBUTANOATE and amob">
				<notes>
					<body xmlns="http://www.w3.org/1999/xhtml">
						<p>Charge:2</p>
						<p>Abbreviation:ametam OR TETRACOSANOYL-COA</p>
						<p>Official name:S-Adenosylmethioninamine OR tetracosanoyl-CoA</p>
						<p>Formula:C14H24N6O3S OR </p>
						<p>IUPAC name:3-aminopropyl-[[(2S,3S,4R,5R)-5-(6-aminopurin-9-yl)-3,4-dihydroxy-oxolan-2-yl]methyl]-methyl-sulfanium OR </p>
						<p>CAS number:22365-13-5 OR </p>
						<p>BioCyc ID:S-ADENOSYLMETHIONINAMINE OR </p>
						<p>KEGG ID:C01137 OR </p>
					</body>
				</notes>
			</speciesType>
			<speciesType metaid="metaid_t_0141" id="t_0141" name="AMP and amp">
				<notes>
					<body xmlns="http://www.w3.org/1999/xhtml">
						<p>Charge:0</p>
						<p>Abbreviation:amob OR AMP</p>
						<p>Official name:S-Adenosyl-4-methylthio-2-oxobutanoate OR adenosine-monophosphate</p>
						<p>Formula:C15H19N5O6S OR </p>
						<p>IUPAC name:[5-(6-aminopurin-9-yl)-3,4-dihydroxy-oxolan-2-yl]methyl-(3-carboxy-3-oxo-propyl)-methyl-sulfanium OR [5-(6-aminopurin-9-yl)-3,4-dihydroxy-oxolan-2-yl]methoxyphosphonic acid</p>
						<p>CAS number: OR 61-19-8</p>
						<p>BioCyc ID:S-ADENOSYL-4-METHYLTHIO-2-OXOBUTANOATE OR AMP</p>
						<p>KEGG ID:C04425 OR C00020</p>
					</body>
				</notes>
			</speciesType>
			<speciesType metaid="metaid_t_0142" id="t_0142" name="AN and anth">
				<notes>
					<body xmlns="http://www.w3.org/1999/xhtml">
						<p>Charge:-2</p>
						<p>Abbreviation:amp OR AN</p>
						<p>Official name:AMP OR anthranilate</p>
						<p>Formula:C10H12N5O7P OR </p>
						<p>IUPAC name:[(2R,3R,4R,5R)-5-(6-aminopurin-9-yl)-3,4-dihydroxy-oxolan-2-yl]methoxyphosphonic acid OR 2-aminobenzoate</p>
						<p>CAS number:67583-85-1 OR </p>
						<p>BioCyc ID:AMP OR ANTHRANILATE</p>
						<p>KEGG ID:C00020 OR C00108</p>
					</body>
				</notes>
			</speciesType>
			<speciesType metaid="metaid_t_0143" id="t_0143" name="1-AMINO-PROPAN-2-OL and appl">
				<notes>
					<body xmlns="http://www.w3.org/1999/xhtml">
						<p>Charge:0</p>
						<p>Abbreviation:apoACP OR 1-AMINO-PROPAN-2-OL</p>
						<p>Official name:apoprotein [acyl carrier protein] OR 1-amino-propan-2-ol</p>
						<p>Formula:RHO OR </p>
						<p>IUPAC name: OR 1-aminopropan-2-ol</p>
						<p>CAS number: OR 78-96-6</p>
						<p>BioCyc ID:ACP-MONOMER OR 1-AMINO-PROPAN-2-OL</p>
						<p>KEGG ID: OR C03194</p>
					</body>
				</notes>
			</speciesType>
			<speciesType metaid="metaid_t_0144" id="t_0144" name="APS and aps">
				<notes>
					<body xmlns="http://www.w3.org/1999/xhtml">
						<p>Charge:-1</p>
						<p>Abbreviation:applp OR ARABINOGALACTANDPP</p>
						<p>Official name:D-1-Aminopropan-2-ol O-phosphate OR arabinogalactan-decaprenylphosphate</p>
						<p>Formula:C3H9NO4P OR </p>
						<p>IUPAC name:[(2R)-1-aminopropan-2-yl]oxyphosphonic aci OR </p>
						<p>CAS number: OR </p>
						<p>BioCyc ID: OR </p>
						<p>KEGG ID: OR </p>
					</body>
				</notes>
			</speciesType>
			<speciesType metaid="metaid_t_0145" id="t_0145" name="EICOSANOATE and arach">
				<notes>
					<body xmlns="http://www.w3.org/1999/xhtml">
						<p>Charge:-2</p>
						<p>Abbreviation:arabinanagalfragund OR FE3</p>
						<p>Official name:arabinan-arabinofuranose-galactofuranosyl(30)-rhamanosyl-N-acetylglucosamyl-undecaprenyl diphosphate (M tb) OR ferric iron </p>
						<p>Formula:C938H1525NO722P2 OR </p>
						<p>IUPAC name: OR iron(+3) cation</p>
						<p>CAS number: OR </p>
						<p>BioCyc ID: OR </p>
						<p>KEGG ID: OR C14819</p>
					</body>
				</notes>
			</speciesType>
			<speciesType metaid="metaid_t_0146" id="t_0146" name="EICOSANOYL-ACP and arachACP">
				<notes>
					<body xmlns="http://www.w3.org/1999/xhtml">
						<p>Charge:-1</p>
						<p>Abbreviation:arach OR FERI</p>
						<p>Official name:Arachidic acid OR oxidized ferredoxin</p>
						<p>Formula:C20H39O2 OR </p>
						<p>IUPAC name:icosanoic acid OR </p>
						<p>CAS number:94266-33-8 OR </p>
						<p>BioCyc ID: OR OX-FERREDOXIN</p>
						<p>KEGG ID: OR C00139</p>
					</body>
				</notes>
			</speciesType>
			<speciesType metaid="metaid_t_0147" id="t_0147" name="EICOSANOYL-COA and arachcoa">
				<notes>
					<body xmlns="http://www.w3.org/1999/xhtml">
						<p>Charge:-1</p>
						<p>Abbreviation:arachACP OR FERO</p>
						<p>Official name:eicosanoyl-ACP OR reduced ferredoxin</p>
						<p>Formula:C31H59N2O8PRS OR </p>
						<p>IUPAC name: OR </p>
						<p>CAS number: OR </p>
						<p>BioCyc ID: OR (Reduced-ferredoxins FERREDOXIN-MONOMER)</p>
						<p>KEGG ID: OR C00138</p>
					</body>
				</notes>
			</speciesType>
			<speciesType metaid="metaid_t_0148" id="t_0148" name="ARG and arg-L">
				<notes>
					<body xmlns="http://www.w3.org/1999/xhtml">
						<p>Charge:-4</p>
						<p>Abbreviation:arachcoa OR ARGSUCC</p>
						<p>Official name:arachidyl coenzyme A OR L-arginino-succinate</p>
						<p>Formula:C41H70N7O17P3S OR </p>
						<p>IUPAC name: OR 2-[[N'-(4-amino-4-carboxy-butyl)carbamimidoyl]amino]butanedioic acid</p>
						<p>CAS number: OR 92117-83-4</p>
						<p>BioCyc ID: OR L-ARGININO-SUCCINATE</p>
						<p>KEGG ID: OR C03406</p>
					</body>
				</notes>
			</speciesType>
			<speciesType metaid="metaid_t_0149" id="t_0149" name="ARGSUCC and argsuc">
				<notes>
					<body xmlns="http://www.w3.org/1999/xhtml">
						<p>Charge:1</p>
						<p>Abbreviation:arg-L OR ASER</p>
						<p>Official name:L-Arginine OR O-acetyl-L-serine</p>
						<p>Formula:C6H15N4O2 OR </p>
						<p>IUPAC name:2-amino-5-(diaminomethylideneamino)pentanoic acid OR (2S)-3-acetyloxy-2-amino-propanoic acid</p>
						<p>CAS number:74-79-3 OR 5147-00-2</p>
						<p>BioCyc ID:ARG OR ACETYLSERINE</p>
						<p>KEGG ID:C00062 OR C00979</p>
					</body>
				</notes>
			</speciesType>
			<speciesType metaid="metaid_t_0150" id="t_0150" name="ASN and asn-L">
				<notes>
					<body xmlns="http://www.w3.org/1999/xhtml">
						<p>Charge:-5</p>
						<p>Abbreviation:arpp OR ASP</p>
						<p>Official name:5-phosphoarabinose pyrophosphate OR L-aspartate</p>
						<p>Formula:C5H8O14P3 OR </p>
						<p>IUPAC name: OR (2S)-2-azaniumylbutanedioate</p>
						<p>CAS number: OR </p>
						<p>BioCyc ID: OR L-ASPARTATE</p>
						<p>KEGG ID: OR C00049</p>
					</body>
				</notes>
			</speciesType>
			<speciesType metaid="metaid_t_0151" id="t_0151" name="ASP and asp-L">
				<notes>
					<body xmlns="http://www.w3.org/1999/xhtml">
						<p>Charge:0</p>
						<p>Abbreviation:asn-L OR ASP4P</p>
						<p>Official name:L-Asparagine OR L-aspartyl-4-phosphate</p>
						<p>Formula:C4H8N2O3 OR </p>
						<p>IUPAC name:2-amino-3-carbamoyl-propanoic acid OR 2-amino-4-oxo-4-phosphonooxy-butanoic acid</p>
						<p>CAS number:7006-34-0 OR 22138-53-0</p>
						<p>BioCyc ID:ASN OR L-BETA-ASPARTYL-P</p>
						<p>KEGG ID:C00152 OR C03082</p>
					</body>
				</notes>
			</speciesType>
			<speciesType metaid="metaid_t_0152" id="t_0152" name="ASPSA and aspsa">
				<notes>
					<body xmlns="http://www.w3.org/1999/xhtml">
						<p>Charge:-1</p>
						<p>Abbreviation:asp-L OR ASUC</p>
						<p>Official name:L-Aspartate OR adenylo-succinate</p>
						<p>Formula:C4H6NO4 OR </p>
						<p>IUPAC name:(2S)-2-azaniumylbutanedioate OR 2-[[9-[3,4-dihydroxy-5-(phosphonooxymethyl)oxolan-2-yl]purin-6-yl]amino]butanedioic acid</p>
						<p>CAS number: OR 19240-42-7</p>
						<p>BioCyc ID:L-ASPARTATE OR ADENYLOSUCC</p>
						<p>KEGG ID:C00049 OR C03794</p>
					</body>
				</notes>
			</speciesType>
			<speciesType metaid="metaid_t_0153" id="t_0153" name="ATP and atp">
				<notes>
					<body xmlns="http://www.w3.org/1999/xhtml">
						<p>Charge:0</p>
						<p>Abbreviation:aspsa OR BETA-KETO-C22-ACYL-ACP</p>
						<p>Official name:L-Aspartate 4-semialdehyde OR intermediate in mycolic acid synthesis</p>
						<p>Formula:C4H7NO3 OR </p>
						<p>IUPAC name:(2S)-2-amino-4-oxo-butanoic acid OR </p>
						<p>CAS number: OR </p>
						<p>BioCyc ID:L-ASPARTATE-SEMIALDEHYDE OR </p>
						<p>KEGG ID:C00441 OR </p>
					</body>
				</notes>
			</speciesType>
			<speciesType metaid="metaid_t_0154" id="t_0154" name="MYCOTHIOL-S-CONJUGATE and bmnmsh">
				<notes>
					<body xmlns="http://www.w3.org/1999/xhtml">
						<p>Charge:0</p>
						<p>Abbreviation:bmn OR NG-INS</p>
						<p>Official name:bimane OR glucosaminyl-inositol</p>
						<p>Formula:C10H12N2O2 OR </p>
						<p>IUPAC name: OR </p>
						<p>CAS number: OR </p>
						<p>BioCyc ID: OR CPD1G-0</p>
						<p>KEGG ID: OR </p>
					</body>
				</notes>
			</speciesType>
			<speciesType metaid="metaid_t_0155" id="t_0155" name="BIOTIN-BCCP and btamp">
				<notes>
					<body xmlns="http://www.w3.org/1999/xhtml">
						<p>Charge:0</p>
						<p>Abbreviation:bmnmsh OR C78MYCOLATE-PP</p>
						<p>Official name:bimane conjugated mycothiol (mtb) OR intermediate in mycolic acid synthesis</p>
						<p>Formula:C27H40N4O14S OR </p>
						<p>IUPAC name: OR </p>
						<p>CAS number: OR </p>
						<p>BioCyc ID: OR </p>
						<p>KEGG ID: OR </p>
					</body>
				</notes>
			</speciesType>
			<speciesType metaid="metaid_t_0156" id="t_0156" name="BIOTIN and btn">
				<notes>
					<body xmlns="http://www.w3.org/1999/xhtml">
						<p>Charge:-1</p>
						<p>Abbreviation:btamp OR C78MYCOLATE-ENZ</p>
						<p>Official name:Biotinyl-5'-AMP OR intermediate in mycolic acid synthesis</p>
						<p>Formula:C20H27N7O9PS OR </p>
						<p>IUPAC name:[(2R,3R,4R,5R)-5-(6-aminopurin-9-yl)-3,4-dihydroxy-oxolan-2-yl]methoxy-[5-[(2S)-7-oxo-3-thia-6,8-diazabicyclo[3.3.0]oct-2-yl]pentanoyloxy]phosphinic acid OR </p>
						<p>CAS number: OR </p>
						<p>BioCyc ID: OR </p>
						<p>KEGG ID: OR </p>
					</body>
				</notes>
			</speciesType>
			<speciesType metaid="metaid_t_0157" id="t_0157" name="cAMP and camp">
				<notes>
					<body xmlns="http://www.w3.org/1999/xhtml">
						<p>Charge:2</p>
						<p>Abbreviation:ca2 OR CHOR</p>
						<p>Official name:Calcium OR chorismate</p>
						<p>Formula:Ca OR </p>
						<p>IUPAC name:calcium OR (3R,4R)-3-(1-carboxylatoethenoxy)-4-hydroxy-cyclohexa-1,5-diene-1-carboxylate</p>
						<p>CAS number:8047-59-4 OR </p>
						<p>BioCyc ID:CA+2 OR CHORISMATE</p>
						<p>KEGG ID: OR C00251</p>
					</body>
				</notes>
			</speciesType>
			<speciesType metaid="metaid_t_0158" id="t_0158" name="CAASP and cbasp">
				<notes>
					<body xmlns="http://www.w3.org/1999/xhtml">
						<p>Charge:-1</p>
						<p>Abbreviation:camp OR CDPDG</p>
						<p>Official name:cAMP OR CDP-diacylglycerol</p>
						<p>Formula:C10H11N5O6P OR </p>
						<p>IUPAC name:8-(6-aminopurin-9-yl)-3-hydroxy-3-oxo-2,4,7-trioxa-3$l^{5}-phosphabicyclo[4.3.0]nonan-9-ol OR </p>
						<p>CAS number:60-92-4 OR </p>
						<p>BioCyc ID: OR </p>
						<p>KEGG ID: OR C00269</p>
					</body>
				</notes>
			</speciesType>
			<speciesType metaid="metaid_t_0159" id="t_0159" name="CAP and cbp">
				<notes>
					<body xmlns="http://www.w3.org/1999/xhtml">
						<p>Charge:-1</p>
						<p>Abbreviation:cbl1 OR CIS-DELTA-13-ENOYL-C32-ACYL-ACP</p>
						<p>Official name:Cob(I)alamin OR intermediate in mycolic acid synthesis</p>
						<p>Formula:C62H88CoN13O14P OR </p>
						<p>IUPAC name: OR </p>
						<p>CAS number:13408-78-1 OR </p>
						<p>BioCyc ID:COB-I-ALAMIN OR </p>
						<p>KEGG ID:C00853 OR </p>
					</body>
				</notes>
			</speciesType>
			<speciesType metaid="metaid_t_0160" id="t_0160" name="CDP and cdp">
				<notes>
					<body xmlns="http://www.w3.org/1999/xhtml">
						<p>Charge:-2</p>
						<p>Abbreviation:cbp OR CIS-DELTA-2-19,31-ENOYL-C50-ACYL-ACP</p>
						<p>Official name:Carbamoyl phosphate OR intermediate in mycolic acid synthesis</p>
						<p>Formula:CH2NO5P OR </p>
						<p>IUPAC name:carbamoyloxyphosphonic acid OR </p>
						<p>CAS number: OR </p>
						<p>BioCyc ID:CARBAMOYL-P OR </p>
						<p>KEGG ID:C00169 OR </p>
					</body>
				</notes>
			</speciesType>
			<speciesType metaid="metaid_t_0161" id="t_0161" name="HEXACOSANOYL-COA-CO2 and chexccoa">
				<notes>
					<body xmlns="http://www.w3.org/1999/xhtml">
						<p>Charge:0</p>
						<p>Abbreviation:cgly OR HOMOGEN</p>
						<p>Official name:Cys-Gly OR homogentisate</p>
						<p>Formula:C5H10N2O3S OR </p>
						<p>IUPAC name:2-[[(2R)-2-amino-3-sulfanyl-propanoyl]amino]acetic acid OR 2-(2,5-dihydroxyphenyl)acetic acid</p>
						<p>CAS number:19246-18-5 OR 451-13-8</p>
						<p>BioCyc ID: OR </p>
						<p>KEGG ID: OR C00544</p>
					</body>
				</notes>
			</speciesType>
			<speciesType metaid="metaid_t_0162" id="t_0162" name="CHOR and chor">
				<notes>
					<body xmlns="http://www.w3.org/1999/xhtml">
						<p>Charge:1</p>
						<p>Abbreviation:chol OR CIS-DELTA-37-ENOYL-DIMETHY-HYDROXY-C56-ACYL-ACP</p>
						<p>Official name:Choline OR intermediate in mycolic acid synthesis</p>
						<p>Formula:C5H14NO OR </p>
						<p>IUPAC name:2-hydroxyethyl-trimethyl-azanium OR </p>
						<p>CAS number:67-48-1 OR </p>
						<p>BioCyc ID:CHOLINE OR </p>
						<p>KEGG ID:C00114 OR </p>
					</body>
				</notes>
			</speciesType>
			<speciesType metaid="metaid_t_0163" id="t_0163" name="CYS-NG-INS and cigam">
				<notes>
					<body xmlns="http://www.w3.org/1999/xhtml">
						<p>Charge:-2</p>
						<p>Abbreviation:chor OR DAPIM</p>
						<p>Official name:chorismate OR L,L-diaminopimelate</p>
						<p>Formula:C10H8O6 OR </p>
						<p>IUPAC name:(3R,4R)-3-(1-carboxylatoethenoxy)-4-hydroxy-cyclohexa-1,5-diene-1-carboxylate OR 2,6-diaminoheptanedioic acid</p>
						<p>CAS number: OR 14289-34-0</p>
						<p>BioCyc ID:CHORISMATE OR LL-DIAMINOPIMELATE</p>
						<p>KEGG ID:C00251 OR C00666</p>
					</body>
				</notes>
			</speciesType>
			<speciesType metaid="metaid_t_0164" id="t_0164" name="CIT and cit">
				<notes>
					<body xmlns="http://www.w3.org/1999/xhtml">
						<p>Charge:0</p>
						<p>Abbreviation:cigam OR COB-II-RINICACID-A-C-DIAMIDE</p>
						<p>Official name:cys-1D-myo-inositol 2-deoxy-D-glucopyranoside OR cob(II)yrinic acid a,c-diamide</p>
						<p>Formula:C15H28N2O11S OR </p>
						<p>IUPAC name: OR </p>
						<p>CAS number: OR </p>
						<p>BioCyc ID: OR CPD-689</p>
						<p>KEGG ID: OR C06504</p>
					</body>
				</notes>
			</speciesType>
			<speciesType metaid="metaid_t_0165" id="t_0165" name="CITR and citr-L">
				<notes>
					<body xmlns="http://www.w3.org/1999/xhtml">
						<p>Charge:-3</p>
						<p>Abbreviation:cit OR COB-III</p>
						<p>Official name:Citrate OR coenzyme B12, cob(III)alamin</p>
						<p>Formula:C6H5O7 OR </p>
						<p>IUPAC name:2-hydroxypropane-1,2,3-tricarboxylate OR </p>
						<p>CAS number:126-44-3 OR </p>
						<p>BioCyc ID:CIT OR </p>
						<p>KEGG ID:C00158 OR </p>
					</body>
				</notes>
			</speciesType>
			<speciesType metaid="metaid_t_0166" id="t_0166" name="CL and clpn160190">
				<notes>
					<body xmlns="http://www.w3.org/1999/xhtml">
						<p>Charge:-1</p>
						<p>Abbreviation:cl OR COPROPORPHYRINOGEN-III</p>
						<p>Official name:Chloride OR coproporphyrinogen_III</p>
						<p>Formula:Cl OR </p>
						<p>IUPAC name:(2S,3R,5R,6R)-2-[7-hydroxy-2-(4-hydroxy-3,5-dimethoxy-phenyl)-3-[(2R,3S,4R,5S,6S)-3,4,5-trihydroxy-6-(hydroxymethyl)oxan-2-yl]oxy-chromen-5-yl]oxy-6-(hydroxymethyl)oxane-3,4,5-triol OR </p>
						<p>CAS number:16727-30-3 OR 2624-63-7</p>
						<p>BioCyc ID:CL- OR COPROPORPHYRINOGEN_III</p>
						<p>KEGG ID:C00115 OR C03263</p>
					</body>
				</notes>
			</speciesType>
			<speciesType metaid="metaid_t_0167" id="t_0167" name="CMP and cmp">
				<notes>
					<body xmlns="http://www.w3.org/1999/xhtml">
						<p>Charge:1</p>
						<p>Abbreviation:cmcbtt OR CPAD5P</p>
						<p>Official name:carboxymycobactin T (R=8 carbon, final carbon is carboxyl group) OR 1-(o-carboxyphenylamino)-1'-deoxyribulose-5'-phosphate</p>
						<p>Formula:C33H48N5O13 OR </p>
						<p>IUPAC name:(Z)-10-hydroxy-10-[hydroxy-[(5S)-5-[2-[[(3S)-1-hydroxy-2-oxo-azepan-3-yl]carbamoyl]ethoxycarbonyl]-5-[[(4S)-2-(2-hydroxyphenyl)oxazolidine-4-carbonyl]amino]pentyl]amino]dec-8-enoic acid; iron OR 2-[(3,4-dihydroxy-2-oxo-5-phosphonooxy-pentyl)amino]benzoic acid</p>
						<p>CAS number: OR </p>
						<p>BioCyc ID: OR CARBOXYPHENYLAMINO-DEOXYRIBULOSE-P</p>
						<p>KEGG ID: OR C01302</p>
					</body>
				</notes>
			</speciesType>
			<speciesType metaid="metaid_t_0168" id="t_0168" name="COB-I-RINICACID-A-C-DIAMIDE and co1dam">
				<notes>
					<body xmlns="http://www.w3.org/1999/xhtml">
						<p>Charge:0</p>
						<p>Abbreviation:co OR D6PGL</p>
						<p>Official name:Carbon monoxide OR D-glucono-?-lactone-6-phosphate</p>
						<p>Formula:CO OR </p>
						<p>IUPAC name:carbon monoxide OR (3,4,5-trihydroxy-6-oxo-oxan-2-yl)methoxyphosphonic acid</p>
						<p>CAS number:82063-46-5 OR 2641-81-8</p>
						<p>BioCyc ID:CARBON-MONOXIDE OR </p>
						<p>KEGG ID:C00237 OR C01236</p>
					</body>
				</notes>
			</speciesType>
			<speciesType metaid="metaid_t_0169" id="t_0169" name="CO2 and co2">
				<notes>
					<body xmlns="http://www.w3.org/1999/xhtml">
						<p>Charge:-5</p>
						<p>Abbreviation:co1dam OR CTP</p>
						<p>Official name:Cob(I)yrinate a,c diamide OR cytidine-5'-triphosphate</p>
						<p>Formula:C45H56CoN6O12 OR </p>
						<p>IUPAC name: OR [[[(2R,3R,4R,5R)-5-(4-amino-2-oxo-pyrimidin-1-yl)-3,4-dihydroxy-oxolan-2-yl]methoxy-hydroxy-phosphoryl]oxy-hydroxy-phosphoryl]oxyphosphonic acid</p>
						<p>CAS number: OR </p>
						<p>BioCyc ID:CPD-694 OR CTP</p>
						<p>KEGG ID: OR C00063</p>
					</body>
				</notes>
			</speciesType>
			<speciesType metaid="metaid_t_0170" id="t_0170" name="COB-II-RINICACID-A-C-DIAMIDE and co2dam">
				<notes>
					<body xmlns="http://www.w3.org/1999/xhtml">
						<p>Charge:0</p>
						<p>Abbreviation:co2 OR D6PGC</p>
						<p>Official name:CO2 OR 6-phospho-D-gluconate</p>
						<p>Formula:CO2 OR </p>
						<p>IUPAC name:cobalt(+2) cation OR 2,3,4,5-tetrahydroxy-6-phosphonooxy-hexanoic acid</p>
						<p>CAS number:22541-53-3 OR 921-62-0</p>
						<p>BioCyc ID:CARBON-DIOXIDE OR CPD-2961</p>
						<p>KEGG ID:C00011 OR C00345</p>
					</body>
				</notes>
			</speciesType>
			<speciesType metaid="metaid_t_0171" id="t_0171" name="COA and coa">
				<notes>
					<body xmlns="http://www.w3.org/1999/xhtml">
						<p>Charge:-4</p>
						<p>Abbreviation:co2dam OR CYCLOPROPYL-MEROACYL-ACP</p>
						<p>Official name:Cob(II)yrinate a,c diamide OR intermediate in mycolic acid synthesis</p>
						<p>Formula:C45H56CoN6O12 OR </p>
						<p>IUPAC name: OR </p>
						<p>CAS number: OR </p>
						<p>BioCyc ID:CPD-689 OR </p>
						<p>KEGG ID: OR </p>
					</body>
				</notes>
			</speciesType>
			<speciesType metaid="metaid_t_0172" id="t_0172" name="CO-II and cobalt2">
				<notes>
					<body xmlns="http://www.w3.org/1999/xhtml">
						<p>Charge:-4</p>
						<p>Abbreviation:coa OR D6RP5P</p>
						<p>Official name:Coenzyme A OR 2,5-diamino-6-(ribosylamino)-4-(3H)-pyrimidinone_5'-phosphate</p>
						<p>Formula:C21H32N7O16P3S OR </p>
						<p>IUPAC name:[5-(6-aminopurin-9-yl)-4-hydroxy-2-[[hydroxy-[hydroxy-[3-hydroxy-2,2-dimethyl-3-[2-(2-sulfanylethylcarbamoyl)ethylcarbamoyl]propoxy]phosphoryl]oxy-phosphoryl]oxymethyl]oxolan-3-yl]oxyphosphonic acid OR [5-[(2,5-diamino-6-oxo-3H-pyrimidin-4-yl)amino]-3,4-dihydroxy-oxolan-2-yl]methoxyphosphonic acid</p>
						<p>CAS number:31416-98-5 OR </p>
						<p>BioCyc ID:CO-A OR DIAMINO-OH-PHOSPHORIBOSYLAMINO-PYR</p>
						<p>KEGG ID:C00010 OR </p>
					</body>
				</notes>
			</speciesType>
			<speciesType metaid="metaid_t_0173" id="t_0173" name="COPROPORPHYRINOGEN-III and cpppg3">
				<notes>
					<body xmlns="http://www.w3.org/1999/xhtml">
						<p>Charge:-4</p>
						<p>Abbreviation:cpppg1 OR D8RL</p>
						<p>Official name:Coproporphyrinogen I OR 6,7-dimethyl-8-(1-D-ribityl)lumazine</p>
						<p>Formula:C36H40N4O8 OR </p>
						<p>IUPAC name: OR 6,7-dimethyl-8-[(2S,3S,4R)-2,3,4,5-tetrahydroxypentyl]pteridine-2,4-dione</p>
						<p>CAS number: OR 5118-16-1</p>
						<p>BioCyc ID: OR DIMETHYL-D-RIBITYL-LUMAZINE</p>
						<p>KEGG ID: OR C04332</p>
					</body>
				</notes>
			</speciesType>
			<speciesType metaid="metaid_t_0174" id="t_0174" name="CTP and ctp">
				<notes>
					<body xmlns="http://www.w3.org/1999/xhtml">
						<p>Charge:0</p>
						<p>Abbreviation:crn OR DADP</p>
						<p>Official name:L-Carnitine OR deoxyadenosine-diphosphate</p>
						<p>Formula:C7H15NO3 OR </p>
						<p>IUPAC name:[(2S)-3-carboxy-2-hydroxy-propyl]-trimethyl-azanium OR [[5-(6-aminopurin-9-yl)-3-hydroxy-oxolan-2-yl]methoxy-hydroxy-phosphoryl]oxyphosphonic acid</p>
						<p>CAS number:44985-71-9 OR 2793-06-8</p>
						<p>BioCyc ID: OR DADP</p>
						<p>KEGG ID: OR C00206</p>
					</body>
				</notes>
			</speciesType>
			<speciesType metaid="metaid_t_0175" id="t_0175" name="CYS and cys-L">
				<notes>
					<body xmlns="http://www.w3.org/1999/xhtml">
						<p>Charge:0</p>
						<p>Abbreviation:cyan OR DALA</p>
						<p>Official name:Hydrogen cyanide OR D-alanine</p>
						<p>Formula:CHN OR </p>
						<p>IUPAC name:hydrogen cyanide OR </p>
						<p>CAS number:74-90-8 OR </p>
						<p>BioCyc ID:HCN OR D-ALANINE</p>
						<p>KEGG ID:C01326 OR C00133</p>
					</body>
				</notes>
			</speciesType>
			<speciesType metaid="metaid_t_0176" id="t_0176" name="LLCT and cyst-L">
				<notes>
					<body xmlns="http://www.w3.org/1999/xhtml">
						<p>Charge:0</p>
						<p>Abbreviation:cys-L OR MBT</p>
						<p>Official name:L-Cysteine OR mycobactin</p>
						<p>Formula:C3H7NO2S OR </p>
						<p>IUPAC name:(2R)-2-amino-3-sulfanyl-propanoic acid OR 2-[(1-hydroxy-2-oxo-azepan-3-yl)carbamoyl]ethyl 7-(formyl-hydroxy-amino)-2-[[(2Z)-2-(6-oxo-1-cyclohexa-2,4-dienylidene)oxazolidine-4-carbonyl]amino]heptanoate</p>
						<p>CAS number:7048-04-6 OR 1400-46-0</p>
						<p>BioCyc ID:CYS OR </p>
						<p>KEGG ID:C00097 OR C12216</p>
					</body>
				</notes>
			</speciesType>
			<speciesType metaid="metaid_t_0177" id="t_0177" name="DA and dad-2">
				<notes>
					<body xmlns="http://www.w3.org/1999/xhtml">
						<p>Charge:0</p>
						<p>Abbreviation:cytd OR DECANOATE</p>
						<p>Official name:Cytidine OR decanoate</p>
						<p>Formula:C9H13N3O5 OR </p>
						<p>IUPAC name:4-amino-1-[3,4-dihydroxy-5-(hydroxymethyl)oxolan-2-yl]pyrimidin-2-one OR decanoic acid</p>
						<p>CAS number:65-46-3 OR 334-48-5</p>
						<p>BioCyc ID:CYTIDINE OR </p>
						<p>KEGG ID:C00475 OR C01571</p>
					</body>
				</notes>
			</speciesType>
			<speciesType metaid="metaid_t_0178" id="t_0178" name="DADP and dadp">
				<notes>
					<body xmlns="http://www.w3.org/1999/xhtml">
						<p>Charge:0</p>
						<p>Abbreviation:dad-2 OR DECANOYL-COA</p>
						<p>Official name:Deoxyadenosine OR decanoyl-CoA</p>
						<p>Formula:C10H13N5O3 OR </p>
						<p>IUPAC name:5-(6-aminopurin-9-yl)-2-(hydroxymethyl)oxolan-3-ol OR [(2R,3R,4R,5R)-5-(6-aminopurin-9-yl)-2-[[[[3-[2-(2-decanoylsulfanylethylcarbamoyl)ethylcarbamoyl]-3-hydroxy-2,2-dimethyl-propoxy]-hydroxy-phosphoryl]oxy-hydroxy-phosphoryl]oxymethyl]-4-hydroxy-oxolan-3-yl]oxyphosphonic acid</p>
						<p>CAS number:16373-93-6 OR </p>
						<p>BioCyc ID:DEOXYADENOSINE OR </p>
						<p>KEGG ID:C00559 OR C05274</p>
					</body>
				</notes>
			</speciesType>
			<speciesType metaid="metaid_t_0179" id="t_0179" name="7-8-DIAMINONONANOATE and dann">
				<notes>
					<body xmlns="http://www.w3.org/1999/xhtml">
						<p>Charge:-2</p>
						<p>Abbreviation:damp OR 7-8-DIAMINONONANOATE</p>
						<p>Official name:dAMP OR 7,8-Diaminononanoate</p>
						<p>Formula:C10H12N5O6P OR </p>
						<p>IUPAC name:4-[3-(4-carbamimidoyl-2-methoxy-phenoxy)propoxy]-3-methoxy-benzenecarboximidamide OR 7,8-diaminononanoic acid</p>
						<p>CAS number:125880-51-5 OR </p>
						<p>BioCyc ID: OR DIAMINONONANOATE</p>
						<p>KEGG ID: OR C01037</p>
					</body>
				</notes>
			</speciesType>
			<speciesType metaid="metaid_t_0180" id="t_0180" name="DATP and datp">
				<notes>
					<body xmlns="http://www.w3.org/1999/xhtml">
						<p>Charge:1</p>
						<p>Abbreviation:dann OR DGLYCERATE</p>
						<p>Official name:7,8-Diaminononanoate OR D-glycerate</p>
						<p>Formula:C9H21N2O2 OR </p>
						<p>IUPAC name:7,8-diaminononanoic acid OR (2R)-2,3-dihydroxypropanoic acid</p>
						<p>CAS number: OR 473-81-4</p>
						<p>BioCyc ID:DIAMINONONANOATE OR GLYCERATE</p>
						<p>KEGG ID:C01037 OR C00258</p>
					</body>
				</notes>
			</speciesType>
			<speciesType metaid="metaid_t_0181" id="t_0181" name="DB4P and db4p">
				<notes>
					<body xmlns="http://www.w3.org/1999/xhtml">
						<p>Charge:-4</p>
						<p>Abbreviation:datp OR DGMP</p>
						<p>Official name:dATP OR deoxyguanosine-monophosphate</p>
						<p>Formula:C10H12N5O12P3 OR </p>
						<p>IUPAC name:[[[5-(6-aminopurin-9-yl)-3-hydroxy-oxolan-2-yl]methoxy-hydroxy-phosphoryl]oxy-hydroxy-phosphoryl]oxyphosphonic acid OR </p>
						<p>CAS number:1927-31-7 OR </p>
						<p>BioCyc ID:DATP OR </p>
						<p>KEGG ID:C00131 OR C00362</p>
					</body>
				</notes>
			</speciesType>
			<speciesType metaid="metaid_t_0182" id="t_0182" name="DECANOATE and dca">
				<notes>
					<body xmlns="http://www.w3.org/1999/xhtml">
						<p>Charge:-2</p>
						<p>Abbreviation:db4p OR DHMVA</p>
						<p>Official name:3,4-dihydroxy-2-butanone 4-phosphate OR 2,3-dihydroxy-3-methylvalerate</p>
						<p>Formula:C4H7O6P OR </p>
						<p>IUPAC name: OR 2,3-dihydroxy-3-methyl-pentanoic acid</p>
						<p>CAS number: OR </p>
						<p>BioCyc ID:DIHYDROXY-BUTANONE-P OR 1-KETO-2-METHYLVALERATE</p>
						<p>KEGG ID:C15556 OR C04104</p>
					</body>
				</notes>
			</speciesType>
			<speciesType metaid="metaid_t_0183" id="t_0183" name="ASUC and dcamp">
				<notes>
					<body xmlns="http://www.w3.org/1999/xhtml">
						<p>Charge:-1</p>
						<p>Abbreviation:dca OR ATP</p>
						<p>Official name:Decanoate (n-C10:0) OR adenosine-triphosphate</p>
						<p>Formula:C10H19O2 OR </p>
						<p>IUPAC name:decanoic acid OR [[[5-(6-aminopurin-9-yl)-3,4-dihydroxy-oxolan-2-yl]methoxy-hydroxy-phosphoryl]oxy-hydroxy-phosphoryl]oxyphosphonic acid</p>
						<p>CAS number:334-48-5 OR 56-65-5</p>
						<p>BioCyc ID: OR ATP</p>
						<p>KEGG ID: OR C00002</p>
					</body>
				</notes>
			</speciesType>
			<speciesType metaid="metaid_t_0184" id="t_0184" name="DCDP and dcdp">
				<notes>
					<body xmlns="http://www.w3.org/1999/xhtml">
						<p>Charge:-4</p>
						<p>Abbreviation:dcamp OR DHAP</p>
						<p>Official name:N6-(1,2-Dicarboxyethyl)-AMP OR dihydroxyacetone-phosphate</p>
						<p>Formula:C14H14N5O11P OR </p>
						<p>IUPAC name:2-[[9-[(2R,3R,4R,5R)-3,4-dihydroxy-5-(phosphonooxymethyl)oxolan-2-yl]purin-6-yl]amino]butanedioic acid OR (3-hydroxy-2-oxo-propoxy)phosphonic acid</p>
						<p>CAS number:19046-78-7 OR 57-04-5</p>
						<p>BioCyc ID:ADENYLOSUCC OR DIHYDROXY-ACETONE-PHOSPHATE</p>
						<p>KEGG ID:C03794 OR C00111</p>
					</body>
				</notes>
			</speciesType>
			<speciesType metaid="metaid_t_0185" id="t_0185" name="DCMP and dcmp">
				<notes>
					<body xmlns="http://www.w3.org/1999/xhtml">
						<p>Charge:-3</p>
						<p>Abbreviation:dcdp OR DHF</p>
						<p>Official name:dCDP OR 7,8-dihydrofolate</p>
						<p>Formula:C9H12N3O10P2 OR </p>
						<p>IUPAC name:[[(2R,3S,5R)-5-(4-amino-2-oxo-pyrimidin-1-yl)-3-hydroxy-oxolan-2-yl]methoxy-hydroxy-phosphoryl]oxyphosphonic acid OR (2S)-2-[[4-[(2-amino-4-oxo-7,8-dihydro-1H-pteridin-6-yl)methylamino]benzoyl]amino]pentanedioic acid</p>
						<p>CAS number: OR </p>
						<p>BioCyc ID:DCDP OR DIHYDROFOLATE</p>
						<p>KEGG ID:C00705 OR C00415</p>
					</body>
				</notes>
			</speciesType>
			<speciesType metaid="metaid_t_0186" id="t_0186" name="DCTP and dctp">
				<notes>
					<body xmlns="http://www.w3.org/1999/xhtml">
						<p>Charge:-2</p>
						<p>Abbreviation:dcmp OR DHLIPOYLPROTEIN</p>
						<p>Official name:dCMP OR enzyme_N6-(dihydrolipoyl)lysine</p>
						<p>Formula:C9H12N3O7P OR </p>
						<p>IUPAC name:3,3-diethyl-1-[(4-methylpiperazin-1-yl)methyl]pyridine-2,4-dione OR </p>
						<p>CAS number:78144-37-3 OR </p>
						<p>BioCyc ID: OR </p>
						<p>KEGG ID: OR C15973</p>
					</body>
				</notes>
			</speciesType>
			<speciesType metaid="metaid_t_0187" id="t_0187" name="DODECANOATE and ddca">
				<notes>
					<body xmlns="http://www.w3.org/1999/xhtml">
						<p>Charge:0</p>
						<p>Abbreviation:dcyt OR DTDP</p>
						<p>Official name:Deoxycytidine OR deoxythymidine-5'-diphosphate</p>
						<p>Formula:C9H13N3O4 OR </p>
						<p>IUPAC name:4-amino-1-[4-hydroxy-5-(hydroxymethyl)oxolan-2-yl]pyrimidin-2-one OR </p>
						<p>CAS number:951-77-9 OR </p>
						<p>BioCyc ID:DEOXYCYTIDINE OR </p>
						<p>KEGG ID:C00881 OR C00363</p>
					</body>
				</notes>
			</speciesType>
			<speciesType metaid="metaid_t_0188" id="t_0188" name="ARAFDPP and decda_tb">
				<notes>
					<body xmlns="http://www.w3.org/1999/xhtml">
						<p>Charge:-2</p>
						<p>Abbreviation:decd_tb OR ARG</p>
						<p>Official name:(E,E,E,E,E,E,E,Z,Z) decaprenyl phosphate OR L-arginine</p>
						<p>Formula:C50H81O4P OR </p>
						<p>IUPAC name:[(2Z,6Z,10Z,14Z,18Z,22Z,26Z,30Z,34Z)-3,7,11,15,19,23,27,31,35,39-decamethyltetraconta-2,6,10,14,18,22,26,30,34,38-decaenoxy]phosphonic acid OR 2-amino-5-(diaminomethylideneamino)pentanoic acid</p>
						<p>CAS number:134994-98-2 OR 74-79-3</p>
						<p>BioCyc ID: OR ARG</p>
						<p>KEGG ID: OR C00062</p>
					</body>
				</notes>
			</speciesType>
			<speciesType metaid="metaid_t_0189" id="t_0189" name="PPM and decdman1p_tb">
				<notes>
					<body xmlns="http://www.w3.org/1999/xhtml">
						<p>Charge:-2</p>
						<p>Abbreviation:decda_tb OR PROPIONYLCOA</p>
						<p>Official name:decaprenylphosphoryl-beta-D-arabinofuranose OR propionyl-CoA</p>
						<p>Formula:C55H89O8P OR </p>
						<p>IUPAC name: OR [5-(6-aminopurin-9-yl)-4-hydroxy-2-[[hydroxy-[hydroxy-[3-hydroxy-2,2-dimethyl-3-[2-(2-propanoylsulfanylethylcarbamoyl)ethylcarbamoyl]propoxy]phosphoryl]oxy-phosphoryl]oxymethyl]oxolan-3-yl]oxyphosphonic acid</p>
						<p>CAS number: OR 317-66-8</p>
						<p>BioCyc ID: OR PROPIONYL-COA</p>
						<p>KEGG ID: OR C00100</p>
					</body>
				</notes>
			</speciesType>
			<speciesType metaid="metaid_t_0190" id="t_0190" name="DPPPR and decdpr_tb">
				<notes>
					<body xmlns="http://www.w3.org/1999/xhtml">
						<p>Charge:-4</p>
						<p>Abbreviation:decdpa_tb OR DTMP</p>
						<p>Official name:decaprenylphosphoryl-beta-D-5-phosphoarabinofuranose OR deoxythymidine 5'-phosphate</p>
						<p>Formula:C55H88O11P2 OR </p>
						<p>IUPAC name: OR [(2R,3S,5R)-3-hydroxy-5-(5-methyl-2,4-dioxo-pyrimidin-1-yl)oxolan-2-yl]methoxyphosphonic acid</p>
						<p>CAS number: OR </p>
						<p>BioCyc ID: OR TMP</p>
						<p>KEGG ID: OR C00364</p>
					</body>
				</notes>
			</speciesType>
			<speciesType metaid="metaid_t_0191" id="t_0191" name="DPPR and decdr_tb">
				<notes>
					<body xmlns="http://www.w3.org/1999/xhtml">
						<p>Charge:-4</p>
						<p>Abbreviation:decdpr_tb OR DTTP</p>
						<p>Official name:decaprenylphosphoryl-beta-D-5-phosphoribose OR deoxythymidine 5'-triphosphate</p>
						<p>Formula:C55H88O11P2 OR </p>
						<p>IUPAC name: OR [hydroxy-[hydroxy-[[(2R,3S,5R)-3-hydroxy-5-(5-methyl-2,4-dioxo-pyrimidin-1-yl)oxolan-2-yl]methoxy]phosphoryl]oxy-phosphoryl]oxyphosphonic acid</p>
						<p>CAS number: OR </p>
						<p>BioCyc ID: OR </p>
						<p>KEGG ID: OR C00459</p>
					</body>
				</notes>
			</speciesType>
			<speciesType metaid="metaid_t_0192" id="t_0192" name="DGDP and dgdp">
				<notes>
					<body xmlns="http://www.w3.org/1999/xhtml">
						<p>Charge:-2</p>
						<p>Abbreviation:decdr_tb OR DHPT</p>
						<p>Official name:decaprenylphosphoryl-beta-D-5-ribose OR 7,8-dihydropteroate</p>
						<p>Formula:C55H89O8P OR </p>
						<p>IUPAC name: OR 4-[(2-amino-4-oxo-7,8-dihydro-1H-pteridin-6-yl)methylamino]benzoic acid</p>
						<p>CAS number: OR </p>
						<p>BioCyc ID: OR 7,8-dihydropteroate</p>
						<p>KEGG ID: OR C00921</p>
					</body>
				</notes>
			</speciesType>
			<speciesType metaid="metaid_t_0193" id="t_0193" name="DGMP and dgmp">
				<notes>
					<body xmlns="http://www.w3.org/1999/xhtml">
						<p>Charge:-3</p>
						<p>Abbreviation:dgdp OR DIHYDRODIPICOLINATE</p>
						<p>Official name:dGDP OR L-2,3-dihydrodipicolinate</p>
						<p>Formula:C10H12N5O10P2 OR </p>
						<p>IUPAC name:[[5-(2-amino-6-oxo-3H-purin-9-yl)-3-hydroxy-oxolan-2-yl]methoxy-hydroxy-phosphoryl]oxyphosphonic acid OR 2,3-dihydropyridine-2,6-dicarboxylic acid</p>
						<p>CAS number:102783-74-4 OR </p>
						<p>BioCyc ID:DGDP OR 2,3-dihydrodipicolinate</p>
						<p>KEGG ID:C00361 OR C03340</p>
					</body>
				</notes>
			</speciesType>
			<speciesType metaid="metaid_t_0194" id="t_0194" name="DGTP and dgtp">
				<notes>
					<body xmlns="http://www.w3.org/1999/xhtml">
						<p>Charge:0</p>
						<p>Abbreviation:dgsn OR DIHYDROXYMETHYLPENTANOATE</p>
						<p>Official name:Deoxyguanosine OR Dihydroxy-methylpentanoate</p>
						<p>Formula:C10H13N5O4 OR </p>
						<p>IUPAC name:2-amino-9-[4-hydroxy-5-(hydroxymethyl)oxolan-2-yl]-3H-purin-6-one OR </p>
						<p>CAS number: OR </p>
						<p>BioCyc ID:DEOXYGUANOSINE OR </p>
						<p>KEGG ID:C00330 OR C04104</p>
					</body>
				</notes>
			</speciesType>
			<speciesType metaid="metaid_t_0195" id="t_0195" name="DHAP and dhap">
				<notes>
					<body xmlns="http://www.w3.org/1999/xhtml">
						<p>Charge:-4</p>
						<p>Abbreviation:dgtp OR DIM</p>
						<p>Official name:dGTP OR dimycocerosate</p>
						<p>Formula:C10H12N5O13P3 OR </p>
						<p>IUPAC name:[[[(2R,3S,5R)-5-(2-amino-6-oxo-3H-purin-9-yl)-3-hydroxy-oxolan-2-yl]methoxy-hydroxy-phosphoryl]oxy-hydroxy-phosphoryl]oxyphosphonic acid OR </p>
						<p>CAS number: OR </p>
						<p>BioCyc ID:DGTP OR </p>
						<p>KEGG ID:C00286 OR </p>
					</body>
				</notes>
			</speciesType>
			<speciesType metaid="metaid_t_0196" id="t_0196" name="DHF and dhf">
				<notes>
					<body xmlns="http://www.w3.org/1999/xhtml">
						<p>Charge:-2</p>
						<p>Abbreviation:dhap OR DIM-CYTO</p>
						<p>Official name:Dihydroxyacetone phosphate OR cytoplasmic_dimycocerosate</p>
						<p>Formula:C3H5O6P OR </p>
						<p>IUPAC name:(3-hydroxy-2-oxo-propoxy)phosphonic acid OR </p>
						<p>CAS number:57-04-5 OR </p>
						<p>BioCyc ID:DIHYDROXY-ACETONE-PHOSPHATE OR </p>
						<p>KEGG ID:C00111 OR </p>
					</body>
				</notes>
			</speciesType>
			<speciesType metaid="metaid_t_0197" id="t_0197" name="DLIPO and dhlam">
				<notes>
					<body xmlns="http://www.w3.org/1999/xhtml">
						<p>Charge:-2</p>
						<p>Abbreviation:dhf OR DPP</p>
						<p>Official name:7,8-Dihydrofolate OR dimethylallyl-pyrophosphate</p>
						<p>Formula:C19H19N7O6 OR </p>
						<p>IUPAC name:(2S)-2-[[4-[(2-amino-4-oxo-7,8-dihydro-1H-pteridin-6-yl)methylamino]benzoyl]amino]pentanedioic acid OR (hydroxy-(3-methylbut-2-enoxy)phosphoryl)oxyphosphonic acid</p>
						<p>CAS number:4033-27-6 OR 358-72-5</p>
						<p>BioCyc ID:DIHYDROFOLATE OR </p>
						<p>KEGG ID:C00415 OR ???</p>
					</body>
				</notes>
			</speciesType>
			<speciesType metaid="metaid_t_0198" id="t_0198" name="DHLIPOYLPROTEIN and dhlpro">
				<notes>
					<body xmlns="http://www.w3.org/1999/xhtml">
						<p>Charge:0</p>
						<p>Abbreviation:dhlam OR DIMGP</p>
						<p>Official name:Dihydrolipoamide OR D-erythro-imidazole-glycerol-phosphate</p>
						<p>Formula:C8H17NOS2 OR </p>
						<p>IUPAC name:6,8-bis-sulfanyloctanamide OR [2,3-dihydroxy-3-(3H-imidazol-4-yl)propoxy]phosphonic acid</p>
						<p>CAS number:3884-47-7 OR </p>
						<p>BioCyc ID:DIHYDROLIPOAMIDE OR D-ERYTHRO-IMIDAZOLE-GLYCEROL-P</p>
						<p>KEGG ID:C00579 OR C04666</p>
					</body>
				</notes>
			</speciesType>
			<speciesType metaid="metaid_t_0199" id="t_0199" name="DHN and dhna">
				<notes>
					<body xmlns="http://www.w3.org/1999/xhtml">
						<p>Charge:0</p>
						<p>Abbreviation:dhlpro OR DLIPO</p>
						<p>Official name:Dihydrolipolprotein OR dihydrolipoyl</p>
						<p>Formula:H2S2X OR </p>
						<p>IUPAC name: OR </p>
						<p>CAS number: OR </p>
						<p>BioCyc ID: OR </p>
						<p>KEGG ID: OR C00579</p>
					</body>
				</notes>
			</speciesType>
			<speciesType metaid="metaid_t_0200" id="t_0200" name="DHP and dhnpt">
				<notes>
					<body xmlns="http://www.w3.org/1999/xhtml">
						<p>Charge:-1</p>
						<p>Abbreviation:dhna OR DMK</p>
						<p>Official name:1,4-Dihydroxy-2-naphthoate OR 3-demethylubiquinone-8</p>
						<p>Formula:C11H7O4 OR </p>
						<p>IUPAC name:1,4-dihydroxynaphthalene-2-carboxylic acid OR 3-hydroxy-2-methoxy-5-methyl-4-(3,7,11,15,19,23,27,31-octamethyldotriaconta-2,6,10,14,18,22,26,30-octaenyl)cyclohexa-2,4-diene-1,6-dione</p>
						<p>CAS number:31519-22-9 OR </p>
						<p>BioCyc ID:DIHYDROXYNAPHTHOATE OR OCTAPRENYL-METHYL-OH-METHOXY-BENZQ</p>
						<p>KEGG ID:C03657 OR C05815</p>
					</body>
				</notes>
			</speciesType>
			<speciesType metaid="metaid_t_0201" id="t_0201" name="DOROA and dhor-S">
				<notes>
					<body xmlns="http://www.w3.org/1999/xhtml">
						<p>Charge:0</p>
						<p>Abbreviation:dhnpt OR DTDP4DH6DMAN</p>
						<p>Official name:Dihydroneopterin OR dTDP-4-dehydro-6-deoxy-L-mannose</p>
						<p>Formula:C9H13N5O4 OR </p>
						<p>IUPAC name:2-amino-6-(1,2,3-trihydroxypropyl)-7,8-dihydro-1H-pteridin-4-one OR [(3,4-dihydroxy-6-methyl-5-oxo-oxan-2-yl)oxy-hydroxy-phosphoryl]oxy-[[3-hydroxy-5-(5-methyl-2,4-dioxo-pyrimidin-1-yl)oxolan-2-yl]methoxy]phosphinic acid</p>
						<p>CAS number: OR </p>
						<p>BioCyc ID:DIHYDRO-NEO-PTERIN OR DTDP-DEOH-DEOXY-MANNOSE</p>
						<p>KEGG ID:C04874 OR C00688</p>
					</body>
				</notes>
			</speciesType>
			<speciesType metaid="metaid_t_0202" id="t_0202" name="DHPT and dhpt">
				<notes>
					<body xmlns="http://www.w3.org/1999/xhtml">
						<p>Charge:-2</p>
						<p>Abbreviation:dhpmp OR DMPP</p>
						<p>Official name:Dihydroneopterin monophosphate OR dimethylallyl-pyrophosphate</p>
						<p>Formula:C9H12N5O7P OR </p>
						<p>IUPAC name: OR (hydroxy-(3-methylbut-2-enoxy)phosphoryl)oxyphosphonic acid</p>
						<p>CAS number: OR 358-72-5</p>
						<p>BioCyc ID:DIHYDRONEOPTERIN-P OR </p>
						<p>KEGG ID:C05925 OR C00235</p>
					</body>
				</notes>
			</speciesType>
			<speciesType metaid="metaid_t_0203" id="t_0203" name="DIN and din">
				<notes>
					<body xmlns="http://www.w3.org/1999/xhtml">
						<p>Charge:-1</p>
						<p>Abbreviation:dhpt OR DPCOA</p>
						<p>Official name:Dihydropteroate OR dephospho-CoA</p>
						<p>Formula:C14H13N6O3 OR </p>
						<p>IUPAC name:4-[(2-amino-4-oxo-7,8-dihydro-1H-pteridin-6-yl)methylamino]benzoic acid OR [[5-(6-aminopurin-9-yl)-3,4-dihydroxy-oxolan-2-yl]methoxy-hydroxy-phosphoryl]oxy-[3-hydroxy-2,2-dimethyl-3-[2-(2-sulfanylethylcarbamoyl)ethylcarbamoyl]propoxy]phosphinic acid</p>
						<p>CAS number:2134-76-1 OR 3633-59-8</p>
						<p>BioCyc ID:7,8-dihydropteroate OR DEPHOSPHO-COA</p>
						<p>KEGG ID: OR C00882</p>
					</body>
				</notes>
			</speciesType>
			<speciesType metaid="metaid_t_0204" id="t_0204" name="D8RL and dmlz">
				<notes>
					<body xmlns="http://www.w3.org/1999/xhtml">
						<p>Charge:-1</p>
						<p>Abbreviation:dmlgnc OR DCTP</p>
						<p>Official name:dimethyl lignoceric acid OR deoxycytidine-triphosphate</p>
						<p>Formula:C26H51O2 OR </p>
						<p>IUPAC name: OR [[[5-(4-amino-2-oxo-pyrimidin-1-yl)-3-hydroxy-oxolan-2-yl]methoxy-hydroxy-phosphoryl]oxy-hydroxy-phosphoryl]oxyphosphonic acid</p>
						<p>CAS number: OR 2056-98-6</p>
						<p>BioCyc ID: OR DCTP</p>
						<p>KEGG ID: OR C00458</p>
					</body>
				</notes>
			</speciesType>
			<speciesType metaid="metaid_t_0205" id="t_0205" name="DMPP and dmpp">
				<notes>
					<body xmlns="http://www.w3.org/1999/xhtml">
						<p>Charge:0</p>
						<p>Abbreviation:dmlz OR DPPR</p>
						<p>Official name:6,7-Dimethyl-8-(1-D-ribityl)lumazine OR decaprenylphosphoribose</p>
						<p>Formula:C13H18N4O6 OR </p>
						<p>IUPAC name:6,7-dimethyl-8-[(2S,3S,4R)-2,3,4,5-tetrahydroxypentyl]pteridine-2,4-dione OR </p>
						<p>CAS number:5118-16-1 OR </p>
						<p>BioCyc ID:DIMETHYL-D-RIBITYL-LUMAZINE OR </p>
						<p>KEGG ID:C04332 OR </p>
					</body>
				</notes>
			</speciesType>
			<speciesType metaid="metaid_t_0206" id="t_0206" name="NAAD and dnad">
				<notes>
					<body xmlns="http://www.w3.org/1999/xhtml">
						<p>Charge:-3</p>
						<p>Abbreviation:dmpp OR NO2</p>
						<p>Official name:Dimethylallyl diphosphate OR nitrite</p>
						<p>Formula:C5H9O7P2 OR </p>
						<p>IUPAC name:(hydroxy-(3-methylbut-2-enoxy)phosphoryl)oxyphosphonic acid OR 2,4-dinitro-1-thiocyanato-benzene</p>
						<p>CAS number: OR 1594-56-5</p>
						<p>BioCyc ID:CPD-4211 OR NITRITE</p>
						<p>KEGG ID:C00235 OR C00088</p>
					</body>
				</notes>
			</speciesType>
			<speciesType metaid="metaid_t_0207" id="t_0207" name="DPCOA and dpcoa">
				<notes>
					<body xmlns="http://www.w3.org/1999/xhtml">
						<p>Charge:-2</p>
						<p>Abbreviation:dnad OR DTDPGLC</p>
						<p>Official name:Deamino-NAD+ OR dTDP-glucose</p>
						<p>Formula:C21H24N6O15P2 OR </p>
						<p>IUPAC name:1-[(2R,3R,4R,5R)-5-[[[[(2R,3R,4R,5R)-5-(6-aminopurin-9-yl)-3,4-dihydroxy-oxolan-2-yl]methoxy-hydroxy-phosphoryl]oxy-hydroxy-phosphoryl]oxymethyl]-3,4-dihydroxy-oxolan-2-yl]pyridine-5-carboxylic acid OR [3-hydroxy-5-(5-methyl-2,4-dioxo-pyrimidin-1-yl)oxolan-2-yl]methoxy-[hydroxy-[3,4,5-trihydroxy-6-(hydroxymethyl)oxan-2-yl]oxy-phosphoryl]oxy-phosphinic acid</p>
						<p>CAS number: OR </p>
						<p>BioCyc ID:DEAMIDO-NAD OR </p>
						<p>KEGG ID:C00857 OR C00842</p>
					</body>
				</notes>
			</speciesType>
			<speciesType metaid="metaid_t_0208" id="t_0208" name="DETHIOBIOTIN and dtbt">
				<notes>
					<body xmlns="http://www.w3.org/1999/xhtml">
						<p>Charge:-7</p>
						<p>Abbreviation:dscl OR DHP</p>
						<p>Official name:dihydrosirohydrochlorin OR dihydro-neo-pterin</p>
						<p>Formula:C42H41N4O16 OR </p>
						<p>IUPAC name: OR 2-amino-6-(1,2,3-trihydroxypropyl)-7,8-dihydro-1H-pteridin-4-one</p>
						<p>CAS number: OR </p>
						<p>BioCyc ID:DIHYDROSIROHYDROCHLORIN OR DIHYDRO-NEO-PTERIN</p>
						<p>KEGG ID:C02463 OR C04874</p>
					</body>
				</notes>
			</speciesType>
			<speciesType metaid="metaid_t_0209" id="t_0209" name="DTDP and dtdp">
				<notes>
					<body xmlns="http://www.w3.org/1999/xhtml">
						<p>Charge:-1</p>
						<p>Abbreviation:dtbt OR E4P</p>
						<p>Official name:Dethiobiotin OR D-erythrose-4-phosphate</p>
						<p>Formula:C10H17N2O3 OR </p>
						<p>IUPAC name:6-(5-methyl-2-oxo-imidazolidin-4-yl)hexanoic acid OR (2,3-dihydroxy-4-oxo-butoxy)phosphonic acid</p>
						<p>CAS number: OR 585-18-2</p>
						<p>BioCyc ID:DETHIOBIOTIN OR ERYTHROSE-4P</p>
						<p>KEGG ID:C01909 OR C00279</p>
					</body>
				</notes>
			</speciesType>
			<speciesType metaid="metaid_t_0210" id="t_0210" name="DTDP4DH6DGLC and dtdp4d6dg">
				<notes>
					<body xmlns="http://www.w3.org/1999/xhtml">
						<p>Charge:-3</p>
						<p>Abbreviation:dtdp OR EICOSANOATE</p>
						<p>Official name:dTDP OR eicosanoate</p>
						<p>Formula:C10H13N2O11P2 OR </p>
						<p>IUPAC name:ditridecyl benzene-1,2-dicarboxylate OR </p>
						<p>CAS number:119-06-2 OR </p>
						<p>BioCyc ID:TDP OR </p>
						<p>KEGG ID:C00363 OR C06425</p>
					</body>
				</notes>
			</speciesType>
			<speciesType metaid="metaid_t_0211" id="t_0211" name="DTDP4DH6DMAN and dtdp4d6dm">
				<notes>
					<body xmlns="http://www.w3.org/1999/xhtml">
						<p>Charge:-2</p>
						<p>Abbreviation:dtdp4d6dg OR EICOSANOYL-ACP</p>
						<p>Official name:dTDP-4-dehydro-6-deoxy-D-glucose OR eicosanoyl-ACP</p>
						<p>Formula:C16H22N2O15P2 OR </p>
						<p>IUPAC name:[(3,4-dihydroxy-6-methyl-5-oxo-oxan-2-yl)oxy-hydroxy-phosphoryl]oxy-[[3-hydroxy-5-(5-methyl-2,4-dioxo-pyrimidin-1-yl)oxolan-2-yl]methoxy]phosphinic acid OR </p>
						<p>CAS number: OR </p>
						<p>BioCyc ID:DTDP-DEOH-DEOXY-GLUCOSE OR </p>
						<p>KEGG ID:C00687 OR </p>
					</body>
				</notes>
			</speciesType>
			<speciesType metaid="metaid_t_0212" id="t_0212" name="DTDPGLC and dtdpglu">
				<notes>
					<body xmlns="http://www.w3.org/1999/xhtml">
						<p>Charge:-2</p>
						<p>Abbreviation:dtdp4d6dm OR EICOSANOYL-COA</p>
						<p>Official name:dTDP-4-dehydro-6-deoxy-L-mannose OR eicosanoyl-CoA</p>
						<p>Formula:C16H22N2O15P2 OR </p>
						<p>IUPAC name:[(3,4-dihydroxy-6-methyl-5-oxo-oxan-2-yl)oxy-hydroxy-phosphoryl]oxy-[[3-hydroxy-5-(5-methyl-2,4-dioxo-pyrimidin-1-yl)oxolan-2-yl]methoxy]phosphinic acid OR [(2R,3R,4R,5R)-5-(6-aminopurin-9-yl)-4-hydroxy-2-[[hydroxy-[hydroxy-[3-hydroxy-3-[2-(2-icosanoylsulfanylethylcarbamoyl)ethylcarbamoyl]-2,2-dimethyl-propoxy]phosphoryl]oxy-phosphoryl]oxymethyl]oxolan-3-yl]oxyphosphonic acid</p>
						<p>CAS number: OR </p>
						<p>BioCyc ID:DTDP-DEOH-DEOXY-MANNOSE OR </p>
						<p>KEGG ID:C00688 OR C02041</p>
					</body>
				</notes>
			</speciesType>
			<speciesType metaid="metaid_t_0213" id="t_0213" name="DTDPRHAM and dtdprmn">
				<notes>
					<body xmlns="http://www.w3.org/1999/xhtml">
						<p>Charge:-2</p>
						<p>Abbreviation:dtdpglu OR ETH</p>
						<p>Official name:dTDPglucose OR ethanol</p>
						<p>Formula:C16H24N2O16P2 OR </p>
						<p>IUPAC name:[(2R,3S,5R)-3-hydroxy-5-(5-methyl-2,4-dioxo-pyrimidin-1-yl)oxolan-2-yl]methoxy-[hydroxy-[(3R,4S,5R,6R)-3,4,5-trihydroxy-6-(hydroxymethyl)oxan-2-yl]oxy-phosphoryl]oxy-phosphinic acid OR ethanol</p>
						<p>CAS number: OR 8024-45-1</p>
						<p>BioCyc ID:DTDP-D-GLUCOSE OR ETOH</p>
						<p>KEGG ID:C00842 OR C00469</p>
					</body>
				</notes>
			</speciesType>
			<speciesType metaid="metaid_t_0214" id="t_0214" name="DTMP and dtmp">
				<notes>
					<body xmlns="http://www.w3.org/1999/xhtml">
						<p>Charge:-2</p>
						<p>Abbreviation:dtdprmn OR F1P</p>
						<p>Official name:dTDP-L-rhamnose OR fructose-1-phosphate</p>
						<p>Formula:C16H24N2O15P2 OR </p>
						<p>IUPAC name:[(2R,3S,5R)-3-hydroxy-5-(5-methyl-2,4-dioxo-pyrimidin-1-yl)oxolan-2-yl]methoxy-[hydroxy-[(2R,3R,4R,5S,6S)-3,4,5-trihydroxy-6-methyl-oxan-2-yl]oxy-phosphoryl]oxy-phosphinic acid OR [(3S,4R,5R)-3,4,5,6-tetrahydroxy-2-oxo-hexoxy]phosphonic acid</p>
						<p>CAS number:62012-79-7 OR 576-69-2</p>
						<p>BioCyc ID:DTDP-RHAMNOSE OR </p>
						<p>KEGG ID:C03319 OR C02976</p>
					</body>
				</notes>
			</speciesType>
			<speciesType metaid="metaid_t_0215" id="t_0215" name="DTTP and dttp">
				<notes>
					<body xmlns="http://www.w3.org/1999/xhtml">
						<p>Charge:0</p>
						<p>Abbreviation:dttOX OR F420</p>
						<p>Official name:Oxidized dithiothreitol OR coenzyme F420</p>
						<p>Formula:C4H8O2S2 OR </p>
						<p>IUPAC name:(4R,5R)-dithiane-4,5-diol OR </p>
						<p>CAS number:51621-02-4 OR </p>
						<p>BioCyc ID: OR </p>
						<p>KEGG ID: OR C00876</p>
					</body>
				</notes>
			</speciesType>
			<speciesType metaid="metaid_t_0216" id="t_0216" name="DUDP and dudp">
				<notes>
					<body xmlns="http://www.w3.org/1999/xhtml">
						<p>Charge:-4</p>
						<p>Abbreviation:dttp OR F6P</p>
						<p>Official name:dTTP OR D-fructose-6-phosphate</p>
						<p>Formula:C10H13N2O14P3 OR </p>
						<p>IUPAC name:[hydroxy-[hydroxy-[[(2R,3S,5R)-3-hydroxy-5-(5-methyl-2,4-dioxo-pyrimidin-1-yl)oxolan-2-yl]methoxy]phosphoryl]oxy-phosphoryl]oxyphosphonic acid OR [3,4,5-trihydroxy-5-(hydroxymethyl)oxolan-2-yl]methoxyphosphonic acid</p>
						<p>CAS number: OR 643-13-0</p>
						<p>BioCyc ID:TTP OR FRUCTOSE-6P</p>
						<p>KEGG ID:C00459 OR C00085</p>
					</body>
				</notes>
			</speciesType>
			<speciesType metaid="metaid_t_0217" id="t_0217" name="DUMP and dump">
				<notes>
					<body xmlns="http://www.w3.org/1999/xhtml">
						<p>Charge:-3</p>
						<p>Abbreviation:dudp OR FAD</p>
						<p>Official name:dUDP OR flavin adenine dinucleotide</p>
						<p>Formula:C9H11N2O11P2 OR </p>
						<p>IUPAC name:[[5-(2,4-dioxopyrimidin-1-yl)-3-hydroxy-oxolan-2-yl]methoxy-hydroxy-phosphoryl]oxyphosphonic acid OR </p>
						<p>CAS number: OR 16426-55-4</p>
						<p>BioCyc ID:DUDP OR FAD</p>
						<p>KEGG ID:C01346 OR C00016</p>
					</body>
				</notes>
			</speciesType>
			<speciesType metaid="metaid_t_0218" id="t_0218" name="DUTP and dutp">
				<notes>
					<body xmlns="http://www.w3.org/1999/xhtml">
						<p>Charge:0</p>
						<p>Abbreviation:duri OR FADH2</p>
						<p>Official name:Deoxyuridine OR flavin adenine dinucleotide reduced</p>
						<p>Formula:C9H12N2O5 OR </p>
						<p>IUPAC name:1-[(4S,5R)-4-hydroxy-5-(hydroxymethyl)oxolan-2-yl]pyrimidine-2,4-dione OR </p>
						<p>CAS number: OR 1910-41-4</p>
						<p>BioCyc ID:DEOXYURIDINE OR FADH2</p>
						<p>KEGG ID:C00526 OR C01352</p>
					</body>
				</notes>
			</speciesType>
			<speciesType metaid="metaid_t_0219" id="t_0219" name="DX5P and dxyl5p">
				<notes>
					<body xmlns="http://www.w3.org/1999/xhtml">
						<p>Charge:0</p>
						<p>Abbreviation:dxyl OR FDP</p>
						<p>Official name:1-deoxy-D-xylulose OR fructose-1,6-bisphosphate</p>
						<p>Formula:C5H10O4 OR </p>
						<p>IUPAC name:3,4,5-trihydroxypentan-2-one OR [2,3,4-trihydroxy-5-(phosphonooxymethyl)oxolan-2-yl]methoxyphosphonic acid</p>
						<p>CAS number: OR 488-69-7</p>
						<p>BioCyc ID: OR FRUCTOSE-16-DIPHOSPHATE</p>
						<p>KEGG ID: OR C00354</p>
					</body>
				</notes>
			</speciesType>
			<speciesType metaid="metaid_t_0220" id="t_0220" name="E4P and e4p">
				<notes>
					<body xmlns="http://www.w3.org/1999/xhtml">
						<p>Charge:-2</p>
						<p>Abbreviation:dxyl5p OR FE2</p>
						<p>Official name:1-deoxy-D-xylulose 5-phosphate OR ferrous iron</p>
						<p>Formula:C5H9O7P OR </p>
						<p>IUPAC name:(2,3-dihydroxy-4-oxo-pentoxy)phosphonic acid OR iron(+2) cation</p>
						<p>CAS number: OR </p>
						<p>BioCyc ID:DEOXYXYLULOSE-5P OR FE+2</p>
						<p>KEGG ID:C11437 OR C14818</p>
					</body>
				</notes>
			</speciesType>
			<speciesType metaid="metaid_t_0221" id="t_0221" name="DIMGP and eig3p">
				<notes>
					<body xmlns="http://www.w3.org/1999/xhtml">
						<p>Charge:-2</p>
						<p>Abbreviation:e4p OR DOROA</p>
						<p>Official name:D-Erythrose 4-phosphate OR dihydroorotate</p>
						<p>Formula:C4H7O7P OR </p>
						<p>IUPAC name:[(2R,3R)-2,3-dihydroxy-4-oxo-butoxy]phosphonic acid OR 2,6-dioxo-1,3-diazinane-4-carboxylate</p>
						<p>CAS number:80206-32-2 OR </p>
						<p>BioCyc ID:ERYTHROSE-4P OR DI-H-OROTATE</p>
						<p>KEGG ID:C00279 OR C00337</p>
					</body>
				</notes>
			</speciesType>
			<speciesType metaid="metaid_t_0222" id="t_0222" name="F6P and f6p">
				<notes>
					<body xmlns="http://www.w3.org/1999/xhtml">
						<p>Charge:1</p>
						<p>Abbreviation:etha OR FPP</p>
						<p>Official name:Ethanolamine OR trans, trans-farnesyl diphosphate</p>
						<p>Formula:C2H8NO OR </p>
						<p>IUPAC name:2-aminoethanol OR (hydroxy-(3,7,11-trimethyldodeca-2,6,10-trienoxy)phosphoryl)oxyphosphonic acid</p>
						<p>CAS number:9007-33-4 OR 146-14-5</p>
						<p>BioCyc ID: OR FARNESYL-PP</p>
						<p>KEGG ID: OR C00448</p>
					</body>
				</notes>
			</speciesType>
			<speciesType metaid="metaid_t_0223" id="t_0223" name="FAD and fad">
				<notes>
					<body xmlns="http://www.w3.org/1999/xhtml">
						<p>Charge:-2</p>
						<p>Abbreviation:f6p OR FRU</p>
						<p>Official name:D-Fructose 6-phosphate OR fructose</p>
						<p>Formula:C6H11O9P OR </p>
						<p>IUPAC name:[(2R,3R,4S)-2,3,4,6-tetrahydroxy-5-oxo-hexoxy]phosphonic acid OR 2,5-bis(hydroxymethyl)oxolane-2,3,4-triol</p>
						<p>CAS number:643-13-0 OR 30237-26-4</p>
						<p>BioCyc ID:FRUCTOSE-6P OR FRU</p>
						<p>KEGG ID:C00085 OR C01496, C02336</p>
					</body>
				</notes>
			</speciesType>
			<speciesType metaid="metaid_t_0224" id="t_0224" name="FADH2 and fadh2">
				<notes>
					<body xmlns="http://www.w3.org/1999/xhtml">
						<p>Charge:-2</p>
						<p>Abbreviation:fad OR FTHF</p>
						<p>Official name:Flavin adenine dinucleotide oxidized OR N10-formyl-THF</p>
						<p>Formula:C27H31N9O15P2 OR </p>
						<p>IUPAC name: OR 2-[[4-[(2-amino-4-oxo-5,6,7,8-tetrahydro-1H-pteridin-6-yl)methyl-formyl-amino]benzoyl]amino]pentanedioic acid</p>
						<p>CAS number:146-14-5 OR 2800-34-2</p>
						<p>BioCyc ID:FAD OR 10-FORMYL-THF</p>
						<p>KEGG ID:C00016 OR C00234</p>
					</body>
				</notes>
			</speciesType>
			<speciesType metaid="metaid_t_0225" id="t_0225" name="FDP and fdp">
				<notes>
					<body xmlns="http://www.w3.org/1999/xhtml">
						<p>Charge:3</p>
						<p>Abbreviation:fdox OR FUACAC</p>
						<p>Official name:ferredoxin (oxidized) 2[4Fe-4S] OR 4-fumaryl-acetoacetate</p>
						<p>Formula:Fe8S8X OR </p>
						<p>IUPAC name: OR 4,6-dioxooct-2-enedioic acid</p>
						<p>CAS number:9040-09-9 OR </p>
						<p>BioCyc ID: OR </p>
						<p>KEGG ID: OR C01061</p>
					</body>
				</notes>
			</speciesType>
			<speciesType metaid="metaid_t_0226" id="t_0226" name="FERI and fdxox">
				<notes>
					<body xmlns="http://www.w3.org/1999/xhtml">
						<p>Charge:2</p>
						<p>Abbreviation:fdred OR G3P</p>
						<p>Official name:ferredoxin (reduced) 2[4Fe-4S] OR D-glyceraldehyde-3-phosphate</p>
						<p>Formula:Fe8S8X OR </p>
						<p>IUPAC name: OR [(2R)-2-hydroxy-3-oxo-propoxy]phosphonic acid</p>
						<p>CAS number:9040-09-9 OR 591-57-1</p>
						<p>BioCyc ID: OR GAP</p>
						<p>KEGG ID: OR C00118</p>
					</body>
				</notes>
			</speciesType>
			<speciesType metaid="metaid_t_0227" id="t_0227" name="FERO and fdxrd">
				<notes>
					<body xmlns="http://www.w3.org/1999/xhtml">
						<p>Charge:0</p>
						<p>Abbreviation:fdxox OR G6P</p>
						<p>Official name:Oxidized ferredoxin OR ?-D-glucose-6-phosphate</p>
						<p>Formula:X OR </p>
						<p>IUPAC name: OR (3,4,5,6-tetrahydroxyoxan-2-yl)methoxyphosphonic acid</p>
						<p>CAS number: OR 56-73-5</p>
						<p>BioCyc ID:OX-FERREDOXIN OR </p>
						<p>KEGG ID: OR C01172</p>
					</body>
				</notes>
			</speciesType>
			<speciesType metaid="metaid_t_0228" id="t_0228" name="FE2 and fe2">
				<notes>
					<body xmlns="http://www.w3.org/1999/xhtml">
						<p>Charge:0</p>
						<p>Abbreviation:fdxrd OR FUM</p>
						<p>Official name:Reduced ferredoxin OR fumarate</p>
						<p>Formula:XH2 OR </p>
						<p>IUPAC name: OR (E)-but-2-enedioate</p>
						<p>CAS number: OR 142-42-7</p>
						<p>BioCyc ID:(Reduced-ferredoxins FERREDOXIN-MONOMER) OR FUM</p>
						<p>KEGG ID: OR C00122</p>
					</body>
				</notes>
			</speciesType>
			<speciesType metaid="metaid_t_0229" id="t_0229" name="FE3 and fe3">
				<notes>
					<body xmlns="http://www.w3.org/1999/xhtml">
						<p>Charge:2</p>
						<p>Abbreviation:fe2 OR G1P</p>
						<p>Official name:Fe2+ OR ?-D-glucose_1-phosphate</p>
						<p>Formula:Fe OR </p>
						<p>IUPAC name:iron(+2) cation OR [(2R,3R,4S,5R,6R)-3,4,5-trihydroxy-6-(hydroxymethyl)oxan-2-yl]oxyphosphonic acid</p>
						<p>CAS number: OR 59-56-3</p>
						<p>BioCyc ID:FE+2 OR </p>
						<p>KEGG ID:C00023 OR C11450</p>
					</body>
				</notes>
			</speciesType>
			<speciesType metaid="metaid_t_0230" id="t_0230" name="FGAM and fgam">
				<notes>
					<body xmlns="http://www.w3.org/1999/xhtml">
						<p>Charge:3</p>
						<p>Abbreviation:fe3 OR GA1P</p>
						<p>Official name:Fe3+ OR D-glucosamine-1-phosphate</p>
						<p>Formula:Fe OR </p>
						<p>IUPAC name:iron(+3) cation OR [3-acetamido-4,5-dihydroxy-6-(hydroxymethyl)oxan-2-yl]oxyphosphonic acid</p>
						<p>CAS number: OR </p>
						<p>BioCyc ID: OR GLUCOSAMINE-1P</p>
						<p>KEGG ID: OR C06156</p>
					</body>
				</notes>
			</speciesType>
			<speciesType metaid="metaid_t_0231" id="t_0231" name="FMN and fmn">
				<notes>
					<body xmlns="http://www.w3.org/1999/xhtml">
						<p>Charge:0</p>
						<p>Abbreviation:fmettrna OR GABA</p>
						<p>Official name:N-Formylmethionyl-tRNA OR 4-aminobutyrate_(GABA)</p>
						<p>Formula:C6H9NO2SR OR </p>
						<p>IUPAC name: OR </p>
						<p>CAS number: OR </p>
						<p>BioCyc ID:fMET-tRNAs OR </p>
						<p>KEGG ID: OR C00334</p>
					</body>
				</notes>
			</speciesType>
			<speciesType metaid="metaid_t_0232" id="t_0232" name="FOR and for">
				<notes>
					<body xmlns="http://www.w3.org/1999/xhtml">
						<p>Charge:-1</p>
						<p>Abbreviation:fol OR GALACTANDPP</p>
						<p>Official name:Folate OR galactan-decaprenylphosphate</p>
						<p>Formula:C19H18N7O6 OR </p>
						<p>IUPAC name:(2S)-2-[[4-[(2-amino-4-oxo-1H-pteridin-6-yl)methylamino]benzoyl]amino]pentanedioic acid OR </p>
						<p>CAS number:6484-89-5 OR </p>
						<p>BioCyc ID: OR </p>
						<p>KEGG ID: OR </p>
					</body>
				</notes>
			</speciesType>
			<speciesType metaid="metaid_t_0233" id="t_0233" name="PRFICA and fprica">
				<notes>
					<body xmlns="http://www.w3.org/1999/xhtml">
						<p>Charge:-1</p>
						<p>Abbreviation:fpram OR RHAMNAGDPP</p>
						<p>Official name:2-(Formamido)-N1-(5-phospho-D-ribosyl)acetamidine OR Rha-GlcNAc-DPP</p>
						<p>Formula:C8H15N3O8P OR </p>
						<p>IUPAC name:[(2R,3R,4R,5R)-5-[(1-amino-2-formamido-ethylidene)amino]-3,4-dihydroxy-oxolan-2-yl]methoxyphosphonic acid OR </p>
						<p>CAS number: OR </p>
						<p>BioCyc ID:5-PHOSPHORIBOSYL-N-FORMYLGLYCINEAMIDINE OR </p>
						<p>KEGG ID:C04640 OR </p>
					</body>
				</notes>
			</speciesType>
			<speciesType metaid="metaid_t_0234" id="t_0234" name="FPP and frdp">
				<notes>
					<body xmlns="http://www.w3.org/1999/xhtml">
						<p>Charge:-2</p>
						<p>Abbreviation:fprica OR GAR</p>
						<p>Official name:5-Formamido-1-(5-phospho-D-ribosyl)imidazole-4-carboxamide OR 5-phospho-ribosyl-glycineamide</p>
						<p>Formula:C10H13N4O9P OR </p>
						<p>IUPAC name:[(2R,3R,4R,5R)-5-(4-carbamoyl-5-formamido-imidazol-1-yl)-3,4-dihydroxy-oxolan-2-yl]methoxyphosphonic acid OR [5-[(2-aminoacetyl)amino]-3,4-dihydroxy-oxolan-2-yl]methoxyphosphonic acid</p>
						<p>CAS number: OR </p>
						<p>BioCyc ID:PHOSPHORIBOSYL-FORMAMIDO-CARBOXAMIDE OR 5-PHOSPHO-RIBOSYL-GLYCINEAMIDE</p>
						<p>KEGG ID:C04734 OR C03838</p>
					</body>
				</notes>
			</speciesType>
			<speciesType metaid="metaid_t_0235" id="t_0235" name="FUM and fum">
				<notes>
					<body xmlns="http://www.w3.org/1999/xhtml">
						<p>Charge:0</p>
						<p>Abbreviation:frrppdima OR GDPFUC</p>
						<p>Official name:fucose rhamnose rhamnose phenol phthiocerol dimycocerosate (Mtb) OR GDP-L-fucose</p>
						<p>Formula:C117H218O18 OR </p>
						<p>IUPAC name: OR [5-(2-amino-6-oxo-3H-purin-9-yl)-3,4-dihydroxy-oxolan-2-yl]methoxy-[hydroxy-(3,4,5-trihydroxy-6-methyl-oxan-2-yl)oxy-phosphoryl]oxy-phosphinic acid</p>
						<p>CAS number: OR 15839-70-0</p>
						<p>BioCyc ID: OR GUANOSINE_DIPHOSPHATE_FUCOSE</p>
						<p>KEGG ID: OR C00325</p>
					</body>
				</notes>
			</speciesType>
			<speciesType metaid="metaid_t_0236" id="t_0236" name="G6P and g6p">
				<notes>
					<body xmlns="http://www.w3.org/1999/xhtml">
						<p>Charge:0</p>
						<p>Abbreviation:g3pe OR GL</p>
						<p>Official name:sn-Glycero-3-phosphoethanolamine OR Glycerol</p>
						<p>Formula:C5H14NO6P OR </p>
						<p>IUPAC name:2-aminoethoxy-(2,3-dihydroxypropoxy)phosphinic acid OR propane-1,2,3-triol</p>
						<p>CAS number: OR 8013-25-0</p>
						<p>BioCyc ID: OR GLYCEROL</p>
						<p>KEGG ID: OR C00116</p>
					</body>
				</notes>
			</speciesType>
			<speciesType metaid="metaid_t_0237" id="t_0237" name="GLAC and gal">
				<notes>
					<body xmlns="http://www.w3.org/1999/xhtml">
						<p>Charge:-2</p>
						<p>Abbreviation:g6p OR GPP</p>
						<p>Official name:D-Glucose 6-phosphate OR geranyl-PP</p>
						<p>Formula:C6H11O9P OR </p>
						<p>IUPAC name:[(2R,3R,4S,5R)-2,3,4,5-tetrahydroxy-6-oxo-hexoxy]phosphonic acid OR (3,7-dimethylocta-2,6-dienoxy-hydroxy-phosphoryl)oxyphosphonic acid</p>
						<p>CAS number: OR </p>
						<p>BioCyc ID:GLC-6-P OR GERANYL-PP</p>
						<p>KEGG ID:C01172 OR C00341</p>
					</body>
				</notes>
			</speciesType>
			<speciesType metaid="metaid_t_0238" id="t_0238" name="GAL1P and gal1p">
				<notes>
					<body xmlns="http://www.w3.org/1999/xhtml">
						<p>Charge:0</p>
						<p>Abbreviation:gal OR GLC</p>
						<p>Official name:D-Galactose OR ?-D-glucose</p>
						<p>Formula:C6H12O6 OR </p>
						<p>IUPAC name:6-(hydroxymethyl)oxane-2,3,4,5-tetrol OR (2R,3R,4S,5R,6R)-6-(hydroxymethyl)oxane-2,3,4,5-tetrol</p>
						<p>CAS number:10257-28-0 OR 492-61-5</p>
						<p>BioCyc ID:D-Galactose OR </p>
						<p>KEGG ID: OR C00221</p>
					</body>
				</notes>
			</speciesType>
			<speciesType metaid="metaid_t_0239" id="t_0239" name="GALACTANDPP and galfragund">
				<notes>
					<body xmlns="http://www.w3.org/1999/xhtml">
						<p>Charge:-2</p>
						<p>Abbreviation:gal1p OR GLN</p>
						<p>Official name:alpha-D-Galactose 1-phosphate OR glutamine</p>
						<p>Formula:C6H11O9P OR </p>
						<p>IUPAC name:[(2R,3R,4S,5S,6R)-3,4,5-trihydroxy-6-(hydroxymethyl)oxan-2-yl]oxyphosphonic acid OR 2-amino-4-carbamoyl-butanoic acid</p>
						<p>CAS number: OR 6899-04-3</p>
						<p>BioCyc ID:GALACTOSE-1P OR GLN</p>
						<p>KEGG ID:C00446 OR C00303</p>
					</body>
				</notes>
			</speciesType>
			<speciesType metaid="metaid_t_0240" id="t_0240" name="GA1P and gam1p">
				<notes>
					<body xmlns="http://www.w3.org/1999/xhtml">
						<p>Charge:-2</p>
						<p>Abbreviation:galfragund OR GL3P</p>
						<p>Official name:galactofuranosyl(30)-rhamanosyl-N-acetylglucosamyl-undecaprenyl diphosphate (M tb) OR glycerol-3-phosphate</p>
						<p>Formula:C249H415NO167P2 OR </p>
						<p>IUPAC name: OR 2,3-dihydroxypropoxyphosphonic acid</p>
						<p>CAS number: OR 927-20-8</p>
						<p>BioCyc ID: OR GLYCEROL-3P</p>
						<p>KEGG ID: OR C00093</p>
					</body>
				</notes>
			</speciesType>
			<speciesType metaid="metaid_t_0241" id="t_0241" name="GA6P and gam6p">
				<notes>
					<body xmlns="http://www.w3.org/1999/xhtml">
						<p>Charge:-1</p>
						<p>Abbreviation:gam1p OR GLAC</p>
						<p>Official name:D-Glucosamine 1-phosphate OR D-galactose</p>
						<p>Formula:C6H13NO8P OR </p>
						<p>IUPAC name:[3-acetamido-4,5-dihydroxy-6-(hydroxymethyl)oxan-2-yl]oxyphosphonic acid OR 6-(hydroxymethyl)oxane-2,3,4,5-tetrol</p>
						<p>CAS number: OR 10257-28-0</p>
						<p>BioCyc ID:GLUCOSAMINE-1P OR D-Galactose</p>
						<p>KEGG ID:C06156 OR C00124</p>
					</body>
				</notes>
			</speciesType>
			<speciesType metaid="metaid_t_0242" id="t_0242" name="GAR and gar">
				<notes>
					<body xmlns="http://www.w3.org/1999/xhtml">
						<p>Charge:-1</p>
						<p>Abbreviation:gam6p OR GLU</p>
						<p>Official name:D-Glucosamine 6-phosphate OR glutamate</p>
						<p>Formula:C6H13NO8P OR </p>
						<p>IUPAC name:[(2R,3S,4R,5R,6S)-5-amino-3,4,6-trihydroxy-oxan-2-yl]methoxyphosphonic acid OR (2R)-2-amino-5-hydroxy-5-oxo-pentanoat</p>
						<p>CAS number: OR 11070-68-1</p>
						<p>BioCyc ID:D-GLUCOSAMINE-6-P OR GLT</p>
						<p>KEGG ID:C00352 OR C00302</p>
					</body>
				</notes>
			</speciesType>
			<speciesType metaid="metaid_t_0243" id="t_0243" name="GLAL and gcald">
				<notes>
					<body xmlns="http://www.w3.org/1999/xhtml">
						<p>Charge:-1</p>
						<p>Abbreviation:gar OR GSN</p>
						<p>Official name:N1-(5-Phospho-D-ribosyl)glycinamide OR guanosine</p>
						<p>Formula:C7H14N2O8P OR </p>
						<p>IUPAC name:[(2R,5R)-5-[(2-aminoacetyl)amino]-3,4-dihydroxy-oxolan-2-yl]methoxyphosphonic acid OR 2-amino-9-[(2R,3R,4R,5R)-3,4-dihydroxy-5-(hydroxymethyl)oxolan-2-yl]-3H-purin-6-one</p>
						<p>CAS number: OR 85-30-3</p>
						<p>BioCyc ID:5-PHOSPHO-RIBOSYL-GLYCINEAMIDE OR </p>
						<p>KEGG ID:C03838 OR C00387</p>
					</body>
				</notes>
			</speciesType>
			<speciesType metaid="metaid_t_0244" id="t_0244" name="GDP and gdp">
				<notes>
					<body xmlns="http://www.w3.org/1999/xhtml">
						<p>Charge:0</p>
						<p>Abbreviation:gcald OR GLU1SEMIALD</p>
						<p>Official name:Glycolaldehyde OR glutamate-1-semialdehyde</p>
						<p>Formula:C2H4O2 OR </p>
						<p>IUPAC name:2-hydroxyacetaldehyde OR 4-amino-5-oxo-pentanoic acid</p>
						<p>CAS number: OR </p>
						<p>BioCyc ID:GLYCOLALDEHYDE OR GLUTAMATE-1-SEMIALDEHYDE</p>
						<p>KEGG ID:C00266 OR C03741</p>
					</body>
				</notes>
			</speciesType>
			<speciesType metaid="metaid_t_0245" id="t_0245" name="GDPDHDOMAN and gdpddman">
				<notes>
					<body xmlns="http://www.w3.org/1999/xhtml">
						<p>Charge:-3</p>
						<p>Abbreviation:gdp OR GLUP</p>
						<p>Official name:GDP OR L-glutamate-5-phosphate</p>
						<p>Formula:C10H12N5O11P2 OR </p>
						<p>IUPAC name:[[(2R,3R,4R,5R)-5-(2-amino-6-oxo-3H-purin-9-yl)-3,4-dihydroxy-oxolan-2-yl]methoxy-hydroxy-phosphoryl]oxyphosphonic acid OR 2-amino-5-oxo-5-phosphonooxy-pentanoic acid</p>
						<p>CAS number:2577-83-5 OR </p>
						<p>BioCyc ID:GDP OR L-GLUTAMATE-5-P</p>
						<p>KEGG ID:C00035 OR C03287</p>
					</body>
				</notes>
			</speciesType>
			<speciesType metaid="metaid_t_0246" id="t_0246" name="GDPFUC and gdpfuc">
				<notes>
					<body xmlns="http://www.w3.org/1999/xhtml">
						<p>Charge:-2</p>
						<p>Abbreviation:gdpddman OR GLX</p>
						<p>Official name:GDP-4-dehydro-6-deoxy-D-mannose OR glyoxylate</p>
						<p>Formula:C16H21N5O15P2 OR </p>
						<p>IUPAC name:[5-(2-amino-6-oxo-3H-purin-9-yl)-3,4-dihydroxy-oxolan-2-yl]methoxy-[(3,4-dihydroxy-6-methyl-5-oxo-oxan-2-yl)oxy-hydroxy-phosphoryl]oxy-phosphinic acid OR oxaldehydic acid</p>
						<p>CAS number: OR 298-12-4</p>
						<p>BioCyc ID:GDP-4-DEHYDRO-6-DEOXY-D-MANNOSE OR GLYOX</p>
						<p>KEGG ID:C01222 OR C00048</p>
					</body>
				</notes>
			</speciesType>
			<speciesType metaid="metaid_t_0247" id="t_0247" name="GDPMAN and gdpmann">
				<notes>
					<body xmlns="http://www.w3.org/1999/xhtml">
						<p>Charge:-2</p>
						<p>Abbreviation:gdpfuc OR GLY</p>
						<p>Official name:GDP-L-fucose OR glycine</p>
						<p>Formula:C16H23N5O15P2 OR </p>
						<p>IUPAC name:[5-(2-amino-6-oxo-3H-purin-9-yl)-3,4-dihydroxy-oxolan-2-yl]methoxy-[hydroxy-(3,4,5-trihydroxy-6-methyl-oxan-2-yl)oxy-phosphoryl]oxy-phosphinic acid OR 2-aminoacetic acid</p>
						<p>CAS number:15839-70-0 OR 87867-94-5</p>
						<p>BioCyc ID:GUANOSINE_DIPHOSPHATE_FUCOSE OR GLY</p>
						<p>KEGG ID:C00325 OR C00037</p>
					</body>
				</notes>
			</speciesType>
			<speciesType metaid="metaid_t_0248" id="t_0248" name="gdptp and ppGpp">
				<notes>
					<body xmlns="http://www.w3.org/1999/xhtml">
						<p>Charge:-2</p>
						<p>Abbreviation:gdpmann OR PROPANOATE</p>
						<p>Official name:GDP-D-mannose OR propanoate</p>
						<p>Formula:C16H23N5O16P2 OR </p>
						<p>IUPAC name:[(2R,3R,4R,5R)-5-(2-amino-6-oxo-3H-purin-9-yl)-3,4-dihydroxy-oxolan-2-yl]methoxy-[hydroxy-[(2R,3S,4S,5R,6R)-3,4,5-trihydroxy-6-(hydroxymethyl)oxan-2-yl]oxy-phosphoryl]oxy-phosphinic acid OR propanoate</p>
						<p>CAS number: OR 72-03-7</p>
						<p>BioCyc ID:GDP-MANNOSE OR PROPIONATE</p>
						<p>KEGG ID:C00096 OR C00163</p>
					</body>
				</notes>
			</speciesType>
			<speciesType metaid="metaid_t_0249" id="t_0249" name="GLC and glc-D">
				<notes>
					<body xmlns="http://www.w3.org/1999/xhtml">
						<p>Charge:-7</p>
						<p>Abbreviation:gdptp OR GTP</p>
						<p>Official name:Guanosine 3'-diphosphate 5'-triphosphate OR guanosine-triphosphate</p>
						<p>Formula:C10H11N5O20P5 OR </p>
						<p>IUPAC name:[[[5-(2-amino-6-oxo-3H-purin-9-yl)-4-hydroxy-3-(hydroxy-phosphonooxy-phosphoryl)oxy-oxolan-2-yl]methoxy-hydroxy-phosphoryl]oxy-hydroxy-phosphoryl]oxyphosphonic acid OR [[[5-(2-amino-6-oxo-3H-purin-9-yl)-3,4-dihydroxy-oxolan-2-yl]methoxy-hydroxy-phosphoryl]oxy-hydroxy-phosphoryl]oxyphosphonic acid</p>
						<p>CAS number: OR 86-01-1</p>
						<p>BioCyc ID:GDP-TP OR GTP</p>
						<p>KEGG ID:C04494 OR C00044</p>
					</body>
				</notes>
			</speciesType>
			<speciesType metaid="metaid_t_0250" id="t_0250" name="GLN and gln-L">
				<notes>
					<body xmlns="http://www.w3.org/1999/xhtml">
						<p>Charge:-1</p>
						<p>Abbreviation:glcn OR H</p>
						<p>Official name:D-Gluconate OR proton</p>
						<p>Formula:C6H11O7 OR </p>
						<p>IUPAC name:(2R,3S,4R,5R)-2,3,4,5,6-pentahydroxyhexanoate OR hydrogen</p>
						<p>CAS number: OR 12408-02-5</p>
						<p>BioCyc ID:GLUCONATE OR PROTON</p>
						<p>KEGG ID:C00257 OR C00080</p>
					</body>
				</notes>
			</speciesType>
			<speciesType metaid="metaid_t_0251" id="t_0251" name="DGLU and glu-D">
				<notes>
					<body xmlns="http://www.w3.org/1999/xhtml">
						<p>Charge:0</p>
						<p>Abbreviation:gln-L OR DHSK</p>
						<p>Official name:L-Glutamine OR 3-dehydro-shikimate</p>
						<p>Formula:C5H10N2O3 OR </p>
						<p>IUPAC name:2-amino-4-carbamoyl-butanoic acid OR 4,5-dihydroxy-3-oxo-cyclohexene-1-carboxylic acid</p>
						<p>CAS number:6899-04-3 OR 2922-42-1</p>
						<p>BioCyc ID:GLN OR 3-DEHYDRO-SHIKIMATE</p>
						<p>KEGG ID:C00064 OR C02637</p>
					</body>
				</notes>
			</speciesType>
			<speciesType metaid="metaid_t_0252" id="t_0252" name="GLU and glu-L">
				<notes>
					<body xmlns="http://www.w3.org/1999/xhtml">
						<p>Charge:-1</p>
						<p>Abbreviation:glu-D OR H2O2</p>
						<p>Official name:D-Glutamate OR hydrogen_peroxide</p>
						<p>Formula:C5H8NO4 OR </p>
						<p>IUPAC name:(2R)-2-azaniumylpentanedioate OR hydrogen peroxide</p>
						<p>CAS number: OR 8007-30-5</p>
						<p>BioCyc ID:D-GLT OR HYDROGEN-PEROXIDE</p>
						<p>KEGG ID:C00217 OR C00027</p>
					</body>
				</notes>
			</speciesType>
			<speciesType metaid="metaid_t_0253" id="t_0253" name="GLU1SEMIALD and glu1sa">
				<notes>
					<body xmlns="http://www.w3.org/1999/xhtml">
						<p>Charge:-1</p>
						<p>Abbreviation:glu-L OR H2S</p>
						<p>Official name:L-Glutamate OR hydrogen_sulfide</p>
						<p>Formula:C5H8NO4 OR </p>
						<p>IUPAC name:[(1S)-1,3-dicarboxypropyl]azanium OR hydrogen sulfide</p>
						<p>CAS number: OR 7783-06-4</p>
						<p>BioCyc ID:GLT OR HS</p>
						<p>KEGG ID:C00025 OR C00283</p>
					</body>
				</notes>
			</speciesType>
			<speciesType metaid="metaid_t_0254" id="t_0254" name="GLUP and glu5p">
				<notes>
					<body xmlns="http://www.w3.org/1999/xhtml">
						<p>Charge:0</p>
						<p>Abbreviation:glu1sa OR HCYS</p>
						<p>Official name:L-Glutamate 1-semialdehyde OR L-homocysteine</p>
						<p>Formula:C5H9NO3 OR </p>
						<p>IUPAC name:4-amino-5-oxo-pentanoic acid OR 2-amino-4-sulfanyl-butanoic acid</p>
						<p>CAS number: OR 454-28-4</p>
						<p>BioCyc ID:GLUTAMATE-1-SEMIALDEHYDE OR HOMO-CYS</p>
						<p>KEGG ID:C03741 OR C00155</p>
					</body>
				</notes>
			</speciesType>
			<speciesType metaid="metaid_t_0255" id="t_0255" name="GLUGSAL and glu5sa">
				<notes>
					<body xmlns="http://www.w3.org/1999/xhtml">
						<p>Charge:-2</p>
						<p>Abbreviation:glu5p OR HCO3</p>
						<p>Official name:L-Glutamate 5-phosphate OR bicarbonate</p>
						<p>Formula:C5H8NO7P OR </p>
						<p>IUPAC name:(2S)-2-amino-5-oxo-5-phosphonooxy-pentanoic acid OR hydroxyformate</p>
						<p>CAS number: OR 144-55-8</p>
						<p>BioCyc ID:L-GLUTAMATE-5-P OR HCO3</p>
						<p>KEGG ID:C03287 OR C00288</p>
					</body>
				</notes>
			</speciesType>
			<speciesType metaid="metaid_t_0256" id="t_0256" name="TRNA-GLU and glutrna">
				<notes>
					<body xmlns="http://www.w3.org/1999/xhtml">
						<p>Charge:-1</p>
						<p>Abbreviation:glucys OR X5P</p>
						<p>Official name:gamma-L-Glutamyl-L-cysteine OR D-xylulose-5-phosphate</p>
						<p>Formula:C8H13N2O5S OR </p>
						<p>IUPAC name:2-amino-4-[(1-carboxy-2-sulfanyl-ethyl)carbamoyl]butanoic acid OR (2,3,5-trihydroxy-4-oxo-pentoxy)phosphonic acid</p>
						<p>CAS number:686-58-8 OR 60802-29-1</p>
						<p>BioCyc ID:L-GAMMA-GLUTAMYLCYSTEINE OR XYLULOSE-5-PHOSPHATE</p>
						<p>KEGG ID:C00669 OR C00231</p>
					</body>
				</notes>
			</speciesType>
			<speciesType metaid="metaid_t_0257" id="t_0257" name="GLX and glx">
				<notes>
					<body xmlns="http://www.w3.org/1999/xhtml">
						<p>Charge:0</p>
						<p>Abbreviation:glutrna OR HEME-FE2</p>
						<p>Official name:L-Glutamyl-tRNA(Glu) OR heme in ferrous form</p>
						<p>Formula:C5H7NO3R OR </p>
						<p>IUPAC name: OR </p>
						<p>CAS number: OR </p>
						<p>BioCyc ID:Charged-GLT-tRNAs OR </p>
						<p>KEGG ID: OR </p>
					</body>
				</notes>
			</speciesType>
			<speciesType metaid="metaid_t_0258" id="t_0258" name="GLY and gly">
				<notes>
					<body xmlns="http://www.w3.org/1999/xhtml">
						<p>Charge:-1</p>
						<p>Abbreviation:glx OR HEME-FE3</p>
						<p>Official name:Glyoxylate OR heme in ferric form</p>
						<p>Formula:C2H1O3 OR </p>
						<p>IUPAC name:oxaldehydic acid OR </p>
						<p>CAS number:298-12-4 OR </p>
						<p>BioCyc ID:GLYOX OR </p>
						<p>KEGG ID:C00048 OR </p>
					</body>
				</notes>
			</speciesType>
			<speciesType metaid="metaid_t_0259" id="t_0259" name="GL and glyc">
				<notes>
					<body xmlns="http://www.w3.org/1999/xhtml">
						<p>Charge:0</p>
						<p>Abbreviation:glyb OR GMP</p>
						<p>Official name:Glycine betaine OR guanosine-monophosphate</p>
						<p>Formula:C5H11NO2 OR </p>
						<p>IUPAC name:2-trimethylammonioacetate OR [5-(2-amino-6-oxo-3H-purin-9-yl)-3,4-dihydroxy-oxolan-2-yl]methoxyphosphonic acid</p>
						<p>CAS number:590-46-5 OR 85-32-5</p>
						<p>BioCyc ID:BETAINE OR GMP</p>
						<p>KEGG ID:C00719 OR C00144</p>
					</body>
				</notes>
			</speciesType>
			<speciesType metaid="metaid_t_0260" id="t_0260" name="DGLYCERATE and glyc-R">
				<notes>
					<body xmlns="http://www.w3.org/1999/xhtml">
						<p>Charge:0</p>
						<p>Abbreviation:glyc OR DIACYLTREHALOSE</p>
						<p>Official name:Glycerol OR diacyltrehalose.</p>
						<p>Formula:C3H8O3 OR </p>
						<p>IUPAC name:propane-1,2,3-triol OR </p>
						<p>CAS number:8013-25-0 OR </p>
						<p>BioCyc ID:GLYCEROL OR </p>
						<p>KEGG ID:C00116 OR </p>
					</body>
				</notes>
			</speciesType>
			<speciesType metaid="metaid_t_0261" id="t_0261" name="GL3P and glyc3p">
				<notes>
					<body xmlns="http://www.w3.org/1999/xhtml">
						<p>Charge:-1</p>
						<p>Abbreviation:glyc-R OR GN</p>
						<p>Official name:(R)-Glycerate OR guanine</p>
						<p>Formula:C3H5O4 OR </p>
						<p>IUPAC name:2,3-dihydroxypropanoic acid OR 2-amino-3,7-dihydropurin-6-one</p>
						<p>CAS number:6000-40-4 OR 8039-79-0</p>
						<p>BioCyc ID:GLYCERATE OR </p>
						<p>KEGG ID:C00258 OR C00242</p>
					</body>
				</notes>
			</speciesType>
			<speciesType metaid="metaid_t_0262" id="t_0262" name="GLYCOLATE and glyclt">
				<notes>
					<body xmlns="http://www.w3.org/1999/xhtml">
						<p>Charge:-2</p>
						<p>Abbreviation:glyc3p OR HEMT</p>
						<p>Official name:Glycerol 3-phosphate OR 4-methyl-5-(?-hydroxyethyl)thiazole</p>
						<p>Formula:C3H7O6P OR </p>
						<p>IUPAC name:2,3-dihydroxypropoxyphosphonic acid OR 2-(4-methyl-1,3-thiazol-5-yl)ethanol</p>
						<p>CAS number:57-03-4 OR 137-00-8</p>
						<p>BioCyc ID:GLYCEROL-3P OR </p>
						<p>KEGG ID:C00093 OR C04294</p>
					</body>
				</notes>
			</speciesType>
			<speciesType metaid="metaid_t_0263" id="t_0263" name="GMP and gmp">
				<notes>
					<body xmlns="http://www.w3.org/1999/xhtml">
						<p>Charge:0</p>
						<p>Abbreviation:glycogen OR HEPPP</p>
						<p>Official name:glycogen OR hexaprenyl_diphosphate</p>
						<p>Formula:C6H10O5 OR </p>
						<p>IUPAC name: OR </p>
						<p>CAS number:9005-79-2 OR </p>
						<p>BioCyc ID:6-alpha-D--1-4-alpha-D-Glucano--Glucan OR </p>
						<p>KEGG ID: OR C04145</p>
					</body>
				</notes>
			</speciesType>
			<speciesType metaid="metaid_t_0264" id="t_0264" name="GPP and grdp">
				<notes>
					<body xmlns="http://www.w3.org/1999/xhtml">
						<p>Charge:-2</p>
						<p>Abbreviation:gmp OR HEPTADECANOYL-ACP</p>
						<p>Official name:GMP OR heptadecanoyl-ACP</p>
						<p>Formula:C10H12N5O8P OR </p>
						<p>IUPAC name:[5-(2-amino-6-oxo-3H-purin-9-yl)-3,4-dihydroxy-oxolan-2-yl]methoxyphosphonic acid OR </p>
						<p>CAS number:85-32-5 OR </p>
						<p>BioCyc ID:GMP OR </p>
						<p>KEGG ID:C00144 OR </p>
					</body>
				</notes>
			</speciesType>
			<speciesType metaid="metaid_t_0265" id="t_0265" name="GSN and gsn">
				<notes>
					<body xmlns="http://www.w3.org/1999/xhtml">
						<p>Charge:-3</p>
						<p>Abbreviation:grdp OR HEPTADECANOYL-COA</p>
						<p>Official name:Geranyl diphosphate OR heptadecanoyl-CoA</p>
						<p>Formula:C10H17O7P2 OR </p>
						<p>IUPAC name:[[(2E)-3,7-dimethylocta-2,6-dienoxy]-hydroxy-phosphoryl]oxyphosphonic acid OR [(2R,3R,4R,5R)-5-(6-aminopurin-9-yl)-2-[[[[(3R)-3-[2-(2-heptadecanoylsulfanylethylcarbamoyl)ethylcarbamoyl]-3-hydroxy-2,2-dimethyl-propoxy]-hydroxy-phosphoryl]oxy-hydroxy-phosphoryl]oxymethyl]-4-hydroxy-oxolan-3-yl]oxyphosphonic acid</p>
						<p>CAS number:763-10-0 OR 3546-17-6</p>
						<p>BioCyc ID:GERANYL-PP OR </p>
						<p>KEGG ID:C00341 OR </p>
					</body>
				</notes>
			</speciesType>
			<speciesType metaid="metaid_t_0266" id="t_0266" name="GTP and gtp">
				<notes>
					<body xmlns="http://www.w3.org/1999/xhtml">
						<p>Charge:-1</p>
						<p>Abbreviation:gthrd OR HEPTANOYL-COA</p>
						<p>Official name:Reduced glutathione OR heptanoyl-CoA</p>
						<p>Formula:C10H16N3O6S OR </p>
						<p>IUPAC name:2-amino-4-[[1-(carboxymethylcarbamoyl)-2-sulfanyl-ethyl]carbamoyl]butanoic acid OR </p>
						<p>CAS number:70-18-8 OR </p>
						<p>BioCyc ID:GLUTATHIONE OR </p>
						<p>KEGG ID:C00051 OR </p>
					</body>
				</notes>
			</speciesType>
			<speciesType metaid="metaid_t_0267" id="t_0267" name="GN and gua">
				<notes>
					<body xmlns="http://www.w3.org/1999/xhtml">
						<p>Charge:-4</p>
						<p>Abbreviation:gtp OR HEPTADECANOATE</p>
						<p>Official name:GTP OR heptadecanoate</p>
						<p>Formula:C10H12N5O14P3 OR </p>
						<p>IUPAC name:[[[5-(2-amino-6-oxo-3H-purin-9-yl)-3,4-dihydroxy-oxolan-2-yl]methoxy-hydroxy-phosphoryl]oxy-hydroxy-phosphoryl]oxyphosphonic acid OR heptadecanoate</p>
						<p>CAS number:86-01-1 OR </p>
						<p>BioCyc ID:GTP OR </p>
						<p>KEGG ID:c00044 OR </p>
					</body>
				</notes>
			</speciesType>
			<speciesType metaid="metaid_t_0268" id="t_0268" name="HMB4PP and h2mb4p">
				<notes>
					<body xmlns="http://www.w3.org/1999/xhtml">
						<p>Charge:0</p>
						<p>Abbreviation:h2co3 OR IGP</p>
						<p>Official name:carbonic acid OR indole-3-glycerol-phosphate</p>
						<p>Formula:H2CO3 OR </p>
						<p>IUPAC name:carbonic acid OR [2,3-dihydroxy-3-(1H-indol-3-yl)propoxy]phosphonic acid</p>
						<p>CAS number:97328-76-2 OR </p>
						<p>BioCyc ID:H2CO3 OR INDOLE-3-GLYCEROL-P</p>
						<p>KEGG ID:C01353 OR C03506</p>
					</body>
				</notes>
			</speciesType>
			<speciesType metaid="metaid_t_0269" id="t_0269" name="H2O2 and h2o2">
				<notes>
					<body xmlns="http://www.w3.org/1999/xhtml">
						<p>Charge:0</p>
						<p>Abbreviation:h2o OR HEXACOSANOYL-ACP</p>
						<p>Official name:H2O OR hexacosanoyl-ACP</p>
						<p>Formula:H2O OR </p>
						<p>IUPAC name:oxidane OR </p>
						<p>CAS number:13587-54-7 OR </p>
						<p>BioCyc ID:WATER OR </p>
						<p>KEGG ID:C00001 OR </p>
					</body>
				</notes>
			</speciesType>
			<speciesType metaid="metaid_t_0270" id="t_0270" name="H2S and h2s">
				<notes>
					<body xmlns="http://www.w3.org/1999/xhtml">
						<p>Charge:0</p>
						<p>Abbreviation:h2o2 OR HEXACOSANOYL-COA</p>
						<p>Official name:Hydrogen peroxide OR hexacosanoyl-CoA</p>
						<p>Formula:H2O2 OR </p>
						<p>IUPAC name:hydrogen peroxide OR </p>
						<p>CAS number:8007-30-5 OR </p>
						<p>BioCyc ID:HYDROGEN-PEROXIDE OR </p>
						<p>KEGG ID:C00027 OR </p>
					</body>
				</notes>
			</speciesType>
			<speciesType metaid="metaid_t_0271" id="t_0271" name="HCYS and hcys-L">
				<notes>
					<body xmlns="http://www.w3.org/1999/xhtml">
						<p>Charge:-1</p>
						<p>Abbreviation:hco3 OR HEXADECANOYL-MAS</p>
						<p>Official name:Bicarbonate OR hexadecanoyl-MAS</p>
						<p>Formula:CHO3 OR </p>
						<p>IUPAC name:hydroxyformate OR </p>
						<p>CAS number:144-55-8 OR </p>
						<p>BioCyc ID:HCO3 OR </p>
						<p>KEGG ID:C00288 OR </p>
					</body>
				</notes>
			</speciesType>
			<speciesType metaid="metaid_t_0272" id="t_0272" name="HEXADECANOATE and hdca">
				<notes>
					<body xmlns="http://www.w3.org/1999/xhtml">
						<p>Charge:0</p>
						<p>Abbreviation:hcys-L OR HPPP</p>
						<p>Official name:L-Homocysteine OR hexaprenyl_phosphate</p>
						<p>Formula:C4H9NO2S OR </p>
						<p>IUPAC name:2-amino-4-sulfanyl-butanoic acid OR </p>
						<p>CAS number:454-28-4 OR </p>
						<p>BioCyc ID:HOMO-CYS OR </p>
						<p>KEGG ID:C00155 OR </p>
					</body>
				</notes>
			</speciesType>
			<speciesType metaid="metaid_t_0273" id="t_0273" name="9-HEXADECENOATE and hdcea">
				<notes>
					<body xmlns="http://www.w3.org/1999/xhtml">
						<p>Charge:-1</p>
						<p>Abbreviation:hdca OR 9-HEXADECENOATE</p>
						<p>Official name:Hexadecanoate (n-C16:0) OR 9-hexadecenoate</p>
						<p>Formula:C16H31O2 OR </p>
						<p>IUPAC name:hexadecanoic acid OR </p>
						<p>CAS number:57-10-3 OR </p>
						<p>BioCyc ID: OR </p>
						<p>KEGG ID: OR </p>
					</body>
				</notes>
			</speciesType>
			<speciesType metaid="metaid_t_0274" id="t_0274" name="9-HEXADECENOYL-COA and hdcoa">
				<notes>
					<body xmlns="http://www.w3.org/1999/xhtml">
						<p>Charge:-1</p>
						<p>Abbreviation:hdcea OR 9-HEXADECENOYL-COA</p>
						<p>Official name:Hexadecenoate (n-C16:1) OR 9-hexadecenoyl-CoA</p>
						<p>Formula:C16H29O2 OR </p>
						<p>IUPAC name: OR </p>
						<p>CAS number: OR </p>
						<p>BioCyc ID: OR </p>
						<p>KEGG ID: OR </p>
					</body>
				</notes>
			</speciesType>
			<speciesType metaid="metaid_t_0275" id="t_0275" name="HEXACOSANOATE and hexc">
				<notes>
					<body xmlns="http://www.w3.org/1999/xhtml">
						<p>Charge:-4</p>
						<p>Abbreviation:hdcoa OR HMB4PP</p>
						<p>Official name:Hexadecenoyl-CoA (n-C16:1CoA) OR 1-hydroxy-2-methyl-2-(E)-butenyl_4-diphosphate</p>
						<p>Formula:C37H60N7O17P3S OR </p>
						<p>IUPAC name: OR [hydroxy-(4-hydroxy-3-methyl-but-2-enoxy)phosphoryl]oxyphosphonic acid</p>
						<p>CAS number: OR </p>
						<p>BioCyc ID:All-Coas OR </p>
						<p>KEGG ID: OR C11811</p>
					</body>
				</notes>
			</speciesType>
			<speciesType metaid="metaid_t_0276" id="t_0276" name="HEXACOSANOYL-COA and hexccoa">
				<notes>
					<body xmlns="http://www.w3.org/1999/xhtml">
						<p>Charge:-1</p>
						<p>Abbreviation:hexc OR HMGLUTCOA</p>
						<p>Official name:hexacosanoate (n-C26:0) OR 3-hydroxy-3-methyl-glutaryl-CoA</p>
						<p>Formula:C26H51O2 OR </p>
						<p>IUPAC name: OR 4-[2-[3-[[4-[[[5-(6-aminopurin-9-yl)-4-hydroxy-3-phosphonooxy-oxolan-2-yl]methoxy-hydroxy-phosphoryl]oxy-hydroxy-phosphoryl]oxy-2-hydroxy-3,3-dimethyl-butanoyl]amino]propanoylamino]ethylsulfanylcarbonyl]-3-hydroxy-3-methyl-butanoic acid</p>
						<p>CAS number: OR 1553-55-5</p>
						<p>BioCyc ID: OR </p>
						<p>KEGG ID: OR C00356</p>
					</body>
				</notes>
			</speciesType>
			<speciesType metaid="metaid_t_0277" id="t_0277" name="HYDROGENOBYRINATE-A-C-DIAMIDE and hgbam">
				<notes>
					<body xmlns="http://www.w3.org/1999/xhtml">
						<p>Charge:-4</p>
						<p>Abbreviation:hexccoa OR IPPMAL</p>
						<p>Official name:Hexacosanoyl-CoA (n-C26:0CoA) OR 2-isopropylmalate</p>
						<p>Formula:C47H82N7O17P3S OR </p>
						<p>IUPAC name: OR 2-hydroxy-3-propan-2-yl-butanedioic acid</p>
						<p>CAS number: OR </p>
						<p>BioCyc ID: OR 3-CARBOXY-3-HYDROXY-ISOCAPROATE</p>
						<p>KEGG ID: OR C02504</p>
					</body>
				</notes>
			</speciesType>
			<speciesType metaid="metaid_t_0278" id="t_0278" name="HIS and his-L">
				<notes>
					<body xmlns="http://www.w3.org/1999/xhtml">
						<p>Charge:-6</p>
						<p>Abbreviation:hgbyr OR IBUTLIPO</p>
						<p>Official name:Hydrogenobyrinate OR isobutyryl-lipoamide</p>
						<p>Formula:C45H54N4O14 OR </p>
						<p>IUPAC name: OR </p>
						<p>CAS number: OR </p>
						<p>BioCyc ID:CPD-687 OR </p>
						<p>KEGG ID: OR </p>
					</body>
				</notes>
			</speciesType>
			<speciesType metaid="metaid_t_0279" id="t_0279" name="HISOLP and hisp">
				<notes>
					<body xmlns="http://www.w3.org/1999/xhtml">
						<p>Charge:0</p>
						<p>Abbreviation:his-L OR ICIT</p>
						<p>Official name:L-Histidine OR isocitrate</p>
						<p>Formula:C6H9N3O2 OR </p>
						<p>IUPAC name: OR 1-hydroxypropane-1,2,3-tricarboxylic acid</p>
						<p>CAS number: OR 320-77-4</p>
						<p>BioCyc ID:HIS OR threo-d(s)-iso-citrate</p>
						<p>KEGG ID:C00135 OR C00311</p>
					</body>
				</notes>
			</speciesType>
			<speciesType metaid="metaid_t_0280" id="t_0280" name="HISOL and histd">
				<notes>
					<body xmlns="http://www.w3.org/1999/xhtml">
						<p>Charge:-1</p>
						<p>Abbreviation:hisp OR ICHOR</p>
						<p>Official name:L-Histidinol phosphate OR isochorismate</p>
						<p>Formula:C6H11N3O4P OR </p>
						<p>IUPAC name:(2S)-1-(3H-imidazol-4-yl)-3-phosphonatooxy-propan-2-amine OR 5-(1-carboxyethenoxy)-6-hydroxy-cyclohexa-1,3-diene-1-carboxylic acid</p>
						<p>CAS number: OR 22642-82-6</p>
						<p>BioCyc ID:L-HISTIDINOL-P OR ISOCHORISMATE</p>
						<p>KEGG ID:C01100 OR C00885</p>
					</body>
				</notes>
			</speciesType>
			<speciesType metaid="metaid_t_0281" id="t_0281" name="HYDROXYMETHYLBILANE and hmbil">
				<notes>
					<body xmlns="http://www.w3.org/1999/xhtml">
						<p>Charge:1</p>
						<p>Abbreviation:histd OR LAM</p>
						<p>Official name:L-Histidinol OR lipoarabinomannan</p>
						<p>Formula:C6H12N3O OR </p>
						<p>IUPAC name:2-amino-3-(3H-imidazol-4-yl)propan-1-ol OR </p>
						<p>CAS number:501-28-0 OR </p>
						<p>BioCyc ID:HISTIDINOL OR </p>
						<p>KEGG ID:C00860 OR </p>
					</body>
				</notes>
			</speciesType>
			<speciesType metaid="metaid_t_0282" id="t_0282" name="HSER and hom-L">
				<notes>
					<body xmlns="http://www.w3.org/1999/xhtml">
						<p>Charge:-1</p>
						<p>Abbreviation:hmtria OR IP</p>
						<p>Official name:hexa-methyl triacontanoic acid (C30:0, plus 6 methyl branches) OR inositol_phosphate</p>
						<p>Formula:C36H71O2 OR </p>
						<p>IUPAC name: OR </p>
						<p>CAS number: OR </p>
						<p>BioCyc ID: OR </p>
						<p>KEGG ID: OR C01177</p>
					</body>
				</notes>
			</speciesType>
			<speciesType metaid="metaid_t_0283" id="t_0283" name="HYXN and hxan">
				<notes>
					<body xmlns="http://www.w3.org/1999/xhtml">
						<p>Charge:-1</p>
						<p>Abbreviation:hpmtria OR LIPID1</p>
						<p>Official name:hepta-methyl triacontanoic acid (C30:0, plus 7 methyl branches) OR LIPID1 intermediate in peptidoglycan synthesis</p>
						<p>Formula:C37H73O2 OR </p>
						<p>IUPAC name: OR </p>
						<p>CAS number: OR </p>
						<p>BioCyc ID: OR </p>
						<p>KEGG ID: OR </p>
					</body>
				</notes>
			</speciesType>
			<speciesType metaid="metaid_t_0284" id="t_0284" name="NAG-INS and iacgam">
				<notes>
					<body xmlns="http://www.w3.org/1999/xhtml">
						<p>Charge:0</p>
						<p>Abbreviation:hxan OR OAHSER</p>
						<p>Official name:Hypoxanthine OR O-acetyl-L-homoserine</p>
						<p>Formula:C5H4N4O OR </p>
						<p>IUPAC name:3,7-dihydropurin-6-one OR 4-acetyloxy-2-amino-butanoic acid</p>
						<p>CAS number: OR </p>
						<p>BioCyc ID:HYPOXANTHINE OR CPD-667</p>
						<p>KEGG ID:C00262 OR C01077</p>
					</body>
				</notes>
			</speciesType>
			<speciesType metaid="metaid_t_0285" id="t_0285" name="ISUCC and iasp">
				<notes>
					<body xmlns="http://www.w3.org/1999/xhtml">
						<p>Charge:0</p>
						<p>Abbreviation:iacgam OR MAG</p>
						<p>Official name:1D-myo-inositol 2-Acetamido-2-deoxy-D-glucopyranoside OR monoacylglycerol</p>
						<p>Formula:C14H25NO11 OR </p>
						<p>IUPAC name: OR </p>
						<p>CAS number: OR </p>
						<p>BioCyc ID: OR </p>
						<p>KEGG ID: OR C01885</p>
					</body>
				</notes>
			</speciesType>
			<speciesType metaid="metaid_t_0286" id="t_0286" name="ICHOR and ichor">
				<notes>
					<body xmlns="http://www.w3.org/1999/xhtml">
						<p>Charge:-2</p>
						<p>Abbreviation:iasp OR LIPO</p>
						<p>Official name:Iminoaspartate OR lipoamide</p>
						<p>Formula:C4H3NO4 OR </p>
						<p>IUPAC name:2-iminobutanedioic acid OR (6R)-6,8-bis-sulfanyloctanamide</p>
						<p>CAS number:79067-61-1 OR </p>
						<p>BioCyc ID:IMINOASPARTATE OR SUCB-LIPOATE</p>
						<p>KEGG ID:C05840 OR C00248, C15972</p>
					</body>
				</notes>
			</speciesType>
			<speciesType metaid="metaid_t_0287" id="t_0287" name="ICIT and icit">
				<notes>
					<body xmlns="http://www.w3.org/1999/xhtml">
						<p>Charge:-2</p>
						<p>Abbreviation:ichor OR LIPOYLPROTEIN</p>
						<p>Official name:Isochorismate OR H-protein-(lipoyl)lysine</p>
						<p>Formula:C10H8O6 OR </p>
						<p>IUPAC name:5-(1-carboxyethenoxy)-6-hydroxy-cyclohexa-1,3-diene-1-carboxylic acid OR </p>
						<p>CAS number:22642-82-6 OR </p>
						<p>BioCyc ID:ISOCHORISMATE OR </p>
						<p>KEGG ID:C00885 OR </p>
					</body>
				</notes>
			</speciesType>
			<speciesType metaid="metaid_t_0288" id="t_0288" name="NG-INS and igam">
				<notes>
					<body xmlns="http://www.w3.org/1999/xhtml">
						<p>Charge:-3</p>
						<p>Abbreviation:idp OR OICAP</p>
						<p>Official name:IDP OR (2S)-2-isopropyl-3-oxosuccinate</p>
						<p>Formula:C10H11N4O11P2 OR </p>
						<p>IUPAC name:[[(2R,3R,4R,5R)-3,4-dihydroxy-5-(6-oxo-3H-purin-9-yl)oxolan-2-yl]methoxy-hydroxy-phosphoryl]oxyphosphonic acid OR (3S)-2-oxo-3-propan-2-yl-butanedioic acid</p>
						<p>CAS number: OR </p>
						<p>BioCyc ID: OR </p>
						<p>KEGG ID: OR </p>
					</body>
				</notes>
			</speciesType>
			<speciesType metaid="metaid_t_0289" id="t_0289" name="ILE and ile-L">
				<notes>
					<body xmlns="http://www.w3.org/1999/xhtml">
						<p>Charge:1</p>
						<p>Abbreviation:igam OR LLCT</p>
						<p>Official name:1D-myo-inositol 2-deoxy-D-glucopyranoside OR cystathionine</p>
						<p>Formula:C12H24NO10 OR </p>
						<p>IUPAC name: OR (2S)-2-amino-4-[(2R)-2-amino-2-carboxy-ethyl]sulfanyl-butanoic acid</p>
						<p>CAS number: OR 535-34-2</p>
						<p>BioCyc ID: OR L-CYSTATHIONINE</p>
						<p>KEGG ID: OR C00542</p>
					</body>
				</notes>
			</speciesType>
			<speciesType metaid="metaid_t_0290" id="t_0290" name="IMACP and imacp">
				<notes>
					<body xmlns="http://www.w3.org/1999/xhtml">
						<p>Charge:0</p>
						<p>Abbreviation:ile-L OR LM</p>
						<p>Official name:L-Isoleucine OR ipomannan</p>
						<p>Formula:C6H13NO2 OR </p>
						<p>IUPAC name: OR </p>
						<p>CAS number: OR </p>
						<p>BioCyc ID:ILE OR </p>
						<p>KEGG ID:C00407 OR </p>
					</body>
				</notes>
			</speciesType>
			<speciesType metaid="metaid_t_0291" id="t_0291" name="IMP and imp">
				<notes>
					<body xmlns="http://www.w3.org/1999/xhtml">
						<p>Charge:-2</p>
						<p>Abbreviation:imacp OR LPPG</p>
						<p>Official name:3-(Imidazol-4-yl)-2-oxopropyl phosphate OR 2-phospho-lactate</p>
						<p>Formula:C6H7N2O5P OR </p>
						<p>IUPAC name:[3-(3H-imidazol-4-yl)-2-oxo-propoxy]phosphonic acid OR </p>
						<p>CAS number: OR </p>
						<p>BioCyc ID:IMIDAZOLE-ACETOL-P OR </p>
						<p>KEGG ID:C01267 OR C05693</p>
					</body>
				</notes>
			</speciesType>
			<speciesType metaid="metaid_t_0292" id="t_0292" name="MI and inost">
				<notes>
					<body xmlns="http://www.w3.org/1999/xhtml">
						<p>Charge:-1</p>
						<p>Abbreviation:indpyr OR MYCOLIPENOYL-ACP</p>
						<p>Official name:Indolepyruvate OR mycolipenoyl-ACP</p>
						<p>Formula:C11H8NO3 OR </p>
						<p>IUPAC name:3-(1H-indol-3-yl)-2-oxo-propanoic acid OR </p>
						<p>CAS number:35656-49-6 OR </p>
						<p>BioCyc ID:INDOLE_PYRUVATE OR </p>
						<p>KEGG ID:C00331 OR </p>
					</body>
				</notes>
			</speciesType>
			<speciesType metaid="metaid_t_0293" id="t_0293" name="INS and ins">
				<notes>
					<body xmlns="http://www.w3.org/1999/xhtml">
						<p>Charge:0</p>
						<p>Abbreviation:inost OR LYS</p>
						<p>Official name:myo-Inositol OR L-lysine</p>
						<p>Formula:C6H12O6 OR </p>
						<p>IUPAC name:cyclohexane-1,2,3,4,5,6-hexol OR (2S)-2,6-diaminohexanoic acid</p>
						<p>CAS number:6917-35-7 OR 6899-06-5</p>
						<p>BioCyc ID:MYO-INOSITOL OR LYS</p>
						<p>KEGG ID:C00137 OR C00047</p>
					</body>
				</notes>
			</speciesType>
			<speciesType metaid="metaid_t_0294" id="t_0294" name="IPP and ipdp">
				<notes>
					<body xmlns="http://www.w3.org/1999/xhtml">
						<p>Charge:0</p>
						<p>Abbreviation:ins OR MACAC</p>
						<p>Official name:Inosine OR 4-maleyl-acetoacetate</p>
						<p>Formula:C10H12N4O5 OR </p>
						<p>IUPAC name:9-[3,4-dihydroxy-5-(hydroxymethyl)oxolan-2-yl]-3H-purin-6-one OR 4,6-dioxooct-2-enedioic acid</p>
						<p>CAS number:58-63-9 OR </p>
						<p>BioCyc ID:INOSINE OR </p>
						<p>KEGG ID:C00294 OR C01036</p>
					</body>
				</notes>
			</speciesType>
			<speciesType metaid="metaid_t_0295" id="t_0295" name="CIS-DELTA-2-19,37-ENOYL-C56-ACYL-ACP and kmeroacidACP">
				<notes>
					<body xmlns="http://www.w3.org/1999/xhtml">
						<p>Charge:1</p>
						<p>Abbreviation:k OR CIT</p>
						<p>Official name:potassium OR citrate</p>
						<p>Formula:K OR </p>
						<p>IUPAC name:potassium(+1) cation OR 2-hydroxypropane-1,2,3-tricarboxylate</p>
						<p>CAS number:24203-36-9 OR 126-44-3</p>
						<p>BioCyc ID:K+ OR CIT</p>
						<p>KEGG ID:C00238 OR C00158</p>
					</body>
				</notes>
			</speciesType>
			<speciesType metaid="metaid_t_0296" id="t_0296" name="CIS-KETO-MEROACYL-ACP and kmeroacidcyc2ACP">
				<notes>
					<body xmlns="http://www.w3.org/1999/xhtml">
						<p>Charge:-1</p>
						<p>Abbreviation:kmeroacidcyc1ACP OR COB-I-RINICACID-A-C-DIAMIDE</p>
						<p>Official name:cyclopropanated keto-meroacid ACP (1 cyclopropane ring) OR cob(I)yrinic acid a,c-diamide</p>
						<p>Formula:C70H133N2O8PRS OR </p>
						<p>IUPAC name: OR </p>
						<p>CAS number: OR </p>
						<p>BioCyc ID: OR CPD-694</p>
						<p>KEGG ID: OR C06505</p>
					</body>
				</notes>
			</speciesType>
			<speciesType metaid="metaid_t_0297" id="t_0297" name="LEU and leu-L">
				<notes>
					<body xmlns="http://www.w3.org/1999/xhtml">
						<p>Charge:0</p>
						<p>Abbreviation:lcts OR MALACP</p>
						<p>Official name:Lactose OR malonyl-ACP</p>
						<p>Formula:C12H22O11 OR </p>
						<p>IUPAC name:(2R,3R,4S,5R,6R)-6-(hydroxymethyl)-5-[(2S,3R,4S,5S,6R)-3,4,5-trihydroxy-6-(hydroxymethyl)oxan-2-yl]oxy-oxane-2,3,4-triol OR </p>
						<p>CAS number:5965-66-2 OR </p>
						<p>BioCyc ID: OR MALONYL-ACP</p>
						<p>KEGG ID: OR C01209</p>
					</body>
				</notes>
			</speciesType>
			<speciesType metaid="metaid_t_0298" id="t_0298" name="LIPO and lpam">
				<notes>
					<body xmlns="http://www.w3.org/1999/xhtml">
						<p>Charge:0</p>
						<p>Abbreviation:leu-L OR MAN6P</p>
						<p>Official name:L-Leucine OR mannose-6-phosphate</p>
						<p>Formula:C6H13NO2 OR </p>
						<p>IUPAC name:(2R)-2-amino-4-methyl-pentanoic acid OR [(2R,3R,4S,5S)-3,4,5,6-tetrahydroxyoxan-2-yl]methoxyphosphonic acid</p>
						<p>CAS number:328-39-2 OR 7683-50-3</p>
						<p>BioCyc ID:LEU OR MANNOSE-6P</p>
						<p>KEGG ID:C00123 OR C00275</p>
					</body>
				</notes>
			</speciesType>
			<speciesType metaid="metaid_t_0299" id="t_0299" name="LIPOYLPROTEIN and lpro">
				<notes>
					<body xmlns="http://www.w3.org/1999/xhtml">
						<p>Charge:0</p>
						<p>Abbreviation:lpam OR MAPC</p>
						<p>Official name:Lipoamide OR mycolic_acid-arabinogalactan-peptidoglycan_complex</p>
						<p>Formula:C8H15NOS2 OR </p>
						<p>IUPAC name:(6R)-6,8-bis-sulfanyloctanamide OR </p>
						<p>CAS number: OR </p>
						<p>BioCyc ID:LIPOAMIDE OR </p>
						<p>KEGG ID:C00248 OR </p>
					</body>
				</notes>
			</speciesType>
			<speciesType metaid="metaid_t_0300" id="t_0300" name="LYS and lys-L">
				<notes>
					<body xmlns="http://www.w3.org/1999/xhtml">
						<p>Charge:0</p>
						<p>Abbreviation:lpro OR MBTCD-HBA</p>
						<p>Official name:Lipoylprotein OR mycobactinCD-HBA</p>
						<p>Formula:S2X OR </p>
						<p>IUPAC name: OR </p>
						<p>CAS number: OR </p>
						<p>BioCyc ID:LIPOYL-GCVH OR </p>
						<p>KEGG ID: OR </p>
					</body>
				</notes>
			</speciesType>
			<speciesType metaid="metaid_t_0301" id="t_0301" name="MAL and mal-L">
				<notes>
					<body xmlns="http://www.w3.org/1999/xhtml">
						<p>Charge:-1</p>
						<p>Abbreviation:m1ocdca OR MDE4P</p>
						<p>Official name:methyl octadecanoate OR 2-C-methyl-D-erythritol-4-phosphate</p>
						<p>Formula:C19H37O2 OR </p>
						<p>IUPAC name:methyl octadecanoate OR (2,3,4-trihydroxy-3-methyl-butoxy)phosphonic acid</p>
						<p>CAS number: OR </p>
						<p>BioCyc ID: OR </p>
						<p>KEGG ID: OR C11434</p>
					</body>
				</notes>
			</speciesType>
			<speciesType metaid="metaid_t_0302" id="t_0302" name="MALACP and malACP">
				<notes>
					<body xmlns="http://www.w3.org/1999/xhtml">
						<p>Charge:-2</p>
						<p>Abbreviation:mal-L OR MDECPP</p>
						<p>Official name:L-Malate OR 2-C-methyl-D-erythritol-2,4-cyclodiphosphate</p>
						<p>Formula:C4H4O5 OR </p>
						<p>IUPAC name:(2S)-2-hydroxybutanedioic acid OR 2,4-dihydroxy-6-(hydroxymethyl)-6-methyl-2,4-dioxo-1,3,5-trioxa-2$l^{5},4$l^{5}-diphosphacyclooctan-7-ol</p>
						<p>CAS number:97-67-6 OR </p>
						<p>BioCyc ID:MAL OR </p>
						<p>KEGG ID:C00149 OR C11453</p>
					</body>
				</notes>
			</speciesType>
			<speciesType metaid="metaid_t_0303" id="t_0303" name="MALCOA and malcoa">
				<notes>
					<body xmlns="http://www.w3.org/1999/xhtml">
						<p>Charge:-2</p>
						<p>Abbreviation:malACP OR MEROACYL-AMP</p>
						<p>Official name:Malonyl-[acyl-carrier protein] OR meroacyl-AMP</p>
						<p>Formula:C14H22N2O10PRS OR </p>
						<p>IUPAC name: OR </p>
						<p>CAS number: OR </p>
						<p>BioCyc ID:MALONYL-ACP OR </p>
						<p>KEGG ID: OR </p>
					</body>
				</notes>
			</speciesType>
			<speciesType metaid="metaid_t_0304" id="t_0304" name="MLT and malt">
				<notes>
					<body xmlns="http://www.w3.org/1999/xhtml">
						<p>Charge:-5</p>
						<p>Abbreviation:malcoa OR NAAD</p>
						<p>Official name:Malonyl-CoA OR deamido-NAD</p>
						<p>Formula:C24H33N7O19P3S OR </p>
						<p>IUPAC name:2-[2-[3-[[4-[[[(2R,3R,4R,5R)-5-(6-aminopurin-9-yl)-4-hydroxy-3-phosphonooxy-oxolan-2-yl]methoxy-hydroxy-phosphoryl]oxy-hydroxy-phosphoryl]oxy-2-hydroxy-3,3-dimethyl-butanoyl]amino]propanoylamino]ethylsulfanylcarbonyl]acetic acid OR 1-[(2R,3R,4R,5R)-5-[[[[(2R,3R,4R,5R)-5-(6-aminopurin-9-yl)-3,4-dihydroxy-oxolan-2-yl]methoxy-hydroxy-phosphoryl]oxy-hydroxy-phosphoryl]oxymethyl]-3,4-dihydroxy-oxolan-2-yl]pyridine-5-carboxylic acid</p>
						<p>CAS number: OR </p>
						<p>BioCyc ID:MALONYL-COA OR DEAMIDO-NAD</p>
						<p>KEGG ID:C00083 OR C00857</p>
					</body>
				</notes>
			</speciesType>
			<speciesType metaid="metaid_t_0305" id="t_0305" name="MAN and man">
				<notes>
					<body xmlns="http://www.w3.org/1999/xhtml">
						<p>Charge:0</p>
						<p>Abbreviation:maltpt OR MET</p>
						<p>Official name:Maltopentaose OR methionine</p>
						<p>Formula:C30H52O26 OR </p>
						<p>IUPAC name:(2R,3S,4R,5R)-4-[(2R,3R,4S,5R,6R)-5-[(2R,3R,4S,5R,6R)-5-[(2R,3R,4S,5R,6R)-3,4-dihydroxy-6-(hydroxymethyl)-5-[(2R,3R,4S,5R,6R)-3,4,5-trihydroxy-6-(hydroxymethyl)oxan-2-yl]oxy-oxan-2-yl]oxy-3,4-dihydroxy-6-(hydroxymethyl)oxan-2-yl]oxy-3,4-dihydroxy-6-(hydroxymethyl)oxan-2-yl]oxy-2,3,5,6-tetrahydroxy-hexanal OR 2-amino-4-methylsulfanyl-butanoic acid</p>
						<p>CAS number:34620-76-3 OR 7005-18-7</p>
						<p>BioCyc ID:MALTOPENTAOSE OR MET</p>
						<p>KEGG ID: OR C01733</p>
					</body>
				</notes>
			</speciesType>
			<speciesType metaid="metaid_t_0306" id="t_0306" name="MAN1P and man1p">
				<notes>
					<body xmlns="http://www.w3.org/1999/xhtml">
						<p>Charge:0</p>
						<p>Abbreviation:man OR METHF</p>
						<p>Official name:D-Mannose OR 5,10-methenyl-THF</p>
						<p>Formula:C6H12O6 OR </p>
						<p>IUPAC name:2,3,4,5,6-pentahydroxyhexanal OR </p>
						<p>CAS number: OR 7444-29-3</p>
						<p>BioCyc ID:MANNOSE OR 5,10-methenyl-thf</p>
						<p>KEGG ID:C00159 OR C00445</p>
					</body>
				</notes>
			</speciesType>
			<speciesType metaid="metaid_t_0307" id="t_0307" name="MAN6P and man6p">
				<notes>
					<body xmlns="http://www.w3.org/1999/xhtml">
						<p>Charge:-2</p>
						<p>Abbreviation:man1p OR METHYMALONATE</p>
						<p>Official name:D-Mannose 1-phosphate OR methylmalonate</p>
						<p>Formula:C6H11O9P OR </p>
						<p>IUPAC name:[(2R,3S,4S,5R,6R)-3,4,5-trihydroxy-6-(hydroxymethyl)oxan-2-yl]oxyphosphonic acid OR 2-methylpropanedioate</p>
						<p>CAS number: OR </p>
						<p>BioCyc ID:MANNOSE-1P OR </p>
						<p>KEGG ID:C03812 OR C02170</p>
					</body>
				</notes>
			</speciesType>
			<speciesType metaid="metaid_t_0308" id="t_0308" name="CYCLOPROPYL-MEROACYL-ACP and meroacidcyc2ACP">
				<notes>
					<body xmlns="http://www.w3.org/1999/xhtml">
						<p>Charge:-1</p>
						<p>Abbreviation:meroacidcyc1ACP OR DAG</p>
						<p>Official name:cyclopropanated alpha meroacid ACP (1 cyclopropane ring) OR 1,2-diacylglycerol</p>
						<p>Formula:C62H117N2O8PRS OR </p>
						<p>IUPAC name: OR </p>
						<p>CAS number: OR </p>
						<p>BioCyc ID: OR </p>
						<p>KEGG ID: OR C00641</p>
					</body>
				</notes>
			</speciesType>
			<speciesType metaid="metaid_t_0309" id="t_0309" name="MET and met-L">
				<notes>
					<body xmlns="http://www.w3.org/1999/xhtml">
						<p>Charge:-1</p>
						<p>Abbreviation:meroacidcyc2AMP OR MTHF</p>
						<p>Official name:cyclopropanated alpha meroacid AMP (2 cyclopropane rings) OR 5-methyl-THF</p>
						<p>Formula:C62H111N5O8P OR </p>
						<p>IUPAC name: OR 2-[[4-[(2-amino-5-methyl-4-oxo-1,6,7,8-tetrahydropteridin-6-yl)methylamino]benzoyl]amino]pentanedioic acid</p>
						<p>CAS number: OR 134-35-0</p>
						<p>BioCyc ID: OR 5-METHYL-THF</p>
						<p>KEGG ID: OR C00440</p>
					</body>
				</notes>
			</speciesType>
			<speciesType metaid="metaid_t_0310" id="t_0310" name="METHF and methf">
				<notes>
					<body xmlns="http://www.w3.org/1999/xhtml">
						<p>Charge:0</p>
						<p>Abbreviation:met-L OR MTR1P</p>
						<p>Official name:L-Methionine OR 5-methylthioribose-1-phosphate</p>
						<p>Formula:C5H11NO2S OR </p>
						<p>IUPAC name:2-amino-4-methylsulfanyl-butanoic acid OR [3,4-dihydroxy-5-(methylsulfanylmethyl)oxolan-2-yl]oxyphosphonic acid</p>
						<p>CAS number:7005-18-7 OR </p>
						<p>BioCyc ID:MET OR </p>
						<p>KEGG ID:C00073 OR C04188</p>
					</body>
				</notes>
			</speciesType>
			<speciesType metaid="metaid_t_0311" id="t_0311" name="PGL-TB and mfrrppdima">
				<notes>
					<body xmlns="http://www.w3.org/1999/xhtml">
						<p>Charge:1</p>
						<p>Abbreviation:mettrna OR PNTO</p>
						<p>Official name:L-Methionyl-tRNA (Met) OR pantothenate</p>
						<p>Formula:C5H10NOSR OR </p>
						<p>IUPAC name: OR 3-[(2,4-dihydroxy-3,3-dimethyl-butanoyl)amino]propanoate</p>
						<p>CAS number: OR </p>
						<p>BioCyc ID:Charged-MET-tRNAs OR PANTOTHENATE</p>
						<p>KEGG ID: OR C00864</p>
					</body>
				</notes>
			</speciesType>
			<speciesType metaid="metaid_t_0312" id="t_0312" name="TRANS-KETO-MEROACYL-ACP and mkmeroacidcyc1ACP">
				<notes>
					<body xmlns="http://www.w3.org/1999/xhtml">
						<p>Charge:-1</p>
						<p>Abbreviation:mkmeroacidACP OR UDP[NAM:NGM]AGMDAPIMAA</p>
						<p>Official name:methyl hydroxy keto meroacid ACP (1 cyclopropane ring) OR UDP[NAM:NGM]AGMDAPIMAA</p>
						<p>Formula:C70H135N2O9PRS OR </p>
						<p>IUPAC name: OR </p>
						<p>CAS number: OR </p>
						<p>BioCyc ID: OR </p>
						<p>KEGG ID: OR </p>
					</body>
				</notes>
			</speciesType>
			<speciesType metaid="metaid_t_0313" id="t_0313" name="METTHF and mlthf">
				<notes>
					<body xmlns="http://www.w3.org/1999/xhtml">
						<p>Charge:-1</p>
						<p>Abbreviation:mkmycolate OR MYCOLIPANOIC-ACP</p>
						<p>Official name:keto mycolate (1 cyclopropanated rings) OR mycolipanoic-ACP</p>
						<p>Formula:C86H168O4 OR </p>
						<p>IUPAC name: OR </p>
						<p>CAS number: OR </p>
						<p>BioCyc ID: OR </p>
						<p>KEGG ID: OR </p>
					</body>
				</notes>
			</speciesType>
			<speciesType metaid="metaid_t_0314" id="t_0314" name="RMMALONYLCOA and mmcoa-R">
				<notes>
					<body xmlns="http://www.w3.org/1999/xhtml">
						<p>Charge:-2</p>
						<p>Abbreviation:mlthf OR SPRMD</p>
						<p>Official name:5,10-Methylenetetrahydrofolate OR spermidine</p>
						<p>Formula:C20H21N7O6 OR </p>
						<p>IUPAC name: OR N-(3-aminopropyl)butane-1,4-diamine</p>
						<p>CAS number: OR 334-50-9</p>
						<p>BioCyc ID:METHYLENE-THF OR SPERMIDINE</p>
						<p>KEGG ID:C00143 OR C00315</p>
					</body>
				</notes>
			</speciesType>
			<speciesType metaid="metaid_t_0315" id="t_0315" name="SMMALONYLCOA and mmcoa-S">
				<notes>
					<body xmlns="http://www.w3.org/1999/xhtml">
						<p>Charge:-5</p>
						<p>Abbreviation:mmcoa-R OR TRANS-METHOXY-MEROACYL-ACP</p>
						<p>Official name:(R)-Methylmalonyl-CoA OR TRANS-METHOXY-MEROACYL-ACP</p>
						<p>Formula:C25H35N7O19P3S OR </p>
						<p>IUPAC name:2-[2-[3-[[4-[[[5-(6-aminopurin-9-yl)-4-hydroxy-3-phosphonooxy-oxolan-2-yl]methoxy-hydroxy-phosphoryl]oxy-hydroxy-phosphoryl]oxy-2-hydroxy-3,3-dimethyl-butanoyl]amino]propanoylamino]ethylsulfanylcarbonyl]propanoic acid OR </p>
						<p>CAS number:104809-02-1 OR </p>
						<p>BioCyc ID:METHYL-MALONYL-COA OR </p>
						<p>KEGG ID:C01213 OR </p>
					</body>
				</notes>
			</speciesType>
			<speciesType metaid="metaid_t_0316" id="t_0316" name="CIS-METHOXY-MEROACYL-ACP and mmeroacidcyc2ACP">
				<notes>
					<body xmlns="http://www.w3.org/1999/xhtml">
						<p>Charge:-1</p>
						<p>Abbreviation:mmeroacidcyc1ACP OR COB-II</p>
						<p>Official name:cyclopropanated methoxy-meroacid ACP (1 cyclopropane ring) OR coenzyme B12, cob(II)alamin</p>
						<p>Formula:C68H129N2O8PRS OR </p>
						<p>IUPAC name: OR </p>
						<p>CAS number: OR </p>
						<p>BioCyc ID: OR </p>
						<p>KEGG ID: OR </p>
					</body>
				</notes>
			</speciesType>
			<speciesType metaid="metaid_t_0317" id="t_0317" name="TRANS-METHOXY-MEROACYL-ACP and mmmeroacidcyc1ACP">
				<notes>
					<body xmlns="http://www.w3.org/1999/xhtml">
						<p>Charge:-1</p>
						<p>Abbreviation:mmmeroacidACP OR UDP[NAM:NGM]ALA</p>
						<p>Official name:methyl hydroxy methoxy meroacid ACP OR UDP[NAM:NGM]ALA</p>
						<p>Formula:C68H131N2O9PRS OR </p>
						<p>IUPAC name: OR </p>
						<p>CAS number: OR </p>
						<p>BioCyc ID: OR </p>
						<p>KEGG ID: OR </p>
					</body>
				</notes>
			</speciesType>
			<speciesType metaid="metaid_t_0318" id="t_0318" name="MYCOTHIOL and msh">
				<notes>
					<body xmlns="http://www.w3.org/1999/xhtml">
						<p>Charge:-1</p>
						<p>Abbreviation:msa OR NAORN</p>
						<p>Official name:Malonate semialdehyde OR N-acetyl-L-ornithine</p>
						<p>Formula:C3H3O3 OR </p>
						<p>IUPAC name:3-oxopropanoic acid OR </p>
						<p>CAS number:926-61-4 OR </p>
						<p>BioCyc ID: OR N-ALPHA-ACETYLORNITHINE</p>
						<p>KEGG ID: OR C00437</p>
					</body>
				</notes>
			</speciesType>
			<speciesType metaid="metaid_t_0319" id="t_0319" name="TUBERCULOSTEROYL-ACP and mstrACP">
				<notes>
					<body xmlns="http://www.w3.org/1999/xhtml">
						<p>Charge:0</p>
						<p>Abbreviation:mssg OR bALA</p>
						<p>Official name:mycothiol (oxidized - dimer) OR ?-alanine</p>
						<p>Formula:C34H58N4O24S2 OR </p>
						<p>IUPAC name: OR 3-aminopropanoic acid</p>
						<p>CAS number: OR 87867-95-6</p>
						<p>BioCyc ID: OR </p>
						<p>KEGG ID: OR C00099</p>
					</body>
				</notes>
			</speciesType>
			<speciesType metaid="metaid_t_0320" id="t_0320" name="NAC and nac">
				<notes>
					<body xmlns="http://www.w3.org/1999/xhtml">
						<p>Charge:1</p>
						<p>Abbreviation:na1 OR NO3</p>
						<p>Official name:Sodium OR nitrate_</p>
						<p>Formula:Na OR </p>
						<p>IUPAC name:sodium(+1) cation OR nitrate</p>
						<p>CAS number:17341-25-2 OR 84145-82-4</p>
						<p>BioCyc ID:NA+ OR NITRATE</p>
						<p>KEGG ID:C01330 OR C00244</p>
					</body>
				</notes>
			</speciesType>
			<speciesType metaid="metaid_t_0321" id="t_0321" name="NAD and nad">
				<notes>
					<body xmlns="http://www.w3.org/1999/xhtml">
						<p>Charge:-1</p>
						<p>Abbreviation:nac OR NONADECANOYL-COA</p>
						<p>Official name:Nicotinate OR nonadecanoyl-COA</p>
						<p>Formula:C6H4NO2 OR </p>
						<p>IUPAC name:pyridine-3-carboxylate OR </p>
						<p>CAS number: OR </p>
						<p>BioCyc ID:NIACINE OR </p>
						<p>KEGG ID:C00253 OR </p>
					</body>
				</notes>
			</speciesType>
			<speciesType metaid="metaid_t_0322" id="t_0322" name="NADH and nadh">
				<notes>
					<body xmlns="http://www.w3.org/1999/xhtml">
						<p>Charge:-1</p>
						<p>Abbreviation:nad OR NONANOYL-COA</p>
						<p>Official name:Nicotinamide adenine dinucleotide OR nonanoyl-COA</p>
						<p>Formula:C21H26N7O14P2 OR </p>
						<p>IUPAC name:[5-(6-aminopurin-9-yl)-3,4-dihydroxy-oxolan-2-yl]methoxy-[[5-(5-carbamoylpyridin-1-yl)-3,4-dihydroxy-oxolan-2-yl]methoxy-oxido-phosphoryl]oxy-phosphinic acid OR [(2R,3R,4R,5R)-5-(6-aminopurin-9-yl)-4-hydroxy-2-[[hydroxy-[hydroxy-[(3R)-3-hydroxy-2,2-dimethyl-3-[2-(2-nonanoylsulfanylethylcarbamoyl)ethylcarbamoyl]propoxy]phosphoryl]oxy-phosphoryl]oxymethyl]oxolan-3-yl]oxyphosphonic acid</p>
						<p>CAS number:53-84-9 OR 17331-98-5</p>
						<p>BioCyc ID:NAD OR </p>
						<p>KEGG ID:C00003 OR C01942</p>
					</body>
				</notes>
			</speciesType>
			<speciesType metaid="metaid_t_0323" id="t_0323" name="NADP and nadp">
				<notes>
					<body xmlns="http://www.w3.org/1999/xhtml">
						<p>Charge:-2</p>
						<p>Abbreviation:nadh OR NPP</p>
						<p>Official name:Nicotinamide adenine dinucleotide - reduced OR nerylpyrophosphate</p>
						<p>Formula:C21H27N7O14P2 OR </p>
						<p>IUPAC name: OR </p>
						<p>CAS number: OR </p>
						<p>BioCyc ID:NADH OR </p>
						<p>KEGG ID:C00004 OR </p>
					</body>
				</notes>
			</speciesType>
			<speciesType metaid="metaid_t_0324" id="t_0324" name="NADPH and nadph">
				<notes>
					<body xmlns="http://www.w3.org/1999/xhtml">
						<p>Charge:-3</p>
						<p>Abbreviation:nadp OR NPRAN</p>
						<p>Official name:Nicotinamide adenine dinucleotide phosphate OR N-(5'-phosphoribosyl)-anthranilate</p>
						<p>Formula:C21H25N7O17P3 OR </p>
						<p>IUPAC name:[(2R,3R,4R,5R)-2-(6-aminopurin-9-yl)-5-[[[[(2R,3R,4R,5R)-5-(5-carbamoylpyridin-1-yl)-3,4-dihydroxy-oxolan-2-yl]methoxy-hydroxy-phosphoryl]oxy-hydroxy-phosphoryl]oxymethyl]-4-hydroxy-oxolan-3-yl]oxyphosphonic acid OR 2-[[3,4-dihydroxy-5-(phosphonooxymethyl)oxolan-2-yl]amino]benzoic acid</p>
						<p>CAS number: OR </p>
						<p>BioCyc ID:NADP OR N-(5-PHOSPHORIBOSYL)-ANTHRANILATE</p>
						<p>KEGG ID:C00006 OR C04302</p>
					</body>
				</notes>
			</speciesType>
			<speciesType metaid="metaid_t_0325" id="t_0325" name="NAM and ncam">
				<notes>
					<body xmlns="http://www.w3.org/1999/xhtml">
						<p>Charge:-4</p>
						<p>Abbreviation:nadph OR OCTADECANOATE</p>
						<p>Official name:Nicotinamide adenine dinucleotide phosphate - reduced OR octadecanoate</p>
						<p>Formula:C21H26N7O17P3 OR </p>
						<p>IUPAC name: OR </p>
						<p>CAS number: OR </p>
						<p>BioCyc ID:NADPH OR </p>
						<p>KEGG ID:C00005 OR </p>
					</body>
				</notes>
			</speciesType>
			<speciesType metaid="metaid_t_0326" id="t_0326" name="NH3 and nh4">
				<notes>
					<body xmlns="http://www.w3.org/1999/xhtml">
						<p>Charge:0</p>
						<p>Abbreviation:ncam OR OMP</p>
						<p>Official name:Nicotinamide OR orotidine-5'-phosphate</p>
						<p>Formula:C6H6N2O OR </p>
						<p>IUPAC name:pyridine-3-carboxamide OR 3-[3,4-dihydroxy-5-(phosphonooxymethyl)oxolan-2-yl]-2,6-dioxo-pyrimidine-4-carboxylic acid</p>
						<p>CAS number: OR 2149-82-8</p>
						<p>BioCyc ID:NIACINAMIDE OR OROTIDINE-5-PHOSPHATE</p>
						<p>KEGG ID:C00153 OR C01103</p>
					</body>
				</notes>
			</speciesType>
			<speciesType metaid="metaid_t_0327" id="t_0327" name="NACN and nicrnt">
				<notes>
					<body xmlns="http://www.w3.org/1999/xhtml">
						<p>Charge:0</p>
						<p>Abbreviation:nh4oh OR NONADECANOYL-ACP</p>
						<p>Official name:Ammonium hydroxide OR nonadecanoyl-ACP</p>
						<p>Formula:H5NO OR </p>
						<p>IUPAC name:azanium hydroxide OR </p>
						<p>CAS number:16393-49-0 OR </p>
						<p>BioCyc ID:NH4OH OR </p>
						<p>KEGG ID: OR </p>
					</body>
				</notes>
			</speciesType>
			<speciesType metaid="metaid_t_0328" id="t_0328" name="NO2 and no2">
				<notes>
					<body xmlns="http://www.w3.org/1999/xhtml">
						<p>Charge:0</p>
						<p>Abbreviation:no OR OMVAL</p>
						<p>Official name:Nitric oxide OR 2-keto-3-methyl-valerate</p>
						<p>Formula:NO OR </p>
						<p>IUPAC name: OR 3-methyl-2-oxo-pentanoic acid</p>
						<p>CAS number:90880-94-7 OR 1460-34-0</p>
						<p>BioCyc ID:NITRIC-OXIDE OR 2-KETO-3-METHYL-VALERATE</p>
						<p>KEGG ID:C00533 OR C00671</p>
					</body>
				</notes>
			</speciesType>
			<speciesType metaid="metaid_t_0329" id="t_0329" name="NO3 and no3">
				<notes>
					<body xmlns="http://www.w3.org/1999/xhtml">
						<p>Charge:-1</p>
						<p>Abbreviation:no2 OR OPP</p>
						<p>Official name:Nitrite OR octaprenyl_diphosphate</p>
						<p>Formula:NO2 OR </p>
						<p>IUPAC name:2,4-dinitro-1-thiocyanato-benzene OR (hydroxy-(3,7,11,15,19,23,27,31-octamethyldotriaconta-2,6,10,14,18,22,26,30-octaenoxy)phosphoryl)oxyphosphonic acid</p>
						<p>CAS number:1594-56-5 OR </p>
						<p>BioCyc ID:NITRITE OR OCTAPRENYL-DIPHOSPHATE</p>
						<p>KEGG ID:C00088 OR C04146</p>
					</body>
				</notes>
			</speciesType>
			<speciesType metaid="metaid_t_0330" id="t_0330" name="O2 and o2">
				<notes>
					<body xmlns="http://www.w3.org/1999/xhtml">
						<p>Charge:-1</p>
						<p>Abbreviation:no3 OR OXOMETHYLPENTANOATE</p>
						<p>Official name:Nitrate OR 2-oxo-3-methylpentanoate</p>
						<p>Formula:NO3 OR </p>
						<p>IUPAC name:nitrate OR 3-methyl-2-oxo-pentanoic acid</p>
						<p>CAS number:84145-82-4 OR 1460-34-0</p>
						<p>BioCyc ID:NITRATE OR 2-KETO-3-METHYL-VALERATE</p>
						<p>KEGG ID:C00244 OR C06008</p>
					</body>
				</notes>
			</speciesType>
			<speciesType metaid="metaid_t_0331" id="t_0331" name="OA and oaa">
				<notes>
					<body xmlns="http://www.w3.org/1999/xhtml">
						<p>Charge:-1</p>
						<p>Abbreviation:o2s OR P-L-GLX</p>
						<p>Official name:Superoxide anion OR poly-L-glutamate/glutamine (PL-glx) cell wall structure</p>
						<p>Formula:O2 OR </p>
						<p>IUPAC name: OR </p>
						<p>CAS number:11062-77-4 OR </p>
						<p>BioCyc ID:SUPER-OXIDE OR </p>
						<p>KEGG ID:C00704 OR C05930</p>
					</body>
				</notes>
			</speciesType>
			<speciesType metaid="metaid_t_0332" id="t_0332" name="OCTANOYL-COA and occoa">
				<notes>
					<body xmlns="http://www.w3.org/1999/xhtml">
						<p>Charge:-2</p>
						<p>Abbreviation:oaa OR PE</p>
						<p>Official name:Oxaloacetate OR L-1-phosphatidyl-ethanolamine</p>
						<p>Formula:C4H2O5 OR </p>
						<p>IUPAC name:2-oxobutanedioic acid OR </p>
						<p>CAS number:149-63-3 OR </p>
						<p>BioCyc ID:OXALACETIC_ACID OR L-1-PHOSPHATIDYL-ETHANOLAMINE</p>
						<p>KEGG ID:C00036 OR C00350</p>
					</body>
				</notes>
			</speciesType>
			<speciesType metaid="metaid_t_0333" id="t_0333" name="OCTADECANOATE and ocdca">
				<notes>
					<body xmlns="http://www.w3.org/1999/xhtml">
						<p>Charge:-4</p>
						<p>Abbreviation:occoa OR PANT</p>
						<p>Official name:Octanoyl-CoA (n-C8:0CoA) OR L-pantoate</p>
						<p>Formula:C29H46N7O17P3S OR </p>
						<p>IUPAC name:[(2R,3R,4R)-5-(6-aminopurin-9-yl)-4-hydroxy-2-[[hydroxy-[hydroxy-[(3R)-3-hydroxy-2,2-dimethyl-3-[2-(2-octanoylsulfanylethylcarbamoyl)ethylcarbamoyl]propoxy]phosphoryl]oxy-phosphoryl]oxymethyl]oxolan-3-yl]oxyphosphonic acid OR 2,4-dihydroxy-3,3-dimethyl-butanoic acid</p>
						<p>CAS number:1264-52-4 OR </p>
						<p>BioCyc ID: OR L-PANTOATE</p>
						<p>KEGG ID: OR C00522</p>
					</body>
				</notes>
			</speciesType>
			<speciesType metaid="metaid_t_0334" id="t_0334" name="9-OCTADECENOATE and ocdcea">
				<notes>
					<body xmlns="http://www.w3.org/1999/xhtml">
						<p>Charge:-1</p>
						<p>Abbreviation:ocdca OR 9-OCTADECENOATE</p>
						<p>Official name:octadecanoate (n-C18:0) OR 9-octadecenoate</p>
						<p>Formula:C18H35O2 OR </p>
						<p>IUPAC name:octadecanoate OR </p>
						<p>CAS number:646-29-7 OR </p>
						<p>BioCyc ID: OR </p>
						<p>KEGG ID: OR C14641</p>
					</body>
				</notes>
			</speciesType>
			<speciesType metaid="metaid_t_0335" id="t_0335" name="OPP and octdp">
				<notes>
					<body xmlns="http://www.w3.org/1999/xhtml">
						<p>Charge:-1</p>
						<p>Abbreviation:octa OR PENTADECANOYL-COA</p>
						<p>Official name:octanoate (n-C8:0) OR pentadecanoyl-CoA</p>
						<p>Formula:C8H15O2 OR </p>
						<p>IUPAC name:octanoate OR </p>
						<p>CAS number:74-81-7 OR </p>
						<p>BioCyc ID:CPD-195 OR </p>
						<p>KEGG ID:C06423 OR </p>
					</body>
				</notes>
			</speciesType>
			<speciesType metaid="metaid_t_0336" id="t_0336" name="9-OCTADECENOYL-COA and odecoa">
				<notes>
					<body xmlns="http://www.w3.org/1999/xhtml">
						<p>Charge:-3</p>
						<p>Abbreviation:octdp OR 9-OCTADECENOYL-COA</p>
						<p>Official name:all-trans-Octaprenyl diphosphate OR 9-octadecenoyl-CoA</p>
						<p>Formula:C40H65O7P2 OR </p>
						<p>IUPAC name:(hydroxy-(3,7,11,15,19,23,27,31-octamethyldotriaconta-2,6,10,14,18,22,26,30-octaenoxy)phosphoryl)oxyphosphonic acid OR [(2R,3R,4R,5R)-5-(6-aminopurin-9-yl)-4-hydroxy-2-[[hydroxy-[hydroxy-[(3R)-3-hydroxy-2,2-dimethyl-3-[2-[2-[(Z)-octadec-9-enoyl]sulfanylethylcarbamoyl]ethylcarbamoyl]propoxy]phosphoryl]oxy-phosphoryl]oxymethyl]oxolan-3-yl]oxyphosphonic acid</p>
						<p>CAS number: OR 1716-06-9</p>
						<p>BioCyc ID:OCTAPRENYL-DIPHOSPHATE OR </p>
						<p>KEGG ID:C04146 OR </p>
					</body>
				</notes>
			</speciesType>
			<speciesType metaid="metaid_t_0337" id="t_0337" name="ORN and orn">
				<notes>
					<body xmlns="http://www.w3.org/1999/xhtml">
						<p>Charge:-1</p>
						<p>Abbreviation:omtta OR PENTANOYL-COA</p>
						<p>Official name:octa-methyl tetracontatricosanoic acid (C34:0, 8 methyl-branched carbons) OR pentanoyl-CoA</p>
						<p>Formula:C42H83O2 OR </p>
						<p>IUPAC name: OR [(2R,3R,4R,5R)-5-(6-aminopurin-9-yl)-4-hydroxy-2-[[hydroxy-[hydroxy-[3-hydroxy-2,2-dimethyl-3-[2-(2-pentanoylsulfanylethylcarbamoyl)ethylcarbamoyl]propoxy]phosphoryl]oxy-phosphoryl]oxymethyl]oxolan-3-yl]oxyphosphonic acid</p>
						<p>CAS number: OR </p>
						<p>BioCyc ID: OR </p>
						<p>KEGG ID: OR C00888</p>
					</body>
				</notes>
			</speciesType>
			<speciesType metaid="metaid_t_0338" id="t_0338" name="OROA and orot">
				<notes>
					<body xmlns="http://www.w3.org/1999/xhtml">
						<p>Charge:1</p>
						<p>Abbreviation:orn OR PEP</p>
						<p>Official name:Ornithine OR phosphoenolpyruvate</p>
						<p>Formula:C5H13N2O2 OR </p>
						<p>IUPAC name:(2R)-2,5-diaminopentanoic acid OR 2-phosphonooxyprop-2-enoic acid</p>
						<p>CAS number:1069-31-4 OR </p>
						<p>BioCyc ID:L-ORNITHINE OR PHOSPHO-ENOL-PYRUVATE</p>
						<p>KEGG ID:C01602 OR C00074</p>
					</body>
				</notes>
			</speciesType>
			<speciesType metaid="metaid_t_0339" id="t_0339" name="OMP and orot5p">
				<notes>
					<body xmlns="http://www.w3.org/1999/xhtml">
						<p>Charge:-1</p>
						<p>Abbreviation:orot OR PENTADECANOATE</p>
						<p>Official name:Orotate OR pentadecanoate</p>
						<p>Formula:C5H3N2O4 OR </p>
						<p>IUPAC name:2,6-dioxo-3H-pyrimidine-4-carboxylate OR </p>
						<p>CAS number:73-97-2 OR </p>
						<p>BioCyc ID:OROTATE OR </p>
						<p>KEGG ID:C00295 OR </p>
					</body>
				</notes>
			</speciesType>
			<speciesType metaid="metaid_t_0340" id="t_0340" name="PA and pa160">
				<notes>
					<body xmlns="http://www.w3.org/1999/xhtml">
						<p>Charge:-5</p>
						<p>Abbreviation:oxalcoa OR PHDIMRHAM1</p>
						<p>Official name:Oxalyl-CoA OR PHDIMRHAM1</p>
						<p>Formula:C23H31N7O19P3S OR </p>
						<p>IUPAC name:2-[3-[[4-[[[5-(6-aminopurin-9-yl)-4-hydroxy-3-phosphonooxy-oxolan-2-yl]methoxy-hydroxy-phosphoryl]oxy-hydroxy-phosphoryl]oxy-2-hydroxy-3,3-dimethyl-butanoyl]amino]propanoylamino]ethylsulfanylcarbonylformic acid OR </p>
						<p>CAS number: OR </p>
						<p>BioCyc ID:OXALYL-COA OR </p>
						<p>KEGG ID: OR </p>
					</body>
				</notes>
			</speciesType>
			<speciesType metaid="metaid_t_0341" id="t_0341" name="4PPNTE and pan4p">
				<notes>
					<body xmlns="http://www.w3.org/1999/xhtml">
						<p>Charge:-1</p>
						<p>Abbreviation:palmACP OR 4PPNTE</p>
						<p>Official name:Palmitoyl-ACP (n-C16:0ACP) OR pantetheine_4'-phosphate</p>
						<p>Formula:C27H51N2O8PRS OR </p>
						<p>IUPAC name: OR [3-hydroxy-2,2-dimethyl-3-[2-(2-sulfanylethylcarbamoyl)ethylcarbamoyl]propoxy]phosphonic acid</p>
						<p>CAS number: OR 2226-71-3</p>
						<p>BioCyc ID:ACYL-ACP OR PANTETHEINE-P</p>
						<p>KEGG ID: OR C01134</p>
					</body>
				</notes>
			</speciesType>
			<speciesType metaid="metaid_t_0342" id="t_0342" name="PANT and pant-R">
				<notes>
					<body xmlns="http://www.w3.org/1999/xhtml">
						<p>Charge:-2</p>
						<p>Abbreviation:pan4p OR PHE</p>
						<p>Official name:Pantetheine 4'-phosphate OR phenylalanine</p>
						<p>Formula:C11H21N2O7PS OR </p>
						<p>IUPAC name:[3-hydroxy-2,2-dimethyl-3-[2-(2-sulfanylethylcarbamoyl)ethylcarbamoyl]propoxy]phosphonic acid OR 2-amino-3-phenyl-propanoic acid</p>
						<p>CAS number:2226-71-3 OR 3617-44-5</p>
						<p>BioCyc ID:PANTETHEINE-P OR PHE</p>
						<p>KEGG ID:C01134 OR C02057</p>
					</body>
				</notes>
			</speciesType>
			<speciesType metaid="metaid_t_0343" id="t_0343" name="PAP and pap">
				<notes>
					<body xmlns="http://www.w3.org/1999/xhtml">
						<p>Charge:-1</p>
						<p>Abbreviation:pant-R OR PHEN</p>
						<p>Official name:(R)-Pantoate OR prephenate</p>
						<p>Formula:C6H11O4 OR </p>
						<p>IUPAC name:(2R)-2,4-dihydroxy-3,3-dimethyl-butanoic acid OR 1-(2-carboxy-2-oxo-ethyl)-4-hydroxy-cyclohexa-2,5-diene-1-carboxylic acid</p>
						<p>CAS number:470-29-1 OR </p>
						<p>BioCyc ID:L-PANTOATE OR PREPHENATE</p>
						<p>KEGG ID:C00522 OR C00254</p>
					</body>
				</notes>
			</speciesType>
			<speciesType metaid="metaid_t_0344" id="t_0344" name="PAPS and paps">
				<notes>
					<body xmlns="http://www.w3.org/1999/xhtml">
						<p>Charge:-4</p>
						<p>Abbreviation:pap OR PHENOLPHTHIODIOLONE-A</p>
						<p>Official name:Adenosine 3',5'-bisphosphate OR phenolphthiodiolone A</p>
						<p>Formula:C10H11N5O10P2 OR </p>
						<p>IUPAC name:[(2R,3R,4R,5R)-5-(6-aminopurin-9-yl)-4-hydroxy-3-phosphonooxy-oxolan-2-yl]methoxyphosphonic acid OR </p>
						<p>CAS number:75431-54-8 OR </p>
						<p>BioCyc ID:PAP OR </p>
						<p>KEGG ID:C00054 OR </p>
					</body>
				</notes>
			</speciesType>
			<speciesType metaid="metaid_t_0345" id="t_0345" name="POLYACYLTREHALOSE and pat">
				<notes>
					<body xmlns="http://www.w3.org/1999/xhtml">
						<p>Charge:-4</p>
						<p>Abbreviation:paps OR PRLP</p>
						<p>Official name:3'-Phosphoadenylyl sulfate OR phosphoribulosylformimino-AICAR-P</p>
						<p>Formula:C10H11N5O13P2S OR </p>
						<p>IUPAC name:6-amino-9-[(2R,3R,4R,5R)-3-hydroxy-5-[(hydroxy-sulfooxy-phosphoryl)oxymethyl]-4-phosphonooxy-oxolan-2-yl]purine OR [5-[[[5-carbamoyl-3-[3,4-dihydroxy-5-(phosphonooxymethyl)oxolan-2-yl]imidazol-4-yl]amino]methylideneamino]-2,3-dihydroxy-4-oxo-pentoxy]phosphonic acid</p>
						<p>CAS number: OR </p>
						<p>BioCyc ID:PAPS OR PHOSPHORIBULOSYL-FORMIMINO-AICAR-P</p>
						<p>KEGG ID:C00053 OR C04916</p>
					</body>
				</notes>
			</speciesType>
			<speciesType metaid="metaid_t_0346" id="t_0346" name="PHDIM-CYTO and pdima">
				<notes>
					<body xmlns="http://www.w3.org/1999/xhtml">
						<p>Charge:0</p>
						<p>Abbreviation:pat OR PPI</p>
						<p>Official name:penta-acyl trehalose OR pyrophosphate</p>
						<p>Formula:C138H264O16 OR </p>
						<p>IUPAC name: OR phosphonooxyphosphonic acid</p>
						<p>CAS number: OR </p>
						<p>BioCyc ID: OR PPI</p>
						<p>KEGG ID: OR C00013</p>
					</body>
				</notes>
			</speciesType>
			<speciesType metaid="metaid_t_0347" id="t_0347" name="PEP and pep">
				<notes>
					<body xmlns="http://www.w3.org/1999/xhtml">
						<p>Charge:1</p>
						<p>Abbreviation:peamn OR PI-TBA</p>
						<p>Official name:Phenethylamine OR PI-tuberculostearic_acid</p>
						<p>Formula:C8H12N OR </p>
						<p>IUPAC name:2-phenylethanamine OR </p>
						<p>CAS number:71750-39-5 OR </p>
						<p>BioCyc ID: OR </p>
						<p>KEGG ID: OR </p>
					</body>
				</notes>
			</speciesType>
			<speciesType metaid="metaid_t_0348" id="t_0348" name="PHE and phe-L">
				<notes>
					<body xmlns="http://www.w3.org/1999/xhtml">
						<p>Charge:-4</p>
						<p>Abbreviation:phdcacoa OR PPTC</p>
						<p>Official name:phenol palmitic coenzyme A OR phenolphthiocerol</p>
						<p>Formula:C44H68N7O18P3S OR </p>
						<p>IUPAC name: OR </p>
						<p>CAS number: OR </p>
						<p>BioCyc ID: OR </p>
						<p>KEGG ID: OR </p>
					</body>
				</notes>
			</speciesType>
			<speciesType metaid="metaid_t_0349" id="t_0349" name="PROTOHEME-FE2 and pheme">
				<notes>
					<body xmlns="http://www.w3.org/1999/xhtml">
						<p>Charge:0</p>
						<p>Abbreviation:phe-L OR SAH</p>
						<p>Official name:L-Phenylalanine OR S-adenosyl-L-homocysteine</p>
						<p>Formula:C9H11NO2 OR </p>
						<p>IUPAC name:(2S)-2-amino-3-phenyl-propanoic acid OR (2S)-2-amino-4-[[(2S,3S,4R,5R)-5-(6-aminopurin-9-yl)-3,4-dihydroxy-oxolan-2-yl]methylsulfanyl]butanoic acid</p>
						<p>CAS number:67675-33-6 OR </p>
						<p>BioCyc ID:PHE OR ADENOSYL-HOMO-CYS</p>
						<p>KEGG ID:C00079 OR C00021</p>
					</body>
				</notes>
			</speciesType>
			<speciesType metaid="metaid_t_0350" id="t_0350" name="PHSER and phom">
				<notes>
					<body xmlns="http://www.w3.org/1999/xhtml">
						<p>Charge:-2</p>
						<p>Abbreviation:pheme OR PRECORIN-4B</p>
						<p>Official name:Protoheme OR precorrin-4B</p>
						<p>Formula:C34H30FeN4O4 OR </p>
						<p>IUPAC name: OR </p>
						<p>CAS number: OR </p>
						<p>BioCyc ID:PROTOHEME OR </p>
						<p>KEGG ID:C00032 OR </p>
					</body>
				</notes>
			</speciesType>
			<speciesType metaid="metaid_t_0351" id="t_0351" name="PHPYR and phpyr">
				<notes>
					<body xmlns="http://www.w3.org/1999/xhtml">
						<p>Charge:-2</p>
						<p>Abbreviation:phom OR PRECORIN-3B</p>
						<p>Official name:O-Phospho-L-homoserine OR precorrin-3B</p>
						<p>Formula:C4H8NO6P OR </p>
						<p>IUPAC name:(2S)-2-amino-4-phosphonooxy-butanoic acid OR </p>
						<p>CAS number:4210-66-6 OR </p>
						<p>BioCyc ID:O-PHOSPHO-L-HOMOSERINE OR CPD-643</p>
						<p>KEGG ID:C01102 OR C06406</p>
					</body>
				</notes>
			</speciesType>
			<speciesType metaid="metaid_t_0352" id="t_0352" name="PHTHIODIOLONE-A and phthdl">
				<notes>
					<body xmlns="http://www.w3.org/1999/xhtml">
						<p>Charge:0</p>
						<p>Abbreviation:phthclh2 OR PRECORIN-5</p>
						<p>Official name:phthiocol (reduced) OR precorrin-5</p>
						<p>Formula:C11H10O3 OR </p>
						<p>IUPAC name: OR </p>
						<p>CAS number: OR </p>
						<p>BioCyc ID: OR CPD-662</p>
						<p>KEGG ID: OR C06416</p>
					</body>
				</notes>
			</speciesType>
			<speciesType metaid="metaid_t_0353" id="t_0353" name="PTC and phthiocerol">
				<notes>
					<body xmlns="http://www.w3.org/1999/xhtml">
						<p>Charge:0</p>
						<p>Abbreviation:phthdl OR SAOPIM</p>
						<p>Official name:phthiodolone OR N-succinyl-2-amino-6-ketopimelate</p>
						<p>Formula:C31H62O3 OR </p>
						<p>IUPAC name: OR 2-(3-carboxypropanoylamino)-6-oxo-heptanedioic acid</p>
						<p>CAS number: OR </p>
						<p>BioCyc ID: OR N-SUCCINYL-2-AMINO-6-KETOPIMELATE</p>
						<p>KEGG ID: OR C04462</p>
					</body>
				</notes>
			</speciesType>
			<speciesType metaid="metaid_t_0354" id="t_0354" name="PI and pi">
				<notes>
					<body xmlns="http://www.w3.org/1999/xhtml">
						<p>Charge:-2</p>
						<p>Abbreviation:phthr OR PRECORIN-6X</p>
						<p>Official name:O-Phospho-4-hydroxy-L-threonine OR precorrin-6x</p>
						<p>Formula:C4H8NO7P OR </p>
						<p>IUPAC name:(2S,3S)-2-amino-3-hydroxy-4-phosphonooxy-butanoic acid OR </p>
						<p>CAS number: OR </p>
						<p>BioCyc ID:4-PHOSPHONOOXY-THREONINE OR CPD-675</p>
						<p>KEGG ID:C06055 OR C06320</p>
					</body>
				</notes>
			</speciesType>
			<speciesType metaid="metaid_t_0355" id="t_0355" name="PIMELOYL-COA and pmcoa">
				<notes>
					<body xmlns="http://www.w3.org/1999/xhtml">
						<p>Charge:-2</p>
						<p>Abbreviation:pi OR PRECORIN-6Y</p>
						<p>Official name:Phosphate OR precorrin-6y</p>
						<p>Formula:HO4P OR </p>
						<p>IUPAC name:phosphate OR </p>
						<p>CAS number:264888-19-9 OR </p>
						<p>BioCyc ID:Pi OR CPD-679</p>
						<p>KEGG ID:C00009 OR C06319</p>
					</body>
				</notes>
			</speciesType>
			<speciesType metaid="metaid_t_0356" id="t_0356" name="HEXADECANOYL-COA and pmtcoa">
				<notes>
					<body xmlns="http://www.w3.org/1999/xhtml">
						<p>Charge:-1</p>
						<p>Abbreviation:pmocta OR HYDROGENOBYRINATE</p>
						<p>Official name:penta-methyl octacosanoate OR hydrogenobyrinate</p>
						<p>Formula:C33H65O2 OR </p>
						<p>IUPAC name: OR </p>
						<p>CAS number: OR </p>
						<p>BioCyc ID: OR CPD-687</p>
						<p>KEGG ID: OR C06399</p>
					</body>
				</notes>
			</speciesType>
			<speciesType metaid="metaid_t_0357" id="t_0357" name="PNTO and pnto-R">
				<notes>
					<body xmlns="http://www.w3.org/1999/xhtml">
						<p>Charge:-4</p>
						<p>Abbreviation:pmtcoa OR PRFP</p>
						<p>Official name:Palmitoyl-CoA (n-C16:0CoA) OR phosphoribosylformiminoAICAR-phosphate</p>
						<p>Formula:C37H62N7O17P3S OR </p>
						<p>IUPAC name:[5-(6-aminopurin-9-yl)-2-[[[[3-[2-(2-hexadecanoylsulfanylethylcarbamoyl)ethylcarbamoyl]-3-hydroxy-2,2-dimethyl-propoxy]-hydroxy-phosphoryl]oxy-hydroxy-phosphoryl]oxymethyl]-4-hydroxy-oxolan-3-yl]oxyphosphonic acid OR [5-[4-carbamoyl-5-[[3,4-dihydroxy-5-(phosphonooxymethyl)oxolan-2-yl]iminomethylamino]imidazol-1-yl]-3,4-dihydroxy-oxolan-2-yl]methoxyphosphonic acid</p>
						<p>CAS number:1763-10-6 OR </p>
						<p>BioCyc ID:PALMITYL-COA OR PHOSPHORIBOSYL-FORMIMINO-AICAR-P</p>
						<p>KEGG ID:C00154 OR C04916</p>
					</body>
				</notes>
			</speciesType>
			<speciesType metaid="metaid_t_0358" id="t_0358" name="PROPANOATE and ppa">
				<notes>
					<body xmlns="http://www.w3.org/1999/xhtml">
						<p>Charge:-1</p>
						<p>Abbreviation:pnto-R OR RMMALONYLACP</p>
						<p>Official name:(R)-Pantothenate OR (R)-methylmalonyl-ACP</p>
						<p>Formula:C9H16NO5 OR </p>
						<p>IUPAC name:3-[[(2R)-2,4-dihydroxy-3,3-dimethyl-butanoyl]amino]propanoate OR </p>
						<p>CAS number:20938-62-9 OR </p>
						<p>BioCyc ID:PANTOTHENATE OR </p>
						<p>KEGG ID:C00864 OR </p>
					</body>
				</notes>
			</speciesType>
			<speciesType metaid="metaid_t_0359" id="t_0359" name="PORPHOBILILOGIN and ppbng">
				<notes>
					<body xmlns="http://www.w3.org/1999/xhtml">
						<p>Charge:0</p>
						<p>Abbreviation:ppal OR PRO</p>
						<p>Official name:Propanal OR proline</p>
						<p>Formula:C3H6O OR </p>
						<p>IUPAC name:propanal OR (2R)-pyrrolidine-2-carboxylic acid</p>
						<p>CAS number:123-38-6 OR 7005-20-1</p>
						<p>BioCyc ID: OR PRO</p>
						<p>KEGG ID: OR C00148</p>
					</body>
				</notes>
			</speciesType>
			<speciesType metaid="metaid_t_0360" id="t_0360" name="PROPIONYLCOA and ppcoa">
				<notes>
					<body xmlns="http://www.w3.org/1999/xhtml">
						<p>Charge:-1</p>
						<p>Abbreviation:ppbng OR RNA</p>
						<p>Official name:Porphobilinogen OR ribonucleic_acid</p>
						<p>Formula:C10H13N2O4 OR </p>
						<p>IUPAC name:3-[5-(aminomethyl)-4-(carboxymethyl)-1H-pyrrol-3-yl]propanoic acid OR </p>
						<p>CAS number: OR 9046-66-6</p>
						<p>BioCyc ID:PORPHOBILINOGEN OR </p>
						<p>KEGG ID:C00931 OR C00046</p>
					</body>
				</notes>
			</speciesType>
			<speciesType metaid="metaid_t_0361" id="t_0361" name="PHEN and pphn">
				<notes>
					<body xmlns="http://www.w3.org/1999/xhtml">
						<p>Charge:0</p>
						<p>Abbreviation:ppdima OR PPTT</p>
						<p>Official name:phenol phthiocerol dimycocerosate (Mtb) OR PPTT</p>
						<p>Formula:C99H188O6 OR </p>
						<p>IUPAC name: OR </p>
						<p>CAS number: OR </p>
						<p>BioCyc ID: OR </p>
						<p>KEGG ID: OR </p>
					</body>
				</notes>
			</speciesType>
			<speciesType metaid="metaid_t_0362" id="t_0362" name="PHENOLPHTHIODIOLONE-A and pphthdl">
				<notes>
					<body xmlns="http://www.w3.org/1999/xhtml">
						<p>Charge:-2</p>
						<p>Abbreviation:pphn OR PRAM</p>
						<p>Official name:Prephenate OR 5-phosphoribosylamine</p>
						<p>Formula:C10H8O6 OR </p>
						<p>IUPAC name:1-(2-carboxy-2-oxo-ethyl)-4-hydroxy-cyclohexa-2,5-diene-1-carboxylic acid OR (5-amino-3,4-dihydroxy-oxolan-2-yl)methoxyphosphonic acid</p>
						<p>CAS number: OR </p>
						<p>BioCyc ID:PREPHENATE OR 5-P-BETA-D-RIBOSYL-AMINE</p>
						<p>KEGG ID:C00254 OR C03090</p>
					</body>
				</notes>
			</speciesType>
			<speciesType metaid="metaid_t_0363" id="t_0363" name="PPTC and pphthiocerol">
				<notes>
					<body xmlns="http://www.w3.org/1999/xhtml">
						<p>Charge:0</p>
						<p>Abbreviation:pphthdl OR PROTEIN</p>
						<p>Official name:phenolic phthiodiolone OR average_mycobacterial_protein</p>
						<p>Formula:C34H60O4 OR </p>
						<p>IUPAC name: OR </p>
						<p>CAS number: OR </p>
						<p>BioCyc ID: OR </p>
						<p>KEGG ID: OR </p>
					</body>
				</notes>
			</speciesType>
			<speciesType metaid="metaid_t_0364" id="t_0364" name="PPI and ppi">
				<notes>
					<body xmlns="http://www.w3.org/1999/xhtml">
						<p>Charge:0</p>
						<p>Abbreviation:pphthiocerol OR PROPIONYLACP</p>
						<p>Official name:phenolphtiocerol OR propionyl-ACP</p>
						<p>Formula:C35H64O4 OR </p>
						<p>IUPAC name: OR </p>
						<p>CAS number: OR </p>
						<p>BioCyc ID: OR </p>
						<p>KEGG ID: OR </p>
					</body>
				</notes>
			</speciesType>
			<speciesType metaid="metaid_t_0365" id="t_0365" name="PROTOPORPHYRIN-IX and ppp9">
				<notes>
					<body xmlns="http://www.w3.org/1999/xhtml">
						<p>Charge:-3</p>
						<p>Abbreviation:ppi OR SAICAR</p>
						<p>Official name:Diphosphate OR 5'-phosphoribosyl-4-(N-succinocarboxamide)-5-aminoimidazole</p>
						<p>Formula:HO7P2 OR </p>
						<p>IUPAC name:dioxido-oxo-phosphonatooxy-phosphorane OR 2-[[5-amino-1-[3,4-dihydroxy-5-(phosphonooxymethyl)oxolan-2-yl]imidazole-4-carbonyl]amino]butanedioic acid</p>
						<p>CAS number:14000-31-8 OR </p>
						<p>BioCyc ID:PPI OR P-RIBOSYL-4-SUCCCARB-AMINOIMIDAZOLE</p>
						<p>KEGG ID:C00013 OR C04823</p>
					</body>
				</notes>
			</speciesType>
			<speciesType metaid="metaid_t_0366" id="t_0366" name="PROTOPORPHYRINOGEN and pppg9">
				<notes>
					<body xmlns="http://www.w3.org/1999/xhtml">
						<p>Charge:-2</p>
						<p>Abbreviation:ppp9 OR SAL</p>
						<p>Official name:Protoporphyrin OR salicylate</p>
						<p>Formula:C34H32N4O4 OR </p>
						<p>IUPAC name: OR 2-hydroxybenzoate</p>
						<p>CAS number: OR </p>
						<p>BioCyc ID:PROTOPORPHYRIN_IX OR </p>
						<p>KEGG ID:C02191 OR C00805</p>
					</body>
				</notes>
			</speciesType>
			<speciesType metaid="metaid_t_0367" id="t_0367" name="PRAM and pram">
				<notes>
					<body xmlns="http://www.w3.org/1999/xhtml">
						<p>Charge:-4</p>
						<p>Abbreviation:pppi OR PROTOPORPHYRIN-IX</p>
						<p>Official name:Inorganic triphosphate OR protoporphyrin_IX</p>
						<p>Formula:HO10P3 OR </p>
						<p>IUPAC name:oxido-oxo-diphosphonatooxy-phosphorane OR </p>
						<p>CAS number:14127-68-5 OR 75750-98-0</p>
						<p>BioCyc ID:P3I OR PROTOPORPHYRIN_IX</p>
						<p>KEGG ID:C03279 OR C02191</p>
					</body>
				</notes>
			</speciesType>
			<speciesType metaid="metaid_t_0368" id="t_0368" name="NPRAN and pran">
				<notes>
					<body xmlns="http://www.w3.org/1999/xhtml">
						<p>Charge:-1</p>
						<p>Abbreviation:pram OR OTHIO</p>
						<p>Official name:5-Phospho-beta-D-ribosylamine OR thioredoxin_disulfide</p>
						<p>Formula:C5H11NO7P OR </p>
						<p>IUPAC name:[(2R,3R,4R,5R)-5-amino-3,4-dihydroxy-oxolan-2-yl]methoxyphosphonic acid OR </p>
						<p>CAS number: OR </p>
						<p>BioCyc ID:5-P-BETA-D-RIBOSYL-AMINE OR </p>
						<p>KEGG ID:C03090 OR C00343</p>
					</body>
				</notes>
			</speciesType>
			<speciesType metaid="metaid_t_0369" id="t_0369" name="PRBAMP and prbamp">
				<notes>
					<body xmlns="http://www.w3.org/1999/xhtml">
						<p>Charge:-3</p>
						<p>Abbreviation:pran OR PROTOPORPHYRINOGEN</p>
						<p>Official name:N-(5-Phospho-D-ribosyl)anthranilate OR protoporphyrinogen_IX</p>
						<p>Formula:C12H13NO9P OR </p>
						<p>IUPAC name:2-[[(2R,3R,4R,5R)-3,4-dihydroxy-5-(phosphonooxymethyl)oxolan-2-yl]amino]benzoic acid OR </p>
						<p>CAS number: OR </p>
						<p>BioCyc ID:N-(5-PHOSPHORIBOSYL)-ANTHRANILATE OR PROTOPORPHYRINOGEN</p>
						<p>KEGG ID: OR C01079</p>
					</body>
				</notes>
			</speciesType>
			<speciesType metaid="metaid_t_0370" id="t_0370" name="PRBATP and prbatp">
				<notes>
					<body xmlns="http://www.w3.org/1999/xhtml">
						<p>Charge:-4</p>
						<p>Abbreviation:prbamp OR PRPP</p>
						<p>Official name:1-(5-Phosphoribosyl)-AMP OR 5-phosphoribosyl_1-pyrophosphate</p>
						<p>Formula:C15H19N5O14P2 OR </p>
						<p>IUPAC name:[(2R,3R,4R,5R)-5-[6-amino-9-[(2R,3R,4R,5R)-3,4-dihydroxy-5-(phosphonooxymethyl)oxolan-2-yl]purin-1-yl]-3,4-dihydroxy-oxolan-2-yl]methoxyphosphonic acid OR [[(2R,3R,4R,5R)-3,4-dihydroxy-5-(phosphonooxymethyl)oxolan-2-yl]oxy-hydroxy-phosphoryl]oxyphosphonic acid</p>
						<p>CAS number: OR </p>
						<p>BioCyc ID:PHOSPHORIBOSYL-AMP OR PRPP</p>
						<p>KEGG ID:C02741 OR C00119</p>
					</body>
				</notes>
			</speciesType>
			<speciesType metaid="metaid_t_0371" id="t_0371" name="PRECORIN-3A and pre3a">
				<notes>
					<body xmlns="http://www.w3.org/1999/xhtml">
						<p>Charge:-8</p>
						<p>Abbreviation:pre2 OR PTC</p>
						<p>Official name:Precorrin 2 OR phthiocerol</p>
						<p>Formula:C42H40N4O16 OR </p>
						<p>IUPAC name: OR </p>
						<p>CAS number:82542-92-5 OR </p>
						<p>BioCyc ID:DIHYDROSIROHYDROCHLORIN OR </p>
						<p>KEGG ID:C02463 OR </p>
					</body>
				</notes>
			</speciesType>
			<speciesType metaid="metaid_t_0372" id="t_0372" name="PRFP and prfp">
				<notes>
					<body xmlns="http://www.w3.org/1999/xhtml">
						<p>Charge:-1</p>
						<p>Abbreviation:prepphthACP OR RIB</p>
						<p>Official name:phenolic phthiocerol precursor bound ACP OR Ribose</p>
						<p>Formula:C46H79N2O12PRS OR </p>
						<p>IUPAC name: OR (3R,4R,5R)-5-(hydroxymethyl)oxolane-2,3,4-triol</p>
						<p>CAS number: OR 6915-40-8</p>
						<p>BioCyc ID: OR RIBOSE</p>
						<p>KEGG ID: OR C08353</p>
					</body>
				</notes>
			</speciesType>
			<speciesType metaid="metaid_t_0373" id="t_0373" name="PRLP and prlp">
				<notes>
					<body xmlns="http://www.w3.org/1999/xhtml">
						<p>Charge:-4</p>
						<p>Abbreviation:prfp OR RIBFLAV</p>
						<p>Official name:1-(5-Phosphoribosyl)-5-[(5-phosphoribosylamino)methylideneamino]imidazole-4-carboxamide OR riboflavin</p>
						<p>Formula:C15H21N5O15P2 OR </p>
						<p>IUPAC name:[(2R,3R,4R,5R)-5-[4-carbamoyl-5-[[(E)-[(2R,3R,4R,5R)-3,4-dihydroxy-5-(phosphonooxymethyl)oxolan-2-yl]iminomethyl]amino]imidazol-1-yl]-3,4-dihydroxy-oxolan-2-yl]methoxyphosphonic acid OR </p>
						<p>CAS number: OR 83-88-5</p>
						<p>BioCyc ID:PHOSPHORIBOSYL-FORMIMINO-AICAR-P OR RIBOFLAVIN</p>
						<p>KEGG ID:C04896 OR C00255</p>
					</body>
				</notes>
			</speciesType>
			<speciesType metaid="metaid_t_0374" id="t_0374" name="PRO and pro-L">
				<notes>
					<body xmlns="http://www.w3.org/1999/xhtml">
						<p>Charge:-4</p>
						<p>Abbreviation:prlp OR RL5P</p>
						<p>Official name:5-[(5-phospho-1-deoxyribulos-1-ylamino)methylideneamino]-1-(5-phosphoribosyl)imidazole-4-carboxamide OR D-ribulose-5-phosphate</p>
						<p>Formula:C15H21N5O15P2 OR </p>
						<p>IUPAC name:[(2R,3R)-5-[[[5-carbamoyl-3-[(2R,3R,4R,5R)-3,4-dihydroxy-5(phosphonooxymethyl)oxolan-2-yl]imidazol-4-yl]amino]methylideneamino]-2,3-dihydroxy-4-oxo-pentoxy]phosphonic acid OR (2,3,5-trihydroxy-4-oxo-pentoxy)phosphonic acid</p>
						<p>CAS number: OR 4151-19-3</p>
						<p>BioCyc ID:PHOSPHORIBULOSYL-FORMIMINO-AICAR-P OR RIBULOSE-5P</p>
						<p>KEGG ID:C04916 OR C00199</p>
					</body>
				</notes>
			</speciesType>
			<speciesType metaid="metaid_t_0375" id="t_0375" name="PRPP and prpp">
				<notes>
					<body xmlns="http://www.w3.org/1999/xhtml">
						<p>Charge:0</p>
						<p>Abbreviation:pro-L OR SAM</p>
						<p>Official name:L-Proline OR S-adenosyl-L-methionine</p>
						<p>Formula:C5H9NO2 OR </p>
						<p>IUPAC name:(2R)-pyrrolidine-2-carboxylic acid OR (2S)-2-amino-4-[[(2S,3S,4R,5R)-5-(6-aminopurin-9-yl)-3,4-dihydroxy-oxolan-2-yl]methyl-methyl-sulfonio]butanoate</p>
						<p>CAS number:7005-20-1 OR 86866-89-9</p>
						<p>BioCyc ID:PRO OR S-ADENOSYLMETHIONINE</p>
						<p>KEGG ID:C00148 OR C00019</p>
					</body>
				</notes>
			</speciesType>
			<speciesType metaid="metaid_t_0376" id="t_0376" name="3PSER and pser-L">
				<notes>
					<body xmlns="http://www.w3.org/1999/xhtml">
						<p>Charge:-2</p>
						<p>Abbreviation:psd5p OR 3PSER</p>
						<p>Official name:Pseudouridine 5'-phosphate OR 3-phospho-serine</p>
						<p>Formula:C9H11N2O9P OR </p>
						<p>IUPAC name:[(2R,3R,4S,5S)-5-(2,4-dioxo-1H-pyrimidin-5-yl)-3,4-dihydroxy-oxolan-2-yl]methoxyphosphonic acid OR 2-amino-3-phosphonooxy-propanoic acid</p>
						<p>CAS number: OR 17885-08-4</p>
						<p>BioCyc ID:PSEUDOURIDINE-5-P OR 3-P-SERINE</p>
						<p>KEGG ID:C01168 OR C01005</p>
					</body>
				</notes>
			</speciesType>
			<speciesType metaid="metaid_t_0377" id="t_0377" name="PI-TBA and ptd1ino160190">
				<notes>
					<body xmlns="http://www.w3.org/1999/xhtml">
						<p>Charge:-1</p>
						<p>Abbreviation:ptd1ino160 OR PRECURSOR-Z</p>
						<p>Official name:phosphatidyl 1D myo inositol OR precursor-Z</p>
						<p>Formula:C41H78O13P OR </p>
						<p>IUPAC name: OR </p>
						<p>CAS number: OR </p>
						<p>BioCyc ID:L-1-phosphatidyl-inositols OR </p>
						<p>KEGG ID: OR </p>
					</body>
				</notes>
			</speciesType>
			<speciesType metaid="metaid_t_0378" id="t_0378" name="PTRSC and ptrc">
				<notes>
					<body xmlns="http://www.w3.org/1999/xhtml">
						<p>Charge:-1</p>
						<p>Abbreviation:ptd1ino160190 OR SDAPIM</p>
						<p>Official name:phosphatidyl 1D myo inositol (C16:0, C19:0) OR N-succinyl-L,L-2,6-diaminopimelate</p>
						<p>Formula:C44H84O13P OR </p>
						<p>IUPAC name: OR 2-amino-6-(3-carboxypropanoylamino)heptanedioic acid</p>
						<p>CAS number: OR 26605-36-7</p>
						<p>BioCyc ID: OR n-succinylll-2,6-diaminopimelate</p>
						<p>KEGG ID: OR C04421</p>
					</body>
				</notes>
			</speciesType>
			<speciesType metaid="metaid_t_0379" id="t_0379" name="PYR and pyr">
				<notes>
					<body xmlns="http://www.w3.org/1999/xhtml">
						<p>Charge:0</p>
						<p>Abbreviation:pydxn OR SHCHC</p>
						<p>Official name:Pyridoxine OR 2-succinyl-6-hydroxy-2,4-cyclohexadiene-1-carboxylate</p>
						<p>Formula:C8H11NO3 OR </p>
						<p>IUPAC name:(4-formyl-5-hydroxy-6-methyl-pyridin-3-yl)methoxyphosphonic acid OR 2-(3-carboxypropanoyl)-6-hydroxy-cyclohexa-1,3-diene-1-carboxylic acid</p>
						<p>CAS number: OR </p>
						<p>BioCyc ID:PYRIDOXINE OR SUCCINYL-OH-CYCLOHEXADIENE-COOH</p>
						<p>KEGG ID:C00314 OR C05817</p>
					</body>
				</notes>
			</speciesType>
			<speciesType metaid="metaid_t_0380" id="t_0380" name="MK and q8">
				<notes>
					<body xmlns="http://www.w3.org/1999/xhtml">
						<p>Charge:0</p>
						<p>Abbreviation:q OR MYCOSIDE_B</p>
						<p>Official name:Ubiquinone OR mycoside_B</p>
						<p>Formula:C14H18O4 OR </p>
						<p>IUPAC name: OR </p>
						<p>CAS number:1339-63-5 OR 39379-13-0</p>
						<p>BioCyc ID:Ubiquinones OR </p>
						<p>KEGG ID: OR </p>
					</body>
				</notes>
			</speciesType>
			<speciesType metaid="metaid_t_0381" id="t_0381" name="MKH2 and q8h2">
				<notes>
					<body xmlns="http://www.w3.org/1999/xhtml">
						<p>Charge:0</p>
						<p>Abbreviation:q8 OR MYCOTHIOL</p>
						<p>Official name:Ubiquinone-8 OR mycothiol</p>
						<p>Formula:C49H74O4 OR </p>
						<p>IUPAC name:2,3-dimethoxy-5-methyl-6-(3,7,11,15,19,23,27,31-octamethyldotriaconta-2,6,10,14,18,22,26,30-octaenyl)cyclohexa-2,5-diene-1,4-dione OR 2-acetamido-N-[4,5-dihydroxy-6-(hydroxymethyl)-2-(2,3,4,5,6-pentahydroxycyclohexyl)oxy-oxan-3-yl]-3-sulfanyl-propanamide</p>
						<p>CAS number: OR </p>
						<p>BioCyc ID:UBIQUINONE-8 OR CPD1G-2</p>
						<p>KEGG ID:C00399 OR C06717</p>
					</body>
				</notes>
			</speciesType>
			<speciesType metaid="metaid_t_0382" id="t_0382" name="QA and quln">
				<notes>
					<body xmlns="http://www.w3.org/1999/xhtml">
						<p>Charge:0</p>
						<p>Abbreviation:qh2 OR SL-1</p>
						<p>Official name:Ubiquinol OR sulfolipid-1</p>
						<p>Formula:C14H20O4 OR </p>
						<p>IUPAC name:2,3-dimethoxy-5-methyl-6-(3-methylbut-2-enyl)benzene-1,4-diol OR </p>
						<p>CAS number: OR </p>
						<p>BioCyc ID:Ubiquinols OR </p>
						<p>KEGG ID: OR </p>
					</body>
				</notes>
			</speciesType>
			<speciesType metaid="metaid_t_0383" id="t_0383" name="R1P and r1p">
				<notes>
					<body xmlns="http://www.w3.org/1999/xhtml">
						<p>Charge:-2</p>
						<p>Abbreviation:quln OR SL1278-CYTO</p>
						<p>Official name:Quinolinate OR cyptoplasmic_SL1278_(SL-1_precursor)</p>
						<p>Formula:C7H3NO4 OR </p>
						<p>IUPAC name:pyridine-2,3-dicarboxylate OR </p>
						<p>CAS number: OR </p>
						<p>BioCyc ID:QUINOLINATE OR </p>
						<p>KEGG ID:C03722 OR </p>
					</body>
				</notes>
			</speciesType>
			<speciesType metaid="metaid_t_0384" id="t_0384" name="R5P and r5p">
				<notes>
					<body xmlns="http://www.w3.org/1999/xhtml">
						<p>Charge:-2</p>
						<p>Abbreviation:r1p OR SL1278-WALL</p>
						<p>Official name:alpha-D-Ribose 1-phosphate OR wallbound_SL1278_(SL-1_precursor)</p>
						<p>Formula:C5H9O8P OR </p>
						<p>IUPAC name:[(2R,3R,4R,5R)-3,4-dihydroxy-5-(hydroxymethyl)oxolan-2-yl]oxyphosphonic acid OR </p>
						<p>CAS number:14075-00-4 OR </p>
						<p>BioCyc ID:RIBOSE-1P OR </p>
						<p>KEGG ID:C00442 OR </p>
					</body>
				</notes>
			</speciesType>
			<speciesType metaid="metaid_t_0385" id="t_0385" name="RHAMNAGDPP and ragund">
				<notes>
					<body xmlns="http://www.w3.org/1999/xhtml">
						<p>Charge:-2</p>
						<p>Abbreviation:r5p OR SLF</p>
						<p>Official name:alpha-D-Ribose 5-phosphate OR sulfate</p>
						<p>Formula:C5H9O8P OR </p>
						<p>IUPAC name:[(2R,3R,4R,5S)-3,4,5-trihydroxyoxolan-2-yl]methoxyphosphonic acid OR </p>
						<p>CAS number: OR 64-31-3</p>
						<p>BioCyc ID:RIBOSE-5P OR SULFATE</p>
						<p>KEGG ID:C00117 OR C00059</p>
					</body>
				</notes>
			</speciesType>
			<speciesType metaid="metaid_t_0386" id="t_0386" name="RIB and rib-D">
				<notes>
					<body xmlns="http://www.w3.org/1999/xhtml">
						<p>Charge:0</p>
						<p>Abbreviation:rhcys OR SMALLMOLECULES</p>
						<p>Official name:S-Ribosyl-L-homocysteine OR small_molecules</p>
						<p>Formula:C9H17NO6S OR </p>
						<p>IUPAC name:2-amino-4-[(3,4,5-trihydroxyoxolan-2-yl)methylsulfanyl]butanoic acid OR </p>
						<p>CAS number: OR </p>
						<p>BioCyc ID: OR </p>
						<p>KEGG ID: OR </p>
					</body>
				</notes>
			</speciesType>
			<speciesType metaid="metaid_t_0387" id="t_0387" name="RIBFLAV and ribflv">
				<notes>
					<body xmlns="http://www.w3.org/1999/xhtml">
						<p>Charge:0</p>
						<p>Abbreviation:rib-D OR SME</p>
						<p>Official name:D-Ribose OR shikimate</p>
						<p>Formula:C5H10O5 OR </p>
						<p>IUPAC name:(3R,4R,5R)-5-(hydroxymethyl)oxolane-2,3,4-triol OR (3R,4S,5R)-3,4,5-trihydroxycyclohexene-1-carboxylic acid</p>
						<p>CAS number:6915-40-8 OR </p>
						<p>BioCyc ID:RIBOSE OR SHIKIMATE</p>
						<p>KEGG ID: OR C00493</p>
					</body>
				</notes>
			</speciesType>
			<speciesType metaid="metaid_t_0388" id="t_0388" name="PHDIMRHAM1 and rppdima">
				<notes>
					<body xmlns="http://www.w3.org/1999/xhtml">
						<p>Charge:-1</p>
						<p>Abbreviation:rmyc OR PPM</p>
						<p>Official name:mycolate compounds (all) OR polyprenolmannose</p>
						<p>Formula:RMYC OR </p>
						<p>IUPAC name: OR </p>
						<p>CAS number: OR </p>
						<p>BioCyc ID: OR </p>
						<p>KEGG ID: OR </p>
					</body>
				</notes>
			</speciesType>
			<speciesType metaid="metaid_t_0389" id="t_0389" name="PHDIMRHAM2 and rrppdima">
				<notes>
					<body xmlns="http://www.w3.org/1999/xhtml">
						<p>Charge:0</p>
						<p>Abbreviation:rppdima OR PPPP</p>
						<p>Official name:rhamnose phenol phthiocerol dimycocerosate (Mtb) OR PPPP</p>
						<p>Formula:C105H198O10 OR </p>
						<p>IUPAC name: OR </p>
						<p>CAS number: OR </p>
						<p>BioCyc ID: OR </p>
						<p>KEGG ID: OR </p>
					</body>
				</notes>
			</speciesType>
			<speciesType metaid="metaid_t_0390" id="t_0390" name="S7P and s7p">
				<notes>
					<body xmlns="http://www.w3.org/1999/xhtml">
						<p>Charge:0</p>
						<p>Abbreviation:s OR SUCCSAL</p>
						<p>Official name:Sulfur OR succinate_semialdehyde_(succinic_semialdehyde)</p>
						<p>Formula:S OR </p>
						<p>IUPAC name:hydrogen sulfide OR 4-oxobutanoic acid</p>
						<p>CAS number:81032-32-8 OR 692-29-5</p>
						<p>BioCyc ID:CPD-249 OR </p>
						<p>KEGG ID: OR C00232</p>
					</body>
				</notes>
			</speciesType>
			<speciesType metaid="metaid_t_0391" id="t_0391" name="SAL and salc">
				<notes>
					<body xmlns="http://www.w3.org/1999/xhtml">
						<p>Charge:-2</p>
						<p>Abbreviation:s7p OR TETRACOSANOATE</p>
						<p>Official name:Sedoheptulose 7-phosphate OR tetracosanoate</p>
						<p>Formula:C7H13O10P OR </p>
						<p>IUPAC name:(2,3,4,5,7-pentahydroxy-6-oxo-heptoxy)phosphonic acid OR tetracosanoate</p>
						<p>CAS number:2646-35-7 OR </p>
						<p>BioCyc ID:D-SEDOHEPTULOSE-7-P OR </p>
						<p>KEGG ID:C00281 OR </p>
					</body>
				</notes>
			</speciesType>
			<speciesType metaid="metaid_t_0392" id="t_0392" name="OSBCOA and sbzcoa">
				<notes>
					<body xmlns="http://www.w3.org/1999/xhtml">
						<p>Charge:-1</p>
						<p>Abbreviation:salc OR PG</p>
						<p>Official name:Salicylate OR L-1-phosphatidyl-glycero</p>
						<p>Formula:C7H5O3 OR </p>
						<p>IUPAC name:2-hydroxybenzoate OR </p>
						<p>CAS number: OR </p>
						<p>BioCyc ID: OR </p>
						<p>KEGG ID: OR C00344</p>
					</body>
				</notes>
			</speciesType>
			<speciesType metaid="metaid_t_0393" id="t_0393" name="SDLIPO and sdhlam">
				<notes>
					<body xmlns="http://www.w3.org/1999/xhtml">
						<p>Charge:-8</p>
						<p>Abbreviation:scl2 OR TETRAHYDRODIPICOLINATE</p>
						<p>Official name:sirohydrochlorin 2 OR tetrahydrodipicolinate</p>
						<p>Formula:C42H38N4O16 OR </p>
						<p>IUPAC name: OR 2,3,4,5-tetrahydropyridine-2,6-dicarboxylic acid</p>
						<p>CAS number: OR </p>
						<p>BioCyc ID: OR DELTA{1}-PIPERIDEINE-2-6-DICARBOXYLATE</p>
						<p>KEGG ID: OR C03972</p>
					</body>
				</notes>
			</speciesType>
			<speciesType metaid="metaid_t_0394" id="t_0394" name="SME and skm">
				<notes>
					<body xmlns="http://www.w3.org/1999/xhtml">
						<p>Charge:-8</p>
						<p>Abbreviation:sheme OR TRANS-DELTA-2-HYDROXY-DODECANOYL-COA</p>
						<p>Official name:Siroheme OR TRANS-DELTA-2-HYDROXY-DODECANOYL-COA</p>
						<p>Formula:C42H36FeN4O16 OR </p>
						<p>IUPAC name: OR </p>
						<p>CAS number:52553-42-1 OR </p>
						<p>BioCyc ID:SIROHEME OR </p>
						<p>KEGG ID:C00748 OR </p>
					</body>
				</notes>
			</speciesType>
			<speciesType metaid="metaid_t_0395" id="t_0395" name="SME3P and skm5p">
				<notes>
					<body xmlns="http://www.w3.org/1999/xhtml">
						<p>Charge:-1</p>
						<p>Abbreviation:skm OR TRANS-KETO-MEROACYL-ACP</p>
						<p>Official name:Shikimate OR TRANS-KETO-MEROACYL-ACP</p>
						<p>Formula:C7H9O5 OR </p>
						<p>IUPAC name:(3R,4S,5R)-3,4,5-trihydroxycyclohexene-1-carboxylic acid OR </p>
						<p>CAS number: OR </p>
						<p>BioCyc ID:SHIKIMATE OR </p>
						<p>KEGG ID:C00493 OR </p>
					</body>
				</notes>
			</speciesType>
			<speciesType metaid="metaid_t_0396" id="t_0396" name="SDAPIM and sl26da">
				<notes>
					<body xmlns="http://www.w3.org/1999/xhtml">
						<p>Charge:-1</p>
						<p>Abbreviation:sl1 OR TETRADECANOYL-COA</p>
						<p>Official name:sulfonated tetra-acyl trehalose OR tetradecanoyl-CoA</p>
						<p>Formula:C149H287O18S OR </p>
						<p>IUPAC name: OR [(2R,3R,4R,5R)-5-(6-aminopurin-9-yl)-4-hydroxy-2-[[hydroxy-[hydroxy-[3-hydroxy-2,2-dimethyl-3-[2-(2-tetradecanoylsulfanylethylcarbamoyl)ethylcarbamoyl]propoxy]phosphoryl]oxy-phosphoryl]oxymethyl]oxolan-3-yl]oxyphosphonic acid</p>
						<p>CAS number: OR 3130-72-1</p>
						<p>BioCyc ID: OR </p>
						<p>KEGG ID: OR C02593</p>
					</body>
				</notes>
			</speciesType>
			<speciesType metaid="metaid_t_0397" id="t_0397" name="SAOPIM and sl2a6o">
				<notes>
					<body xmlns="http://www.w3.org/1999/xhtml">
						<p>Charge:-2</p>
						<p>Abbreviation:sl26da OR TETRADECANOATE</p>
						<p>Official name:N-Succinyl-LL-2,6-diaminoheptanedioate OR tetradecanoate_</p>
						<p>Formula:C11H16N2O7 OR </p>
						<p>IUPAC name:2-amino-6-(3-carboxypropanoylamino)heptanedioic acid OR tetradecanoic acid</p>
						<p>CAS number:26605-36-7 OR 544-63-8</p>
						<p>BioCyc ID:n-succinylll-2,6-diaminopimelate OR </p>
						<p>KEGG ID: OR C06424</p>
					</body>
				</notes>
			</speciesType>
			<speciesType metaid="metaid_t_0398" id="t_0398" name="H2SO3 and so3">
				<notes>
					<body xmlns="http://www.w3.org/1999/xhtml">
						<p>Charge:-3</p>
						<p>Abbreviation:sl2a6o OR HEXACOSANOYL-COA-CO2</p>
						<p>Official name:N-Succinyl-2-L-amino-6-oxoheptanedioate OR hexacosanoyl-CoA-CO2</p>
						<p>Formula:C11H12NO8 OR </p>
						<p>IUPAC name:(2S)-2-(3-carboxypropanoylamino)-6-oxo-heptanedioic acid OR </p>
						<p>CAS number: OR </p>
						<p>BioCyc ID:N-SUCCINYL-2-AMINO-6-KETOPIMELATE OR </p>
						<p>KEGG ID:C04462 OR </p>
					</body>
				</notes>
			</speciesType>
			<speciesType metaid="metaid_t_0399" id="t_0399" name="SLF and so4">
				<notes>
					<body xmlns="http://www.w3.org/1999/xhtml">
						<p>Charge:-2</p>
						<p>Abbreviation:so3 OR TRANS-DELTA-2-DODECANOYL-COA</p>
						<p>Official name:Sulfite OR TRANS-DELTA-2-DODECANOYL-COA</p>
						<p>Formula:O3S OR </p>
						<p>IUPAC name: OR </p>
						<p>CAS number: OR </p>
						<p>BioCyc ID:SO3 OR </p>
						<p>KEGG ID:C00094 OR </p>
					</body>
				</notes>
			</speciesType>
			<speciesType metaid="metaid_t_0400" id="t_0400" name="SPRMD and spmd">
				<notes>
					<body xmlns="http://www.w3.org/1999/xhtml">
						<p>Charge:-2</p>
						<p>Abbreviation:so4 OR TRE</p>
						<p>Official name:Sulfate OR trehalose</p>
						<p>Formula:O4S OR </p>
						<p>IUPAC name: OR 2-(hydroxymethyl)-6-[3,4,5-trihydroxy-6-(hydroxymethyl)oxan-2-yl]oxy-oxane-3,4,5-triol</p>
						<p>CAS number: OR 99-20-7</p>
						<p>BioCyc ID:SULFATE OR TREHALOSE</p>
						<p>KEGG ID:C00059 OR C01083</p>
					</body>
				</notes>
			</speciesType>
			<speciesType metaid="metaid_t_0401" id="t_0401" name="OCTADECANOYL-COA and stcoa">
				<notes>
					<body xmlns="http://www.w3.org/1999/xhtml">
						<p>Charge:-3</p>
						<p>Abbreviation:ssaltpp OR PAPS</p>
						<p>Official name:Succinate semialdehyde-thiamin diphosphate anion OR 3'-phosphoadenylyl-sulfate</p>
						<p>Formula:C16H21N4O10P2S OR </p>
						<p>IUPAC name:4-[[2-[3-[(4-amino-2-methyl-pyrimidin-5-yl)methyl]-4-methyl-1-thia-3-azoniacyclopenta-2,4-dien-5-yl]ethoxy-hydroxy-phosphoryl]oxy-hydroxy-phosphoryl]oxy-4-hydroxy-butanoic acid OR 6-amino-9-[3-hydroxy-5-[(hydroxy-sulfooxy-phosphoryl)oxymethyl]-4-phosphonooxy-oxolan-2-yl]purine</p>
						<p>CAS number: OR 482-67-7</p>
						<p>BioCyc ID:SUCCINATE-SEMIALDEHYDE-THIAMINE-PPI OR PAPS</p>
						<p>KEGG ID: OR C00053</p>
					</body>
				</notes>
			</speciesType>
			<speciesType metaid="metaid_t_0402" id="t_0402" name="OSB and sucbz">
				<notes>
					<body xmlns="http://www.w3.org/1999/xhtml">
						<p>Charge:-1</p>
						<p>Abbreviation:sucarg OR PEPTIDOGLYCAN</p>
						<p>Official name:N2-Succinyl-L-arginine OR peptidoglycan</p>
						<p>Formula:C10H17N4O5 OR </p>
						<p>IUPAC name:2-(3-carboxypropanoylamino)-5-(diaminomethylideneamino)pentanoic acid OR </p>
						<p>CAS number: OR </p>
						<p>BioCyc ID: OR </p>
						<p>KEGG ID: OR C00889</p>
					</body>
				</notes>
			</speciesType>
			<speciesType metaid="metaid_t_0403" id="t_0403" name="SUCC and succ">
				<notes>
					<body xmlns="http://www.w3.org/1999/xhtml">
						<p>Charge:-2</p>
						<p>Abbreviation:sucbz OR TRE6P</p>
						<p>Official name:o-Succinylbenzoate OR trehalose_6-phosphate</p>
						<p>Formula:C11H8O5 OR </p>
						<p>IUPAC name:2-(3-carboxypropanoyl)benzoic acid OR [(2R,3R,4S,5R,6R)-3,4,5-trihydroxy-6-[(2R,3R,4S,5R,6R)-3,4,5-trihydroxy-6-(hydroxymethyl)oxan-2-yl]oxy-oxan-2-yl]methoxyphosphonic acid</p>
						<p>CAS number: OR </p>
						<p>BioCyc ID:O-SUCCINYLBENZOATE OR TREHALOSE-6P</p>
						<p>KEGG ID:C02730 OR C00689</p>
					</body>
				</notes>
			</speciesType>
			<speciesType metaid="metaid_t_0404" id="t_0404" name="SUCCOA and succoa">
				<notes>
					<body xmlns="http://www.w3.org/1999/xhtml">
						<p>Charge:-2</p>
						<p>Abbreviation:succ OR TREHALOSEDIMYCOLATE</p>
						<p>Official name:Succinate OR trehalosedimycolate_(TDM)</p>
						<p>Formula:C4H4O4 OR </p>
						<p>IUPAC name:butanedioat OR </p>
						<p>CAS number: OR </p>
						<p>BioCyc ID:SUC OR </p>
						<p>KEGG ID:C00042 OR </p>
					</body>
				</notes>
			</speciesType>
			<speciesType metaid="metaid_t_0405" id="t_0405" name="OSLHSER and suchms">
				<notes>
					<body xmlns="http://www.w3.org/1999/xhtml">
						<p>Charge:-2</p>
						<p>Abbreviation:sucgsa OR PGL-TB</p>
						<p>Official name:N2-Succinyl-L-glutamate 5-semialdehyde OR phenolglycolipid_antigen_(PLG-Tb_1)</p>
						<p>Formula:C9H11NO6 OR </p>
						<p>IUPAC name:2-(3-carboxypropanoylamino)-5-oxo-pentanoic acid OR </p>
						<p>CAS number: OR </p>
						<p>BioCyc ID:CPD-822 OR </p>
						<p>KEGG ID:C05932 OR </p>
					</body>
				</notes>
			</speciesType>
			<speciesType metaid="metaid_t_0406" id="t_0406" name="SUCCSAL and sucsal">
				<notes>
					<body xmlns="http://www.w3.org/1999/xhtml">
						<p>Charge:-1</p>
						<p>Abbreviation:sucorn OR TREHALOSEMONOMYCOLATE</p>
						<p>Official name:N2-Succinyl-L-ornithine OR trehalosemonomycolate_(TMM)</p>
						<p>Formula:C9H15N2O5 OR </p>
						<p>IUPAC name:5-amino-2-(3-carboxypropanoylamino)pentanoic acid OR </p>
						<p>CAS number: OR </p>
						<p>BioCyc ID:N2-SUCCINYLORNITHINE OR </p>
						<p>KEGG ID:C03415 OR </p>
					</body>
				</notes>
			</speciesType>
			<speciesType metaid="metaid_t_0407" id="t_0407" name="TETRADECANOYL-COA and tdcoa">
				<notes>
					<body xmlns="http://www.w3.org/1999/xhtml">
						<p>Charge:-1</p>
						<p>Abbreviation:tcynt OR TYR</p>
						<p>Official name:Thiocyanate OR tyrosine</p>
						<p>Formula:CNS OR </p>
						<p>IUPAC name:thiocyanate OR 2-amino-3-(4-hydroxyphenyl)propanoic acid</p>
						<p>CAS number:81210-01-7 OR 556-03-6</p>
						<p>BioCyc ID:HSCN OR TYR</p>
						<p>KEGG ID:C01755 OR C01536</p>
					</body>
				</notes>
			</speciesType>
			<speciesType metaid="metaid_t_0408" id="t_0408" name="TETRAHYDRODIPICOLINATE and thdp">
				<notes>
					<body xmlns="http://www.w3.org/1999/xhtml">
						<p>Charge:0</p>
						<p>Abbreviation:tdm4 OR UDP</p>
						<p>Official name:trehalose dimycolate (alpha mycolate + methoxymycolate) OR uridine-diphosphate</p>
						<p>Formula:C176H336O15 OR </p>
						<p>IUPAC name: OR [[5-(2,4-dioxopyrimidin-1-yl)-3,4-dihydroxy-oxolan-2-yl]methoxy-hydroxy-phosphoryl]oxyphosphonic acid</p>
						<p>CAS number: OR 58-98-0</p>
						<p>BioCyc ID: OR UDP</p>
						<p>KEGG ID: OR C00015</p>
					</body>
				</notes>
			</speciesType>
			<speciesType metaid="metaid_t_0409" id="t_0409" name="THF and thf">
				<notes>
					<body xmlns="http://www.w3.org/1999/xhtml">
						<p>Charge:-2</p>
						<p>Abbreviation:thdp OR UDPG</p>
						<p>Official name:2,3,4,5-Tetrahydrodipicolinate OR UDP-D-glucose</p>
						<p>Formula:C7H7NO4 OR </p>
						<p>IUPAC name:2,3,4,5-tetrahydropyridine-2,6-dicarboxylic acid OR [(2R,3R,4R,5R)-5-(2,4-dioxopyrimidin-1-yl)-3,4-dihydroxy-oxolan-2-yl]methoxy-[hydroxy-[(2R,3R,4S,5R,6R)-3,4,5-trihydroxy-6-(hydroxymethyl)oxan-2-yl]oxy-phosphoryl]oxy-phosphinic acid</p>
						<p>CAS number: OR </p>
						<p>BioCyc ID:DELTA{1}-PIPERIDEINE-2-6-DICARBOXYLATE OR UDP-GLUCOSE</p>
						<p>KEGG ID: OR C00029</p>
					</body>
				</notes>
			</speciesType>
			<speciesType metaid="metaid_t_0410" id="t_0410" name="THFG and thfglu">
				<notes>
					<body xmlns="http://www.w3.org/1999/xhtml">
						<p>Charge:-2</p>
						<p>Abbreviation:thf OR UDPGAL</p>
						<p>Official name:5,6,7,8-Tetrahydrofolate OR UDP-galactose</p>
						<p>Formula:C19H21N7O6 OR </p>
						<p>IUPAC name:2-[[4-[(2-amino-4-oxo-5,6,7,8-tetrahydro-1H-pteridin-6-yl)methylamino]benzoyl]amino]pentanedioic acid OR [5-(2,4-dioxopyrimidin-1-yl)-3,4-dihydroxy-oxolan-2-yl]methoxy-[hydroxy-[3,4,5-trihydroxy-6-(hydroxymethyl)oxan-2-yl]oxy-phosphoryl]oxy-phosphinic acid</p>
						<p>CAS number:29347-89-5 OR 2956-16-3</p>
						<p>BioCyc ID:THF OR UDP-GALACTOSE</p>
						<p>KEGG ID:C00101 OR C00052</p>
					</body>
				</notes>
			</speciesType>
			<speciesType metaid="metaid_t_0411" id="t_0411" name="THI and thm">
				<notes>
					<body xmlns="http://www.w3.org/1999/xhtml">
						<p>Charge:-3</p>
						<p>Abbreviation:thfglu OR UDPGALF</p>
						<p>Official name:Tetrahydrofolyl-[Glu](2) OR UDP-D-galacto-1,4-furanose</p>
						<p>Formula:C24H27N8O9 OR </p>
						<p>IUPAC name:2-[[4-[[4-[(2-amino-4-oxo-5,6,7,8-tetrahydro-1H-pteridin-6-yl)methylamino]benzoyl]amino]-4-carboxy-butanoyl]amino]pentanedioic acid OR [[5-(1,2-dihydroxyethyl)-3,4-dihydroxy-oxolan-2-yl]oxy-hydroxy-phosphoryl]oxy-[[5-(2,4-dioxopyrimidin-1-yl)-3,4-dihydroxy-oxolan-2-yl]methoxy]phosphinic acid</p>
						<p>CAS number: OR </p>
						<p>BioCyc ID: OR UDP-D-GALACTO-14-FURANOSE</p>
						<p>KEGG ID: OR C03733</p>
					</body>
				</notes>
			</speciesType>
			<speciesType metaid="metaid_t_0412" id="t_0412" name="THIP and thmmp">
				<notes>
					<body xmlns="http://www.w3.org/1999/xhtml">
						<p>Charge:1</p>
						<p>Abbreviation:thm OR UDPNAG</p>
						<p>Official name:Thiamin OR UDP-N-acetyl-D-glucosamine</p>
						<p>Formula:C12H17N4OS OR </p>
						<p>IUPAC name:2-[3-[(4-amino-2-methyl-pyrimidin-5-yl)methyl]-4-methyl-1-thia-3-azoniacyclopenta-2,4-dien-5-yl]ethanol OR [[(3R,4R,5S,6R)-3-acetamido-4,5-dihydroxy-6-(hydroxymethyl)oxan-2-yl]oxy-hydroxy-phosphoryl]oxy-[[(2R,3R,4R,5R)-5-(2,4-dioxopyrimidin-1-yl)-3,4-dihydroxy-oxolan-2-yl]methoxy]phosphinic acid</p>
						<p>CAS number: OR </p>
						<p>BioCyc ID:THIAMINE OR UDP-N-ACETYL-D-GLUCOSAMINE</p>
						<p>KEGG ID:C00378 OR C00043</p>
					</body>
				</notes>
			</speciesType>
			<speciesType metaid="metaid_t_0413" id="t_0413" name="THR and thr-L">
				<notes>
					<body xmlns="http://www.w3.org/1999/xhtml">
						<p>Charge:-2</p>
						<p>Abbreviation:thmpp OR UDPNAGPEE</p>
						<p>Official name:Thiamine diphosphate OR UDP-GlcNAc-pyruvate_enol_ether</p>
						<p>Formula:C12H16N4O7P2S OR </p>
						<p>IUPAC name:[2-[3-[(4-amino-2-methyl-pyrimidin-5-yl)methyl]-4-methyl-1-thia-3-azoniacyclopenta-2,4-dien-5-yl]ethoxy-hydroxy-phosphoryl]oxyphosphonic acid OR 2-[3-acetamido-2-[[[5-(2,4-dioxopyrimidin-1-yl)-3,4-dihydroxy-oxolan-2-yl]methoxy-hydroxy-phosphoryl]oxy-hydroxy-phosphoryl]oxy-5-hydroxy-6-(hydroxymethyl)oxan-4-yl]oxyprop-2-enoic acid</p>
						<p>CAS number:154-87-0 OR </p>
						<p>BioCyc ID:THIAMINE-PYROPHOSPHATE OR UDP-ACETYL-CARBOXYVINYL-GLUCOSAMINE</p>
						<p>KEGG ID:C00068 OR C04631</p>
					</body>
				</notes>
			</speciesType>
			<speciesType metaid="metaid_t_0414" id="t_0414" name="DT and thymd">
				<notes>
					<body xmlns="http://www.w3.org/1999/xhtml">
						<p>Charge:0</p>
						<p>Abbreviation:thym OR DX5P</p>
						<p>Official name:Thymine OR 1-deoxy-D-xylulose 5-phosphate</p>
						<p>Formula:C5H6N2O2 OR </p>
						<p>IUPAC name:5-methyl-1H-pyrimidine-2,4-dione OR (2,3-dihydroxy-4-oxo-pentoxy)phosphonic acid</p>
						<p>CAS number:65-71-4 OR </p>
						<p>BioCyc ID:THYMINE OR DEOXYXYLULOSE-5P</p>
						<p>KEGG ID:C00178 OR C11437</p>
					</body>
				</notes>
			</speciesType>
			<speciesType metaid="metaid_t_0415" id="t_0415" name="OTHIO and trdox">
				<notes>
					<body xmlns="http://www.w3.org/1999/xhtml">
						<p>Charge:-1</p>
						<p>Abbreviation:tmlgnc OR PGP</p>
						<p>Official name:tri-methyl lignoceric acid OR L-1-phosphatidylglycerol-phosphate</p>
						<p>Formula:C27H53O2 OR </p>
						<p>IUPAC name: OR </p>
						<p>CAS number: OR </p>
						<p>BioCyc ID: OR </p>
						<p>KEGG ID: OR C03892</p>
					</body>
				</notes>
			</speciesType>
			<speciesType metaid="metaid_t_0416" id="t_0416" name="RTHIO and trdrd">
				<notes>
					<body xmlns="http://www.w3.org/1999/xhtml">
						<p>Charge:0</p>
						<p>Abbreviation:trdox OR SUCC</p>
						<p>Official name:Oxidized thioredoxin OR succinate</p>
						<p>Formula:X OR </p>
						<p>IUPAC name: OR butanedioate</p>
						<p>CAS number: OR </p>
						<p>BioCyc ID: OR SUC</p>
						<p>KEGG ID: OR C00042</p>
					</body>
				</notes>
			</speciesType>
			<speciesType metaid="metaid_t_0417" id="t_0417" name="TRE and tre">
				<notes>
					<body xmlns="http://www.w3.org/1999/xhtml">
						<p>Charge:0</p>
						<p>Abbreviation:trdrd OR UDP[NAM:NGM]ALAGLU</p>
						<p>Official name:Reduced thioredoxin OR UDP[NAM:NGM]ALAGLU</p>
						<p>Formula:XH2 OR </p>
						<p>IUPAC name: OR </p>
						<p>CAS number:52500-60-4 OR </p>
						<p>BioCyc ID: OR </p>
						<p>KEGG ID: OR </p>
					</body>
				</notes>
			</speciesType>
			<speciesType metaid="metaid_t_0418" id="t_0418" name="TRE6P and tre6p">
				<notes>
					<body xmlns="http://www.w3.org/1999/xhtml">
						<p>Charge:0</p>
						<p>Abbreviation:tre OR UMP</p>
						<p>Official name:Trehalose OR uridine-monophosphate</p>
						<p>Formula:C12H22O11 OR </p>
						<p>IUPAC name:2-(hydroxymethyl)-6-[3,4,5-trihydroxy-6-(hydroxymethyl)oxan-2-yl]oxy-oxane-3,4,5-triol OR [5-(2,4-dioxopyrimidin-1-yl)-3,4-dihydroxy-oxolan-2-yl]methoxyphosphonic acid</p>
						<p>CAS number:99-20-7 OR 58-97-9</p>
						<p>BioCyc ID:TREHALOSE OR UMP</p>
						<p>KEGG ID:C01083 OR C00105</p>
					</body>
				</notes>
			</speciesType>
			<speciesType metaid="metaid_t_0419" id="t_0419" name="TRE-S and tres">
				<notes>
					<body xmlns="http://www.w3.org/1999/xhtml">
						<p>Charge:-2</p>
						<p>Abbreviation:tre6p OR UTP</p>
						<p>Official name:alpha,alpha'-Trehalose 6-phosphate OR uridine-triphosphate</p>
						<p>Formula:C12H21O14P OR </p>
						<p>IUPAC name:[(2R,3R,4S,5R,6R)-3,4,5-trihydroxy-6-[(2R,3R,4S,5R,6R)-3,4,5-trihydroxy-6-(hydroxymethyl)oxan-2-yl]oxy-oxan-2-yl]methoxyphosphonic acid OR [[[5-(2,4-dioxopyrimidin-1-yl)-3,4-dihydroxy-oxolan-2-yl]methoxy-hydroxy-phosphoryl]oxy-hydroxy-phosphoryl]oxyphosphonic acid</p>
						<p>CAS number: OR 63-39-8</p>
						<p>BioCyc ID:TREHALOSE-6P OR UTP</p>
						<p>KEGG ID:C00689 OR C00075</p>
					</body>
				</notes>
			</speciesType>
			<speciesType metaid="metaid_t_0420" id="t_0420" name="TRP and trp-L">
				<notes>
					<body xmlns="http://www.w3.org/1999/xhtml">
						<p>Charge:0</p>
						<p>Abbreviation:trnaglu OR XAN</p>
						<p>Official name:tRNA (Glu) OR xanthine</p>
						<p>Formula:R OR </p>
						<p>IUPAC name: OR 3,7-dihydropurine-2,6-dione</p>
						<p>CAS number: OR </p>
						<p>BioCyc ID:GLT-tRNAs OR XANTHINE</p>
						<p>KEGG ID: OR C00385</p>
					</body>
				</notes>
			</speciesType>
			<speciesType metaid="metaid_t_0421" id="t_0421" name="TETRACOSANOATE and ttc">
				<notes>
					<body xmlns="http://www.w3.org/1999/xhtml">
						<p>Charge:-2</p>
						<p>Abbreviation:tsul OR TRNA-GLU</p>
						<p>Official name:Thiosulfate OR tRNAGlu</p>
						<p>Formula:O3S2 OR </p>
						<p>IUPAC name: OR </p>
						<p>CAS number:14383-50-7 OR </p>
						<p>BioCyc ID:S2O3 OR GLT-tRNAs</p>
						<p>KEGG ID:C00320 OR </p>
					</body>
				</notes>
			</speciesType>
			<speciesType metaid="metaid_t_0422" id="t_0422" name="TETRADECANOATE and ttdca">
				<notes>
					<body xmlns="http://www.w3.org/1999/xhtml">
						<p>Charge:-1</p>
						<p>Abbreviation:ttc OR TS-PROTEIN</p>
						<p>Official name:tetracosanoate (n-C24:0) OR ThiS_protein/C1of_Tyrosine,_4hydroxybenzyl_alcohol_complex</p>
						<p>Formula:C24H47O2 OR </p>
						<p>IUPAC name:  OR </p>
						<p>CAS number:408-40-2 OR </p>
						<p>BioCyc ID: OR </p>
						<p>KEGG ID: OR </p>
					</body>
				</notes>
			</speciesType>
			<speciesType metaid="metaid_t_0423" id="t_0423" name="TYR and tyr-L">
				<notes>
					<body xmlns="http://www.w3.org/1999/xhtml">
						<p>Charge:-1</p>
						<p>Abbreviation:ttdca OR bDG1P</p>
						<p>Official name:tetradecanoate (n-C14:0) OR ?-D-Glucose_1-phosphate</p>
						<p>Formula:C14H27O2 OR </p>
						<p>IUPAC name: OR [3,4,5-trihydroxy-6-(hydroxymethyl)oxan-2-yl]oxyphosphonic acid</p>
						<p>CAS number: OR </p>
						<p>BioCyc ID: OR </p>
						<p>KEGG ID: OR C00663</p>
					</body>
				</notes>
			</speciesType>
			<speciesType metaid="metaid_t_0424" id="t_0424" name="UDPNAGPEE and uaccg">
				<notes>
					<body xmlns="http://www.w3.org/1999/xhtml">
						<p>Charge:-3</p>
						<p>Abbreviation:uaagtmda OR CISACONITATE</p>
						<p>Official name:Undecaprenyl-diphospho-N-acetylmuramoyl-(N-acetylglucosamine)-L-alanyl-D-glutaminyl-meso-2,6-diaminopimeloyl-D-alanyl-D-alanine OR </p>
						<p>Formula:C95H154N9O27P2 OR </p>
						<p>IUPAC name: OR </p>
						<p>CAS number: OR </p>
						<p>BioCyc ID: OR </p>
						<p>KEGG ID: OR </p>
					</body>
				</notes>
			</speciesType>
			<speciesType metaid="metaid_t_0425" id="t_0425" name="UDPNAG and uacgam">
				<notes>
					<body xmlns="http://www.w3.org/1999/xhtml">
						<p>Charge:-3</p>
						<p>Abbreviation:uaccg OR APO-LIPO</p>
						<p>Official name:UDP-N-acetyl-3-O-(1-carboxyvinyl)-D-glucosamine OR </p>
						<p>Formula:C20H26N3O19P2 OR </p>
						<p>IUPAC name:(2S,6R)-6-[[(2R)-2-[[(2S)-2-[2-[(3R,4R,5S,6R)-3-acetamido-5-[(2S,3R,4R,5S,6R)-3-acetamido-4,5-dihydroxy-6-(hydroxymethyl)oxan-2-yl]oxy-2-[hydroxy-(hydroxy-(3,7,11,15,19,23,27,31,35,39,43-undecamethyltetratetraconta-2,6,10,14,18,22,26,30,34,38,42-undecaenoxy)phosphoryl)oxy-phosphoryl]oxy-6-(hydroxymethyl)oxan-4-yl]oxypropanoylamino]propanoyl]amino]-4-carbamoyl-butanoyl]amino]-2-amino-6-[[(1R)-1-[[(1R)-1-carboxyethyl]carbamoyl]ethyl]carbamoyl]hexanoic acid OR </p>
						<p>CAS number: OR </p>
						<p>BioCyc ID:UDP-ACETYL-CARBOXYVINYL-GLUCOSAMINE OR </p>
						<p>KEGG ID:C04631 OR </p>
					</body>
				</notes>
			</speciesType>
			<speciesType metaid="metaid_t_0426" id="t_0426" name="UDPNAM and uamr">
				<notes>
					<body xmlns="http://www.w3.org/1999/xhtml">
						<p>Charge:-4</p>
						<p>Abbreviation:uamag OR DC</p>
						<p>Official name:UDP-N-acetylmuramoyl-L-alanyl-D-glutamate OR </p>
						<p>Formula:C28H39N5O23P2 OR </p>
						<p>IUPAC name:2-[2-[2-[3-acetamido-2-[[[5-(2,4-dioxopyrimidin-1-yl)-3,4-dihydroxy-oxolan-2-yl]methoxy-hydroxy-phosphoryl]oxy-hydroxy-phosphoryl]oxy-5-hydroxy-6-(hydroxymethyl)oxan-4-yl]oxypropanoylamino]propanoylamino]pentanedioic acid OR </p>
						<p>CAS number: OR </p>
						<p>BioCyc ID:UDP-AA-GLUTAMATE OR </p>
						<p>KEGG ID:C00692 OR </p>
					</body>
				</notes>
			</speciesType>
			<speciesType metaid="metaid_t_0427" id="t_0427" name="UDP and udp">
				<notes>
					<body xmlns="http://www.w3.org/1999/xhtml">
						<p>Charge:-2</p>
						<p>Abbreviation:udcpp OR bDG6P</p>
						<p>Official name:Undecaprenyl phosphate OR ?-D-glucose-6-phosphate</p>
						<p>Formula:C55H89O4P OR </p>
						<p>IUPAC name:[(2E,6E,10E,14E,18E,22E,26E,30E,34E,38E)-3,7,11,15,19,23,27,31,35,39,43-undecamethyltetratetraconta-2,6,10,14,18,22,26,30,34,38,42-undecaenoxy]phosphonic acid OR (3,4,5,6-tetrahydroxyoxan-2-yl)methoxyphosphonic acid</p>
						<p>CAS number:25126-51-6 OR 56-73-5</p>
						<p>BioCyc ID:UNDECAPRENYL-P OR </p>
						<p>KEGG ID:C00348 OR C01172</p>
					</body>
				</notes>
			</speciesType>
			<speciesType metaid="metaid_t_0428" id="t_0428" name="UDPG and udpg">
				<notes>
					<body xmlns="http://www.w3.org/1999/xhtml">
						<p>Charge:-3</p>
						<p>Abbreviation:udp OR cGMP</p>
						<p>Official name:UDP OR cyclic-GMP</p>
						<p>Formula:C9H11N2O12P2 OR </p>
						<p>IUPAC name:[[5-(2,4-dioxopyrimidin-1-yl)-3,4-dihydroxy-oxolan-2-yl]methoxy-hydroxy-phosphoryl]oxyphosphonic acid OR 2-amino-9-(3,9-dihydroxy-3-oxo-2,4,7-trioxa-3$l^{5}-phosphabicyclo[4.3.0]non-8-yl)-3H-purin-6-one</p>
						<p>CAS number:58-98-0 OR 7665-99-8</p>
						<p>BioCyc ID:UDP OR </p>
						<p>KEGG ID:C00015 OR C00942</p>
					</body>
				</notes>
			</speciesType>
			<speciesType metaid="metaid_t_0429" id="t_0429" name="UDPGAL and udpgal">
				<notes>
					<body xmlns="http://www.w3.org/1999/xhtml">
						<p>Charge:-2</p>
						<p>Abbreviation:udpg OR ppGpp</p>
						<p>Official name:UDPglucose OR ppGpp</p>
						<p>Formula:C15H22N2O17P2 OR </p>
						<p>IUPAC name:[(2R,3R,4R,5R)-5-(2,4-dioxopyrimidin-1-yl)-3,4-dihydroxy-oxolan-2-yl]methoxy-[hydroxy-[(3R,4S,5R,6R)-3,4,5-trihydroxy-6-(hydroxymethyl)oxan-2-yl]oxy-phosphoryl]oxy-phosphinic acid OR [[5-(2-amino-6-oxo-3H-purin-9-yl)-4-hydroxy-3-(hydroxy-phosphonooxy-phosphoryl)oxy-oxolan-2-yl]methoxy-hydroxy-phosphoryl]oxyphosphonic acid</p>
						<p>CAS number:133-89-1 OR </p>
						<p>BioCyc ID:UDP-GLUCOSE OR GUANOSINE-5DP-3DP</p>
						<p>KEGG ID:C00029 OR C01228</p>
					</body>
				</notes>
			</speciesType>
			<speciesType metaid="metaid_t_0430" id="t_0430" name="UDPGALF and udpgalfur">
				<notes>
					<body xmlns="http://www.w3.org/1999/xhtml">
						<p>Charge:-2</p>
						<p>Abbreviation:udpgal OR 2METHYLISOCITRATE</p>
						<p>Official name:UDPgalactose OR </p>
						<p>Formula:C15H22N2O17P2 OR </p>
						<p>IUPAC name:[(2R,3R,4R)-5-(2,4-dioxopyrimidin-1-yl)-3,4-dihydroxy-oxolan-2-yl]methoxy-[hydroxy-[(3R,4S,5S,6R)-3,4,5-trihydroxy-6-(hydroxymethyl)oxan-2-yl]oxy-phosphoryl]oxy-phosphinic acid OR </p>
						<p>CAS number: OR </p>
						<p>BioCyc ID:UDP-GALACTOSE OR </p>
						<p>KEGG ID:C00052 OR </p>
					</body>
				</notes>
			</speciesType>
			<speciesType metaid="metaid_t_0431" id="t_0431" name="UDPNGM and ugmr">
				<notes>
					<body xmlns="http://www.w3.org/1999/xhtml">
						<p>Charge:-4</p>
						<p>Abbreviation:ugmda OR DU</p>
						<p>Official name:UDP-N-acetylmuramoyl-L-alanyl-D-glutamyl-meso-2,6-diaminopimeloyl-D-alanyl-D-alanine OR </p>
						<p>Formula:C41H61N9O28P2 OR </p>
						<p>IUPAC name:6-[[4-[2-[2-[3-acetamido-2-[[[5-(2,4-dioxopyrimidin-1-yl)-3,4-dihydroxy-oxolan-2-yl]methoxy-hydroxy-phosphoryl]oxy-hydroxy-phosphoryl]oxy-5-hydroxy-6-(hydroxymethyl)oxan-4-yl]oxypropanoylamino]propanoylamino]-4-carboxy-butanoyl]amino]-2-amino-6-[1-(1-carboxyethylcarbamoyl)ethylcarbamoyl]hexanoic acid OR </p>
						<p>CAS number: OR </p>
						<p>BioCyc ID:C1 OR </p>
						<p>KEGG ID:C04882 OR </p>
					</body>
				</notes>
			</speciesType>
			<speciesType metaid="metaid_t_0432" id="t_0432" name="UMP and ump">
				<notes>
					<body xmlns="http://www.w3.org/1999/xhtml">
						<p>Charge:-3</p>
						<p>Abbreviation:ugmr OR ELECTROPHILE-X</p>
						<p>Official name:UDP-N-glycolylmuramate OR </p>
						<p>Formula:C20H28N3O20P2 OR </p>
						<p>IUPAC name: OR </p>
						<p>CAS number: OR </p>
						<p>BioCyc ID: OR </p>
						<p>KEGG ID: OR </p>
					</body>
				</notes>
			</speciesType>
			<speciesType metaid="metaid_t_0433" id="t_0433" name="UROPORPHYRINOGEN-III and uppg3">
				<notes>
					<body xmlns="http://www.w3.org/1999/xhtml">
						<p>Charge:-8</p>
						<p>Abbreviation:uppg1 OR MBT-HOLO</p>
						<p>Official name:Uroporphyrinogen I OR </p>
						<p>Formula:C40H36N4O16 OR </p>
						<p>IUPAC name: OR </p>
						<p>CAS number:1867-62-5 OR </p>
						<p>BioCyc ID: OR </p>
						<p>KEGG ID: OR </p>
					</body>
				</notes>
			</speciesType>
			<speciesType metaid="metaid_t_0434" id="t_0434" name="URA and ura">
				<notes>
					<body xmlns="http://www.w3.org/1999/xhtml">
						<p>Charge:-8</p>
						<p>Abbreviation:uppg3 OR GLUCAN</p>
						<p>Official name:Uroporphyrinogen III OR </p>
						<p>Formula:C40H36N4O16 OR </p>
						<p>IUPAC name: OR </p>
						<p>CAS number:1976-85-8 OR </p>
						<p>BioCyc ID:UROPORPHYRINOGEN-III OR </p>
						<p>KEGG ID:C01051 OR </p>
					</body>
				</notes>
			</speciesType>
			<speciesType metaid="metaid_t_0435" id="t_0435" name="UREA and urea">
				<notes>
					<body xmlns="http://www.w3.org/1999/xhtml">
						<p>Charge:0</p>
						<p>Abbreviation:ura OR H2X</p>
						<p>Official name:Uracil OR </p>
						<p>Formula:C4H4N2O2 OR </p>
						<p>IUPAC name:1H-pyrimidine-2,4-dione OR </p>
						<p>CAS number:766-19-8 OR </p>
						<p>BioCyc ID:URACIL OR </p>
						<p>KEGG ID:C00106 OR </p>
					</body>
				</notes>
			</speciesType>
			<speciesType metaid="metaid_t_0436" id="t_0436" name="UTP and utp">
				<notes>
					<body xmlns="http://www.w3.org/1999/xhtml">
						<p>Charge:0</p>
						<p>Abbreviation:uri OR MYCOTHIOL-S-CONJUGATE</p>
						<p>Official name:Uridine OR </p>
						<p>Formula:C9H12N2O6 OR </p>
						<p>IUPAC name:1-[(2R,3R,4R,5R)-3,4-dihydroxy-5-(hydroxymethyl)oxolan-2-yl]pyrimidine-2,4-dione OR </p>
						<p>CAS number:68184-15-6 OR </p>
						<p>BioCyc ID:URIDINE OR </p>
						<p>KEGG ID:C00299 OR </p>
					</body>
				</notes>
			</speciesType>
			<speciesType metaid="metaid_t_0437" id="t_0437" name="VAL and val-L">
				<notes>
					<body xmlns="http://www.w3.org/1999/xhtml">
						<p>Charge:-4</p>
						<p>Abbreviation:utp OR N-ACETYL-S-CONJUGATE</p>
						<p>Official name:UTP OR </p>
						<p>Formula:C9H11N2O15P3 OR </p>
						<p>IUPAC name:[[[5-(2,4-dioxopyrimidin-1-yl)-3,4-dihydroxy-oxolan-2-yl]methoxy-hydroxy-phosphoryl]oxy-hydroxy-phosphoryl]oxyphosphonic acid OR </p>
						<p>CAS number:63-39-8 OR </p>
						<p>BioCyc ID:UTP OR </p>
						<p>KEGG ID:C00075 OR </p>
					</body>
				</notes>
			</speciesType>
			<speciesType metaid="metaid_t_0438" id="t_0438" name="XAN and xan">
				<notes>
					<body xmlns="http://www.w3.org/1999/xhtml">
						<p>Charge:0</p>
						<p>Abbreviation:val-L OR RTHIO*</p>
						<p>Official name:L-Valine OR </p>
						<p>Formula:C5H11NO2 OR </p>
						<p>IUPAC name:2-amino-3-methyl-butanoic acid OR </p>
						<p>CAS number:72-18-4 OR </p>
						<p>BioCyc ID:VAL OR </p>
						<p>KEGG ID:C00183 OR </p>
					</body>
				</notes>
			</speciesType>
			<speciesType metaid="metaid_t_0439" id="t_0439" name="XMP and xmp">
				<notes>
					<body xmlns="http://www.w3.org/1999/xhtml">
						<p>Charge:0</p>
						<p>Abbreviation:xan OR SDLIPO</p>
						<p>Official name:Xanthine OR </p>
						<p>Formula:C5H4N4O2 OR </p>
						<p>IUPAC name:3,7-dihydropurine-2,6-dione OR </p>
						<p>CAS number:69-89-6 OR </p>
						<p>BioCyc ID:XANTHINE OR </p>
						<p>KEGG ID:C00385 OR </p>
					</body>
				</notes>
			</speciesType>
			<speciesType metaid="metaid_t_0440" id="t_0440" name="XTSINE and xtsn">
				<notes>
					<body xmlns="http://www.w3.org/1999/xhtml">
						<p>Charge:-2</p>
						<p>Abbreviation:xmp OR TAGbio</p>
						<p>Official name:Xanthosine 5'-phosphate OR </p>
						<p>Formula:C10H11N4O9P OR </p>
						<p>IUPAC name:[(2R,3R,4R,5R)-5-(2,6-dioxo-3H-purin-9-yl)-3,4-dihydroxy-oxolan-2-yl]methoxyphosphonic acid OR </p>
						<p>CAS number:523-98-8 OR </p>
						<p>BioCyc ID:XANTHOSINE-5-PHOSPHATE OR </p>
						<p>KEGG ID:C00655 OR </p>
					</body>
				</notes>
			</speciesType>
			<speciesType metaid="metaid_t_0441" id="t_0441" name="X5P and xu5p-D">
				<notes>
					<body xmlns="http://www.w3.org/1999/xhtml">
						<p>Charge:0</p>
						<p>Abbreviation:xtsn OR OCTANOYL-ACP</p>
						<p>Official name:Xanthosine OR </p>
						<p>Formula:C10H12N4O6 OR </p>
						<p>IUPAC name:9-[3,4-dihydroxy-5-(hydroxymethyl)oxolan-2-yl]-3H-purine-2,6-dione OR </p>
						<p>CAS number:146-80-5 OR </p>
						<p>BioCyc ID: OR </p>
						<p>KEGG ID: OR </p>
					</body>
				</notes>
			</speciesType>
			<speciesType metaid="metaid_t_0442" id="t_0442" name="1hdecg3p">
				<notes>
					<body xmlns="http://www.w3.org/1999/xhtml">
						<p>Charge:-4</p>
						<p>Abbreviation:13dpg OR </p>
						<p>Official name:3-Phospho-D-glyceroyl phosphate OR </p>
						<p>Formula:C3H4O10P2 OR </p>
						<p>IUPAC name:[(2R)-2-hydroxy-2-phosphonooxycarbonyl-ethoxy]phosphonic acid OR </p>
						<p>CAS number:38168-82-0 OR </p>
						<p>BioCyc ID:DPG OR </p>
						<p>KEGG ID:C00236 OR </p>
					</body>
				</notes>
			</speciesType>
			<speciesType metaid="metaid_t_0443" id="t_0443" name="23dhba">
				<notes>
					<body xmlns="http://www.w3.org/1999/xhtml">
						<p>Charge:-1</p>
						<p>Abbreviation:1pyr5c OR </p>
						<p>Official name:1-Pyrroline-5-carboxylate OR </p>
						<p>Formula:C5H6NO2 OR </p>
						<p>IUPAC name:3,4-dihydro-2H-pyrrole-2-carboxylic acid OR </p>
						<p>CAS number:2906-39-0 OR </p>
						<p>BioCyc ID:l-delta(1)-pyrroline_5-carboxylate OR </p>
						<p>KEGG ID: OR </p>
					</body>
				</notes>
			</speciesType>
			<speciesType metaid="metaid_t_0444" id="t_0444" name="2agpe160">
				<notes>
					<body xmlns="http://www.w3.org/1999/xhtml">
						<p>Charge:0</p>
						<p>Abbreviation:26dap-M OR </p>
						<p>Official name:meso-2,6-Diaminoheptanedioate OR </p>
						<p>Formula:C7H14N2O4 OR </p>
						<p>IUPAC name:2,6-diaminoheptanedioic acid OR </p>
						<p>CAS number:922-54-3 OR </p>
						<p>BioCyc ID:MESO-DIAMINOPIMELATE OR </p>
						<p>KEGG ID:C00680 OR </p>
					</body>
				</notes>
			</speciesType>
			<speciesType metaid="metaid_t_0445" id="t_0445" name="2agpe180">
				<notes>
					<body xmlns="http://www.w3.org/1999/xhtml">
						<p>Charge:0</p>
						<p>Abbreviation:2agpe160 OR </p>
						<p>Official name:2-Acyl-sn-glycero-3-phosphoethanolamine (n-C16:0) OR </p>
						<p>Formula:C21H44NO7P1 OR </p>
						<p>IUPAC name: OR </p>
						<p>CAS number: OR </p>
						<p>BioCyc ID:2-ACYL-GPE OR </p>
						<p>KEGG ID: OR </p>
					</body>
				</notes>
			</speciesType>
			<speciesType metaid="metaid_t_0446" id="t_0446" name="2c25dho">
				<notes>
					<body xmlns="http://www.w3.org/1999/xhtml">
						<p>Charge:0</p>
						<p>Abbreviation:2ahhmp OR </p>
						<p>Official name:2-Amino-4-hydroxy-6-hydroxymethyl-7,8-dihydropteridine OR </p>
						<p>Formula:C7H9N5O2 OR </p>
						<p>IUPAC name:2-amino-6-(hydroxymethyl)-7,8-dihydro-1H-pteridin-4-one OR </p>
						<p>CAS number: OR </p>
						<p>BioCyc ID:AMINO-OH-HYDROXYMETHYL-DIHYDROPTERIDINE OR </p>
						<p>KEGG ID: OR </p>
					</body>
				</notes>
			</speciesType>
			<speciesType metaid="metaid_t_0447" id="t_0447" name="2dglcn">
				<notes>
					<body xmlns="http://www.w3.org/1999/xhtml">
						<p>Charge:-3</p>
						<p>Abbreviation:2dda7p OR </p>
						<p>Official name:2-Dehydro-3-deoxy-D-arabino-heptonate 7-phosphate OR </p>
						<p>Formula:C7H10O10P OR </p>
						<p>IUPAC name:(4R,5S,6R)-4,5,6-trihydroxy-2-oxo-7-phosphonatooxy-heptanoate OR </p>
						<p>CAS number: OR </p>
						<p>BioCyc ID:3-DEOXY-D-ARABINO-HEPTULOSONATE-7-P OR </p>
						<p>KEGG ID:C04691 OR </p>
					</body>
				</notes>
			</speciesType>
			<speciesType metaid="metaid_t_0448" id="t_0448" name="2dmmq8">
				<notes>
					<body xmlns="http://www.w3.org/1999/xhtml">
						<p>Charge:0</p>
						<p>Abbreviation:2dmmq6 OR </p>
						<p>Official name:2-Demethylmenaquinone 6 OR </p>
						<p>Formula:C40H54O2 OR </p>
						<p>IUPAC name: OR </p>
						<p>CAS number: OR </p>
						<p>BioCyc ID: OR </p>
						<p>KEGG ID: OR </p>
					</body>
				</notes>
			</speciesType>
			<speciesType metaid="metaid_t_0449" id="t_0449" name="2dmmql8">
				<notes>
					<body xmlns="http://www.w3.org/1999/xhtml">
						<p>Charge:0</p>
						<p>Abbreviation:2dmmq8 OR </p>
						<p>Official name:2-Demethylmenaquinone 8 OR </p>
						<p>Formula:C50H70O2 OR </p>
						<p>IUPAC name: OR </p>
						<p>CAS number: OR </p>
						<p>BioCyc ID:DEMETHYLMENAQUINONE OR </p>
						<p>KEGG ID:C05818 OR </p>
					</body>
				</notes>
			</speciesType>
			<speciesType metaid="metaid_t_0450" id="t_0450" name="2pglyc">
				<notes>
					<body xmlns="http://www.w3.org/1999/xhtml">
						<p>Charge:-3</p>
						<p>Abbreviation:2pg OR </p>
						<p>Official name:D-Glycerate 2-phosphate OR </p>
						<p>Formula:C3H4O7P OR </p>
						<p>IUPAC name:3-hydroxy-2-phosphonooxy-propanoic acid OR </p>
						<p>CAS number:2553-59-5 OR </p>
						<p>BioCyc ID:2-PG OR </p>
						<p>KEGG ID:C00631 OR </p>
					</body>
				</notes>
			</speciesType>
			<speciesType metaid="metaid_t_0451" id="t_0451" name="3ddgc">
				<notes>
					<body xmlns="http://www.w3.org/1999/xhtml">
						<p>Charge:-2</p>
						<p>Abbreviation:3c4mop OR </p>
						<p>Official name:3-Carboxy-4-methyl-2-oxopentanoate OR </p>
						<p>Formula:C7H8O5 OR </p>
						<p>IUPAC name:(3S)-2-oxo-3-propan-2-yl-butanedioic acid OR </p>
						<p>CAS number: OR </p>
						<p>BioCyc ID:CPD-7100 OR </p>
						<p>KEGG ID: OR </p>
					</body>
				</notes>
			</speciesType>
			<speciesType metaid="metaid_t_0452" id="t_0452" name="4h2opntn">
				<notes>
					<body xmlns="http://www.w3.org/1999/xhtml">
						<p>Charge:-2</p>
						<p>Abbreviation:4c2me OR </p>
						<p>Official name:4-(cytidine 5'-diphospho)-2-C-methyl-D-erythritol OR </p>
						<p>Formula:C14H23N3O14P2 OR </p>
						<p>IUPAC name:[[5-(4-amino-2-oxo-pyrimidin-1-yl)-3,4-dihydroxy-oxolan-2-yl]methoxy-hydroxy-phosphoryl]oxy-(2,3,4-trihydroxy-3-methyl-butoxy)phosphinic acid OR </p>
						<p>CAS number: OR </p>
						<p>BioCyc ID: OR </p>
						<p>KEGG ID: OR </p>
					</body>
				</notes>
			</speciesType>
			<speciesType metaid="metaid_t_0453" id="t_0453" name="4hba">
				<notes>
					<body xmlns="http://www.w3.org/1999/xhtml">
						<p>Charge:-1</p>
						<p>Abbreviation:4h2opntn OR </p>
						<p>Official name:4-Hydroxy-2-oxopentanoate OR </p>
						<p>Formula:C5H7O4 OR </p>
						<p>IUPAC name:4-hydroxy-2-oxo-pentanoic acid OR </p>
						<p>CAS number:3318-73-8 OR </p>
						<p>BioCyc ID:4-HYDROXY-2-KETOVALERATE OR </p>
						<p>KEGG ID:C03589 OR </p>
					</body>
				</notes>
			</speciesType>
			<speciesType metaid="metaid_t_0454" id="t_0454" name="4hbzACP">
				<notes>
					<body xmlns="http://www.w3.org/1999/xhtml">
						<p>Charge:-1</p>
						<p>Abbreviation:4hbz OR </p>
						<p>Official name:4-Hydroxybenzoate OR </p>
						<p>Formula:C7H5O3 OR </p>
						<p>IUPAC name:4-hydroxybenzoate OR </p>
						<p>CAS number:456-23-5 OR </p>
						<p>BioCyc ID:4-hydroxybenzoate OR </p>
						<p>KEGG ID:C00156 OR </p>
					</body>
				</notes>
			</speciesType>
			<speciesType metaid="metaid_t_0455" id="t_0455" name="4hthr">
				<notes>
					<body xmlns="http://www.w3.org/1999/xhtml">
						<p>Charge:-1</p>
						<p>Abbreviation:4hbzACP OR </p>
						<p>Official name:4-hydroxybenzoyl ACP OR </p>
						<p>Formula:C18H25N2O9PRS OR </p>
						<p>IUPAC name: OR </p>
						<p>CAS number: OR </p>
						<p>BioCyc ID: OR </p>
						<p>KEGG ID: OR </p>
					</body>
				</notes>
			</speciesType>
			<speciesType metaid="metaid_t_0456" id="t_0456" name="4per">
				<notes>
					<body xmlns="http://www.w3.org/1999/xhtml">
						<p>Charge:-2</p>
						<p>Abbreviation:4pasp OR </p>
						<p>Official name:4-Phospho-L-aspartate OR </p>
						<p>Formula:C4H6NO7P OR </p>
						<p>IUPAC name:2-amino-4-oxo-4-phosphonooxy-butanoic acid OR </p>
						<p>CAS number:22138-53-0 OR </p>
						<p>BioCyc ID:L-BETA-ASPARTYL-P OR </p>
						<p>KEGG ID:C03082 OR </p>
					</body>
				</notes>
			</speciesType>
			<speciesType metaid="metaid_t_0457" id="t_0457" name="5caiz">
				<notes>
					<body xmlns="http://www.w3.org/1999/xhtml">
						<p>Charge:-2</p>
						<p>Abbreviation:5apru OR </p>
						<p>Official name:5-Amino-6-(5'-phosphoribosylamino)uracil OR </p>
						<p>Formula:C9H13N4O9P OR </p>
						<p>IUPAC name:[5-[(5-amino-2,6-dioxo-3H-pyrimidin-4-yl)amino]-3,4-dihydroxy-oxolan-2-yl]methoxyphosphonic acid OR </p>
						<p>CAS number: OR </p>
						<p>BioCyc ID:CPD-602 OR </p>
						<p>KEGG ID:C01268 OR </p>
					</body>
				</notes>
			</speciesType>
			<speciesType metaid="metaid_t_0458" id="t_0458" name="5dglcn">
				<notes>
					<body xmlns="http://www.w3.org/1999/xhtml">
						<p>Charge:-3</p>
						<p>Abbreviation:5caiz OR </p>
						<p>Official name:5-phosphoribosyl-5-carboxyaminoimidazole OR </p>
						<p>Formula:C9H11N3O9P OR </p>
						<p>IUPAC name: OR </p>
						<p>CAS number: OR </p>
						<p>BioCyc ID:CPD0-181 OR </p>
						<p>KEGG ID: OR </p>
					</body>
				</notes>
			</speciesType>
			<speciesType metaid="metaid_t_0459" id="t_0459" name="5fthf">
				<notes>
					<body xmlns="http://www.w3.org/1999/xhtml">
						<p>Charge:-1</p>
						<p>Abbreviation:5dglcn OR </p>
						<p>Official name:5-Dehydro-D-gluconate OR </p>
						<p>Formula:C6H9O7 OR </p>
						<p>IUPAC name:2,3,4,6-tetrahydroxy-5-oxo-hexanoic acid OR </p>
						<p>CAS number:3470-36-8 OR </p>
						<p>BioCyc ID: OR </p>
						<p>KEGG ID: OR </p>
					</body>
				</notes>
			</speciesType>
			<speciesType metaid="metaid_t_0460" id="t_0460" name="5mtr">
				<notes>
					<body xmlns="http://www.w3.org/1999/xhtml">
						<p>Charge:-1</p>
						<p>Abbreviation:5mthf OR </p>
						<p>Official name:5-Methyltetrahydrofolate OR </p>
						<p>Formula:C20H24N7O6 OR </p>
						<p>IUPAC name:2-[[4-[(2-amino-5-methyl-4-oxo-1,6,7,8-tetrahydropteridin-6-yl)methylamino]benzoyl]amino]pentanedioic acid OR </p>
						<p>CAS number:76937-22-9 OR </p>
						<p>BioCyc ID:5-METHYL-THF OR </p>
						<p>KEGG ID:C00440 OR </p>
					</body>
				</notes>
			</speciesType>
			<speciesType metaid="metaid_t_0461" id="t_0461" name="5odhf2a">
				<notes>
					<body xmlns="http://www.w3.org/1999/xhtml">
						<p>Charge:0</p>
						<p>Abbreviation:5mtr OR </p>
						<p>Official name:5-Methylthio-D-ribose OR </p>
						<p>Formula:C6H12O4S OR </p>
						<p>IUPAC name:(2R,3S,4S)-2,3,4-trihydroxy-5-methylsulfanyl-pentanal OR </p>
						<p>CAS number:23656-67-9 OR </p>
						<p>BioCyc ID: OR </p>
						<p>KEGG ID: OR </p>
					</body>
				</notes>
			</speciesType>
			<speciesType metaid="metaid_t_0462" id="t_0462" name="5oxpro">
				<notes>
					<body xmlns="http://www.w3.org/1999/xhtml">
						<p>Charge:-1</p>
						<p>Abbreviation:5odhf2a OR </p>
						<p>Official name:5-Oxo-4,5-dihydrofuran-2-acetate OR </p>
						<p>Formula:C6H5O4 OR </p>
						<p>IUPAC name:2-(5-oxo-4H-furan-2-yl)acetic acid OR </p>
						<p>CAS number: OR </p>
						<p>BioCyc ID:3-OXOADIPATE-ENOL-LACTONE OR </p>
						<p>KEGG ID:C03586 OR </p>
					</body>
				</notes>
			</speciesType>
			<speciesType metaid="metaid_t_0463" id="t_0463" name="5prdmbz">
				<notes>
					<body xmlns="http://www.w3.org/1999/xhtml">
						<p>Charge:-1</p>
						<p>Abbreviation:5oxpro OR </p>
						<p>Official name:5-Oxoproline OR </p>
						<p>Formula:C5H6NO3 OR </p>
						<p>IUPAC name:5-oxopyrrolidine-2-carboxylic acid OR </p>
						<p>CAS number:149-87-1 OR </p>
						<p>BioCyc ID:5-OXOPROLINE OR </p>
						<p>KEGG ID:C02238 OR </p>
					</body>
				</notes>
			</speciesType>
			<speciesType metaid="metaid_t_0464" id="t_0464" name="Ac1PIM4">
				<notes>
					<body xmlns="http://www.w3.org/1999/xhtml">
						<p>Charge:-1</p>
						<p>Abbreviation:Ac1PIM3 OR </p>
						<p>Official name:acyl phosphatidylinositol mannoside tri-mannose (tuberculosis) OR </p>
						<p>Formula:C78H144O29P OR </p>
						<p>IUPAC name: OR </p>
						<p>CAS number: OR </p>
						<p>BioCyc ID: OR </p>
						<p>KEGG ID: OR </p>
					</body>
				</notes>
			</speciesType>
			<speciesType metaid="metaid_t_0465" id="t_0465" name="PIM1">
				<notes>
					<body xmlns="http://www.w3.org/1999/xhtml">
						<p>Charge:-1</p>
						<p>Abbreviation:Ac2PIM2 OR </p>
						<p>Official name:di-acyl phosphatidylinositol mannoside di-mannose (tuberculosis) OR </p>
						<p>Formula:C88H164O25P OR </p>
						<p>IUPAC name: OR </p>
						<p>CAS number: OR </p>
						<p>BioCyc ID: OR </p>
						<p>KEGG ID: OR </p>
					</body>
				</notes>
			</speciesType>
			<speciesType metaid="metaid_t_0466" id="t_0466" name="PIM2">
				<notes>
					<body xmlns="http://www.w3.org/1999/xhtml">
						<p>Charge:-1</p>
						<p>Abbreviation:PIM1 OR </p>
						<p>Official name:phosphatidylinositol mannoside (tuberculosis) OR </p>
						<p>Formula:C50H94O18P OR </p>
						<p>IUPAC name: OR </p>
						<p>CAS number: OR </p>
						<p>BioCyc ID: OR </p>
						<p>KEGG ID: OR </p>
					</body>
				</notes>
			</speciesType>
			<speciesType metaid="metaid_t_0467" id="t_0467" name="PIM3">
				<notes>
					<body xmlns="http://www.w3.org/1999/xhtml">
						<p>Charge:-1</p>
						<p>Abbreviation:PIM2 OR </p>
						<p>Official name:phosphatidylinositol mannoside di-mannose (tuberculosis) OR </p>
						<p>Formula:C56H104O23P OR </p>
						<p>IUPAC name: OR </p>
						<p>CAS number: OR </p>
						<p>BioCyc ID: OR </p>
						<p>KEGG ID: OR </p>
					</body>
				</notes>
			</speciesType>
			<speciesType metaid="metaid_t_0468" id="t_0468" name="PIM4">
				<notes>
					<body xmlns="http://www.w3.org/1999/xhtml">
						<p>Charge:-1</p>
						<p>Abbreviation:PIM3 OR </p>
						<p>Official name:phosphatidylinositol mannoside tri-mannose (tuberculosis) OR </p>
						<p>Formula:C62H114O28P OR </p>
						<p>IUPAC name: OR </p>
						<p>CAS number: OR </p>
						<p>BioCyc ID: OR </p>
						<p>KEGG ID: OR </p>
					</body>
				</notes>
			</speciesType>
			<speciesType metaid="metaid_t_0469" id="t_0469" name="PIM5">
				<notes>
					<body xmlns="http://www.w3.org/1999/xhtml">
						<p>Charge:-1</p>
						<p>Abbreviation:PIM4 OR </p>
						<p>Official name:phosphatidylinositol mannoside tetra-mannose (tuberculosis) OR </p>
						<p>Formula:C68H124O33P OR </p>
						<p>IUPAC name: OR </p>
						<p>CAS number: OR </p>
						<p>BioCyc ID: OR </p>
						<p>KEGG ID: OR </p>
					</body>
				</notes>
			</speciesType>
			<speciesType metaid="metaid_t_0470" id="t_0470" name="PIM6">
				<notes>
					<body xmlns="http://www.w3.org/1999/xhtml">
						<p>Charge:-1</p>
						<p>Abbreviation:PIM5 OR </p>
						<p>Official name:phosphatidylinositol mannoside penta-mannose (tuberculosis) OR </p>
						<p>Formula:C74H134O38P OR </p>
						<p>IUPAC name: OR </p>
						<p>CAS number: OR </p>
						<p>BioCyc ID: OR </p>
						<p>KEGG ID: OR </p>
					</body>
				</notes>
			</speciesType>
			<speciesType metaid="metaid_t_0471" id="t_0471" name="acgam6p">
				<notes>
					<body xmlns="http://www.w3.org/1999/xhtml">
						<p>Charge:-2</p>
						<p>Abbreviation:acgam1p OR </p>
						<p>Official name:N-Acetyl-D-glucosamine 1-phosphate OR </p>
						<p>Formula:C8H14NO9P OR </p>
						<p>IUPAC name:[3-acetamido-4,5-dihydroxy-6-(hydroxymethyl)oxan-2-yl]oxyphosphonic acid OR </p>
						<p>CAS number: OR </p>
						<p>BioCyc ID:N-ACETYL-D-GLUCOSAMINE-1-P OR </p>
						<p>KEGG ID:C04256 OR </p>
					</body>
				</notes>
			</speciesType>
			<speciesType metaid="metaid_t_0472" id="t_0472" name="ad">
				<notes>
					<body xmlns="http://www.w3.org/1999/xhtml">
						<p>Charge:-1</p>
						<p>Abbreviation:acysbmn OR </p>
						<p>Official name:acetyl-cystine-bimane OR </p>
						<p>Formula:C15H18N3O5S OR </p>
						<p>IUPAC name: OR </p>
						<p>CAS number: OR </p>
						<p>BioCyc ID: OR </p>
						<p>KEGG ID: OR </p>
					</body>
				</notes>
			</speciesType>
			<speciesType metaid="metaid_t_0473" id="t_0473" name="adfdOX">
				<notes>
					<body xmlns="http://www.w3.org/1999/xhtml">
						<p>Charge:0</p>
						<p>Abbreviation:ade OR </p>
						<p>Official name:Adenine OR </p>
						<p>Formula:C5H5N5 OR </p>
						<p>IUPAC name:7H-purin-6-amine OR </p>
						<p>CAS number:5426-35-7 OR </p>
						<p>BioCyc ID:ADENINE OR </p>
						<p>KEGG ID:C00147 OR </p>
					</body>
				</notes>
			</speciesType>
			<speciesType metaid="metaid_t_0474" id="t_0474" name="adfdRD">
				<notes>
					<body xmlns="http://www.w3.org/1999/xhtml">
						<p>Charge:2</p>
						<p>Abbreviation:adfdOX OR </p>
						<p>Official name:Oxidized adrenal ferredoxin OR </p>
						<p>Formula:UK OR </p>
						<p>IUPAC name: OR </p>
						<p>CAS number: OR </p>
						<p>BioCyc ID: OR </p>
						<p>KEGG ID: OR </p>
					</body>
				</notes>
			</speciesType>
			<speciesType metaid="metaid_t_0475" id="t_0475" name="adpglc">
				<notes>
					<body xmlns="http://www.w3.org/1999/xhtml">
						<p>Charge:-3</p>
						<p>Abbreviation:adp OR </p>
						<p>Official name:ADP OR </p>
						<p>Formula:C10H12N5O10P2 OR </p>
						<p>IUPAC name:[[5-(6-aminopurin-9-yl)-3,4-dihydroxy-oxolan-2-yl]methoxy-hydroxy-phosphoryl]oxyphosphonic acid OR </p>
						<p>CAS number:58-64-0 OR </p>
						<p>BioCyc ID:ADP OR </p>
						<p>KEGG ID:C00008 OR </p>
					</body>
				</notes>
			</speciesType>
			<speciesType metaid="metaid_t_0476" id="t_0476" name="agm">
				<notes>
					<body xmlns="http://www.w3.org/1999/xhtml">
						<p>Charge:-1</p>
						<p>Abbreviation:agdpcbi OR </p>
						<p>Official name:Adenosine-GDP-cobinamide OR </p>
						<p>Formula:C68H95CoN21O21P2 OR </p>
						<p>IUPAC name: OR </p>
						<p>CAS number: OR </p>
						<p>BioCyc ID:ADENOSYLCOBINAMIDE-GDP OR </p>
						<p>KEGG ID:C06510 OR </p>
					</body>
				</notes>
			</speciesType>
			<speciesType metaid="metaid_t_0477" id="t_0477" name="alatrna">
				<notes>
					<body xmlns="http://www.w3.org/1999/xhtml">
						<p>Charge:-1</p>
						<p>Abbreviation:alac-S OR </p>
						<p>Official name:(S)-2-Acetolactate OR </p>
						<p>Formula:C5H7O4 OR </p>
						<p>IUPAC name:(2S)-2-hydroxy-2-methyl-3-oxo-butanoic acid OR </p>
						<p>CAS number: OR </p>
						<p>BioCyc ID:2-ACETO-LACTATE OR </p>
						<p>KEGG ID:C06010 OR </p>
					</body>
				</notes>
			</speciesType>
			<speciesType metaid="metaid_t_0478" id="t_0478" name="ametam">
				<notes>
					<body xmlns="http://www.w3.org/1999/xhtml">
						<p>Charge:1</p>
						<p>Abbreviation:amet OR </p>
						<p>Official name:S-Adenosyl-L-methionine OR </p>
						<p>Formula:C15H23N6O5S OR </p>
						<p>IUPAC name:(2S)-2-amino-4-[[(2S,3S,4R,5R)-5-(6-aminopurin-9-yl)-3,4-dihydroxy-oxolan-2-yl]methyl-methyl-sulfonio]butanoate OR </p>
						<p>CAS number:86866-89-9 OR </p>
						<p>BioCyc ID:S-ADENOSYLMETHIONINE OR </p>
						<p>KEGG ID:C00019 OR </p>
					</body>
				</notes>
			</speciesType>
			<speciesType metaid="metaid_t_0479" id="t_0479" name="apoACP">
				<notes>
					<body xmlns="http://www.w3.org/1999/xhtml">
						<p>Charge:-1</p>
						<p>Abbreviation:anth OR </p>
						<p>Official name:Anthranilate OR </p>
						<p>Formula:C7H6NO2 OR </p>
						<p>IUPAC name:2-aminobenzoate OR </p>
						<p>CAS number:118-92-3 OR </p>
						<p>BioCyc ID:ANTHRANILATE OR </p>
						<p>KEGG ID:C00108 OR </p>
					</body>
				</notes>
			</speciesType>
			<speciesType metaid="metaid_t_0480" id="t_0480" name="applp">
				<notes>
					<body xmlns="http://www.w3.org/1999/xhtml">
						<p>Charge:1</p>
						<p>Abbreviation:appl OR </p>
						<p>Official name:1-Aminopropan-2-ol OR </p>
						<p>Formula:C3H10NO OR </p>
						<p>IUPAC name:1-aminopropan-2-ol OR </p>
						<p>CAS number: OR </p>
						<p>BioCyc ID:1-AMINO-PROPAN-2-OL OR </p>
						<p>KEGG ID:C05771 OR </p>
					</body>
				</notes>
			</speciesType>
			<speciesType metaid="metaid_t_0481" id="t_0481" name="arab-D">
				<notes>
					<body xmlns="http://www.w3.org/1999/xhtml">
						<p>Charge:-2</p>
						<p>Abbreviation:aps OR </p>
						<p>Official name:Adenosine 5'-phosphosulfate OR </p>
						<p>Formula:C10H12N5O10PS OR </p>
						<p>IUPAC name:6-amino-9-[(2R,3R,4R,5R)-3,4-dihydroxy-5-[(hydroxy-sulfooxy-phosphoryl)oxymethyl]oxolan-2-yl]purine OR </p>
						<p>CAS number:485-84-7 OR </p>
						<p>BioCyc ID:APS OR </p>
						<p>KEGG ID:C00224 OR </p>
					</body>
				</notes>
			</speciesType>
			<speciesType metaid="metaid_t_0482" id="t_0482" name="arab-L">
				<notes>
					<body xmlns="http://www.w3.org/1999/xhtml">
						<p>Charge:0</p>
						<p>Abbreviation:arab-D OR </p>
						<p>Official name:D-Arabinose OR </p>
						<p>Formula:C5H10O5 OR </p>
						<p>IUPAC name:oxane-2,3,4,5-tetrol OR </p>
						<p>CAS number:10323-20-3 OR </p>
						<p>BioCyc ID: OR </p>
						<p>KEGG ID: OR </p>
					</body>
				</notes>
			</speciesType>
			<speciesType metaid="metaid_t_0483" id="t_0483" name="arabinan">
				<notes>
					<body xmlns="http://www.w3.org/1999/xhtml">
						<p>Charge:0</p>
						<p>Abbreviation:arab-L OR </p>
						<p>Official name:L-Arabinose OR </p>
						<p>Formula:C5H10O5 OR </p>
						<p>IUPAC name:(3R,4S,5S)-oxane-2,3,4,5-tetrol OR </p>
						<p>CAS number:87-72-9 OR </p>
						<p>BioCyc ID:L-ARABINOSE OR </p>
						<p>KEGG ID: OR </p>
					</body>
				</notes>
			</speciesType>
			<speciesType metaid="metaid_t_0484" id="t_0484" name="arabinanagalfragund">
				<notes>
					<body xmlns="http://www.w3.org/1999/xhtml">
						<p>Charge:0</p>
						<p>Abbreviation:arabinan OR </p>
						<p>Official name:arabinan complex (Mtb) OR </p>
						<p>Formula:C684H1104O552 OR </p>
						<p>IUPAC name: OR </p>
						<p>CAS number: OR </p>
						<p>BioCyc ID: OR </p>
						<p>KEGG ID: OR </p>
					</body>
				</notes>
			</speciesType>
			<speciesType metaid="metaid_t_0485" id="t_0485" name="arpp">
				<notes>
					<body xmlns="http://www.w3.org/1999/xhtml">
						<p>Charge:-1</p>
						<p>Abbreviation:argsuc OR </p>
						<p>Official name:N(omega)-(L-Arginino)succinate OR </p>
						<p>Formula:C10H17N4O6 OR </p>
						<p>IUPAC name:2-[[N'-[(4S)-4-amino-4-carboxy-butyl]carbamimidoyl]amino]butanedioic acid OR </p>
						<p>CAS number: OR </p>
						<p>BioCyc ID:L-ARGININO-SUCCINATE OR </p>
						<p>KEGG ID:C03406 OR </p>
					</body>
				</notes>
			</speciesType>
			<speciesType metaid="metaid_t_0486" id="t_0486" name="betald">
				<notes>
					<body xmlns="http://www.w3.org/1999/xhtml">
						<p>Charge:-4</p>
						<p>Abbreviation:atp OR </p>
						<p>Official name:ATP OR </p>
						<p>Formula:C10H12N5O13P3 OR </p>
						<p>IUPAC name:[[[(2R,3R,4R,5R)-5-(6-aminopurin-9-yl)-3,4-dihydroxy-oxolan-2-yl]methoxy-hydroxy-phosphoryl]oxy-hydroxy-phosphoryl]oxyphosphonic acid OR </p>
						<p>CAS number:84412-18-0 OR </p>
						<p>BioCyc ID:ATP OR </p>
						<p>KEGG ID:C00002 OR </p>
					</body>
				</notes>
			</speciesType>
			<speciesType metaid="metaid_t_0487" id="t_0487" name="bhb">
				<notes>
					<body xmlns="http://www.w3.org/1999/xhtml">
						<p>Charge:1</p>
						<p>Abbreviation:betald OR </p>
						<p>Official name:Betaine aldehyde OR </p>
						<p>Formula:C5H12NO OR </p>
						<p>IUPAC name:trimethyl-(2-oxoethyl)azanium OR </p>
						<p>CAS number: OR </p>
						<p>BioCyc ID:BETAINE_ALDEHYDE OR </p>
						<p>KEGG ID:C00576 OR </p>
					</body>
				</notes>
			</speciesType>
			<speciesType metaid="metaid_t_0488" id="t_0488" name="bmn">
				<notes>
					<body xmlns="http://www.w3.org/1999/xhtml">
						<p>Charge:-1</p>
						<p>Abbreviation:bhb OR </p>
						<p>Official name:(R)-3-Hydroxybutanoate OR </p>
						<p>Formula:C4H7O3 OR </p>
						<p>IUPAC name:3-hydroxybutanoic acid OR </p>
						<p>CAS number:625-72-9 OR </p>
						<p>BioCyc ID: OR </p>
						<p>KEGG ID: OR </p>
					</body>
				</notes>
			</speciesType>
			<speciesType metaid="metaid_t_0489" id="t_0489" name="ca2">
				<notes>
					<body xmlns="http://www.w3.org/1999/xhtml">
						<p>Charge:-1</p>
						<p>Abbreviation:btn OR </p>
						<p>Official name:Biotin OR </p>
						<p>Formula:C10H15N2O3S OR </p>
						<p>IUPAC name:5-(7-oxo-3-thia-6,8-diazabicyclo[3.3.0]oct-2-yl)pentanoic acid OR </p>
						<p>CAS number:58073-87-3 OR </p>
						<p>BioCyc ID:BIOTIN OR </p>
						<p>KEGG ID:C00120 OR </p>
					</body>
				</notes>
			</speciesType>
			<speciesType metaid="metaid_t_0490" id="t_0490" name="cbi">
				<notes>
					<body xmlns="http://www.w3.org/1999/xhtml">
						<p>Charge:-2</p>
						<p>Abbreviation:cbasp OR </p>
						<p>Official name:N-Carbamoyl-L-aspartate OR </p>
						<p>Formula:C5H6N2O5 OR </p>
						<p>IUPAC name:(2S)-2-(carbamoylamino)butanedioic acid OR </p>
						<p>CAS number:13184-27-5 OR </p>
						<p>BioCyc ID:CARBAMYUL-L-ASPARTATE OR </p>
						<p>KEGG ID:C00438 OR </p>
					</body>
				</notes>
			</speciesType>
			<speciesType metaid="metaid_t_0491" id="t_0491" name="cbl1">
				<notes>
					<body xmlns="http://www.w3.org/1999/xhtml">
						<p>Charge:0</p>
						<p>Abbreviation:cbi OR </p>
						<p>Official name:Cobinamide OR </p>
						<p>Formula:C48H72CoN11O8 OR </p>
						<p>IUPAC name: OR </p>
						<p>CAS number:13497-85-3 OR </p>
						<p>BioCyc ID:COBINAMIDE OR </p>
						<p>KEGG ID:C05774 OR </p>
					</body>
				</notes>
			</speciesType>
			<speciesType metaid="metaid_t_0492" id="t_0492" name="cgly">
				<notes>
					<body xmlns="http://www.w3.org/1999/xhtml">
						<p>Charge:-2</p>
						<p>Abbreviation:cdpdodecg OR </p>
						<p>Official name:CDP-1,2-dioctadecanoylglycerol OR </p>
						<p>Formula:C48H87N3O15P2 OR </p>
						<p>IUPAC name: OR </p>
						<p>CAS number: OR </p>
						<p>BioCyc ID:CDPDIACYLGLYCEROL OR </p>
						<p>KEGG ID: OR </p>
					</body>
				</notes>
			</speciesType>
			<speciesType metaid="metaid_t_0493" id="t_0493" name="chol">
				<notes>
					<body xmlns="http://www.w3.org/1999/xhtml">
						<p>Charge:-4</p>
						<p>Abbreviation:chexccoa OR </p>
						<p>Official name:carboxy hexacosanoyl-CoA OR </p>
						<p>Formula:C48H81N7O18P3S OR </p>
						<p>IUPAC name: OR </p>
						<p>CAS number: OR </p>
						<p>BioCyc ID: OR </p>
						<p>KEGG ID: OR </p>
					</body>
				</notes>
			</speciesType>
			<speciesType metaid="metaid_t_0494" id="t_0494" name="cl">
				<notes>
					<body xmlns="http://www.w3.org/1999/xhtml">
						<p>Charge:0</p>
						<p>Abbreviation:citr-L OR </p>
						<p>Official name:L-Citrulline OR </p>
						<p>Formula:C6H13N3O3 OR </p>
						<p>IUPAC name:2-amino-5-(carbamoylamino)pentanoic acid OR </p>
						<p>CAS number: OR </p>
						<p>BioCyc ID:L-CITRULLINE OR </p>
						<p>KEGG ID:C00327 OR </p>
					</body>
				</notes>
			</speciesType>
			<speciesType metaid="metaid_t_0495" id="t_0495" name="cmcbtt">
				<notes>
					<body xmlns="http://www.w3.org/1999/xhtml">
						<p>Charge:-2</p>
						<p>Abbreviation:clpn160190 OR </p>
						<p>Official name:cardiolipin (dihexadecanoyl, dimethylstearoyl) OR </p>
						<p>Formula:C79H152O17P2 OR </p>
						<p>IUPAC name: OR </p>
						<p>CAS number: OR </p>
						<p>BioCyc ID: OR </p>
						<p>KEGG ID: OR </p>
					</body>
				</notes>
			</speciesType>
			<speciesType metaid="metaid_t_0496" id="t_0496" name="co">
				<notes>
					<body xmlns="http://www.w3.org/1999/xhtml">
						<p>Charge:-2</p>
						<p>Abbreviation:cmp OR </p>
						<p>Official name:CMP OR </p>
						<p>Formula:C9H12N3O8P OR </p>
						<p>IUPAC name:3-methylpyrazole-1-carboxamide OR </p>
						<p>CAS number:100365-72-8 OR </p>
						<p>BioCyc ID:CMP OR </p>
						<p>KEGG ID:C00055 OR </p>
					</body>
				</notes>
			</speciesType>
			<speciesType metaid="metaid_t_0497" id="t_0497" name="copre2">
				<notes>
					<body xmlns="http://www.w3.org/1999/xhtml">
						<p>Charge:-7</p>
						<p>Abbreviation:codhpre6 OR </p>
						<p>Official name:cobalt-dihydro-precorrin 6 OR </p>
						<p>Formula:C44H47N4O16Co OR </p>
						<p>IUPAC name: OR </p>
						<p>CAS number: OR </p>
						<p>BioCyc ID: OR </p>
						<p>KEGG ID: OR </p>
					</body>
				</notes>
			</speciesType>
			<speciesType metaid="metaid_t_0498" id="t_0498" name="cpppg1">
				<notes>
					<body xmlns="http://www.w3.org/1999/xhtml">
						<p>Charge:-6</p>
						<p>Abbreviation:copre8 OR </p>
						<p>Official name:cobalt-precorrin 8 OR </p>
						<p>Formula:C45H52N4O14Co OR </p>
						<p>IUPAC name: OR </p>
						<p>CAS number: OR </p>
						<p>BioCyc ID: OR </p>
						<p>KEGG ID: OR </p>
					</body>
				</notes>
			</speciesType>
			<speciesType metaid="metaid_t_0499" id="t_0499" name="crn">
				<notes>
					<body xmlns="http://www.w3.org/1999/xhtml">
						<p>Charge:-4</p>
						<p>Abbreviation:cpppg3 OR </p>
						<p>Official name:Coproporphyrinogen III OR </p>
						<p>Formula:C36H40N4O8 OR </p>
						<p>IUPAC name:2624-63-7 OR </p>
						<p>CAS number: OR </p>
						<p>BioCyc ID:COPROPORPHYRINOGEN_III OR </p>
						<p>KEGG ID:C03263 OR </p>
					</body>
				</notes>
			</speciesType>
			<speciesType metaid="metaid_t_0500" id="t_0500" name="cu2">
				<notes>
					<body xmlns="http://www.w3.org/1999/xhtml">
						<p>Charge:-4</p>
						<p>Abbreviation:ctp OR </p>
						<p>Official name:CTP OR </p>
						<p>Formula:C9H12N3O14P3 OR </p>
						<p>IUPAC name:[[[5-(4-amino-2-oxo-pyrimidin-1-yl)-3,4-dihydroxy-oxolan-2-yl]methoxy-hydroxy-phosphoryl]oxy-hydroxy-phosphoryl]oxyphosphonic acid OR </p>
						<p>CAS number:65-47-4 OR </p>
						<p>BioCyc ID:CTP OR </p>
						<p>KEGG ID:C00063 OR </p>
					</body>
				</notes>
			</speciesType>
			<speciesType metaid="metaid_t_0501" id="t_0501" name="cyan">
				<notes>
					<body xmlns="http://www.w3.org/1999/xhtml">
						<p>Charge:2</p>
						<p>Abbreviation:cu2 OR </p>
						<p>Official name:Cu2+ OR </p>
						<p>Formula:Cu OR </p>
						<p>IUPAC name:copper(+2) cation OR </p>
						<p>CAS number:15158-11-9 OR </p>
						<p>BioCyc ID: OR </p>
						<p>KEGG ID: OR </p>
					</body>
				</notes>
			</speciesType>
			<speciesType metaid="metaid_t_0502" id="t_0502" name="cytd">
				<notes>
					<body xmlns="http://www.w3.org/1999/xhtml">
						<p>Charge:0</p>
						<p>Abbreviation:cyst-L OR </p>
						<p>Official name:L-Cystathionine OR </p>
						<p>Formula:C7H14N2O4S OR </p>
						<p>IUPAC name:(2S)-2-amino-4-[(2R)-2-amino-2-carboxy-ethyl]sulfanyl-butanoic acid OR </p>
						<p>CAS number: OR </p>
						<p>BioCyc ID:L-CYSTATHIONINE OR </p>
						<p>KEGG ID:C00542 OR </p>
					</body>
				</notes>
			</speciesType>
			<speciesType metaid="metaid_t_0503" id="t_0503" name="damp">
				<notes>
					<body xmlns="http://www.w3.org/1999/xhtml">
						<p>Charge:-3</p>
						<p>Abbreviation:dadp OR </p>
						<p>Official name:dADP OR </p>
						<p>Formula:C10H12N5O9P2 OR </p>
						<p>IUPAC name:[[5-(6-aminopurin-9-yl)-3-hydroxy-oxolan-2-yl]methoxy-hydroxy-phosphoryl]oxyphosphonic acid OR </p>
						<p>CAS number:2793-06-8 OR </p>
						<p>BioCyc ID:DADP OR </p>
						<p>KEGG ID:C00206 OR </p>
					</body>
				</notes>
			</speciesType>
			<speciesType metaid="metaid_t_0504" id="t_0504" name="dcyt">
				<notes>
					<body xmlns="http://www.w3.org/1999/xhtml">
						<p>Charge:-4</p>
						<p>Abbreviation:dctp OR </p>
						<p>Official name:dCTP OR </p>
						<p>Formula:C9H12N3O13P3 OR </p>
						<p>IUPAC name:[[[(2R,3S,5R)-5-(4-amino-2-oxo-pyrimidin-1-yl)-3-hydroxy-oxolan-2-yl]methoxy-hydroxy-phosphoryl]oxy-hydroxy-phosphoryl]oxyphosphonic acid OR </p>
						<p>CAS number: OR </p>
						<p>BioCyc ID:DCTP OR </p>
						<p>KEGG ID:C00458 OR </p>
					</body>
				</notes>
			</speciesType>
			<speciesType metaid="metaid_t_0505" id="t_0505" name="decdp">
				<notes>
					<body xmlns="http://www.w3.org/1999/xhtml">
						<p>Charge:-1</p>
						<p>Abbreviation:decdman1p_tb OR </p>
						<p>Official name:(E,E,E,E,E,E,E,Z,Z) decaprenyl mannose phosphate OR </p>
						<p>Formula:C56H92O9P OR </p>
						<p>IUPAC name: OR </p>
						<p>CAS number: OR </p>
						<p>BioCyc ID: OR </p>
						<p>KEGG ID: OR </p>
					</body>
				</notes>
			</speciesType>
			<speciesType metaid="metaid_t_0506" id="t_0506" name="decdp_tb">
				<notes>
					<body xmlns="http://www.w3.org/1999/xhtml">
						<p>Charge:-3</p>
						<p>Abbreviation:decdp OR </p>
						<p>Official name:all trans Decaprenyl diphosphate OR </p>
						<p>Formula:C50H81O7P2 OR </p>
						<p>IUPAC name: OR </p>
						<p>CAS number: OR </p>
						<p>BioCyc ID: OR </p>
						<p>KEGG ID: OR </p>
					</body>
				</notes>
			</speciesType>
			<speciesType metaid="metaid_t_0507" id="t_0507" name="decdpa_tb">
				<notes>
					<body xmlns="http://www.w3.org/1999/xhtml">
						<p>Charge:-3</p>
						<p>Abbreviation:decdp_tb OR </p>
						<p>Official name:(E,E,E,E,E,E,E,Z,Z) Decaprenyl diphosphate OR </p>
						<p>Formula:C50H81O7P2 OR </p>
						<p>IUPAC name: OR </p>
						<p>CAS number: OR </p>
						<p>BioCyc ID: OR </p>
						<p>KEGG ID: OR </p>
					</body>
				</notes>
			</speciesType>
			<speciesType metaid="metaid_t_0508" id="t_0508" name="dgsn">
				<notes>
					<body xmlns="http://www.w3.org/1999/xhtml">
						<p>Charge:-2</p>
						<p>Abbreviation:dgmp OR </p>
						<p>Official name:dGMP OR </p>
						<p>Formula:C10H12N5O7P OR </p>
						<p>IUPAC name:(2R,3S,5R)-5-(2-amino-6-oxo-3H-purin-9-yl)-3-hydroxy-oxolan-2-yl]methoxyphosphonic acid OR </p>
						<p>CAS number: OR </p>
						<p>BioCyc ID: OR </p>
						<p>KEGG ID: OR </p>
					</body>
				</notes>
			</speciesType>
			<speciesType metaid="metaid_t_0509" id="t_0509" name="dhpmp">
				<notes>
					<body xmlns="http://www.w3.org/1999/xhtml">
						<p>Charge:-1</p>
						<p>Abbreviation:dhor-S OR </p>
						<p>Official name:(S)-Dihydroorotate OR </p>
						<p>Formula:C5H5N2O4 OR </p>
						<p>IUPAC name:(4S)-2,6-dioxo-1,3-diazinane-4-carboxylic acid OR </p>
						<p>CAS number:5988-19-2 OR </p>
						<p>BioCyc ID:DI-H-OROTATE OR </p>
						<p>KEGG ID:C00337 OR </p>
					</body>
				</notes>
			</speciesType>
			<speciesType metaid="metaid_t_0510" id="t_0510" name="dmarach">
				<notes>
					<body xmlns="http://www.w3.org/1999/xhtml">
						<p>Charge:0</p>
						<p>Abbreviation:din OR </p>
						<p>Official name:Deoxyinosine OR </p>
						<p>Formula:C10H12N4O4 OR </p>
						<p>IUPAC name:9-[(2R,4S,5R)-4-hydroxy-5-(hydroxymethyl)oxolan-2-yl]-3H-purin-6-one OR </p>
						<p>CAS number:890-38-0 OR </p>
						<p>BioCyc ID:DEOXYINOSINE OR </p>
						<p>KEGG ID:C05512 OR </p>
					</body>
				</notes>
			</speciesType>
			<speciesType metaid="metaid_t_0511" id="t_0511" name="dmbhn">
				<notes>
					<body xmlns="http://www.w3.org/1999/xhtml">
						<p>Charge:-1</p>
						<p>Abbreviation:dmarach OR </p>
						<p>Official name:di-methyl arachic acid OR </p>
						<p>Formula:C22H43O2 OR </p>
						<p>IUPAC name: OR </p>
						<p>CAS number: OR </p>
						<p>BioCyc ID: OR </p>
						<p>KEGG ID: OR </p>
					</body>
				</notes>
			</speciesType>
			<speciesType metaid="metaid_t_0512" id="t_0512" name="dmbzid">
				<notes>
					<body xmlns="http://www.w3.org/1999/xhtml">
						<p>Charge:-1</p>
						<p>Abbreviation:dmbhn OR </p>
						<p>Official name:di-methyl behenic acid OR </p>
						<p>Formula:C24H47O2 OR </p>
						<p>IUPAC name: OR </p>
						<p>CAS number: OR </p>
						<p>BioCyc ID: OR </p>
						<p>KEGG ID: OR </p>
					</body>
				</notes>
			</speciesType>
			<speciesType metaid="metaid_t_0513" id="t_0513" name="dmlgnc">
				<notes>
					<body xmlns="http://www.w3.org/1999/xhtml">
						<p>Charge:0</p>
						<p>Abbreviation:dmbzid OR </p>
						<p>Official name:5,6-Dimethylbenzimidazole OR </p>
						<p>Formula:C9H10N2 OR </p>
						<p>IUPAC name:5,6-dimethyl-1H-benzoimidazole OR </p>
						<p>CAS number: OR </p>
						<p>BioCyc ID:DIMETHYLBENZIMIDAZOLE OR </p>
						<p>KEGG ID:C03114 OR </p>
					</body>
				</notes>
			</speciesType>
			<speciesType metaid="metaid_t_0514" id="t_0514" name="dtt">
				<notes>
					<body xmlns="http://www.w3.org/1999/xhtml">
						<p>Charge:-2</p>
						<p>Abbreviation:dtmp OR </p>
						<p>Official name:dTMP OR </p>
						<p>Formula:C10H13N2O8P OR </p>
						<p>IUPAC name:[(2R,3S,5R)-3-hydroxy-5-(5-methyl-2,4-dioxo-pyrimidin-1-yl)oxolan-2-yl]methoxyphosphonic acid OR </p>
						<p>CAS number: OR </p>
						<p>BioCyc ID:TMP OR </p>
						<p>KEGG ID:C00364 OR </p>
					</body>
				</notes>
			</speciesType>
			<speciesType metaid="metaid_t_0515" id="t_0515" name="dttOX">
				<notes>
					<body xmlns="http://www.w3.org/1999/xhtml">
						<p>Charge:0</p>
						<p>Abbreviation:dtt OR </p>
						<p>Official name:Dithiothreitol OR </p>
						<p>Formula:C4H10O2S2 OR </p>
						<p>IUPAC name:1,4-bis-sulfanylbutane-2,3-diol OR </p>
						<p>CAS number: OR </p>
						<p>BioCyc ID: OR </p>
						<p>KEGG ID: OR </p>
					</body>
				</notes>
			</speciesType>
			<speciesType metaid="metaid_t_0516" id="t_0516" name="duri">
				<notes>
					<body xmlns="http://www.w3.org/1999/xhtml">
						<p>Charge:-2</p>
						<p>Abbreviation:dump OR </p>
						<p>Official name:dUMP OR </p>
						<p>Formula:C9H11N2O8P OR </p>
						<p>IUPAC name:[(2R,3S,5R)-5-(2,4-dioxopyrimidin-1-yl)-3-hydroxy-oxolan-2-yl]methoxyphosphonic acid OR </p>
						<p>CAS number: OR </p>
						<p>BioCyc ID:DUMP OR </p>
						<p>KEGG ID:C00365 OR </p>
					</body>
				</notes>
			</speciesType>
			<speciesType metaid="metaid_t_0517" id="t_0517" name="dxyl">
				<notes>
					<body xmlns="http://www.w3.org/1999/xhtml">
						<p>Charge:-4</p>
						<p>Abbreviation:dutp OR </p>
						<p>Official name:dUTP OR </p>
						<p>Formula:C9H11N2O14P3 OR </p>
						<p>IUPAC name:[[[5-(2,4-dioxopyrimidin-1-yl)-3-hydroxy-oxolan-2-yl]methoxy-hydroxy-phosphoryl]oxy-hydroxy-phosphoryl]oxyphosphonic acid OR </p>
						<p>CAS number:1173-82-6 OR </p>
						<p>BioCyc ID:DUTP OR </p>
						<p>KEGG ID:C00460 OR </p>
					</body>
				</notes>
			</speciesType>
			<speciesType metaid="metaid_t_0518" id="t_0518" name="enter">
				<notes>
					<body xmlns="http://www.w3.org/1999/xhtml">
						<p>Charge:-2</p>
						<p>Abbreviation:eig3p OR </p>
						<p>Official name:D-erythro-1-(Imidazol-4-yl)glycerol 3-phosphate OR </p>
						<p>Formula:C6H9N2O6P OR </p>
						<p>IUPAC name:[(2R,3S)-2,3-dihydroxy-3-(3H-imidazol-4-yl)propoxy]phosphonic acid OR </p>
						<p>CAS number: OR </p>
						<p>BioCyc ID:D-ERYTHRO-IMIDAZOLE-GLYCEROL-P OR </p>
						<p>KEGG ID:C04666 OR </p>
					</body>
				</notes>
			</speciesType>
			<speciesType metaid="metaid_t_0519" id="t_0519" name="etha">
				<notes>
					<body xmlns="http://www.w3.org/1999/xhtml">
						<p>Charge:0</p>
						<p>Abbreviation:enter OR </p>
						<p>Official name:Enterochelin OR </p>
						<p>Formula:C30H27N3O15 OR </p>
						<p>IUPAC name:N-[(3S,7S,11S)-7,11-bis[(2,3-dihydroxybenzoyl)amino]-2,6,10-trioxo-1,5,9-trioxacyclododec-3-yl]-2,3-dihydroxy-benzamide OR </p>
						<p>CAS number:33189-71-8 OR </p>
						<p>BioCyc ID:ENTEROBACTIN OR </p>
						<p>KEGG ID: OR </p>
					</body>
				</notes>
			</speciesType>
			<speciesType metaid="metaid_t_0520" id="t_0520" name="fald">
				<notes>
					<body xmlns="http://www.w3.org/1999/xhtml">
						<p>Charge:-2</p>
						<p>Abbreviation:fadh2 OR </p>
						<p>Official name:Flavin adenine dinucleotide reduced OR </p>
						<p>Formula:C27H33N9O15P2 OR </p>
						<p>IUPAC name: OR </p>
						<p>CAS number:1910-41-4 OR </p>
						<p>BioCyc ID:FADH2 OR </p>
						<p>KEGG ID:C01352 OR </p>
					</body>
				</notes>
			</speciesType>
			<speciesType metaid="metaid_t_0521" id="t_0521" name="fc1p">
				<notes>
					<body xmlns="http://www.w3.org/1999/xhtml">
						<p>Charge:0</p>
						<p>Abbreviation:fald OR </p>
						<p>Official name:Formaldehyde OR </p>
						<p>Formula:CH2O OR </p>
						<p>IUPAC name:formaldehyde OR </p>
						<p>CAS number:8013-13-6 OR </p>
						<p>BioCyc ID: OR </p>
						<p>KEGG ID: OR </p>
					</body>
				</notes>
			</speciesType>
			<speciesType metaid="metaid_t_0522" id="t_0522" name="fcmcbtt">
				<notes>
					<body xmlns="http://www.w3.org/1999/xhtml">
						<p>Charge:-2</p>
						<p>Abbreviation:fc1p OR </p>
						<p>Official name:L-Fuculose 1-phosphate OR </p>
						<p>Formula:C6H11O8P OR </p>
						<p>IUPAC name:[(2S,3S,4R,5R,6S)-3,4,5-trihydroxy-6-methyl-oxan-2-yl]oxyphosphonic acid OR </p>
						<p>CAS number: OR </p>
						<p>BioCyc ID: OR </p>
						<p>KEGG ID: OR </p>
					</body>
				</notes>
			</speciesType>
			<speciesType metaid="metaid_t_0523" id="t_0523" name="fdox">
				<notes>
					<body xmlns="http://www.w3.org/1999/xhtml">
						<p>Charge:4</p>
						<p>Abbreviation:fcmcbtt OR </p>
						<p>Official name:iron(III) chelated carboxymycobactin T (R=8 carbon, final carbon is carboxyl group) OR </p>
						<p>Formula:C33H48N5O13Fe OR </p>
						<p>IUPAC name: OR </p>
						<p>CAS number: OR </p>
						<p>BioCyc ID: OR </p>
						<p>KEGG ID: OR </p>
					</body>
				</notes>
			</speciesType>
			<speciesType metaid="metaid_t_0524" id="t_0524" name="fdred">
				<notes>
					<body xmlns="http://www.w3.org/1999/xhtml">
						<p>Charge:-4</p>
						<p>Abbreviation:fdp OR </p>
						<p>Official name:D-Fructose 1,6-bisphosphate OR </p>
						<p>Formula:C6H10O12P2 OR </p>
						<p>IUPAC name:(3S,4R,5R)-2,3,4-trihydroxy-5-(phosphonooxymethyl)oxolan-2-yl]methoxyphosphonic acid OR </p>
						<p>CAS number:488-69-7 OR </p>
						<p>BioCyc ID:FRUCTOSE-16-DIPHOSPHATE OR </p>
						<p>KEGG ID:C00354 OR </p>
					</body>
				</notes>
			</speciesType>
			<speciesType metaid="metaid_t_0525" id="t_0525" name="ficytc">
				<notes>
					<body xmlns="http://www.w3.org/1999/xhtml">
						<p>Charge:-2</p>
						<p>Abbreviation:fgam OR </p>
						<p>Official name:N2-Formyl-N1-(5-phospho-D-ribosyl)glycinamide OR </p>
						<p>Formula:C8H13N2O9P OR </p>
						<p>IUPAC name:[(2R,5R)-5-[(2-formamidoacetyl)amino]-3,4-dihydroxy-oxolan-2-yl]methoxyphosphonic acid OR </p>
						<p>CAS number: OR </p>
						<p>BioCyc ID:5-P-RIBOSYL-N-FORMYLGLYCINEAMIDE OR </p>
						<p>KEGG ID:C04376 OR </p>
					</body>
				</notes>
			</speciesType>
			<speciesType metaid="metaid_t_0526" id="t_0526" name="fmcbtt">
				<notes>
					<body xmlns="http://www.w3.org/1999/xhtml">
						<p>Charge:1</p>
						<p>Abbreviation:ficytc OR </p>
						<p>Official name:Ferricytochrome c OR </p>
						<p>Formula:C42H52FeN8O6S2 OR </p>
						<p>IUPAC name: OR </p>
						<p>CAS number:97502-59-5 OR </p>
						<p>BioCyc ID: OR </p>
						<p>KEGG ID: OR </p>
					</body>
				</notes>
			</speciesType>
			<speciesType metaid="metaid_t_0527" id="t_0527" name="fmettrna">
				<notes>
					<body xmlns="http://www.w3.org/1999/xhtml">
						<p>Charge:4</p>
						<p>Abbreviation:fmcbtt OR </p>
						<p>Official name:Iron(II) mycobactin T OR </p>
						<p>Formula:C43H71N5O10Fe OR </p>
						<p>IUPAC name: OR </p>
						<p>CAS number: OR </p>
						<p>BioCyc ID: OR </p>
						<p>KEGG ID: OR </p>
					</body>
				</notes>
			</speciesType>
			<speciesType metaid="metaid_t_0528" id="t_0528" name="focytc">
				<notes>
					<body xmlns="http://www.w3.org/1999/xhtml">
						<p>Charge:-2</p>
						<p>Abbreviation:fmn OR </p>
						<p>Official name:FMN OR </p>
						<p>Formula:C17H19N4O9P OR </p>
						<p>IUPAC name: OR </p>
						<p>CAS number:6184-17-4 OR </p>
						<p>BioCyc ID:FMN OR </p>
						<p>KEGG ID:C00061 OR </p>
					</body>
				</notes>
			</speciesType>
			<speciesType metaid="metaid_t_0529" id="t_0529" name="fol">
				<notes>
					<body xmlns="http://www.w3.org/1999/xhtml">
						<p>Charge:1</p>
						<p>Abbreviation:focytc OR </p>
						<p>Official name:Ferrocytochrome c OR </p>
						<p>Formula:C42H53FeN8O6S2 OR </p>
						<p>IUPAC name: OR </p>
						<p>CAS number: OR </p>
						<p>BioCyc ID: OR </p>
						<p>KEGG ID: OR </p>
					</body>
				</notes>
			</speciesType>
			<speciesType metaid="metaid_t_0530" id="t_0530" name="forcoa">
				<notes>
					<body xmlns="http://www.w3.org/1999/xhtml">
						<p>Charge:-1</p>
						<p>Abbreviation:for OR </p>
						<p>Official name:Formate OR </p>
						<p>Formula:CH1O2 OR </p>
						<p>IUPAC name:formate OR </p>
						<p>CAS number: OR </p>
						<p>BioCyc ID:FORMATE OR </p>
						<p>KEGG ID:C00058 OR </p>
					</body>
				</notes>
			</speciesType>
			<speciesType metaid="metaid_t_0531" id="t_0531" name="fpram">
				<notes>
					<body xmlns="http://www.w3.org/1999/xhtml">
						<p>Charge:-4</p>
						<p>Abbreviation:forcoa OR </p>
						<p>Official name:Formyl-CoA OR </p>
						<p>Formula:C22H32N7O17P3S OR </p>
						<p>IUPAC name:[(2R,3R,4R,5R)-5-(6-aminopurin-9-yl)-2-[[[[(3R)-3-[2-(2-formylsulfanylethylcarbamoyl)ethylcarbamoyl]-3-hydroxy-2,2-dimethyl-propoxy]-hydroxy-phosphoryl]oxy-hydroxy-phosphoryl]oxymethyl]-4-hydroxy-oxolan-3-yl]oxyphosphonic acid OR </p>
						<p>CAS number:13131-49-2 OR </p>
						<p>BioCyc ID:FORMYL-COA OR </p>
						<p>KEGG ID: OR </p>
					</body>
				</notes>
			</speciesType>
			<speciesType metaid="metaid_t_0532" id="t_0532" name="frrppdima">
				<notes>
					<body xmlns="http://www.w3.org/1999/xhtml">
						<p>Charge:-3</p>
						<p>Abbreviation:frdp OR </p>
						<p>Official name:Farnesyl diphosphate OR </p>
						<p>Formula:C15H25O7P2 OR </p>
						<p>IUPAC name:(hydroxy-(3,7,11-trimethyldodeca-2,6,10-trienoxy)phosphoryl)oxyphosphonic acid OR </p>
						<p>CAS number:146-14-5 OR </p>
						<p>BioCyc ID:FARNESYL-PP OR </p>
						<p>KEGG ID:C00448 OR </p>
					</body>
				</notes>
			</speciesType>
			<speciesType metaid="metaid_t_0533" id="t_0533" name="g3pe">
				<notes>
					<body xmlns="http://www.w3.org/1999/xhtml">
						<p>Charge:-2</p>
						<p>Abbreviation:g3p OR </p>
						<p>Official name:Glyceraldehyde 3-phosphate OR </p>
						<p>Formula:C3H5O6P OR </p>
						<p>IUPAC name:(2-hydroxy-3-oxo-propoxy)phosphonic acid OR </p>
						<p>CAS number:142-10-9 OR </p>
						<p>BioCyc ID:GAP OR </p>
						<p>KEGG ID:C00661 OR </p>
					</body>
				</notes>
			</speciesType>
			<speciesType metaid="metaid_t_0534" id="t_0534" name="glcn">
				<notes>
					<body xmlns="http://www.w3.org/1999/xhtml">
						<p>Charge:0</p>
						<p>Abbreviation:glc-D OR </p>
						<p>Official name:D-Glucose OR </p>
						<p>Formula:C6H12O6 OR </p>
						<p>IUPAC name:(3R,4S,5R,6R)-6-(hydroxymethyl)oxane-2,3,4,5-tetrol OR </p>
						<p>CAS number:8030-23-7 OR </p>
						<p>BioCyc ID:D-Glucose OR </p>
						<p>KEGG ID: OR </p>
					</body>
				</notes>
			</speciesType>
			<speciesType metaid="metaid_t_0535" id="t_0535" name="gluala">
				<notes>
					<body xmlns="http://www.w3.org/1999/xhtml">
						<p>Charge:0</p>
						<p>Abbreviation:glu5sa OR </p>
						<p>Official name:L-Glutamate 5-semialdehyde OR </p>
						<p>Formula:C5H9NO3 OR </p>
						<p>IUPAC name:(2S)-2-amino-5-oxo-pentanoic acid OR </p>
						<p>CAS number: OR </p>
						<p>BioCyc ID:L-GLUTAMATE_GAMMA-SEMIALDEHYDE OR </p>
						<p>KEGG ID:C01165 OR </p>
					</body>
				</notes>
			</speciesType>
			<speciesType metaid="metaid_t_0536" id="t_0536" name="glucys">
				<notes>
					<body xmlns="http://www.w3.org/1999/xhtml">
						<p>Charge:-1</p>
						<p>Abbreviation:gluala OR </p>
						<p>Official name:5-L-Glutamyl-L-alanine OR </p>
						<p>Formula:C8H13N2O5 OR </p>
						<p>IUPAC name: OR </p>
						<p>CAS number: OR </p>
						<p>BioCyc ID: OR </p>
						<p>KEGG ID: OR </p>
					</body>
				</notes>
			</speciesType>
			<speciesType metaid="metaid_t_0537" id="t_0537" name="glyb">
				<notes>
					<body xmlns="http://www.w3.org/1999/xhtml">
						<p>Charge:0</p>
						<p>Abbreviation:gly OR </p>
						<p>Official name:Glycine OR </p>
						<p>Formula:C2H5NO2 OR </p>
						<p>IUPAC name:2-aminoacetic acid OR </p>
						<p>CAS number:87867-94-5 OR </p>
						<p>BioCyc ID:GLY OR </p>
						<p>KEGG ID:C00037 OR </p>
					</body>
				</notes>
			</speciesType>
			<speciesType metaid="metaid_t_0538" id="t_0538" name="glycogen">
				<notes>
					<body xmlns="http://www.w3.org/1999/xhtml">
						<p>Charge:-1</p>
						<p>Abbreviation:glyclt OR </p>
						<p>Official name:Glycolate OR </p>
						<p>Formula:C2H3O3 OR </p>
						<p>IUPAC name:2-hydroxyacetic acid OR </p>
						<p>CAS number: OR </p>
						<p>BioCyc ID: OR </p>
						<p>KEGG ID: OR </p>
					</body>
				</notes>
			</speciesType>
			<speciesType metaid="metaid_t_0539" id="t_0539" name="gthox">
				<notes>
					<body xmlns="http://www.w3.org/1999/xhtml">
						<p>Charge:0</p>
						<p>Abbreviation:gsn OR </p>
						<p>Official name:Guanosine OR </p>
						<p>Formula:C10H13N5O5 OR </p>
						<p>IUPAC name:2-amino-9-[(2R,3R,4R,5R)-3,4-dihydroxy-5-(hydroxymethyl)oxolan-2-yl]-3H-purin-6-one OR </p>
						<p>CAS number:85-30-3 OR </p>
						<p>BioCyc ID: OR </p>
						<p>KEGG ID: OR </p>
					</body>
				</notes>
			</speciesType>
			<speciesType metaid="metaid_t_0540" id="t_0540" name="gthrd">
				<notes>
					<body xmlns="http://www.w3.org/1999/xhtml">
						<p>Charge:-2</p>
						<p>Abbreviation:gthox OR </p>
						<p>Official name:Oxidized glutathione OR </p>
						<p>Formula:C20H30N6O12S2 OR </p>
						<p>IUPAC name:2-amino-4-[[2-[2-[(4-amino-4-carboxy-butanoyl)amino]-2-(carboxymethylcarbamoyl)ethyl]disulfanyl-1-(carboxymethylcarbamoyl)ethyl]carbamoyl]butanoic acid OR </p>
						<p>CAS number:27025-41-8 OR </p>
						<p>BioCyc ID:OXIDIZED-GLUTATHIONE OR </p>
						<p>KEGG ID:C00127 OR </p>
					</body>
				</notes>
			</speciesType>
			<speciesType metaid="metaid_t_0541" id="t_0541" name="h2">
				<notes>
					<body xmlns="http://www.w3.org/1999/xhtml">
						<p>Charge:1</p>
						<p>Abbreviation:h OR </p>
						<p>Official name:H+ OR </p>
						<p>Formula:H OR </p>
						<p>IUPAC name: OR </p>
						<p>CAS number: OR </p>
						<p>BioCyc ID:PROTON OR </p>
						<p>KEGG ID:C00080 OR </p>
					</body>
				</notes>
			</speciesType>
			<speciesType metaid="metaid_t_0542" id="t_0542" name="harab-D">
				<notes>
					<body xmlns="http://www.w3.org/1999/xhtml">
						<p>Charge:0</p>
						<p>Abbreviation:h2s OR </p>
						<p>Official name:Hydrogen sulfide OR </p>
						<p>Formula:H2S OR </p>
						<p>IUPAC name:hydrogen sulfide OR </p>
						<p>CAS number:7783-06-4 OR </p>
						<p>BioCyc ID:HS OR </p>
						<p>KEGG ID:C00283 OR </p>
					</body>
				</notes>
			</speciesType>
			<speciesType metaid="metaid_t_0543" id="t_0543" name="hmocta">
				<notes>
					<body xmlns="http://www.w3.org/1999/xhtml">
						<p>Charge:-8</p>
						<p>Abbreviation:hmbil OR </p>
						<p>Official name:Hydroxymethylbilane OR </p>
						<p>Formula:C40H38N4O17 OR </p>
						<p>IUPAC name:3-[2-[[4-(2-carboxyethyl)-5-[[4-(2-carboxyethyl)-5-[[4-(2-carboxyethyl)-3-(carboxymethyl)-1H-pyrrol-2-yl]methyl]-3-(carboxymethyl)-1H-pyrrol-2-yl]methyl]-3-(carboxymethyl)-1H-pyrrol-2-yl]methyl]-5-(carboxymethyl)-4-(hydroxymethyl)-1H-pyrrol-3-yl]propanoic acid OR </p>
						<p>CAS number:71861-60-4 OR </p>
						<p>BioCyc ID:HYDROXYMETHYLBILANE OR </p>
						<p>KEGG ID:C01024 OR </p>
					</body>
				</notes>
			</speciesType>
			<speciesType metaid="metaid_t_0544" id="t_0544" name="hmtria">
				<notes>
					<body xmlns="http://www.w3.org/1999/xhtml">
						<p>Charge:-1</p>
						<p>Abbreviation:hmocta OR </p>
						<p>Official name:hexa-methyl octacosanoate OR </p>
						<p>Formula:C34H67O2 OR </p>
						<p>IUPAC name: OR </p>
						<p>CAS number: OR </p>
						<p>BioCyc ID: OR </p>
						<p>KEGG ID: OR </p>
					</body>
				</notes>
			</speciesType>
			<speciesType metaid="metaid_t_0545" id="t_0545" name="homtta">
				<notes>
					<body xmlns="http://www.w3.org/1999/xhtml">
						<p>Charge:0</p>
						<p>Abbreviation:hom-L OR </p>
						<p>Official name:L-Homoserine OR </p>
						<p>Formula:C4H9NO3 OR </p>
						<p>IUPAC name:2-amino-4-hydroxy-butanoic acid OR </p>
						<p>CAS number:498-19-1 OR </p>
						<p>BioCyc ID:HOMO-SER OR </p>
						<p>KEGG ID:C00263 OR </p>
					</body>
				</notes>
			</speciesType>
			<speciesType metaid="metaid_t_0546" id="t_0546" name="hpglu">
				<notes>
					<body xmlns="http://www.w3.org/1999/xhtml">
						<p>Charge:-1</p>
						<p>Abbreviation:homtta OR </p>
						<p>Official name:10 hydroxy octa-methyl tetracontatricosanoic acid (C34:0, 8 methyl-branched carbons, 1 hydroxylated carbon) OR </p>
						<p>Formula:C42H83O3 OR </p>
						<p>IUPAC name: OR </p>
						<p>CAS number: OR </p>
						<p>BioCyc ID: OR </p>
						<p>KEGG ID: OR </p>
					</body>
				</notes>
			</speciesType>
			<speciesType metaid="metaid_t_0547" id="t_0547" name="hpmdtria">
				<notes>
					<body xmlns="http://www.w3.org/1999/xhtml">
						<p>Charge:0</p>
						<p>Abbreviation:hpglu OR </p>
						<p>Official name:Tetrahydropteroyltri-L-glutamate OR </p>
						<p>Formula:C24H34N8O12 OR </p>
						<p>IUPAC name:4-amino-5-[1-[2-amino-4-(2-amino-4-carboxy-butanoyl)oxy-5,8-dihydropteridin-6-yl]-1-(2-amino-4-carboxy-butanoyl)oxy-propan-2-yl]oxy-5-oxo-pentanoic acid OR </p>
						<p>CAS number: OR </p>
						<p>BioCyc ID:CPD-1301 OR </p>
						<p>KEGG ID:C04144 OR </p>
					</body>
				</notes>
			</speciesType>
			<speciesType metaid="metaid_t_0548" id="t_0548" name="hpmtria">
				<notes>
					<body xmlns="http://www.w3.org/1999/xhtml">
						<p>Charge:-1</p>
						<p>Abbreviation:hpmdtria OR </p>
						<p>Official name:hepta-methyl dotriacontanoic acid (7 methyl branches) OR </p>
						<p>Formula:C39H77O2 OR </p>
						<p>IUPAC name: OR </p>
						<p>CAS number: OR </p>
						<p>BioCyc ID: OR </p>
						<p>KEGG ID: OR </p>
					</body>
				</notes>
			</speciesType>
			<speciesType metaid="metaid_t_0549" id="t_0549" name="id3acald">
				<notes>
					<body xmlns="http://www.w3.org/1999/xhtml">
						<p>Charge:-3</p>
						<p>Abbreviation:icit OR </p>
						<p>Official name:Isocitrate OR </p>
						<p>Formula:C6H5O7 OR </p>
						<p>IUPAC name:1-hydroxypropane-1,2,3-tricarboxylic acid OR </p>
						<p>CAS number:320-77-4 OR </p>
						<p>BioCyc ID:threo-d(s)-iso-citrate OR </p>
						<p>KEGG ID: OR </p>
					</body>
				</notes>
			</speciesType>
			<speciesType metaid="metaid_t_0550" id="t_0550" name="idp">
				<notes>
					<body xmlns="http://www.w3.org/1999/xhtml">
						<p>Charge:0</p>
						<p>Abbreviation:id3acald OR </p>
						<p>Official name:Indole-3-acetaldehyde OR </p>
						<p>Formula:C10H9NO OR </p>
						<p>IUPAC name:2-(1H-indol-3-yl)acetaldehyd OR </p>
						<p>CAS number: OR </p>
						<p>BioCyc ID:INDOLE_ACETALDEHYDE OR </p>
						<p>KEGG ID:C00637 OR </p>
					</body>
				</notes>
			</speciesType>
			<speciesType metaid="metaid_t_0551" id="t_0551" name="indole">
				<notes>
					<body xmlns="http://www.w3.org/1999/xhtml">
						<p>Charge:-2</p>
						<p>Abbreviation:imp OR </p>
						<p>Official name:IMP OR </p>
						<p>Formula:C10H11N4O8P OR </p>
						<p>IUPAC name:[(2R,3R,4R,5R)-3,4-dihydroxy-5-(6-oxo-3H-purin-9-yl)oxolan-2-yl]methoxyphosphonic acid OR </p>
						<p>CAS number:485-83-6 OR </p>
						<p>BioCyc ID:IMP OR </p>
						<p>KEGG ID:C00130 OR </p>
					</body>
				</notes>
			</speciesType>
			<speciesType metaid="metaid_t_0552" id="t_0552" name="indpyr">
				<notes>
					<body xmlns="http://www.w3.org/1999/xhtml">
						<p>Charge:0</p>
						<p>Abbreviation:indole OR </p>
						<p>Official name:Indole OR </p>
						<p>Formula:C8H7N OR </p>
						<p>IUPAC name:1H-indole OR </p>
						<p>CAS number: OR </p>
						<p>BioCyc ID:INDOLE OR </p>
						<p>KEGG ID:C00463 OR </p>
					</body>
				</notes>
			</speciesType>
			<speciesType metaid="metaid_t_0553" id="t_0553" name="itp">
				<notes>
					<body xmlns="http://www.w3.org/1999/xhtml">
						<p>Charge:-3</p>
						<p>Abbreviation:ipdp OR </p>
						<p>Official name:Isopentenyl diphosphate OR </p>
						<p>Formula:C5H9O7P2 OR </p>
						<p>IUPAC name:(hydroxy-(3-methylbut-3-enoxy)phosphoryl)oxyphosphonic acid OR </p>
						<p>CAS number: OR </p>
						<p>BioCyc ID:delta(3)-isopentenyl-pp OR </p>
						<p>KEGG ID: OR </p>
					</body>
				</notes>
			</speciesType>
			<speciesType metaid="metaid_t_0554" id="t_0554" name="k">
				<notes>
					<body xmlns="http://www.w3.org/1999/xhtml">
						<p>Charge:-4</p>
						<p>Abbreviation:itp OR </p>
						<p>Official name:ITP OR </p>
						<p>Formula:C10H11N4O14P3 OR </p>
						<p>IUPAC name:[[[3,4-dihydroxy-5-(6-oxo-3H-purin-9-yl)oxolan-2-yl]methoxy-hydroxy-phosphoryl]oxy-hydroxy-phosphoryl]oxyphosphonic acid OR </p>
						<p>CAS number:132-06-9 OR </p>
						<p>BioCyc ID: OR </p>
						<p>KEGG ID: OR </p>
					</body>
				</notes>
			</speciesType>
			<speciesType metaid="metaid_t_0555" id="t_0555" name="kmycolate">
				<notes>
					<body xmlns="http://www.w3.org/1999/xhtml">
						<p>Charge:-1</p>
						<p>Abbreviation:kmeroacidcyc2AMP OR </p>
						<p>Official name:cyclopropanated keto-meroacid AMP (2 cyclopropane rings) OR </p>
						<p>Formula:C70H127N5O8P OR </p>
						<p>IUPAC name: OR </p>
						<p>CAS number: OR </p>
						<p>BioCyc ID: OR </p>
						<p>KEGG ID: OR </p>
					</body>
				</notes>
			</speciesType>
			<speciesType metaid="metaid_t_0556" id="t_0556" name="lald-L">
				<notes>
					<body xmlns="http://www.w3.org/1999/xhtml">
						<p>Charge:-1</p>
						<p>Abbreviation:lac-L OR </p>
						<p>Official name:L-Lactate OR </p>
						<p>Formula:C3H5O3 OR </p>
						<p>IUPAC name:(2S)-2-hydroxypropanoic acid OR </p>
						<p>CAS number:79-33-4 OR </p>
						<p>BioCyc ID:L-LACTATE OR </p>
						<p>KEGG ID:C00186 OR </p>
					</body>
				</notes>
			</speciesType>
			<speciesType metaid="metaid_t_0557" id="t_0557" name="lcts">
				<notes>
					<body xmlns="http://www.w3.org/1999/xhtml">
						<p>Charge:0</p>
						<p>Abbreviation:lald-L OR </p>
						<p>Official name:L-Lactaldehyde OR </p>
						<p>Formula:C3H6O2 OR </p>
						<p>IUPAC name:(2S)-2-hydroxypropanal OR </p>
						<p>CAS number: OR </p>
						<p>BioCyc ID: OR </p>
						<p>KEGG ID: OR </p>
					</body>
				</notes>
			</speciesType>
			<speciesType metaid="metaid_t_0558" id="t_0558" name="m1ocdca">
				<notes>
					<body xmlns="http://www.w3.org/1999/xhtml">
						<p>Charge:1</p>
						<p>Abbreviation:lys-L OR </p>
						<p>Official name:L-Lysine OR </p>
						<p>Formula:C6H15N2O2 OR </p>
						<p>IUPAC name:(2S)-2,6-diaminohexanoic acid OR </p>
						<p>CAS number:6899-06-5 OR </p>
						<p>BioCyc ID:LYS OR </p>
						<p>KEGG ID:C00047 OR </p>
					</body>
				</notes>
			</speciesType>
			<speciesType metaid="metaid_t_0559" id="t_0559" name="malthp">
				<notes>
					<body xmlns="http://www.w3.org/1999/xhtml">
						<p>Charge:0</p>
						<p>Abbreviation:malt OR </p>
						<p>Official name:Maltose OR </p>
						<p>Formula:C12H22O11 OR </p>
						<p>IUPAC name:(2R,3R,4S,5R,6R)-6-(hydroxymethyl)-5-[(2R,3R,4S,5R,6R)-3,4,5-trihydroxy-6-(hydroxymethyl)oxan-2-yl]oxy-oxane-2,3,4-triol OR </p>
						<p>CAS number:77072-48-1 OR </p>
						<p>BioCyc ID:MALTOSE OR </p>
						<p>KEGG ID:C00208 OR </p>
					</body>
				</notes>
			</speciesType>
			<speciesType metaid="metaid_t_0560" id="t_0560" name="maltpt">
				<notes>
					<body xmlns="http://www.w3.org/1999/xhtml">
						<p>Charge:0</p>
						<p>Abbreviation:malthp OR </p>
						<p>Official name:Maltoheptaose OR </p>
						<p>Formula:C42H72O36 OR </p>
						<p>IUPAC name:(2S,3R,4S,5R,6R)-2-[[(2R,3R,4S,5R)-6-[(2R,3R,4S,5R,6R)-4,5-dihydroxy-6-(hydroxymethyl)-3-[(2R,3R,4S,5R,6R)-3,4,5-trihydroxy-6-(hydroxymethyl)oxan-2-yl]oxy-oxan-2-yl]oxy-3,4,5-tris[[(2R,3R,4S,5R,6R)-3,4,5-trihydroxy-6-(hydroxymethyl)oxan-2-yl]oxy]oxan-2-yl]methoxy]-6-(hydroxymethyl)oxane-3,4,5-triol OR </p>
						<p>CAS number:34620-78-5 OR </p>
						<p>BioCyc ID:Oligosaccharides OR </p>
						<p>KEGG ID: OR </p>
					</body>
				</notes>
			</speciesType>
			<speciesType metaid="metaid_t_0561" id="t_0561" name="marach">
				<notes>
					<body xmlns="http://www.w3.org/1999/xhtml">
						<p>Charge:-2</p>
						<p>Abbreviation:man6p OR </p>
						<p>Official name:D-Mannose 6-phosphate OR </p>
						<p>Formula:C6H11O9P OR </p>
						<p>IUPAC name:[(2R,3R,4S,5S,6R)-3,4,5,6-tetrahydroxyoxan-2-yl]methoxyphosphonic acid OR </p>
						<p>CAS number: OR </p>
						<p>BioCyc ID:MANNOSE-6P OR </p>
						<p>KEGG ID:C00275 OR </p>
					</body>
				</notes>
			</speciesType>
			<speciesType metaid="metaid_t_0562" id="t_0562" name="mbhn">
				<notes>
					<body xmlns="http://www.w3.org/1999/xhtml">
						<p>Charge:-1</p>
						<p>Abbreviation:marach OR </p>
						<p>Official name:methyl arachidic acid OR </p>
						<p>Formula:C21H41O2 OR </p>
						<p>IUPAC name: OR </p>
						<p>CAS number: OR </p>
						<p>BioCyc ID: OR </p>
						<p>KEGG ID: OR </p>
					</body>
				</notes>
			</speciesType>
			<speciesType metaid="metaid_t_0563" id="t_0563" name="mcbts">
				<notes>
					<body xmlns="http://www.w3.org/1999/xhtml">
						<p>Charge:-1</p>
						<p>Abbreviation:mbhn OR </p>
						<p>Official name:methyl behenic acid OR </p>
						<p>Formula:C23H45O2 OR </p>
						<p>IUPAC name: OR </p>
						<p>CAS number: OR </p>
						<p>BioCyc ID: OR </p>
						<p>KEGG ID: OR </p>
					</body>
				</notes>
			</speciesType>
			<speciesType metaid="metaid_t_0564" id="t_0564" name="mcbtt">
				<notes>
					<body xmlns="http://www.w3.org/1999/xhtml">
						<p>Charge:2</p>
						<p>Abbreviation:mcbts OR </p>
						<p>Official name:mycobactin S OR </p>
						<p>Formula:C44H73N5O10 OR </p>
						<p>IUPAC name:1-[(1-hydroxy-2-oxo-azepan-3-yl)carbamoyl]propan-2-yl 6-(hydroxy-octadec-2-enoyl-amino)-2-[[(2E)-2-(6-oxo-1-cyclohexa-2,4-dienylidene)oxazolidine-4-carbonyl]amino]hexanoate OR </p>
						<p>CAS number:26769-11-9 OR </p>
						<p>BioCyc ID: OR </p>
						<p>KEGG ID: OR </p>
					</body>
				</notes>
			</speciesType>
			<speciesType metaid="metaid_t_0565" id="t_0565" name="meoh">
				<notes>
					<body xmlns="http://www.w3.org/1999/xhtml">
						<p>Charge:2</p>
						<p>Abbreviation:mcbtt OR </p>
						<p>Official name:mycobactin T OR </p>
						<p>Formula:C43H71N5O10 OR </p>
						<p>IUPAC name: OR </p>
						<p>CAS number: OR </p>
						<p>BioCyc ID: OR </p>
						<p>KEGG ID: OR </p>
					</body>
				</notes>
			</speciesType>
			<speciesType metaid="metaid_t_0566" id="t_0566" name="meroacidACP">
				<notes>
					<body xmlns="http://www.w3.org/1999/xhtml">
						<p>Charge:0</p>
						<p>Abbreviation:meoh OR </p>
						<p>Official name:Methanol OR </p>
						<p>Formula:CH4O1 OR </p>
						<p>IUPAC name:methanol OR </p>
						<p>CAS number:67-56-1 OR </p>
						<p>BioCyc ID: OR </p>
						<p>KEGG ID: OR </p>
					</body>
				</notes>
			</speciesType>
			<speciesType metaid="metaid_t_0567" id="t_0567" name="meroacidcyc1ACP">
				<notes>
					<body xmlns="http://www.w3.org/1999/xhtml">
						<p>Charge:-1</p>
						<p>Abbreviation:meroacidACP OR </p>
						<p>Official name:alpha meroacid ACP OR </p>
						<p>Formula:C61H115N2O8PRS OR </p>
						<p>IUPAC name: OR </p>
						<p>CAS number: OR </p>
						<p>BioCyc ID: OR </p>
						<p>KEGG ID: OR </p>
					</body>
				</notes>
			</speciesType>
			<speciesType metaid="metaid_t_0568" id="t_0568" name="metsox-R-L">
				<notes>
					<body xmlns="http://www.w3.org/1999/xhtml">
						<p>Charge:-1</p>
						<p>Abbreviation:methf OR </p>
						<p>Official name:5,10-Methenyltetrahydrofolate OR </p>
						<p>Formula:C20H20N7O6 OR </p>
						<p>IUPAC name: OR </p>
						<p>CAS number:74742-49-7 OR </p>
						<p>BioCyc ID:5,10-methenyl-thf OR </p>
						<p>KEGG ID: OR </p>
					</body>
				</notes>
			</speciesType>
			<speciesType metaid="metaid_t_0569" id="t_0569" name="metsox-S-L">
				<notes>
					<body xmlns="http://www.w3.org/1999/xhtml">
						<p>Charge:0</p>
						<p>Abbreviation:metsox-R-L OR </p>
						<p>Official name:L-methionine-R-sulfoxide OR </p>
						<p>Formula:C5H11NO3S OR </p>
						<p>IUPAC name: OR </p>
						<p>CAS number: OR </p>
						<p>BioCyc ID: OR </p>
						<p>KEGG ID: OR </p>
					</body>
				</notes>
			</speciesType>
			<speciesType metaid="metaid_t_0570" id="t_0570" name="mettrna">
				<notes>
					<body xmlns="http://www.w3.org/1999/xhtml">
						<p>Charge:0</p>
						<p>Abbreviation:metsox-S-L OR </p>
						<p>Official name:L-Methionine Sulfoxide OR </p>
						<p>Formula:C5H11NO3S OR </p>
						<p>IUPAC name:2-amino-4-methylsulfinyl-butanoic acid OR </p>
						<p>CAS number:454-41-1 OR </p>
						<p>BioCyc ID: OR </p>
						<p>KEGG ID: OR </p>
					</body>
				</notes>
			</speciesType>
			<speciesType metaid="metaid_t_0571" id="t_0571" name="mg2">
				<notes>
					<body xmlns="http://www.w3.org/1999/xhtml">
						<p>Charge:0</p>
						<p>Abbreviation:mfrrppdima OR </p>
						<p>Official name:phenolic glycolipid (Mtb) OR </p>
						<p>Formula:C121H226O18 OR </p>
						<p>IUPAC name: OR </p>
						<p>CAS number: OR </p>
						<p>BioCyc ID: OR </p>
						<p>KEGG ID: OR </p>
					</body>
				</notes>
			</speciesType>
			<speciesType metaid="metaid_t_0572" id="t_0572" name="mharab-D">
				<notes>
					<body xmlns="http://www.w3.org/1999/xhtml">
						<p>Charge:2</p>
						<p>Abbreviation:mg2 OR </p>
						<p>Official name:magnesium OR </p>
						<p>Formula:Mg OR </p>
						<p>IUPAC name:magnesium(+2) cation OR </p>
						<p>CAS number:22537-22-0 OR </p>
						<p>BioCyc ID:MG+2 OR </p>
						<p>KEGG ID:C00305 OR </p>
					</body>
				</notes>
			</speciesType>
			<speciesType metaid="metaid_t_0573" id="t_0573" name="mhpglu">
				<notes>
					<body xmlns="http://www.w3.org/1999/xhtml">
						<p>Charge:0</p>
						<p>Abbreviation:mharab-D OR </p>
						<p>Official name:mannose capped hexa arabinofuranoside OR </p>
						<p>Formula:C48H80O40 OR </p>
						<p>IUPAC name: OR </p>
						<p>CAS number: OR </p>
						<p>BioCyc ID: OR </p>
						<p>KEGG ID: OR </p>
					</body>
				</notes>
			</speciesType>
			<speciesType metaid="metaid_t_0574" id="t_0574" name="mkmeroacidACP">
				<notes>
					<body xmlns="http://www.w3.org/1999/xhtml">
						<p>Charge:-2</p>
						<p>Abbreviation:mi4p-D OR </p>
						<p>Official name:1D-myo-Inositol 4-phosphate OR </p>
						<p>Formula:C6H11O9P OR </p>
						<p>IUPAC name:[(2R,3R,5R,6S)-2,3,4,5,6-pentahydroxycyclohexyl]oxyphosphonic acid OR </p>
						<p>CAS number: OR </p>
						<p>BioCyc ID: OR </p>
						<p>KEGG ID: OR </p>
					</body>
				</notes>
			</speciesType>
			<speciesType metaid="metaid_t_0575" id="t_0575" name="mkmycolate">
				<notes>
					<body xmlns="http://www.w3.org/1999/xhtml">
						<p>Charge:-1</p>
						<p>Abbreviation:mkmeroacidcyc1AMP OR </p>
						<p>Official name:cyclopropanated methyl hydroxy keto meroacid AMP (1 cyclopropane ring) OR </p>
						<p>Formula:C70H129N5O9P OR </p>
						<p>IUPAC name: OR </p>
						<p>CAS number: OR </p>
						<p>BioCyc ID: OR </p>
						<p>KEGG ID: OR </p>
					</body>
				</notes>
			</speciesType>
			<speciesType metaid="metaid_t_0576" id="t_0576" name="mmeroacidcyc1ACP">
				<notes>
					<body xmlns="http://www.w3.org/1999/xhtml">
						<p>Charge:-1</p>
						<p>Abbreviation:mmeroacidACP OR </p>
						<p>Official name:methoxy meroacid ACP OR </p>
						<p>Formula:C67H127N2O8PRS OR </p>
						<p>IUPAC name: OR </p>
						<p>CAS number: OR </p>
						<p>BioCyc ID: OR </p>
						<p>KEGG ID: OR </p>
					</body>
				</notes>
			</speciesType>
			<speciesType metaid="metaid_t_0577" id="t_0577" name="mmmeroacidACP">
				<notes>
					<body xmlns="http://www.w3.org/1999/xhtml">
						<p>Charge:-1</p>
						<p>Abbreviation:mmeroacidcyc2AMP OR </p>
						<p>Official name:cyclopropanated methoxy-meroacid AMP (2 cyclopropane rings) OR </p>
						<p>Formula:C68H123N5O8P OR </p>
						<p>IUPAC name: OR </p>
						<p>CAS number: OR </p>
						<p>BioCyc ID: OR </p>
						<p>KEGG ID: OR </p>
					</body>
				</notes>
			</speciesType>
			<speciesType metaid="metaid_t_0578" id="t_0578" name="mmmycolate">
				<notes>
					<body xmlns="http://www.w3.org/1999/xhtml">
						<p>Charge:-1</p>
						<p>Abbreviation:mmmeroacidcyc1AMP OR </p>
						<p>Official name:cyclopropanated methyl hydroxy methoxy meroacid AMP (1 cyclopropane ring) OR </p>
						<p>Formula:C68H125N5O9P OR </p>
						<p>IUPAC name: OR </p>
						<p>CAS number: OR </p>
						<p>BioCyc ID: OR </p>
						<p>KEGG ID: OR </p>
					</body>
				</notes>
			</speciesType>
			<speciesType metaid="metaid_t_0579" id="t_0579" name="mmycolate">
				<notes>
					<body xmlns="http://www.w3.org/1999/xhtml">
						<p>Charge:-1</p>
						<p>Abbreviation:mmmycolate OR </p>
						<p>Official name:methoxy mycolate (1 cyclopropanated ring) OR </p>
						<p>Formula:C84H164O4 OR </p>
						<p>IUPAC name: OR </p>
						<p>CAS number: OR </p>
						<p>BioCyc ID: OR </p>
						<p>KEGG ID: OR </p>
					</body>
				</notes>
			</speciesType>
			<speciesType metaid="metaid_t_0580" id="t_0580" name="mndn">
				<notes>
					<body xmlns="http://www.w3.org/1999/xhtml">
						<p>Charge:-1</p>
						<p>Abbreviation:mmycolate OR </p>
						<p>Official name:methoxy mycolate (2 cyclopropanated rings) OR </p>
						<p>Formula:C84H162O3 OR </p>
						<p>IUPAC name: OR </p>
						<p>CAS number: OR </p>
						<p>BioCyc ID: OR </p>
						<p>KEGG ID: OR </p>
					</body>
				</notes>
			</speciesType>
			<speciesType metaid="metaid_t_0581" id="t_0581" name="mocdca">
				<notes>
					<body xmlns="http://www.w3.org/1999/xhtml">
						<p>Charge:0</p>
						<p>Abbreviation:mndn OR </p>
						<p>Official name:menadione OR </p>
						<p>Formula:C11H8O2 OR </p>
						<p>IUPAC name:2-methylnaphthalene-1,4-dione OR </p>
						<p>CAS number:57414-02-5 OR </p>
						<p>BioCyc ID: OR </p>
						<p>KEGG ID: OR </p>
					</body>
				</notes>
			</speciesType>
			<speciesType metaid="metaid_t_0582" id="t_0582" name="motre">
				<notes>
					<body xmlns="http://www.w3.org/1999/xhtml">
						<p>Charge:-1</p>
						<p>Abbreviation:mocdca OR </p>
						<p>Official name:10-methylstearic acid OR </p>
						<p>Formula:C19H37O2 OR </p>
						<p>IUPAC name:10-methyloctadecanoic acid OR </p>
						<p>CAS number:542-47-2 OR </p>
						<p>BioCyc ID: OR </p>
						<p>KEGG ID: OR </p>
					</body>
				</notes>
			</speciesType>
			<speciesType metaid="metaid_t_0583" id="t_0583" name="mppp9">
				<notes>
					<body xmlns="http://www.w3.org/1999/xhtml">
						<p>Charge:0</p>
						<p>Abbreviation:motre OR </p>
						<p>Official name:maltooligosyltrehalose OR </p>
						<p>Formula:C42H72O36 OR </p>
						<p>IUPAC name: OR </p>
						<p>CAS number: OR </p>
						<p>BioCyc ID:MALTOOLIGOSYLTREHALOSE OR </p>
						<p>KEGG ID: OR </p>
					</body>
				</notes>
			</speciesType>
			<speciesType metaid="metaid_t_0584" id="t_0584" name="mql6">
				<notes>
					<body xmlns="http://www.w3.org/1999/xhtml">
						<p>Charge:-2</p>
						<p>Abbreviation:mppp9 OR </p>
						<p>Official name:Magnesium protoporphyrin OR </p>
						<p>Formula:C34H30MgN4O4 OR </p>
						<p>IUPAC name: OR </p>
						<p>CAS number: OR </p>
						<p>BioCyc ID: OR </p>
						<p>KEGG ID: OR </p>
					</body>
				</notes>
			</speciesType>
			<speciesType metaid="metaid_t_0585" id="t_0585" name="mql8">
				<notes>
					<body xmlns="http://www.w3.org/1999/xhtml">
						<p>Charge:0</p>
						<p>Abbreviation:mql6 OR </p>
						<p>Official name:Menaquinol 6 OR </p>
						<p>Formula:C41H58O2 OR </p>
						<p>IUPAC name:2-[(2E,6E,10E,14E,18E)-3,7,11,15,19,23-hexamethyltetracosa-2,6,10,14,18,22-hexaenyl]-3-methyl-naphthalene-1,4-diol OR </p>
						<p>CAS number:39776-48-2 OR </p>
						<p>BioCyc ID: OR </p>
						<p>KEGG ID: OR </p>
					</body>
				</notes>
			</speciesType>
			<speciesType metaid="metaid_t_0586" id="t_0586" name="mqn6">
				<notes>
					<body xmlns="http://www.w3.org/1999/xhtml">
						<p>Charge:0</p>
						<p>Abbreviation:mql8 OR </p>
						<p>Official name:Menaquinol 8 OR </p>
						<p>Formula:C51H74O2 OR </p>
						<p>IUPAC name: OR </p>
						<p>CAS number: OR </p>
						<p>BioCyc ID:REDUCED-MENAQUINONE OR </p>
						<p>KEGG ID:C05819 OR </p>
					</body>
				</notes>
			</speciesType>
			<speciesType metaid="metaid_t_0587" id="t_0587" name="mqn8">
				<notes>
					<body xmlns="http://www.w3.org/1999/xhtml">
						<p>Charge:0</p>
						<p>Abbreviation:mqn6 OR </p>
						<p>Official name:Menaquinone 6 OR </p>
						<p>Formula:C41H56O2 OR </p>
						<p>IUPAC name:2-[(2E,6E,10E,14E,18E)-3,7,11,15,19,23-hexamethyltetracosa-2,6,10,14,18,22-hexaenyl]-3-methyl-naphthalene-1,4-dione OR </p>
						<p>CAS number:84-81-1 OR </p>
						<p>BioCyc ID: OR </p>
						<p>KEGG ID: OR </p>
					</body>
				</notes>
			</speciesType>
			<speciesType metaid="metaid_t_0588" id="t_0588" name="msa">
				<notes>
					<body xmlns="http://www.w3.org/1999/xhtml">
						<p>Charge:0</p>
						<p>Abbreviation:mqn8 OR </p>
						<p>Official name:Menaquinone 8 OR </p>
						<p>Formula:C51H72O2 OR </p>
						<p>IUPAC name:3-methyl-2-[(2E,6E,10E,14E,18E,22E,26E)-3,7,11,15,19,23,27,31-octamethyldotriaconta-2,6,10,14,18,22,26,30-octaenyl]naphthalene-1,4-dione OR </p>
						<p>CAS number:523-38-6 OR </p>
						<p>BioCyc ID:VITAMIN_K_{2} OR </p>
						<p>KEGG ID: OR </p>
					</body>
				</notes>
			</speciesType>
			<speciesType metaid="metaid_t_0589" id="t_0589" name="mshfald">
				<notes>
					<body xmlns="http://www.w3.org/1999/xhtml">
						<p>Charge:0</p>
						<p>Abbreviation:msh OR </p>
						<p>Official name:mycothiol (reduced) OR </p>
						<p>Formula:C17H30N2O12S OR </p>
						<p>IUPAC name:2-acetamido-N-[4,5-dihydroxy-6-(hydroxymethyl)-2-(2,3,4,5,6-pentahydroxycyclohexyl)oxy-oxan-3-yl]-3-sulfanyl-propanamide OR </p>
						<p>CAS number: OR </p>
						<p>BioCyc ID: OR </p>
						<p>KEGG ID: OR </p>
					</body>
				</notes>
			</speciesType>
			<speciesType metaid="metaid_t_0590" id="t_0590" name="mshfaldox">
				<notes>
					<body xmlns="http://www.w3.org/1999/xhtml">
						<p>Charge:0</p>
						<p>Abbreviation:mshfald OR </p>
						<p>Official name:mycothiol conjugated methanol OR </p>
						<p>Formula:C18H32N2O13S OR </p>
						<p>IUPAC name: OR </p>
						<p>CAS number: OR </p>
						<p>BioCyc ID: OR </p>
						<p>KEGG ID: OR </p>
					</body>
				</notes>
			</speciesType>
			<speciesType metaid="metaid_t_0591" id="t_0591" name="mssg">
				<notes>
					<body xmlns="http://www.w3.org/1999/xhtml">
						<p>Charge:0</p>
						<p>Abbreviation:mshfaldox OR </p>
						<p>Official name:mycothiol conjugated aldehyde OR </p>
						<p>Formula:C18H30N2O13S OR </p>
						<p>IUPAC name: OR </p>
						<p>CAS number: OR </p>
						<p>BioCyc ID: OR </p>
						<p>KEGG ID: OR </p>
					</body>
				</notes>
			</speciesType>
			<speciesType metaid="metaid_t_0592" id="t_0592" name="mycolate">
				<notes>
					<body xmlns="http://www.w3.org/1999/xhtml">
						<p>Charge:-1</p>
						<p>Abbreviation:mstrACP OR </p>
						<p>Official name:10methyl stearyoyl-ACP OR </p>
						<p>Formula:C30H57N2O8PRS OR </p>
						<p>IUPAC name: OR </p>
						<p>CAS number: OR </p>
						<p>BioCyc ID: OR </p>
						<p>KEGG ID: OR </p>
					</body>
				</notes>
			</speciesType>
			<speciesType metaid="metaid_t_0593" id="t_0593" name="na1">
				<notes>
					<body xmlns="http://www.w3.org/1999/xhtml">
						<p>Charge:-1</p>
						<p>Abbreviation:mycolate OR </p>
						<p>Official name:mycolate  (2 cyclopropanated rings) OR </p>
						<p>Formula:C78H150O3 OR </p>
						<p>IUPAC name: OR </p>
						<p>CAS number: OR </p>
						<p>BioCyc ID: OR </p>
						<p>KEGG ID: OR </p>
					</body>
				</notes>
			</speciesType>
			<speciesType metaid="metaid_t_0594" id="t_0594" name="nh4oh">
				<notes>
					<body xmlns="http://www.w3.org/1999/xhtml">
						<p>Charge:1</p>
						<p>Abbreviation:nh4 OR </p>
						<p>Official name:Ammonium OR </p>
						<p>Formula:H4N OR </p>
						<p>IUPAC name:azanium OR </p>
						<p>CAS number:14798-03-9 OR </p>
						<p>BioCyc ID:AMMONIUM OR </p>
						<p>KEGG ID:C01342 OR </p>
					</body>
				</notes>
			</speciesType>
			<speciesType metaid="metaid_t_0595" id="t_0595" name="no">
				<notes>
					<body xmlns="http://www.w3.org/1999/xhtml">
						<p>Charge:-2</p>
						<p>Abbreviation:nicrnt OR </p>
						<p>Official name:Nicotinate D-ribonucleotide OR </p>
						<p>Formula:C11H12NO9P OR </p>
						<p>IUPAC name:1-[(2R,3R,4R,5R)-3,4-dihydroxy-5-(phosphonooxymethyl)oxolan-2-yl]pyridine-5-carboxylic acid OR </p>
						<p>CAS number: OR </p>
						<p>BioCyc ID:NICOTINATE_NUCLEOTIDE OR </p>
						<p>KEGG ID:C01185 OR </p>
					</body>
				</notes>
			</speciesType>
			<speciesType metaid="metaid_t_0596" id="t_0596" name="o2s">
				<notes>
					<body xmlns="http://www.w3.org/1999/xhtml">
						<p>Charge:0</p>
						<p>Abbreviation:o2 OR </p>
						<p>Official name:O2 OR </p>
						<p>Formula:O2 OR </p>
						<p>IUPAC name:molecular oxygen OR </p>
						<p>CAS number:58238-79-2 OR </p>
						<p>BioCyc ID:SUPER-OXIDE OR </p>
						<p>KEGG ID:C00704 OR </p>
					</body>
				</notes>
			</speciesType>
			<speciesType metaid="metaid_t_0597" id="t_0597" name="octa">
				<notes>
					<body xmlns="http://www.w3.org/1999/xhtml">
						<p>Charge:-1</p>
						<p>Abbreviation:ocdcea OR </p>
						<p>Official name:octadecenoate (n-C18:1) OR </p>
						<p>Formula:C18H33O2 OR </p>
						<p>IUPAC name: OR </p>
						<p>CAS number: OR </p>
						<p>BioCyc ID: OR </p>
						<p>KEGG ID: OR </p>
					</body>
				</notes>
			</speciesType>
			<speciesType metaid="metaid_t_0598" id="t_0598" name="ohpb">
				<notes>
					<body xmlns="http://www.w3.org/1999/xhtml">
						<p>Charge:-4</p>
						<p>Abbreviation:odecoa OR </p>
						<p>Official name:Octadecenoyl-CoA (n-C18:1CoA) OR </p>
						<p>Formula:C39H64N7O17P3S OR </p>
						<p>IUPAC name: OR </p>
						<p>CAS number: OR </p>
						<p>BioCyc ID: OR </p>
						<p>KEGG ID: OR </p>
					</body>
				</notes>
			</speciesType>
			<speciesType metaid="metaid_t_0599" id="t_0599" name="omdtria">
				<notes>
					<body xmlns="http://www.w3.org/1999/xhtml">
						<p>Charge:-3</p>
						<p>Abbreviation:ohpb OR </p>
						<p>Official name:2-Oxo-3-hydroxy-4-phosphobutanoate OR </p>
						<p>Formula:C4H4O8P OR </p>
						<p>IUPAC name:(3S)-3-hydroxy-2-oxo-4-phosphonooxy-butanoic acid OR </p>
						<p>CAS number: OR </p>
						<p>BioCyc ID:3OH-4P-OH-ALPHA-KETOBUTYRATE OR </p>
						<p>KEGG ID:C06054 OR </p>
					</body>
				</notes>
			</speciesType>
			<speciesType metaid="metaid_t_0600" id="t_0600" name="omtta">
				<notes>
					<body xmlns="http://www.w3.org/1999/xhtml">
						<p>Charge:-1</p>
						<p>Abbreviation:omdtria OR </p>
						<p>Official name:octa-methyl dotriacontanoic acid (C32:0 with 7 methyl branches) OR </p>
						<p>Formula:C40H79O2 OR </p>
						<p>IUPAC name: OR </p>
						<p>CAS number: OR </p>
						<p>BioCyc ID: OR </p>
						<p>KEGG ID: OR </p>
					</body>
				</notes>
			</speciesType>
			<speciesType metaid="metaid_t_0601" id="t_0601" name="oxa">
				<notes>
					<body xmlns="http://www.w3.org/1999/xhtml">
						<p>Charge:-3</p>
						<p>Abbreviation:orot5p OR </p>
						<p>Official name:Orotidine 5'-phosphate OR </p>
						<p>Formula:C10H10N2O11P OR </p>
						<p>IUPAC name:3-[(2R,3R,4R,5R)-3,4-dihydroxy-5-(phosphonooxymethyl)oxolan-2-yl]-2,6-dioxo-pyrimidine-4-carboxylic acid OR </p>
						<p>CAS number:2149-82-8 OR </p>
						<p>BioCyc ID:OROTIDINE-5-PHOSPHATE OR </p>
						<p>KEGG ID:C01103 OR </p>
					</body>
				</notes>
			</speciesType>
			<speciesType metaid="metaid_t_0602" id="t_0602" name="oxalcoa">
				<notes>
					<body xmlns="http://www.w3.org/1999/xhtml">
						<p>Charge:-2</p>
						<p>Abbreviation:oxa OR </p>
						<p>Official name:Oxalate OR </p>
						<p>Formula:C2O4 OR </p>
						<p>IUPAC name:oxalic acid OR </p>
						<p>CAS number:97993-78-7 OR </p>
						<p>BioCyc ID: OR </p>
						<p>KEGG ID: OR </p>
					</body>
				</notes>
			</speciesType>
			<speciesType metaid="metaid_t_0603" id="t_0603" name="pac">
				<notes>
					<body xmlns="http://www.w3.org/1999/xhtml">
						<p>Charge:-2</p>
						<p>Abbreviation:pa190190 OR </p>
						<p>Official name:1,2-sn-glycerol 3-phosphate OR </p>
						<p>Formula:C41H79O8P OR </p>
						<p>IUPAC name: OR </p>
						<p>CAS number: OR </p>
						<p>BioCyc ID: OR </p>
						<p>KEGG ID: OR </p>
					</body>
				</notes>
			</speciesType>
			<speciesType metaid="metaid_t_0604" id="t_0604" name="pacald">
				<notes>
					<body xmlns="http://www.w3.org/1999/xhtml">
						<p>Charge:-1</p>
						<p>Abbreviation:pac OR </p>
						<p>Official name:Phenylacetic acid OR </p>
						<p>Formula:C8H7O2 OR </p>
						<p>IUPAC name:2-phenylacetic acid OR </p>
						<p>CAS number:114-70-5 OR </p>
						<p>BioCyc ID: OR </p>
						<p>KEGG ID: OR </p>
					</body>
				</notes>
			</speciesType>
			<speciesType metaid="metaid_t_0605" id="t_0605" name="palmACP">
				<notes>
					<body xmlns="http://www.w3.org/1999/xhtml">
						<p>Charge:0</p>
						<p>Abbreviation:pacald OR </p>
						<p>Official name:Phenylacetaldehyde OR </p>
						<p>Formula:C8H8O OR </p>
						<p>IUPAC name:2-phenylacetaldehyde OR </p>
						<p>CAS number:122-78-1 OR </p>
						<p>BioCyc ID: OR </p>
						<p>KEGG ID: OR </p>
					</body>
				</notes>
			</speciesType>
			<speciesType metaid="metaid_t_0606" id="t_0606" name="pdx5p">
				<notes>
					<body xmlns="http://www.w3.org/1999/xhtml">
						<p>Charge:0</p>
						<p>Abbreviation:pdima OR </p>
						<p>Official name:phthiocerol dimycocerosate A (Mtb) OR </p>
						<p>Formula:C96H190O5 OR </p>
						<p>IUPAC name: OR </p>
						<p>CAS number: OR </p>
						<p>BioCyc ID: OR </p>
						<p>KEGG ID: OR </p>
					</body>
				</notes>
			</speciesType>
			<speciesType metaid="metaid_t_0607" id="t_0607" name="peamn">
				<notes>
					<body xmlns="http://www.w3.org/1999/xhtml">
						<p>Charge:0</p>
						<p>Abbreviation:pe180 OR </p>
						<p>Official name:phosphatidylethanolamine (dioctadecanoyl, n-C18:0) OR </p>
						<p>Formula:C41H82N1O8P1 OR </p>
						<p>IUPAC name: OR </p>
						<p>CAS number: OR </p>
						<p>BioCyc ID:L-1-PHOSPHATIDYL-ETHANOLAMINE OR </p>
						<p>KEGG ID: OR </p>
					</body>
				</notes>
			</speciesType>
			<speciesType metaid="metaid_t_0608" id="t_0608" name="peptido_EC">
				<notes>
					<body xmlns="http://www.w3.org/1999/xhtml">
						<p>Charge:-3</p>
						<p>Abbreviation:pep OR </p>
						<p>Official name:Phosphoenolpyruvate OR </p>
						<p>Formula:C3H2O6P OR </p>
						<p>IUPAC name:2-phosphonooxyprop-2-enoic acid OR </p>
						<p>CAS number: OR </p>
						<p>BioCyc ID:PHOSPHO-ENOL-PYRUVATE OR </p>
						<p>KEGG ID:C00074 OR </p>
					</body>
				</notes>
			</speciesType>
			<speciesType metaid="metaid_t_0609" id="t_0609" name="phdca">
				<notes>
					<body xmlns="http://www.w3.org/1999/xhtml">
						<p>Charge:-3</p>
						<p>Abbreviation:pgp190 OR </p>
						<p>Official name:Phosphatidylglycerophosphate (dituberculostearoyl, C19:0) OR </p>
						<p>Formula:C44H85O13P2 OR </p>
						<p>IUPAC name: OR </p>
						<p>CAS number: OR </p>
						<p>BioCyc ID: OR </p>
						<p>KEGG ID: OR </p>
					</body>
				</notes>
			</speciesType>
			<speciesType metaid="metaid_t_0610" id="t_0610" name="phdcaACP">
				<notes>
					<body xmlns="http://www.w3.org/1999/xhtml">
						<p>Charge:-1</p>
						<p>Abbreviation:phdca OR </p>
						<p>Official name:phenol palmitic acid OR </p>
						<p>Formula:C23H37O3 OR </p>
						<p>IUPAC name: OR </p>
						<p>CAS number: OR </p>
						<p>BioCyc ID: OR </p>
						<p>KEGG ID: OR </p>
					</body>
				</notes>
			</speciesType>
			<speciesType metaid="metaid_t_0611" id="t_0611" name="phdcacoa">
				<notes>
					<body xmlns="http://www.w3.org/1999/xhtml">
						<p>Charge:-1</p>
						<p>Abbreviation:phdcaACP OR </p>
						<p>Official name:phenol palmitic acid ACP OR </p>
						<p>Formula:C34H57N2O9PRS OR </p>
						<p>IUPAC name: OR </p>
						<p>CAS number: OR </p>
						<p>BioCyc ID: OR </p>
						<p>KEGG ID: OR </p>
					</body>
				</notes>
			</speciesType>
			<speciesType metaid="metaid_t_0612" id="t_0612" name="phthcl">
				<notes>
					<body xmlns="http://www.w3.org/1999/xhtml">
						<p>Charge:-1</p>
						<p>Abbreviation:phpyr OR </p>
						<p>Official name:Phenylpyruvate OR </p>
						<p>Formula:C9H7O3 OR </p>
						<p>IUPAC name:(Z)-2-hydroxy-3-phenyl-prop-2-enoic acid OR </p>
						<p>CAS number:5801-57-0 OR </p>
						<p>BioCyc ID:PHENYL-PYRUVATE OR </p>
						<p>KEGG ID:C00166 OR </p>
					</body>
				</notes>
			</speciesType>
			<speciesType metaid="metaid_t_0613" id="t_0613" name="phthclh2">
				<notes>
					<body xmlns="http://www.w3.org/1999/xhtml">
						<p>Charge:0</p>
						<p>Abbreviation:phthcl OR </p>
						<p>Official name:phthiocol (oxidized) OR </p>
						<p>Formula:C11H8O3 OR </p>
						<p>IUPAC name: OR </p>
						<p>CAS number: OR </p>
						<p>BioCyc ID: OR </p>
						<p>KEGG ID: OR </p>
					</body>
				</notes>
			</speciesType>
			<speciesType metaid="metaid_t_0614" id="t_0614" name="phthr">
				<notes>
					<body xmlns="http://www.w3.org/1999/xhtml">
						<p>Charge:0</p>
						<p>Abbreviation:phthiocerol OR </p>
						<p>Official name:phthiocerol A OR </p>
						<p>Formula:C32H66O3 OR </p>
						<p>IUPAC name: OR </p>
						<p>CAS number: OR </p>
						<p>BioCyc ID: OR </p>
						<p>KEGG ID: OR </p>
					</body>
				</notes>
			</speciesType>
			<speciesType metaid="metaid_t_0615" id="t_0615" name="pmhexc">
				<notes>
					<body xmlns="http://www.w3.org/1999/xhtml">
						<p>Charge:-5</p>
						<p>Abbreviation:pmcoa OR </p>
						<p>Official name:Pimeloyl-CoA OR </p>
						<p>Formula:C28H41N7O19P3S OR </p>
						<p>IUPAC name:6-[2-[3-[[(2R)-4-[[[(2R,3R,4R,5R)-5-(6-aminopurin-9-yl)-4-hydroxy-3-phosphonooxy-oxolan-2-yl]methoxy-hydroxy-phosphoryl]oxy-hydroxy-phosphoryl]oxy-2-hydroxy-3,3-dimethyl-butanoyl]amino]propanoylamino]ethylsulfanylcarbonyl]hexanoic acid OR </p>
						<p>CAS number:74648-15-0 OR </p>
						<p>BioCyc ID:CPD-558 OR </p>
						<p>KEGG ID:C01063 OR </p>
					</body>
				</notes>
			</speciesType>
			<speciesType metaid="metaid_t_0616" id="t_0616" name="pmocta">
				<notes>
					<body xmlns="http://www.w3.org/1999/xhtml">
						<p>Charge:-1</p>
						<p>Abbreviation:pmhexc OR </p>
						<p>Official name:penta-methyl hexacosanoate OR </p>
						<p>Formula:C31H61O2 OR </p>
						<p>IUPAC name: OR </p>
						<p>CAS number: OR </p>
						<p>BioCyc ID: OR </p>
						<p>KEGG ID: OR </p>
					</body>
				</notes>
			</speciesType>
			<speciesType metaid="metaid_t_0617" id="t_0617" name="ppal">
				<notes>
					<body xmlns="http://www.w3.org/1999/xhtml">
						<p>Charge:-1</p>
						<p>Abbreviation:ppa OR </p>
						<p>Official name:Propionate (n-C3:0) OR </p>
						<p>Formula:C3H5O2 OR </p>
						<p>IUPAC name:propanoate OR </p>
						<p>CAS number: OR </p>
						<p>BioCyc ID:PROPIONATE OR </p>
						<p>KEGG ID:C00163 OR </p>
					</body>
				</notes>
			</speciesType>
			<speciesType metaid="metaid_t_0618" id="t_0618" name="ppdima">
				<notes>
					<body xmlns="http://www.w3.org/1999/xhtml">
						<p>Charge:-4</p>
						<p>Abbreviation:ppcoa OR </p>
						<p>Official name:Propanoyl-CoA OR </p>
						<p>Formula:C24H36N7O17P3S OR </p>
						<p>IUPAC name:[5-(6-aminopurin-9-yl)-4-hydroxy-2-[[hydroxy-[hydroxy-[3-hydroxy-2,2-dimethyl-3-[2-(2-propanoylsulfanylethylcarbamoyl)ethylcarbamoyl]propoxy]phosphoryl]oxy-phosphoryl]oxymethyl]oxolan-3-yl]oxyphosphonic acid OR </p>
						<p>CAS number:317-66-8 OR </p>
						<p>BioCyc ID:PROPIONYL-COA OR </p>
						<p>KEGG ID:C00100 OR </p>
					</body>
				</notes>
			</speciesType>
			<speciesType metaid="metaid_t_0619" id="t_0619" name="pppi">
				<notes>
					<body xmlns="http://www.w3.org/1999/xhtml">
						<p>Charge:-2</p>
						<p>Abbreviation:pppg9 OR </p>
						<p>Official name:Protoporphyrinogen IX OR </p>
						<p>Formula:C34H38N4O4 OR </p>
						<p>IUPAC name: OR </p>
						<p>CAS number: OR </p>
						<p>BioCyc ID:PROTOPORPHYRINOGEN OR </p>
						<p>KEGG ID:C01079 OR </p>
					</body>
				</notes>
			</speciesType>
			<speciesType metaid="metaid_t_0620" id="t_0620" name="prephth">
				<notes>
					<body xmlns="http://www.w3.org/1999/xhtml">
						<p>Charge:-7</p>
						<p>Abbreviation:pre8 OR </p>
						<p>Official name:Precorrin 8 OR </p>
						<p>Formula:C45H53N4O14 OR </p>
						<p>IUPAC name: OR </p>
						<p>CAS number: OR </p>
						<p>BioCyc ID: OR </p>
						<p>KEGG ID: OR </p>
					</body>
				</notes>
			</speciesType>
			<speciesType metaid="metaid_t_0621" id="t_0621" name="prephthACP">
				<notes>
					<body xmlns="http://www.w3.org/1999/xhtml">
						<p>Charge:-1</p>
						<p>Abbreviation:prephth OR </p>
						<p>Official name:phthiocerol precursor OR </p>
						<p>Formula:C32H61O5 OR </p>
						<p>IUPAC name: OR </p>
						<p>CAS number: OR </p>
						<p>BioCyc ID: OR </p>
						<p>KEGG ID: OR </p>
					</body>
				</notes>
			</speciesType>
			<speciesType metaid="metaid_t_0622" id="t_0622" name="prephthcoa">
				<notes>
					<body xmlns="http://www.w3.org/1999/xhtml">
						<p>Charge:-1</p>
						<p>Abbreviation:prephthACP OR </p>
						<p>Official name:phthiocerol precursor bound ACP OR </p>
						<p>Formula:C43H81N2O11PRS OR </p>
						<p>IUPAC name: OR </p>
						<p>CAS number: OR </p>
						<p>BioCyc ID: OR </p>
						<p>KEGG ID: OR </p>
					</body>
				</notes>
			</speciesType>
			<speciesType metaid="metaid_t_0623" id="t_0623" name="prepphth">
				<notes>
					<body xmlns="http://www.w3.org/1999/xhtml">
						<p>Charge:-4</p>
						<p>Abbreviation:prephthcoa OR </p>
						<p>Official name:phthiocerol precursor bound coenzyme A OR </p>
						<p>Formula:C53H92N7O20P3S OR </p>
						<p>IUPAC name: OR </p>
						<p>CAS number: OR </p>
						<p>BioCyc ID: OR </p>
						<p>KEGG ID: OR </p>
					</body>
				</notes>
			</speciesType>
			<speciesType metaid="metaid_t_0624" id="t_0624" name="prepphthACP">
				<notes>
					<body xmlns="http://www.w3.org/1999/xhtml">
						<p>Charge:-1</p>
						<p>Abbreviation:prepphth OR </p>
						<p>Official name:phenolic phthiocerol precursor OR </p>
						<p>Formula:C35H59O6 OR </p>
						<p>IUPAC name: OR </p>
						<p>CAS number: OR </p>
						<p>BioCyc ID: OR </p>
						<p>KEGG ID: OR </p>
					</body>
				</notes>
			</speciesType>
			<speciesType metaid="metaid_t_0625" id="t_0625" name="psd5p">
				<notes>
					<body xmlns="http://www.w3.org/1999/xhtml">
						<p>Charge:-1</p>
						<p>Abbreviation:ps180 OR </p>
						<p>Official name:phosphatidylserine (dioctadecanoyl, n-C18:0) OR </p>
						<p>Formula:C42H81N1O10P1 OR </p>
						<p>IUPAC name: OR </p>
						<p>CAS number: OR </p>
						<p>BioCyc ID:L-1-PHOSPHATIDYL-SERINE OR </p>
						<p>KEGG ID: OR </p>
					</body>
				</notes>
			</speciesType>
			<speciesType metaid="metaid_t_0626" id="t_0626" name="ptcys">
				<notes>
					<body xmlns="http://www.w3.org/1999/xhtml">
						<p>Charge:-2</p>
						<p>Abbreviation:pser-L OR </p>
						<p>Official name:O-Phospho-L-serine OR </p>
						<p>Formula:C3H6NO6P OR </p>
						<p>IUPAC name:(2S)-2-amino-3-phosphonooxy-propanoic acid OR </p>
						<p>CAS number: OR </p>
						<p>BioCyc ID:3-P-SERINE OR </p>
						<p>KEGG ID:C01005 OR </p>
					</body>
				</notes>
			</speciesType>
			<speciesType metaid="metaid_t_0627" id="t_0627" name="ptd1ino160">
				<notes>
					<body xmlns="http://www.w3.org/1999/xhtml">
						<p>Charge:-1</p>
						<p>Abbreviation:ptcys OR </p>
						<p>Official name:N-Pantothenoylcysteine OR </p>
						<p>Formula:C12H21N2O6S OR </p>
						<p>IUPAC name:(2R)-2-[3-[[(2R)-2,4-dihydroxy-3,3-dimethyl-butanoyl]amino]propanoylamino]-3-sulfanyl-propanoic acid OR </p>
						<p>CAS number: OR </p>
						<p>BioCyc ID: OR </p>
						<p>KEGG ID: OR </p>
					</body>
				</notes>
			</speciesType>
			<speciesType metaid="metaid_t_0628" id="t_0628" name="ptth">
				<notes>
					<body xmlns="http://www.w3.org/1999/xhtml">
						<p>Charge:2</p>
						<p>Abbreviation:ptrc OR </p>
						<p>Official name:Putrescine OR </p>
						<p>Formula:C4H14N2 OR </p>
						<p>IUPAC name:butane-1,4-diaine OR </p>
						<p>CAS number:333-93-7 OR </p>
						<p>BioCyc ID:PUTRESCINE OR </p>
						<p>KEGG ID:C00134 OR </p>
					</body>
				</notes>
			</speciesType>
			<speciesType metaid="metaid_t_0629" id="t_0629" name="pyam5p">
				<notes>
					<body xmlns="http://www.w3.org/1999/xhtml">
						<p>Charge:0</p>
						<p>Abbreviation:ptth OR </p>
						<p>Official name:Pantetheine OR </p>
						<p>Formula:C11H22N2O4S OR </p>
						<p>IUPAC name:(2R)-2,4-dihydroxy-3,3-dimethyl-N-[2-(2-sulfanylethylcarbamoyl)ethyl]butanamide OR </p>
						<p>CAS number:496-65-1 OR </p>
						<p>BioCyc ID: OR </p>
						<p>KEGG ID: OR </p>
					</body>
				</notes>
			</speciesType>
			<speciesType metaid="metaid_t_0630" id="t_0630" name="pydam">
				<notes>
					<body xmlns="http://www.w3.org/1999/xhtml">
						<p>Charge:-1</p>
						<p>Abbreviation:pyam5p OR </p>
						<p>Official name:Pyridoxamine 5'-phosphate OR </p>
						<p>Formula:C8H12N2O5P OR </p>
						<p>IUPAC name:[4-(aminomethyl)-5-hydroxy-6-methyl-pyridin-3-yl]methoxyphosphonic acid OR </p>
						<p>CAS number: OR </p>
						<p>BioCyc ID:PYRIDOXAMINE-5P OR </p>
						<p>KEGG ID:C00647 OR </p>
					</body>
				</notes>
			</speciesType>
			<speciesType metaid="metaid_t_0631" id="t_0631" name="pydx">
				<notes>
					<body xmlns="http://www.w3.org/1999/xhtml">
						<p>Charge:1</p>
						<p>Abbreviation:pydam OR </p>
						<p>Official name:Pyridoxamine OR </p>
						<p>Formula:C8H13N2O2 OR </p>
						<p>IUPAC name:4-(aminomethyl)-5-(hydroxymethyl)-2-methyl-pyridin-3-ol OR </p>
						<p>CAS number:85-87-0 OR </p>
						<p>BioCyc ID:PYRIDOXAMINE OR </p>
						<p>KEGG ID:C00534 OR </p>
					</body>
				</notes>
			</speciesType>
			<speciesType metaid="metaid_t_0632" id="t_0632" name="pydx5p">
				<notes>
					<body xmlns="http://www.w3.org/1999/xhtml">
						<p>Charge:0</p>
						<p>Abbreviation:pydx OR </p>
						<p>Official name:Pyridoxal OR </p>
						<p>Formula:C8H9NO3 OR </p>
						<p>IUPAC name:3-hydroxy-5-(hydroxymethyl)-2-methyl-pyridine-4-carbaldehyde OR </p>
						<p>CAS number: OR </p>
						<p>BioCyc ID:PYRIDOXAL OR </p>
						<p>KEGG ID:C00250 OR </p>
					</body>
				</notes>
			</speciesType>
			<speciesType metaid="metaid_t_0633" id="t_0633" name="pydxn">
				<notes>
					<body xmlns="http://www.w3.org/1999/xhtml">
						<p>Charge:-2</p>
						<p>Abbreviation:pydx5p OR </p>
						<p>Official name:Pyridoxal 5'-phosphate OR </p>
						<p>Formula:C8H8NO6P OR </p>
						<p>IUPAC name:(4-formyl-5-hydroxy-6-methyl-pyridin-3-yl)methoxyphosphonic acid OR </p>
						<p>CAS number: OR </p>
						<p>BioCyc ID:PYRIDOXAL_PHOSPHATE OR </p>
						<p>KEGG ID:C00018 OR </p>
					</body>
				</notes>
			</speciesType>
			<speciesType metaid="metaid_t_0634" id="t_0634" name="q">
				<notes>
					<body xmlns="http://www.w3.org/1999/xhtml">
						<p>Charge:-1</p>
						<p>Abbreviation:pyr OR </p>
						<p>Official name:Pyruvate OR </p>
						<p>Formula:C3H3O3 OR </p>
						<p>IUPAC name:2-oxopropanoic acid OR </p>
						<p>CAS number:127-17-3 OR </p>
						<p>BioCyc ID:PYRUVATE OR </p>
						<p>KEGG ID:c00022 OR </p>
					</body>
				</notes>
			</speciesType>
			<speciesType metaid="metaid_t_0635" id="t_0635" name="qh2">
				<notes>
					<body xmlns="http://www.w3.org/1999/xhtml">
						<p>Charge:0</p>
						<p>Abbreviation:q8h2 OR </p>
						<p>Official name:Ubiquinol-8 OR </p>
						<p>Formula:C49H76O4 OR </p>
						<p>IUPAC name:2,3-dimethoxy-5-methyl-6-(3,7,11,15,19,23,27,31-octamethyldotriaconta-2,6,10,14,18,22,26,30-octaenyl)cyclohexa-2,5-diene-1,4-diol OR </p>
						<p>CAS number: OR </p>
						<p>BioCyc ID:UBIQUINOL-8 OR </p>
						<p>KEGG ID:C00390 OR </p>
					</body>
				</notes>
			</speciesType>
			<speciesType metaid="metaid_t_0636" id="t_0636" name="rbl-D">
				<notes>
					<body xmlns="http://www.w3.org/1999/xhtml">
						<p>Charge:-2</p>
						<p>Abbreviation:ragund OR </p>
						<p>Official name:rhamanosyl-N-acetylglucosamyl-undecaprenyl diphosphate OR </p>
						<p>Formula:C69H113N1O16P2 OR </p>
						<p>IUPAC name: OR </p>
						<p>CAS number: OR </p>
						<p>BioCyc ID: OR </p>
						<p>KEGG ID: OR </p>
					</body>
				</notes>
			</speciesType>
			<speciesType metaid="metaid_t_0637" id="t_0637" name="rbl-L">
				<notes>
					<body xmlns="http://www.w3.org/1999/xhtml">
						<p>Charge:0</p>
						<p>Abbreviation:rbl-D OR </p>
						<p>Official name:D-Ribulose OR </p>
						<p>Formula:C5H10O5 OR </p>
						<p>IUPAC name:2-(hydroxymethyl)oxolane-2,3,4-triol OR </p>
						<p>CAS number: OR </p>
						<p>BioCyc ID: OR </p>
						<p>KEGG ID: OR </p>
					</body>
				</notes>
			</speciesType>
			<speciesType metaid="metaid_t_0638" id="t_0638" name="rdmbzi">
				<notes>
					<body xmlns="http://www.w3.org/1999/xhtml">
						<p>Charge:0</p>
						<p>Abbreviation:rbl-L OR </p>
						<p>Official name:L-Ribulose OR </p>
						<p>Formula:C5H10O5 OR </p>
						<p>IUPAC name:(3S,4S)-1,3,4,5-tetrahydroxypentan-2-one OR </p>
						<p>CAS number: OR </p>
						<p>BioCyc ID: OR </p>
						<p>KEGG ID: OR </p>
					</body>
				</notes>
			</speciesType>
			<speciesType metaid="metaid_t_0639" id="t_0639" name="rhcys">
				<notes>
					<body xmlns="http://www.w3.org/1999/xhtml">
						<p>Charge:0</p>
						<p>Abbreviation:rdmbzi OR </p>
						<p>Official name:N1-(alpha-D-ribosyl)-5,6-dimethylbenzimidazole OR </p>
						<p>Formula:C14H18N2O4 OR </p>
						<p>IUPAC name:(2S,3R,4R,5R)-2-(5,6-dimethylbenzoimidazol-1-yl)-5-(hydroxymethyl)oxolane-3,4-diol OR </p>
						<p>CAS number:132-13-8 OR </p>
						<p>BioCyc ID:ALPHA-RIBAZOLE OR </p>
						<p>KEGG ID:C05775 OR </p>
					</body>
				</notes>
			</speciesType>
			<speciesType metaid="metaid_t_0640" id="t_0640" name="rmyc">
				<notes>
					<body xmlns="http://www.w3.org/1999/xhtml">
						<p>Charge:0</p>
						<p>Abbreviation:ribflv OR </p>
						<p>Official name:Riboflavin OR </p>
						<p>Formula:C17H20N4O6 OR </p>
						<p>IUPAC name: OR </p>
						<p>CAS number:83-88-5 OR </p>
						<p>BioCyc ID:RIBOFLAVIN OR </p>
						<p>KEGG ID:C00255 OR </p>
					</body>
				</notes>
			</speciesType>
			<speciesType metaid="metaid_t_0641" id="t_0641" name="s">
				<notes>
					<body xmlns="http://www.w3.org/1999/xhtml">
						<p>Charge:-2</p>
						<p>Abbreviation:ru5p-L OR </p>
						<p>Official name:L-Ribulose 5-phosphate OR </p>
						<p>Formula:C5H9O8P OR </p>
						<p>IUPAC name:[(2S,3S)-2,3,5-trihydroxy-4-oxo-pentoxy]phosphonic acid OR </p>
						<p>CAS number:4151-19-3 OR </p>
						<p>BioCyc ID: OR </p>
						<p>KEGG ID: OR </p>
					</body>
				</notes>
			</speciesType>
			<speciesType metaid="metaid_t_0642" id="t_0642" name="scl">
				<notes>
					<body xmlns="http://www.w3.org/1999/xhtml">
						<p>Charge:-5</p>
						<p>Abbreviation:sbzcoa OR </p>
						<p>Official name:O-Succinylbenzoyl-CoA OR </p>
						<p>Formula:C32H39N7O20P3S OR </p>
						<p>IUPAC name:4-[2-[2-[3-[[4-[[[5-(6-aminopurin-9-yl)-4-hydroxy-3-phosphonooxy-oxolan-2-yl]methoxy-hydroxy-phosphoryl]oxy-hydroxy-phosphoryl]oxy-2-hydroxy-3,3-dimethyl-butanoyl]amino]propanoylamino]ethylsulfanylcarbonyl]phenyl]-4-oxo-butanoic acid OR </p>
						<p>CAS number:72471-59-1 OR </p>
						<p>BioCyc ID:O-SUCCINYLBENZOYL-COA OR </p>
						<p>KEGG ID: OR </p>
					</body>
				</notes>
			</speciesType>
			<speciesType metaid="metaid_t_0643" id="t_0643" name="scl2">
				<notes>
					<body xmlns="http://www.w3.org/1999/xhtml">
						<p>Charge:-7</p>
						<p>Abbreviation:scl OR </p>
						<p>Official name:sirohydrochlorin OR </p>
						<p>Formula:C42H39N4O16 OR </p>
						<p>IUPAC name: OR </p>
						<p>CAS number: OR </p>
						<p>BioCyc ID:SIROHYDROCHLORIN OR </p>
						<p>KEGG ID:C05778 OR </p>
					</body>
				</notes>
			</speciesType>
			<speciesType metaid="metaid_t_0644" id="t_0644" name="selcys">
				<notes>
					<body xmlns="http://www.w3.org/1999/xhtml">
						<p>Charge:-1</p>
						<p>Abbreviation:sdhlam OR </p>
						<p>Official name:S-Succinyldihydrolipoamide OR </p>
						<p>Formula:C12H20NO4S2 OR </p>
						<p>IUPAC name:3-[(3R)-7-carbamoyl-1-sulfanyl-heptan-3-yl]sulfanylcarbonylpropanoic acid OR </p>
						<p>CAS number: OR </p>
						<p>BioCyc ID: OR </p>
						<p>KEGG ID: OR </p>
					</body>
				</notes>
			</speciesType>
			<speciesType metaid="metaid_t_0645" id="t_0645" name="seln">
				<notes>
					<body xmlns="http://www.w3.org/1999/xhtml">
						<p>Charge:0</p>
						<p>Abbreviation:selcys OR </p>
						<p>Official name:Selenocysteine OR </p>
						<p>Formula:C3H7NO2Se OR </p>
						<p>IUPAC name: OR </p>
						<p>CAS number:3614-08-2 OR </p>
						<p>BioCyc ID: OR </p>
						<p>KEGG ID: OR </p>
					</body>
				</notes>
			</speciesType>
			<speciesType metaid="metaid_t_0646" id="t_0646" name="seramp">
				<notes>
					<body xmlns="http://www.w3.org/1999/xhtml">
						<p>Charge:0</p>
						<p>Abbreviation:ser-L OR </p>
						<p>Official name:L-Serine OR </p>
						<p>Formula:C3H7NO3 OR </p>
						<p>IUPAC name:(2S)-2-amino-3-hydroxy-propanoic acid OR </p>
						<p>CAS number:6898-95-9 OR </p>
						<p>BioCyc ID:SER OR </p>
						<p>KEGG ID:C00065 OR </p>
					</body>
				</notes>
			</speciesType>
			<speciesType metaid="metaid_t_0647" id="t_0647" name="sheme">
				<notes>
					<body xmlns="http://www.w3.org/1999/xhtml">
						<p>Charge:0</p>
						<p>Abbreviation:seramp OR </p>
						<p>Official name:L-seryl-AMP OR </p>
						<p>Formula:C13H19N6O9P OR </p>
						<p>IUPAC name:[(2S)-2-amino-3-hydroxy-propanoyl]oxy-[[(2R,3R,4R)-5-(6-aminopurin-9-yl)-3,4-dihydroxy-oxolan-2-yl]methoxy]phosphinic acid OR </p>
						<p>CAS number:52435-67-3 OR </p>
						<p>BioCyc ID: OR </p>
						<p>KEGG ID: OR </p>
					</body>
				</notes>
			</speciesType>
			<speciesType metaid="metaid_t_0648" id="t_0648" name="sl1">
				<notes>
					<body xmlns="http://www.w3.org/1999/xhtml">
						<p>Charge:-3</p>
						<p>Abbreviation:skm5p OR </p>
						<p>Official name:Shikimate 5-phosphate OR </p>
						<p>Formula:C7H8O8P OR </p>
						<p>IUPAC name:(3R,4S,5R)-4,5-dihydroxy-3-phosphonooxy-cyclohexene-1-carboxylic acid OR </p>
						<p>CAS number: OR </p>
						<p>BioCyc ID:SHIKIMATE-5P OR </p>
						<p>KEGG ID:C03175 OR </p>
					</body>
				</notes>
			</speciesType>
			<speciesType metaid="metaid_t_0649" id="t_0649" name="ssaltpp">
				<notes>
					<body xmlns="http://www.w3.org/1999/xhtml">
						<p>Charge:3</p>
						<p>Abbreviation:spmd OR </p>
						<p>Official name:Spermidine OR </p>
						<p>Formula:C7H22N3 OR </p>
						<p>IUPAC name:N-(3-aminopropyl)butane-1,4-diamine OR </p>
						<p>CAS number:334-50-9 OR </p>
						<p>BioCyc ID:SPERMIDINE OR </p>
						<p>KEGG ID:C00315 OR </p>
					</body>
				</notes>
			</speciesType>
			<speciesType metaid="metaid_t_0650" id="t_0650" name="sucarg">
				<notes>
					<body xmlns="http://www.w3.org/1999/xhtml">
						<p>Charge:-4</p>
						<p>Abbreviation:stcoa OR </p>
						<p>Official name:Stearoyl-CoA (n-C18:0CoA) OR </p>
						<p>Formula:C39H66N7O17P3S OR </p>
						<p>IUPAC name:[(2R,3R,4R,5R)-5-(6-aminopurin-9-yl)-4-hydroxy-2-[[hydroxy-[hydroxy-[3-hydroxy-2,2-dimethyl-3-[2-(2-octadecanoylsulfanylethylcarbamoyl)ethylcarbamoyl]propoxy]phosphoryl]oxy-phosphoryl]oxymethyl]oxolan-3-yl]oxyphosphonic acid OR </p>
						<p>CAS number: OR </p>
						<p>BioCyc ID: OR </p>
						<p>KEGG ID: OR </p>
					</body>
				</notes>
			</speciesType>
			<speciesType metaid="metaid_t_0651" id="t_0651" name="sucglu">
				<notes>
					<body xmlns="http://www.w3.org/1999/xhtml">
						<p>Charge:-5</p>
						<p>Abbreviation:succoa OR </p>
						<p>Official name:Succinyl-CoA OR </p>
						<p>Formula:C25H35N7O19P3S OR </p>
						<p>IUPAC name:3-[2-[3-[[(2R)-4-[[[(2R,3R,4R,5R)-5-(6-aminopurin-9-yl)-4-hydroxy-3-phosphonooxy-oxolan-2-yl]methoxy-hydroxy-phosphoryl]oxy-hydroxy-phosphoryl]oxy-2-hydroxy-3,3-dimethyl-butanoyl]amino]propanoylamino]ethylsulfanylcarbonyl]propanoate OR </p>
						<p>CAS number: OR </p>
						<p>BioCyc ID:SUC-COA OR </p>
						<p>KEGG ID:C00091 OR </p>
					</body>
				</notes>
			</speciesType>
			<speciesType metaid="metaid_t_0652" id="t_0652" name="sucgsa">
				<notes>
					<body xmlns="http://www.w3.org/1999/xhtml">
						<p>Charge:-3</p>
						<p>Abbreviation:sucglu OR </p>
						<p>Official name:N2-Succinyl-L-glutamate OR </p>
						<p>Formula:C9H10NO7 OR </p>
						<p>IUPAC name:2-(3-carboxypropanoylamino)pentanedioic acid OR </p>
						<p>CAS number: OR </p>
						<p>BioCyc ID:N2-SUCCINYLGLUTAMATE OR </p>
						<p>KEGG ID:C05931 OR </p>
					</body>
				</notes>
			</speciesType>
			<speciesType metaid="metaid_t_0653" id="t_0653" name="sucorn">
				<notes>
					<body xmlns="http://www.w3.org/1999/xhtml">
						<p>Charge:-1</p>
						<p>Abbreviation:suchms OR </p>
						<p>Official name:O-Succinyl-L-homoserine OR </p>
						<p>Formula:C8H12NO6 OR </p>
						<p>IUPAC name:4-[(3S)-3-amino-3-carboxy-propoxy]-4-oxo-butanoic acid OR </p>
						<p>CAS number:1492-23-5 OR </p>
						<p>BioCyc ID:O-SUCCINYL-L-HOMOSERINE OR </p>
						<p>KEGG ID:C01118 OR </p>
					</body>
				</notes>
			</speciesType>
			<speciesType metaid="metaid_t_0654" id="t_0654" name="tamhexc">
				<notes>
					<body xmlns="http://www.w3.org/1999/xhtml">
						<p>Charge:-1</p>
						<p>Abbreviation:sucsal OR </p>
						<p>Official name:Succinic semialdehyde OR </p>
						<p>Formula:C4H5O3 OR </p>
						<p>IUPAC name:4-oxobutanoic acid OR </p>
						<p>CAS number:692-29-5 OR </p>
						<p>BioCyc ID:SUCC-S-ALD OR </p>
						<p>KEGG ID:C00232 OR </p>
					</body>
				</notes>
			</speciesType>
			<speciesType metaid="metaid_t_0655" id="t_0655" name="tamlgnc">
				<notes>
					<body xmlns="http://www.w3.org/1999/xhtml">
						<p>Charge:-1</p>
						<p>Abbreviation:tamhexc OR </p>
						<p>Official name:tetra-methyl hexacosanoate OR </p>
						<p>Formula:C30H59O2 OR </p>
						<p>IUPAC name: OR </p>
						<p>CAS number: OR </p>
						<p>BioCyc ID: OR </p>
						<p>KEGG ID: OR </p>
					</body>
				</notes>
			</speciesType>
			<speciesType metaid="metaid_t_0656" id="t_0656" name="tamocta">
				<notes>
					<body xmlns="http://www.w3.org/1999/xhtml">
						<p>Charge:-1</p>
						<p>Abbreviation:tamlgnc OR </p>
						<p>Official name:tri-methyl lignoceric acid OR </p>
						<p>Formula:C28H55O2 OR </p>
						<p>IUPAC name: OR </p>
						<p>CAS number: OR </p>
						<p>BioCyc ID: OR </p>
						<p>KEGG ID: OR </p>
					</body>
				</notes>
			</speciesType>
			<speciesType metaid="metaid_t_0657" id="t_0657" name="tarab-D">
				<notes>
					<body xmlns="http://www.w3.org/1999/xhtml">
						<p>Charge:-1</p>
						<p>Abbreviation:tamocta OR </p>
						<p>Official name:tetra-methyl octacosanoate OR </p>
						<p>Formula:C32H63O2 OR </p>
						<p>IUPAC name: OR </p>
						<p>CAS number: OR </p>
						<p>BioCyc ID: OR </p>
						<p>KEGG ID: OR </p>
					</body>
				</notes>
			</speciesType>
			<speciesType metaid="metaid_t_0658" id="t_0658" name="tartr-L">
				<notes>
					<body xmlns="http://www.w3.org/1999/xhtml">
						<p>Charge:0</p>
						<p>Abbreviation:tarab-D OR </p>
						<p>Official name:tetra-arabinofuranoside OR </p>
						<p>Formula:C20H34O17 OR </p>
						<p>IUPAC name:(2R,3S,4R)-4-[(2R,3R,4S,5S)-3,4-dihydroxy-5-(hydroxymethyl)oxolan-2-yl]oxy-5-hydroxy-2,3-bis[[(2R,3R,4S,5R)-3,4,5-trihydroxyoxan-2-yl]oxy]pentanal OR </p>
						<p>CAS number:84685-94-9 OR </p>
						<p>BioCyc ID: OR </p>
						<p>KEGG ID: OR </p>
					</body>
				</notes>
			</speciesType>
			<speciesType metaid="metaid_t_0659" id="t_0659" name="tat">
				<notes>
					<body xmlns="http://www.w3.org/1999/xhtml">
						<p>Charge:-2</p>
						<p>Abbreviation:tartr-L OR </p>
						<p>Official name:L-tartrate OR </p>
						<p>Formula:C4H4O6 OR </p>
						<p>IUPAC name:2,3-dihydroxybutanedioic acid OR </p>
						<p>CAS number: OR </p>
						<p>BioCyc ID: OR </p>
						<p>KEGG ID: OR </p>
					</body>
				</notes>
			</speciesType>
			<speciesType metaid="metaid_t_0660" id="t_0660" name="tcynt">
				<notes>
					<body xmlns="http://www.w3.org/1999/xhtml">
						<p>Charge:0</p>
						<p>Abbreviation:tat OR </p>
						<p>Official name:tetra-acyl trehalose OR </p>
						<p>Formula:C149H288O15 OR </p>
						<p>IUPAC name: OR </p>
						<p>CAS number: OR </p>
						<p>BioCyc ID: OR </p>
						<p>KEGG ID: OR </p>
					</body>
				</notes>
			</speciesType>
			<speciesType metaid="metaid_t_0661" id="t_0661" name="thmpp">
				<notes>
					<body xmlns="http://www.w3.org/1999/xhtml">
						<p>Charge:-1</p>
						<p>Abbreviation:thmmp OR </p>
						<p>Official name:Thiamin monophosphate OR </p>
						<p>Formula:C12H16N4O4PS OR </p>
						<p>IUPAC name:2-[3-[(4-amino-2-methyl-pyrimidin-5-yl)methyl]-4-methyl-1-thia-3-azoniacyclopenta-2,4-dien-5-yl]ethoxyphosphonic acid OR </p>
						<p>CAS number:532-40-1 OR </p>
						<p>BioCyc ID:THIAMINE-P OR </p>
						<p>KEGG ID:C01081 OR </p>
					</body>
				</notes>
			</speciesType>
			<speciesType metaid="metaid_t_0662" id="t_0662" name="thym">
				<notes>
					<body xmlns="http://www.w3.org/1999/xhtml">
						<p>Charge:0</p>
						<p>Abbreviation:thr-L OR </p>
						<p>Official name:L-Threonine OR </p>
						<p>Formula:C4H9NO3 OR </p>
						<p>IUPAC name:(2S)-2-azaniumyl-3-methoxy-propanoate OR </p>
						<p>CAS number:32620-11-4 OR </p>
						<p>BioCyc ID:THR OR </p>
						<p>KEGG ID:C00188 OR </p>
					</body>
				</notes>
			</speciesType>
			<speciesType metaid="metaid_t_0663" id="t_0663" name="tmbhn">
				<notes>
					<body xmlns="http://www.w3.org/1999/xhtml">
						<p>Charge:0</p>
						<p>Abbreviation:thymd OR </p>
						<p>Official name:Thymidine OR </p>
						<p>Formula:C10H14N2O5 OR </p>
						<p>IUPAC name:1-[(2R,4S,5R)-4-hydroxy-5-(hydroxymethyl)oxolan-2-yl]-5-methyl-pyrimidine-2,4-dione OR </p>
						<p>CAS number:28854-96-8 OR </p>
						<p>BioCyc ID:THYMIDINE OR </p>
						<p>KEGG ID:C00214 OR </p>
					</body>
				</notes>
			</speciesType>
			<speciesType metaid="metaid_t_0664" id="t_0664" name="tmha1">
				<notes>
					<body xmlns="http://www.w3.org/1999/xhtml">
						<p>Charge:-1</p>
						<p>Abbreviation:tmbhn OR </p>
						<p>Official name:tri-methyl behenic acid OR </p>
						<p>Formula:C25H49O2 OR </p>
						<p>IUPAC name: OR </p>
						<p>CAS number: OR </p>
						<p>BioCyc ID: OR </p>
						<p>KEGG ID: OR </p>
					</body>
				</notes>
			</speciesType>
			<speciesType metaid="metaid_t_0665" id="t_0665" name="tmha2">
				<notes>
					<body xmlns="http://www.w3.org/1999/xhtml">
						<p>Charge:0</p>
						<p>Abbreviation:tmha1 OR </p>
						<p>Official name:tetramycolyl hexaarabinoside (tdm1 + tdm2 +tre) (Mtb) OR </p>
						<p>Formula:C360H684O40 OR </p>
						<p>IUPAC name: OR </p>
						<p>CAS number: OR </p>
						<p>BioCyc ID: OR </p>
						<p>KEGG ID: OR </p>
					</body>
				</notes>
			</speciesType>
			<speciesType metaid="metaid_t_0666" id="t_0666" name="tmha3">
				<notes>
					<body xmlns="http://www.w3.org/1999/xhtml">
						<p>Charge:0</p>
						<p>Abbreviation:tmha2 OR </p>
						<p>Official name:tetramycolyl hexaarabinoside (tdm1 + tdm3 + tre) (Mtb) OR </p>
						<p>Formula:C362H688O40 OR </p>
						<p>IUPAC name: OR </p>
						<p>CAS number: OR </p>
						<p>BioCyc ID: OR </p>
						<p>KEGG ID: OR </p>
					</body>
				</notes>
			</speciesType>
			<speciesType metaid="metaid_t_0667" id="t_0667" name="tmha4">
				<notes>
					<body xmlns="http://www.w3.org/1999/xhtml">
						<p>Charge:0</p>
						<p>Abbreviation:tmha3 OR </p>
						<p>Official name:tetramycolyl hexaarabinoside (tdm1 + tdm4 + tre) (Mtb) OR </p>
						<p>Formula:C362H686O39 OR </p>
						<p>IUPAC name: OR </p>
						<p>CAS number: OR </p>
						<p>BioCyc ID: OR </p>
						<p>KEGG ID: OR </p>
					</body>
				</notes>
			</speciesType>
			<speciesType metaid="metaid_t_0668" id="t_0668" name="tmha5">
				<notes>
					<body xmlns="http://www.w3.org/1999/xhtml">
						<p>Charge:0</p>
						<p>Abbreviation:tmha4 OR </p>
						<p>Official name:tetramycolyl hexaarabinoside (tdm2 + tdm3 + tre) (Mtb) OR </p>
						<p>Formula:C362H690O41 OR </p>
						<p>IUPAC name: OR </p>
						<p>CAS number: OR </p>
						<p>BioCyc ID: OR </p>
						<p>KEGG ID: OR </p>
					</body>
				</notes>
			</speciesType>
			<speciesType metaid="metaid_t_0669" id="t_0669" name="tmha6">
				<notes>
					<body xmlns="http://www.w3.org/1999/xhtml">
						<p>Charge:0</p>
						<p>Abbreviation:tmha5 OR </p>
						<p>Official name:tetramycolyl hexaarabinoside (tdm2 + tdm4 + tre) (Mtb) OR </p>
						<p>Formula:C362H688O40 OR </p>
						<p>IUPAC name: OR </p>
						<p>CAS number: OR </p>
						<p>BioCyc ID: OR </p>
						<p>KEGG ID: OR </p>
					</body>
				</notes>
			</speciesType>
			<speciesType metaid="metaid_t_0670" id="t_0670" name="tmhexc">
				<notes>
					<body xmlns="http://www.w3.org/1999/xhtml">
						<p>Charge:0</p>
						<p>Abbreviation:tmha6 OR </p>
						<p>Official name:tetramycolyl hexaarabinoside (tdm3 + tdm4 + tre) (Mtb) OR </p>
						<p>Formula:C364H692O40 OR </p>
						<p>IUPAC name: OR </p>
						<p>CAS number: OR </p>
						<p>BioCyc ID: OR </p>
						<p>KEGG ID: OR </p>
					</body>
				</notes>
			</speciesType>
			<speciesType metaid="metaid_t_0671" id="t_0671" name="tmlgnc">
				<notes>
					<body xmlns="http://www.w3.org/1999/xhtml">
						<p>Charge:-1</p>
						<p>Abbreviation:tmhexc OR </p>
						<p>Official name:tri-methyl hexacosanoate OR </p>
						<p>Formula:C29H57O2 OR </p>
						<p>IUPAC name: OR </p>
						<p>CAS number: OR </p>
						<p>BioCyc ID: OR </p>
						<p>KEGG ID: OR </p>
					</body>
				</notes>
			</speciesType>
			<speciesType metaid="metaid_t_0672" id="t_0672" name="triat">
				<notes>
					<body xmlns="http://www.w3.org/1999/xhtml">
						<p>Charge:-1</p>
						<p>Abbreviation:tres OR </p>
						<p>Official name:trehalose 2 sulfate OR </p>
						<p>Formula:C12H21O14S OR </p>
						<p>IUPAC name: OR </p>
						<p>CAS number: OR </p>
						<p>BioCyc ID: OR </p>
						<p>KEGG ID: OR </p>
					</body>
				</notes>
			</speciesType>
			<speciesType metaid="metaid_t_0673" id="t_0673" name="trnaala">
				<notes>
					<body xmlns="http://www.w3.org/1999/xhtml">
						<p>Charge:0</p>
						<p>Abbreviation:triat OR </p>
						<p>Official name:tri-acyl trehalose OR </p>
						<p>Formula:C75H142O14 OR </p>
						<p>IUPAC name: OR </p>
						<p>CAS number: OR </p>
						<p>BioCyc ID: OR </p>
						<p>KEGG ID: OR </p>
					</body>
				</notes>
			</speciesType>
			<speciesType metaid="metaid_t_0674" id="t_0674" name="trnaglu">
				<notes>
					<body xmlns="http://www.w3.org/1999/xhtml">
						<p>Charge:0</p>
						<p>Abbreviation:trnaala OR </p>
						<p>Official name:tRNA(Ala) OR </p>
						<p>Formula:R OR </p>
						<p>IUPAC name: OR </p>
						<p>CAS number: OR </p>
						<p>BioCyc ID:ALA-tRNAs OR </p>
						<p>KEGG ID: OR </p>
					</body>
				</notes>
			</speciesType>
			<speciesType metaid="metaid_t_0675" id="t_0675" name="tsul">
				<notes>
					<body xmlns="http://www.w3.org/1999/xhtml">
						<p>Charge:0</p>
						<p>Abbreviation:trp-L OR </p>
						<p>Official name:L-Tryptophan OR </p>
						<p>Formula:C11H12N2O2 OR </p>
						<p>IUPAC name:(2S)-2-amino-3-(1H-indol-3-yl)propanoic acid OR </p>
						<p>CAS number:80206-30-0 OR </p>
						<p>BioCyc ID:TRP OR </p>
						<p>KEGG ID:C00078 OR </p>
					</body>
				</notes>
			</speciesType>
			<speciesType metaid="metaid_t_0676" id="t_0676" name="udcpdp">
				<notes>
					<body xmlns="http://www.w3.org/1999/xhtml">
						<p>Charge:-3</p>
						<p>Abbreviation:uamr OR </p>
						<p>Official name:UDP-N-acetylmuramate OR </p>
						<p>Formula:C20H28N3O19P2 OR </p>
						<p>IUPAC name:2-[3-acetamido-2-[[[5-(2,4-dioxopyrimidin-1-yl)-3,4-dihydroxy-oxolan-2-yl]methoxy-hydroxy-phosphoryl]oxy-hydroxy-phosphoryl]oxy-5-hydroxy-6-(hydroxymethyl)oxan-4-yl]oxypropanoic acid OR </p>
						<p>CAS number: OR </p>
						<p>BioCyc ID:UDP-N-ACETYLMURAMATE OR </p>
						<p>KEGG ID:C01050 OR </p>
					</body>
				</notes>
			</speciesType>
			<speciesType metaid="metaid_t_0677" id="t_0677" name="udpglcur">
				<notes>
					<body xmlns="http://www.w3.org/1999/xhtml">
						<p>Charge:-2</p>
						<p>Abbreviation:udpgalfur OR </p>
						<p>Official name:UDP-D-galacto-1,4-furanose OR </p>
						<p>Formula:C15H22N2O17P2 OR </p>
						<p>IUPAC name:[[5-(1,2-dihydroxyethyl)-3,4-dihydroxy-oxolan-2-yl]oxy-hydroxy-phosphoryl]oxy-[[5-(2,4-dioxopyrimidin-1-yl)-3,4-dihydroxy-oxolan-2-yl]methoxy]phosphinic acid OR </p>
						<p>CAS number: OR </p>
						<p>BioCyc ID:UDP-D-GALACTO-14-FURANOSE OR </p>
						<p>KEGG ID:C03733 OR </p>
					</body>
				</notes>
			</speciesType>
			<speciesType metaid="metaid_t_0678" id="t_0678" name="uppg1">
				<notes>
					<body xmlns="http://www.w3.org/1999/xhtml">
						<p>Charge:-2</p>
						<p>Abbreviation:unaga OR </p>
						<p>Official name:Undecaprenyl diphospho N-acetyl-glucosamine OR </p>
						<p>Formula:C63H103NO12P2 OR </p>
						<p>IUPAC name: OR </p>
						<p>CAS number: OR </p>
						<p>BioCyc ID:GLCNAC-PP-LIPID OR </p>
						<p>KEGG ID: OR </p>
					</body>
				</notes>
			</speciesType>
			<speciesType metaid="metaid_t_0679" id="t_0679" name="uri">
				<notes>
					<body xmlns="http://www.w3.org/1999/xhtml">
						<p>Charge:0</p>
						<p>Abbreviation:urea OR </p>
						<p>Official name:Urea OR </p>
						<p>Formula:CH4N2O OR </p>
						<p>IUPAC name:urea OR </p>
						<p>CAS number:58069-82-2 OR </p>
						<p>BioCyc ID:UREA OR </p>
						<p>KEGG ID:C00086 OR </p>
					</body>
				</notes>
			</speciesType>
			<speciesType metaid="metaid_t_0680" id="t_0680" name="xyl-D">
				<notes>
					<body xmlns="http://www.w3.org/1999/xhtml">
						<p>Charge:-2</p>
						<p>Abbreviation:xu5p-D OR </p>
						<p>Official name:D-Xylulose 5-phosphate OR </p>
						<p>Formula:C5H9O8P OR </p>
						<p>IUPAC name:[(2R,3S)-2,3,5-trihydroxy-4-oxo-pentoxy]phosphonic acid OR </p>
						<p>CAS number:60802-29-1 OR </p>
						<p>BioCyc ID:XYLULOSE-5-PHOSPHATE OR </p>
						<p>KEGG ID:C00231 OR </p>
					</body>
				</notes>
			</speciesType>
			<speciesType metaid="metaid_t_0681" id="t_0681" name="xylu-D">
				<notes>
					<body xmlns="http://www.w3.org/1999/xhtml">
						<p>Charge:0</p>
						<p>Abbreviation:xyl-D OR </p>
						<p>Official name:D-Xylose OR </p>
						<p>Formula:C5H10O5 OR </p>
						<p>IUPAC name:oxane-2,3,4,5-tetrol OR </p>
						<p>CAS number:58-86-6 OR </p>
						<p>BioCyc ID: OR </p>
						<p>KEGG ID: OR </p>
					</body>
				</notes>
			</speciesType>
			<speciesType metaid="metaid_t_0682" id="t_0682" name="2A3KB">
				<notes>
					<body xmlns="http://www.w3.org/1999/xhtml">
						<p>Abbreviation: OR 13PDG</p>
						<p>Official name: OR 1,3-diphosphateglycerate</p>
						<p>Formula: OR </p>
						<p>IUPAC name: OR (2-hydroxy-2-phosphonooxycarbonyl-ethoxy)phosphonic acid</p>
						<p>CAS number: OR 1981-49-3</p>
						<p>BioCyc ID: OR DPG</p>
						<p>KEGG ID: OR C00236</p>
					</body>
				</notes>
			</speciesType>
			<speciesType metaid="metaid_t_0683" id="t_0683" name="2MBECOA">
				<notes>
					<body xmlns="http://www.w3.org/1999/xhtml">
						<p>Abbreviation: OR 2-PHOSPHO-L-LACTATE</p>
						<p>Official name: OR 2-phospho-L-lactate</p>
						<p>Formula: OR </p>
						<p>IUPAC name: OR </p>
						<p>CAS number: OR </p>
						<p>BioCyc ID: OR </p>
						<p>KEGG ID: OR </p>
					</body>
				</notes>
			</speciesType>
			<speciesType metaid="metaid_t_0684" id="t_0684" name="2METHYLCISACONITATE">
				<notes>
					<body xmlns="http://www.w3.org/1999/xhtml">
						<p>Abbreviation: OR 2MBUTCOA</p>
						<p>Official name: OR S-2-methyl-butyryl-CoA</p>
						<p>Formula: OR </p>
						<p>IUPAC name: OR </p>
						<p>CAS number: OR </p>
						<p>BioCyc ID: OR 2-METHYL-BUTYRYL-COA</p>
						<p>KEGG ID: OR C01033</p>
					</body>
				</notes>
			</speciesType>
			<speciesType metaid="metaid_t_0685" id="t_0685" name="2METHYLCITRATE">
				<notes>
					<body xmlns="http://www.w3.org/1999/xhtml">
						<p>Abbreviation: OR 2MBUTLIPO</p>
						<p>Official name: OR enzyme_N6-(S-[2-methylpropanoyl]dihydrolipoyl)lysine</p>
						<p>Formula: OR </p>
						<p>IUPAC name: OR </p>
						<p>CAS number: OR </p>
						<p>BioCyc ID: OR </p>
						<p>KEGG ID: OR C15977</p>
					</body>
				</notes>
			</speciesType>
			<speciesType metaid="metaid_t_0686" id="t_0686" name="2METHYLISOCITRATE">
				<notes>
					<body xmlns="http://www.w3.org/1999/xhtml">
						<p>Abbreviation: OR 2METHYLCISACONITATE</p>
						<p>Official name: OR 2-methyl-cis-aconitate</p>
						<p>Formula: OR </p>
						<p>IUPAC name: OR but-2-ene-1,2,3-tricarboxylic acid</p>
						<p>CAS number: OR </p>
						<p>BioCyc ID: OR </p>
						<p>KEGG ID: OR C04225</p>
					</body>
				</notes>
			</speciesType>
			<speciesType metaid="metaid_t_0687" id="t_0687" name="2-PHOSPHO-L-LACTATE">
				<notes>
					<body xmlns="http://www.w3.org/1999/xhtml">
						<p>Abbreviation: OR 2PG</p>
[truncated: 24,406,688 more chars]
